# Supplementary material for: Analysis of anther transcriptomes to identify genes contributing to meiosis and male gametophyte development in rice
Source: BMC Plant Biol. 2011 May 9;11:78. doi: 10.1186/1471-2229-11-78 (PMC3112077; doi:10.1186/1471-2229-11-78)
Supplement: Additional File 2 — List of rice homologues for Arabidopsis, lily and maize sperm cell transcripts and significance values from BLASTx searches and their comparison with the TPA transcriptome. [file 1471-2229-11-78-S2.XLS]

## Sheet: Homolog of At Sperm Cell
TAIR ID of Arabidopsis genes with sperm cell present call (Borges et. al. 2008)	LOC of putative ortholog in Rice	Affy probe set id	e-value for the BlastX search against RICE protein database(TIGR version 6.1)
AT1G01040.1	LOC_Os03g02970	Os.13488.1.S1_at	0
AT1G01050.1	LOC_Os05g36260	Os.50985.1.S1_at	1e-101
AT1G01100.1	LOC_Os08g02340	Os.12280.1.S1_x_at	8e-35
AT1G01140.3	LOC_Os03g03510	OsAffx.12721.1.S1_at	0
AT1G01180.1	LOC_Os09g34320	Os.5209.2.S1_at	1e-75
AT1G01230.1	LOC_Os02g45180	OsAffx.2963.1.S1_s_at	1e-78
AT1G01260.1	LOC_Os01g13460	Os.3825.1.S1_at	5e-111
AT1G01320.1	LOC_Os07g23990	Os.7679.1.S1_at	0
AT1G01340.1	LOC_Os06g33570	Os.20835.1.S1_at	0
AT1G01350.1	LOC_Os02g19804	Os.6111.2.S1_at	4e-119
AT1G01360.1	LOC_Os02g15640	Os.21043.1.S1_at	1e-73
AT1G01370.1	LOC_Os05g41080	Os.18405.1.S1_at	3e-34
AT1G01460.1	LOC_Os03g49510	Os.38046.1.S1_s_at	2e-68
AT1G01570.1	LOC_Os04g48950	Os.52867.1.S1_at	8e-147
AT1G01640.1	LOC_Os11g02070	Os.8562.1.S1_x_at	2e-36
AT1G01650.1	LOC_Os06g51430	Os.51219.1.S1_at	0
AT1G01910.1	LOC_Os09g34970	Os.15713.1.S2_a_at	4e-154
AT1G01930.1	LOC_Os04g48520	Os.39072.1.S1_at	1e-160
AT1G01940.1	LOC_Os06g04000	Os.4299.1.S1_at	2e-84
AT1G02020.1	LOC_Os10g11340	OsAffx.18219.1.S1_at	0
AT1G02080.1	LOC_Os10g40780	Os.4089.1.S1_at	0
AT1G02130.1	LOC_Os02g43690	OsAffx.24709.1.S1_at	6e-103
AT1G02140.1	LOC_Os12g18880	Os.12841.1.S1_at	1e-71
AT1G02260.1	LOC_Os02g57620	Os.19186.1.S1_at	1e-178
AT1G02400.1	LOC_Os05g06670	Os.1814.1.S1_a_at	2e-81
AT1G02410.1	LOC_Os03g50940	Os.24044.1.S1_at	6e-85
AT1G02420.1	LOC_Os03g11020	Os.55183.1.S1_at	9e-149
AT1G02500.1	LOC_Os01g22010	Os.12223.1.S1_at	0
AT1G02520.1	LOC_Os01g18670	Os.49977.1.S1_at	0
AT1G02660.1	LOC_Os01g15000	Os.3927.1.S1_x_at	6e-168
AT1G02780.1	LOC_Os03g21940	Os.4699.1.S1_at	2e-96
AT1G02816.1	LOC_Os05g29900	Os.20164.1.S1_at	6e-40
AT1G02840.1	LOC_Os05g30140	Os.10299.1.S1_at	2e-105
AT1G02850.4	LOC_Os05g30350	Os.11830.1.S1_at	6e-156
AT1G02880.3	LOC_Os05g30454	Os.55625.1.S1_at	4e-93
AT1G02890.1	LOC_Os11g43970	Os.26546.1.S1_at	0
AT1G02960.2	LOC_Os02g48116	Os.49403.1.S1_at	2e-21
AT1G02980.1	LOC_Os01g27150	Os.15285.1.S1_a_at	0
AT1G03070.1	LOC_Os03g53400	OsAffx.13479.1.S1_at	4e-100
AT1G03090.2	LOC_Os12g41250	Os.19628.1.S1_a_at	0
AT1G03110.1	LOC_Os03g53530	Os.25518.1.S1_at	9e-112
AT1G03140.1	LOC_Os07g38420	Os.8050.1.S1_at	5e-139
AT1G03180.1	LOC_Os05g16250	Os.54392.1.S1_at	9e-55
AT1G03190.1	LOC_Os05g05260	Os.53756.1.S1_at	0
AT1G03210.1	LOC_Os01g16146	Os.20404.1.S1_at	1e-69
AT1G03250.1	LOC_Os12g05000	OsAffx.31586.1.S1_s_at	6e-69
AT1G03260.1	LOC_Os07g46220	Os.5127.1.S1_x_at	2e-106
AT1G03280.1	LOC_Os08g25460	Os.11904.1.S1_at	8e-149
AT1G03380.1	LOC_Os05g33610	Os.17240.1.S1_at	0
AT1G03410.1	LOC_Os04g10350	Os.27251.1.S1_at	2e-89
AT1G03440.1	LOC_Os05g33690	Os.48467.1.S1_at	3e-143
AT1G03445.1	LOC_Os05g05240	Os.20065.1.S1_at	0
AT1G03610.1	LOC_Os10g35150	Os.8937.1.S1_at	5e-80
AT1G03620.1	LOC_Os04g01150	Os.8082.1.S1_at	5e-91
AT1G03680.1	LOC_Os04g44830	Os.7403.1.S1_at	4e-39
AT1G03687.1	LOC_Os06g23504	Os.47883.1.S1_at	1e-113
AT1G03750.1	LOC_Os05g15890	Os.10835.1.S1_at	0
AT1G03760.1	LOC_Os01g70330	Os.22821.1.S1_a_at	1e-53
AT1G03780.2	LOC_Os07g32390	Os.24598.1.S1_at	0
AT1G03840.1	LOC_Os01g14010	Os.55091.1.S1_at	2e-113
AT1G03900.1	LOC_Os10g33630	Os.3042.1.S1_at	2e-103
AT1G03905.1	LOC_Os02g56550	Os.18740.1.S1_at	3e-124
AT1G03910.1	LOC_Os03g58590	Os.7283.2.S1_x_at	0
AT1G03920.1	LOC_Os10g33640	OsAffx.30659.1.S1_at	0
AT1G03930.1	LOC_Os02g56560	Os.12673.1.S1_at	0
AT1G04010.1	LOC_Os02g56910	OsAffx.12676.1.S1_at	0
AT1G04030.1	LOC_Os04g43230	Os.54245.1.S1_at	2e-46
AT1G04050.1	LOC_Os02g40770	Os.53850.1.S1_at	3e-118
AT1G04080.1	LOC_Os03g11200	Os.19111.1.S1_at	0
AT1G04090.1	LOC_Os03g04930	Os.9536.1.S1_at	5e-174
AT1G04140.2	LOC_Os02g18820	Os.16225.1.S1_at	0
AT1G04150.1	LOC_Os02g57090	OsAffx.24903.1.S1_at	0
AT1G04260.1	LOC_Os03g53070	OsAffx.25696.1.S1_s_at	9e-25
AT1G04300.3	LOC_Os12g40520	Os.49666.1.S1_at	0
AT1G04310.1	LOC_Os04g08740	Os.14934.1.S1_at	9e-136
AT1G04420.1	LOC_Os03g41510	Os.11464.1.S1_at	1e-157
AT1G04430.1	LOC_Os10g33720	Os.21896.1.S1_at	0
AT1G04480.1	LOC_Os10g32920	Os.3196.1.S1_at	8e-76
AT1G04510.1	LOC_Os10g32880	Os.37656.1.S1_at	0
AT1G04590.2	LOC_Os12g02950	Os.52945.1.S1_at	4e-60
AT1G04600.1	LOC_Os02g34080	OsAffx.12341.1.S1_at	0
AT1G04610.1	LOC_Os04g03980	Os.52733.1.S1_at	5e-163
AT1G04680.1	LOC_Os04g05050	Os.51088.1.S1_at	0
AT1G04780.1	LOC_Os07g25460	Os.27476.1.A1_at	0
AT1G04790.1	LOC_Os04g43220	Os.27196.1.S1_x_at	2e-46
AT1G04810.1	LOC_Os08g12820	Os.15239.1.S1_at	0
AT1G04820.1	LOC_Os11g14220	Os.38604.1.S1_x_at	0
AT1G04830.1	LOC_Os11g28990	Os.22614.1.S1_at	5e-141
AT1G04850.1	LOC_Os02g30180	Os.7844.1.S1_at	5e-174
AT1G04860.1	LOC_Os09g32740	Os.17307.1.S1_at	7e-68
AT1G04870.2	LOC_Os06g05090	Os.3582.1.S1_at	7e-142
AT1G04880.1	LOC_Os02g27060	Os.11765.1.S1_at	1e-83
AT1G04970.1	LOC_Os06g20430	Os.7081.1.S1_at	7e-132
AT1G04985.1	LOC_Os04g57330	Os.13987.1.S1_at	2e-41
AT1G04990.2	LOC_Os12g21700	Os.14912.1.S1_at	9e-74
AT1G05020.1	LOC_Os05g35160	OsAffx.17964.1.S1_x_at	1e-63
AT1G05120.1	LOC_Os07g32730	Os.50017.1.S1_at	1e-137
AT1G05150.1	LOC_Os03g15740	Os.15593.1.S1_at	0
AT1G05160.1	LOC_Os06g02019	Os.10689.1.S1_at	4e-160
AT1G05230.1	LOC_Os04g53540	Os.12432.1.S1_a_at	0
AT1G05240.1	LOC_Os11g43980	Os.11563.1.S1_at	7e-87
AT1G05260.1	LOC_Os06g46799	Os.5843.1.S1_at	1e-104
AT1G05350.1	LOC_Os02g30310	Os.10838.1.S1_a_at	6e-172
AT1G05380.1	LOC_Os07g07690	Os.18324.1.S1_at	1e-153
AT1G05385.1	LOC_Os03g53640	Os.20176.1.S1_at	6e-44
AT1G05520.1	LOC_Os11g24560	Os.6807.1.S1_at	0
AT1G05570.1	LOC_Os03g03610	Os.14984.1.S1_a_at	0
AT1G05620.1	LOC_Os03g31170	Os.5655.1.S1_at	2e-132
AT1G05660.1	LOC_Os01g43490	Os.32727.1.S1_at	5e-110
AT1G05670.1	LOC_Os07g32900	Os.32064.1.S1_x_at	4e-153
AT1G05690.1	LOC_Os01g66890	Os.26388.3.S1_x_at	2e-106
AT1G05750.1	LOC_Os02g53050	Os.27200.2.S1_x_at	2e-123
AT1G05790.1	LOC_Os04g41200	Os.23780.1.A1_at	3e-165
AT1G05800.1	LOC_Os11g19340	Os.50126.1.S1_at	2e-122
AT1G05830.1	LOC_Os09g04890	Os.7059.1.S1_at	0
AT1G05890.1	LOC_Os04g41470	Os.16617.1.S1_at	0
AT1G05910.1	LOC_Os09g33980	Os.8886.1.S2_at	0
AT1G05940.1	LOC_Os02g43860	Os.22680.1.S1_at	0
AT1G05960.2	LOC_Os01g67290	Os.10859.1.S1_a_at	0
AT1G06040.1	LOC_Os04g41560	Os.12805.1.S1_at	2e-61
AT1G06050.1	LOC_Os08g05640	Os.8813.1.S1_s_at	2e-101
AT1G06060.1	LOC_Os01g56820	Os.47987.1.S1_at	6e-74
AT1G06110.1	LOC_Os11g16390	Os.10906.1.S1_at	2e-120
AT1G06130.1	LOC_Os09g34100	Os.14721.1.S1_at	6e-123
AT1G06190.1	LOC_Os03g08480	Os.10398.1.S1_at	3e-44
AT1G06230.1	LOC_Os02g15220	Os.7796.1.S1_at	1e-112
AT1G06410.1	LOC_Os01g53000	Os.953.1.S1_at	0
AT1G06510.1	LOC_Os01g50120	Os.49669.1.S1_at	1e-35
AT1G06590.1	LOC_Os12g43120	OsAffx.32165.1.S1_at	0
AT1G06700.1	LOC_Os03g62700	Os.10159.1.S1_at	3e-156
AT1G06760.1	LOC_Os03g58470	Os.10705.1.S1_at	9e-48
AT1G06780.1	LOC_Os11g37980	Os.57033.1.S1_at	3e-132
AT1G06790.1	LOC_Os07g29420	Os.37227.1.S1_at	1e-48
AT1G06870.1	LOC_Os09g28000	Os.27824.1.S1_at	2e-83
AT1G06890.1	LOC_Os01g07310	Os.9898.1.S1_at	9e-161
AT1G07060.1	LOC_Os12g01540	OsAffx.31540.2.S1_s_at	2e-24
AT1G07160.1	LOC_Os03g18150	OsAffx.12910.1.S1_at	4e-96
AT1G07170.1	LOC_Os05g30410	Os.5533.1.S1_at	1e-65
AT1G07180.1	LOC_Os01g61410	Os.25236.1.S1_x_at	0
AT1G07210.1	LOC_Os10g35690	Os.5981.1.S1_at	1e-33
AT1G07230.1	LOC_Os03g61130	Os.5082.1.S1_a_at	0
AT1G07270.1	LOC_Os01g63710	Os.16101.1.S1_at	6e-139
AT1G07350.1	LOC_Os03g15890	Os.12705.1.S1_at	2e-77
AT1G07360.1	LOC_Os06g07350	Os.14314.1.S1_at	0
AT1G07410.1	LOC_Os03g60870	Os.12050.1.S1_a_at	3e-101
AT1G07430.1	LOC_Os03g16170	Os.35013.1.S1_at	1e-100
AT1G07480.1	LOC_Os05g22670	Os.4951.1.S1_at	2e-96
AT1G07510.1	LOC_Os05g38400	Os.7204.1.S1_at	0
AT1G07615.1	LOC_Os11g47800	Os.11025.1.S1_at	3e-137
AT1G07660.1	LOC_Os10g39410	Os.12348.1.S1_at	8e-54
AT1G07670.1	LOC_Os03g17310	Os.16895.1.A1_at	0
AT1G07700.3	LOC_Os02g35900	Os.13927.1.S1_at	6e-53
AT1G07745.1	LOC_Os09g01680	OsAffx.29672.1.S1_at	8e-59
AT1G07750.1	LOC_Os05g02520	Os.28047.1.S1_at	4e-143
AT1G07870.1	LOC_Os07g49470	Os.53368.1.S1_at	1e-139
AT1G07890.3	LOC_Os07g49400	Os.12693.1.S1_a_at	5e-119
AT1G07910.1	LOC_Os07g09400	Os.18387.1.S1_at	0
AT1G07920.1	LOC_Os03g08050	Os.12625.1.S1_a_at	0
AT1G07960.2	LOC_Os03g17860	Os.51769.1.S1_at	2e-52
AT1G08040.1	LOC_Os05g01760	Os.20884.1.S1_at	6e-163
AT1G08060.1	LOC_Os06g01320	Os.18567.1.S1_x_at	3e-95
AT1G08070.1	LOC_Os04g14130	Os.48071.2.S1_x_at	5e-151
AT1G08130.1	LOC_Os10g34750	Os.8285.1.S1_at	0
AT1G08190.1	LOC_Os04g11880	Os.8814.1.S1_at	0
AT1G08200.1	LOC_Os01g73790	Os.4743.1.S1_at	0
AT1G08260.1	LOC_Os02g30800	OsAffx.12295.1.S1_at	0
AT1G08310.2	LOC_Os12g05600	Os.52940.1.S1_at	4e-79
AT1G08340.1	LOC_Os12g05900	Os.8594.1.S1_at	8e-100
AT1G08370.1	LOC_Os11g05650	Os.8763.1.S1_at	1e-116
AT1G08420.1	LOC_Os12g42310	Os.26556.1.S2_at	0
AT1G08480.1	LOC_Os08g02080	Os.10438.1.S1_at	7e-29
AT1G08490.1	LOC_Os12g18900	Os.50823.1.S1_at	5e-178
AT1G08510.1	LOC_Os06g05130	Os.11639.1.S1_at	2e-145
AT1G08520.1	LOC_Os03g59640	Os.14194.1.S1_at	0
AT1G08600.1	LOC_Os10g31970	Os.50631.1.S1_at	0
AT1G08730.1	LOC_Os06g29350	Os.50335.1.S1_at	0
AT1G08750.1	LOC_Os02g12740	Os.24285.1.A1_at	4e-150
AT1G08770.1	LOC_Os03g58410	Os.30255.1.S1_at	9e-35
AT1G08780.1	LOC_Os03g43020	Os.18497.1.S1_at	3e-49
AT1G08860.1	LOC_Os05g30970	OsAffx.4480.1.S1_at	0
AT1G09010.1	LOC_Os05g32530	Os.18718.1.S1_at	0
AT1G09020.1	LOC_Os03g63940	Os.19126.1.S1_at	0
AT1G09060.3	LOC_Os03g22540	Os.5672.1.S1_at	0
AT1G09100.1	LOC_Os06g07630	Os.15233.1.S1_at	0
AT1G09130.1	LOC_Os03g22430	Os.9021.1.S1_at	2e-105
AT1G09150.1	LOC_Os01g21180	Os.18476.1.S1_at	2e-87
AT1G09190.1	LOC_Os05g36350	OsAffx.4540.1.S1_at	7e-93
AT1G09320.1	LOC_Os05g04180	OsAffx.26725.1.S1_x_at	7e-48
AT1G09380.1	LOC_Os01g19290	Os.31893.1.S1_at	3e-100
AT1G09620.1	LOC_Os09g32650	Os.51218.1.S1_at	0
AT1G09630.1	LOC_Os05g01480	Os.12383.1.S1_at	2e-93
AT1G09640.1	LOC_Os02g12800	OsAffx.24215.1.S1_x_at	0
AT1G09660.1	LOC_Os05g34670	Os.18517.1.S1_at	4e-96
AT1G09770.1	LOC_Os04g28090	Os.10202.1.S1_at	0
AT1G09780.1	LOC_Os05g40420	Os.4718.1.S1_at	0
AT1G09795.1	LOC_Os03g04169	Os.8412.1.S1_at	1e-137
AT1G09800.1	LOC_Os12g09290	Os.5668.1.S1_at	6e-125
AT1G09810.1	LOC_Os07g07490	Os.8783.1.S1_at	2e-70
AT1G09815.1	LOC_Os09g34850	Os.22786.1.S1_at	2e-23
AT1G09820.1	LOC_Os10g34310	Os.24902.1.S1_at	2e-115
AT1G09830.1	LOC_Os08g09210	Os.8635.1.S1_at	0
AT1G09850.1	LOC_Os05g43230	OsAffx.15081.1.S1_at	7e-157
AT1G09870.1	LOC_Os03g60370	Os.10845.1.S1_s_at	3e-166
AT1G09910.1	LOC_Os08g44020	Os.50320.1.S1_at	0
AT1G09920.1	LOC_Os03g24184	Os.7491.1.S1_at	4e-57
AT1G09930.1	LOC_Os01g43940	OsAffx.21325.1.S1_at	0
AT1G09980.1	LOC_Os12g06800	Os.15113.1.A1_at	0
AT1G10090.1	LOC_Os12g43720	Os.54341.1.S1_at	0
AT1G10170.1	LOC_Os06g14190	Os.17665.2.S1_at	0
AT1G10390.1	LOC_Os12g06890	Os.10039.1.S1_at	0
AT1G10410.1	LOC_Os03g48660	Os.11757.1.S1_at	2e-147
AT1G10430.1	LOC_Os02g12580	Os.10337.1.S1_x_at	2e-173
AT1G10470.1	LOC_Os11g04720	Os.37430.1.S1_at	7e-42
AT1G10522.1	LOC_Os09g21460	Os.49191.1.S1_at	6e-36
AT1G10580.1	LOC_Os03g27970	Os.48059.1.S1_at	0
AT1G10590.3	LOC_Os05g01050	Os.2473.1.S1_at	1e-49
AT1G10630.1	LOC_Os01g59790	Os.12144.2.S1_x_at	5e-100
AT1G10650.1	LOC_Os02g03760	Os.17524.2.S1_x_at	2e-53
AT1G10660.2	LOC_Os01g07700	Os.14395.1.S1_at	2e-89
AT1G10680.1	LOC_Os02g46680	Os.31907.1.S1_x_at	0
AT1G10740.1	LOC_Os05g33820	Os.27565.1.S1_a_at	0
AT1G10760.1	LOC_Os06g30310	Os.18215.1.S1_at	0
AT1G10780.1	LOC_Os09g28120	Os.48051.1.S1_at	3e-125
AT1G10840.1	LOC_Os04g30780	Os.8580.1.S1_at	2e-157
AT1G10930.1	LOC_Os04g35420	OsAffx.14155.1.S1_at	0
AT1G11020.1	LOC_Os08g29590	Os.5362.1.S1_at	1e-133
AT1G11080.1	LOC_Os05g06660	Os.18819.1.S1_at	5e-138
AT1G11130.1	LOC_Os06g45020	OsAffx.5110.1.S1_at	2e-155
AT1G11200.1	LOC_Os07g32230	Os.20611.1.S1_at	9e-123
AT1G11320.1	LOC_Os06g50850	OsAffx.16013.1.S1_at	2e-54
AT1G11340.1	LOC_Os09g37834	Os.55129.1.S1_at	6e-167
AT1G11360.1	LOC_Os01g57450	Os.34258.1.S1_at	1e-74
AT1G11380.1	LOC_Os07g36820	Os.38285.1.A1_at	2e-61
AT1G11540.1	LOC_Os01g57710	Os.38205.1.S1_at	2e-90
AT1G11570.2	LOC_Os08g42000	Os.11535.1.S1_at	2e-33
AT1G11630.1	LOC_Os01g58080	Os.4953.2.S1_x_at	8e-78
AT1G11650.2	LOC_Os08g09100	Os.11850.1.S1_at	3e-131
AT1G11780.1	LOC_Os11g29690	Os.51298.1.S1_x_at	9e-51
AT1G11800.1	LOC_Os12g22620	OsAffx.7660.1.S1_at	3e-109
AT1G11840.2	LOC_Os08g09250	Os.7835.1.S1_a_at	1e-124
AT1G11890.1	LOC_Os06g09850	Os.9168.1.S1_at	2e-109
AT1G11910.1	LOC_Os05g49200	Os.10338.2.S1_at	0
AT1G11930.1	LOC_Os05g05740	Os.48588.1.A1_at	6e-102
AT1G11940.1	LOC_Os01g50040	Os.37509.1.S1_at	6e-99
AT1G11950.1	LOC_Os03g31594	Os.6505.1.S1_at	3e-139
AT1G12020.1	LOC_Os04g57360	OsAffx.26645.1.S1_at	4e-21
AT1G12230.1	LOC_Os08g05830	Os.40427.1.A1_s_at	2e-147
AT1G12240.1	LOC_Os04g45290	Os.19361.1.S2_at	0
AT1G12310.1	LOC_Os08g02420	Os.8701.1.S1_at	2e-60
AT1G12360.1	LOC_Os02g25580	Os.10400.1.S1_at	0
AT1G12370.2	LOC_Os10g08580	Os.46278.1.S1_a_at	0
AT1G12410.1	LOC_Os06g04530	Os.14723.1.S1_at	1e-91
AT1G12450.1	LOC_Os07g28440	Os.7357.1.S1_at	6e-70
AT1G12470.1	LOC_Os08g08060	Os.5348.1.S1_at	0
AT1G12550.1	LOC_Os04g01674	Os.52423.1.S1_at	2e-94
AT1G12560.1	LOC_Os10g39110	OsAffx.18574.1.S1_x_at	2e-92
AT1G12640.1	LOC_Os02g45344	Os.9146.1.S1_at	0
AT1G12650.1	LOC_Os09g35670	Os.18156.1.S1_at	2e-63
AT1G12680.1	LOC_Os09g29170	Os.18351.2.S1_x_at	6e-131
AT1G12710.1	LOC_Os10g37830	Os.3246.2.S1_at	7e-88
AT1G12790.1	LOC_Os05g51060	Os.56138.1.A1_at	5e-78
AT1G12840.1	LOC_Os05g51530	Os.15057.1.S1_at	1e-169
AT1G12850.1	LOC_Os11g31880	OsAffx.19112.1.S1_at	3e-100
AT1G12930.1	LOC_Os11g34120	Os.26851.1.A1_at	0
AT1G13060.1	LOC_Os06g06030	Os.10995.1.S1_at	5e-115
AT1G13080.1	LOC_Os12g32850	OsAffx.31993.1.S1_at	3e-117
AT1G13120.1	LOC_Os02g38250	Os.6276.1.S1_at	3e-95
AT1G13180.1	LOC_Os02g38340	Os.24543.1.S1_at	0
AT1G13330.1	LOC_Os03g50220	Os.22831.1.S1_at	3e-89
AT1G13350.1	LOC_Os12g44330	Os.17376.2.S1_at	0
AT1G13410.1	LOC_Os12g38880	Os.11612.1.S1_at	5e-95
AT1G13450.1	LOC_Os04g40930	Os.18963.1.S1_a_at	2e-112
AT1G13560.1	LOC_Os02g02750	Os.25097.1.S1_at	0
AT1G13570.1	LOC_Os02g33400	Os.5865.1.S1_at	1e-31
AT1G13690.1	LOC_Os03g40310	Os.37314.1.S1_at	1e-74
AT1G13790.1	LOC_Os01g03570	Os.26958.1.S1_at	2e-117
AT1G13860.4	LOC_Os02g51860	Os.24364.1.A1_at	2e-171
AT1G13890.1	LOC_Os02g32740	Os.9621.1.S1_at	1e-71
AT1G13900.1	LOC_Os07g02090	Os.25566.1.S1_at	0
AT1G13980.1	LOC_Os03g46330	Os.19756.1.S1_at	0
AT1G13990.3	LOC_Os03g07190	Os.20934.1.A1_at	1e-52
AT1G14000.1	LOC_Os07g43900	Os.11593.1.S1_x_at	3e-154
AT1G14020.1	LOC_Os03g07310	Os.52078.1.S1_at	5e-176
AT1G14130.1	LOC_Os04g39980	Os.7806.1.S1_at	3e-73
AT1G14220.1	LOC_Os08g33710	Os.11018.1.S1_at	6e-75
AT1G14270.1	LOC_Os09g24670	Os.5442.1.S1_at	5e-102
AT1G14290.1	LOC_Os06g12250	Os.5511.1.S1_s_at	6e-110
AT1G14330.1	LOC_Os03g07530	Os.15812.1.S1_at	5e-134
AT1G14360.1	LOC_Os06g39260	Os.14592.1.S1_at	5e-145
AT1G14560.1	LOC_Os01g38990	Os.47961.2.S1_x_at	2e-122
AT1G14570.2	LOC_Os04g57520	Os.49659.1.S1_at	5e-124
AT1G14685.3	LOC_Os10g02620	Os.23269.1.S1_s_at	1e-56
AT1G14690.1	LOC_Os09g27700	Os.20136.1.S1_a_at	0
AT1G14830.1	LOC_Os03g50520	Os.38545.1.S1_s_at	0
AT1G14870.1	LOC_Os02g36940	Os.17177.1.S1_at	2e-50
AT1G14910.1	LOC_Os05g47550	Os.8798.1.S1_at	0
AT1G15020.2	LOC_Os05g47930	Os.12118.1.A1_a_at	5e-171
AT1G15110.2	LOC_Os01g02890	Os.52233.1.S1_at	0
AT1G15120.2	LOC_Os11g06340	Os.12355.1.S1_at	1e-26
AT1G15220.1	LOC_Os02g17520	Os.48083.1.A1_at	5e-55
AT1G15310.1	LOC_Os01g56600	Os.11758.1.S1_at	0
AT1G15350.2	LOC_Os02g10720	Os.11526.1.S1_at	7e-35
AT1G15380.1	LOC_Os05g07940	Os.10620.1.S1_at	2e-56
AT1G15390.1	LOC_Os01g37510	Os.14593.1.S1_at	2e-75
AT1G15430.1	LOC_Os01g42700	Os.8697.1.S2_at	9e-42
AT1G15440.1	LOC_Os05g44320	Os.12402.1.S1_at	0
AT1G15460.1	LOC_Os01g08020	Os.53395.1.S1_at	0
AT1G15470.1	LOC_Os02g11060	Os.54034.1.S1_at	7e-151
AT1G15490.1	LOC_Os01g45960	Os.21836.1.S1_at	0
AT1G15500.1	LOC_Os01g45910	Os.12625.5.S1_at	0
AT1G15660.1	LOC_Os01g43050	Os.37641.1.S1_at	2e-21
AT1G15670.1	LOC_Os06g39370	Os.8945.1.S1_at	2e-63
AT1G15790.1	LOC_Os08g45080	Os.11811.1.S1_at	6e-25
AT1G15810.1	LOC_Os02g55940	Os.9947.1.S1_at	5e-65
AT1G15880.1	LOC_Os08g34140	Os.13950.1.S1_at	3e-85
AT1G15940.1	LOC_Os02g39920	Os.17981.1.S1_at	5e-82
AT1G16030.1	LOC_Os05g38530	Os.38581.1.S1_s_at	0
AT1G16040.1	LOC_Os03g03690	Os.53684.1.A1_at	2e-49
AT1G16310.1	LOC_Os01g03914	Os.11240.1.S1_at	9e-144
AT1G16350.1	LOC_Os03g56800	Os.4738.2.S1_x_at	8e-179
AT1G16430.1	LOC_Os08g37480	Os.10066.1.A1_x_at	1e-46
AT1G16670.1	LOC_Os04g52840	Os.4555.1.S1_at	3e-126
AT1G16750.1	LOC_Os06g49060	Os.54378.1.S1_at	3e-137
AT1G16870.1	LOC_Os07g10300	Os.10383.1.S1_at	8e-133
AT1G16970.1	LOC_Os07g08729	Os.53781.1.S1_at	0
AT1G17040.1	LOC_Os10g41770	Os.22029.1.S1_a_at	8e-124
AT1G17070.1	LOC_Os12g42140	Os.27662.1.S1_at	0
AT1G17130.2	LOC_Os01g40610	Os.24549.1.S1_at	1e-99
AT1G17240.1	LOC_Os06g47650	Os.11189.1.S1_at	1e-153
AT1G17280.1	LOC_Os06g09330	Os.12080.1.S1_at	5e-84
AT1G17290.1	LOC_Os07g42600	Os.37629.1.S1_at	0
AT1G17310.1	LOC_Os12g21850	OsAffx.7652.1.A1_at	7e-23
AT1G17340.1	LOC_Os03g08430	Os.28416.1.S1_at	2e-178
AT1G17410.1	LOC_Os02g35700	Os.5448.1.S1_at	2e-54
AT1G17430.1	LOC_Os03g08110	Os.48498.1.S1_at	2e-47
AT1G17580.1	LOC_Os03g48140	Os.10915.1.S1_at	0
AT1G17650.1	LOC_Os01g39270	Os.16736.1.S1_at	4e-125
AT1G17690.1	LOC_Os05g22920	Os.27149.1.S1_at	2e-175
AT1G17710.1	LOC_Os01g52230	Os.12535.1.S1_at	2e-80
AT1G17745.1	LOC_Os06g44460	Os.24909.1.A1_s_at	0
AT1G17760.1	LOC_Os12g38380	Os.18703.1.S1_at	0
AT1G17840.1	LOC_Os10g35180	Os.46480.1.S1_at	0
AT1G17850.1	LOC_Os03g64350	Os.6230.1.S1_at	1e-122
AT1G17870.1	LOC_Os03g51920	Os.17136.1.S1_at	0
AT1G17880.1	LOC_Os10g34180	Os.7424.2.S1_a_at	3e-66
AT1G17890.1	LOC_Os06g44270	Os.53321.1.S1_at	2e-146
AT1G17910.1	LOC_Os04g55760	OsAffx.26620.1.S1_at	4e-114
AT1G18040.1	LOC_Os05g32600	Os.2689.1.S1_a_at	3e-158
AT1G18070.1	LOC_Os04g20220	Os.16925.1.S2_at	0
AT1G18100.1	LOC_Os06g30370	Os.16218.1.S1_at	2e-65
AT1G18150.2	LOC_Os06g49430	Os.7913.1.S1_a_at	0
AT1G18210.1	LOC_Os05g13580	Os.5101.1.S1_at	1e-34
AT1G18470.1	LOC_Os03g49900	Os.10336.1.S1_at	0
AT1G18520.1	LOC_Os06g44310	OsAffx.5101.1.S1_at	2e-63
AT1G18560.1	LOC_Os01g02100	Os.35391.1.S1_at	5e-179
AT1G18700.2	LOC_Os07g43870	Os.23682.1.S1_at	1e-156
AT1G18720.1	LOC_Os02g36870	Os.11959.1.S1_at	1e-57
AT1G18800.1	LOC_Os02g36710	Os.6793.1.S1_at	3e-89
AT1G18870.1	LOC_Os09g19734	Os.3441.1.S1_s_at	5e-156
AT1G18890.1	LOC_Os03g48270	Os.5385.1.S1_at	0
AT1G18950.1	LOC_Os07g09580	Os.13645.1.S1_at	2e-178
AT1G19025.1	LOC_Os01g65890	Os.25060.1.S1_at	7e-126
AT1G19080.1	LOC_Os08g17294	Os.18102.1.A1_at	3e-60
AT1G19110.1	LOC_Os07g42280	Os.4972.1.S1_at	0
AT1G19140.2	LOC_Os03g29180	Os.12950.1.S1_at	2e-83
AT1G19310.1	LOC_Os12g43930	Os.33683.1.S1_at	2e-68
AT1G19380.1	LOC_Os07g41660	Os.57169.1.S1_at	2e-21
AT1G19450.1	LOC_Os05g50280	Os.2310.1.S1_at	0
AT1G19485.1	LOC_Os07g27140	Os.27347.1.S1_a_at	3e-119
AT1G19650.1	LOC_Os02g04020	Os.7324.1.S1_at	0
AT1G19660.1	LOC_Os08g26870	Os.9489.1.S1_s_at	2e-97
AT1G19730.1	LOC_Os07g08840	Os.11037.1.S1_a_at	5e-38
AT1G19880.1	LOC_Os04g56720	Os.18550.1.S1_at	0
AT1G19910.1	LOC_Os02g34510	Os.5911.1.S1_at	2e-84
AT1G19940.1	LOC_Os09g36350	Os.6247.1.S1_at	0
AT1G19980.1	LOC_Os04g02680	Os.10878.1.S1_at	2e-23
AT1G20080.1	LOC_Os02g25060	Os.7259.1.S1_at	0
AT1G20200.1	LOC_Os08g43640	Os.8718.1.S1_at	0
AT1G20260.1	LOC_Os01g51380	Os.1592.1.S1_at	0
AT1G20450.1	LOC_Os02g44870	Os.12167.1.S1_at	1e-29
AT1G20480.1	LOC_Os03g04000	Os.18327.1.S1_at	4e-174
AT1G20550.1	LOC_Os04g47520	Os.27822.1.A1_at	1e-165
AT1G20570.1	LOC_Os02g32340	Os.10023.1.S1_at	0
AT1G20575.1	LOC_Os03g60939	Os.7448.1.S1_at	6e-119
AT1G20610.1	LOC_Os06g51110	Os.2693.2.S1_at	2e-120
AT1G20620.1	LOC_Os03g03910	Os.7986.1.S1_at	0
AT1G20670.1	LOC_Os09g37760	Os.26925.1.S1_at	3e-87
AT1G20696.2	LOC_Os06g51220	Os.12832.1.S1_a_at	2e-39
AT1G20700.1	LOC_Os01g60270	Os.24893.1.S1_a_at	4e-39
AT1G20720.1	LOC_Os09g37920	OsAffx.18040.1.S1_at	0
AT1G20830.1	LOC_Os04g49540	Os.11660.1.S1_at	5e-66
AT1G20840.1	LOC_Os02g13560	Os.50292.1.S1_at	0
AT1G20880.1	LOC_Os06g41790	Os.7462.1.S1_at	4e-71
AT1G20920.1	LOC_Os08g06344	Os.24620.1.S1_at	0
AT1G20930.1	LOC_Os08g40170	Os.5060.1.S1_at	8e-139
AT1G21070.1	LOC_Os07g39280	Os.47410.1.S1_at	4e-141
AT1G21160.1	LOC_Os05g51500	Os.12337.1.S1_at	0
AT1G21240.1	LOC_Os02g02120	Os.27382.1.A1_at	8e-144
AT1G21370.1	LOC_Os04g35780	Os.6341.1.S1_at	8e-126
AT1G21460.1	LOC_Os01g65880	Os.4655.1.S1_at	1e-85
AT1G21570.1	LOC_Os06g43120	OsAffx.5088.1.S1_at	3e-62
AT1G21610.1	LOC_Os05g34900	Os.27470.3.A1_at	3e-104
AT1G21630.1	LOC_Os06g51250	Os.8291.1.A1_at	0
AT1G21640.1	LOC_Os11g08670	Os.17282.1.S1_at	0
AT1G21660.1	LOC_Os12g36180	Os.10153.1.S2_at	1e-70
AT1G21690.1	LOC_Os12g07720	Os.276.1.S1_at	6e-156
AT1G21840.1	LOC_Os02g07150	Os.54746.1.S1_at	7e-86
AT1G21870.1	LOC_Os04g59550	Os.6715.1.S1_at	1e-158
AT1G21930.1	LOC_Os12g29670	Os.9359.1.S1_at	8e-30
AT1G21980.1	LOC_Os03g49800	Os.22464.1.S1_at	0
AT1G22040.1	LOC_Os10g21930	Os.8979.1.S1_at	2e-150
AT1G22050.1	LOC_Os02g51500	Os.16541.1.S1_at	1e-41
AT1G22150.1	LOC_Os08g31410	Os.6824.1.S1_at	0
AT1G22310.2	LOC_Os09g29750	Os.10846.1.S1_at	2e-27
AT1G22400.1	LOC_Os02g51910	Os.18839.1.S1_at	2e-157
AT1G22490.1	LOC_Os09g29360	OsAffx.30076.1.S1_at	2e-62
AT1G22620.1	LOC_Os08g01750	Os.8086.1.S1_at	0
AT1G22660.1	LOC_Os12g07350	Os.55062.1.S1_at	3e-160
AT1G22730.1	LOC_Os03g12180	Os.34632.1.S1_at	0
AT1G22750.4	LOC_Os06g38320	Os.19296.1.S1_at	9e-55
AT1G22870.1	LOC_Os01g42950	Os.14392.1.S1_at	0
AT1G22920.1	LOC_Os04g56070	Os.2223.1.S1_at	7e-161
AT1G22930.1	LOC_Os04g35840	Os.9654.1.S1_at	0
AT1G23010.1	LOC_Os01g03530	Os.23181.1.S1_at	0
AT1G23210.1	LOC_Os02g50040	Os.53973.1.S1_at	0
AT1G23220.1	LOC_Os02g36990	Os.54283.1.S1_at	8e-34
AT1G23230.1	LOC_Os02g49992	Os.16116.1.S2_at	0
AT1G23260.1	LOC_Os03g50440	Os.3064.1.S1_at	4e-65
AT1G23320.1	LOC_Os01g07500	Os.37066.1.S1_at	2e-104
AT1G23360.1	LOC_Os04g42870	Os.6179.1.S1_at	7e-84
AT1G23390.1	LOC_Os09g12150	Os.53141.1.S1_s_at	8e-33
AT1G23550.1	LOC_Os03g12820	Os.8741.1.S1_at	2e-38
AT1G23710.1	LOC_Os01g45250	Os.7206.1.S1_at	1e-21
AT1G23820.1	LOC_Os07g22600	Os.4599.1.S1_at	7e-151
AT1G23860.1	LOC_Os06g08840	Os.7772.2.A1_at	2e-55
AT1G23870.1	LOC_Os08g31980	Os.21893.3.A1_at	0
AT1G23890.2	LOC_Os08g31970	Os.17983.1.S1_at	2e-56
AT1G24050.1	LOC_Os02g50830	Os.9457.1.S1_at	1e-45
AT1G24180.1	LOC_Os02g50620	Os.10143.1.S1_at	0
AT1G24350.1	LOC_Os01g67560	Os.14630.1.S1_at	2e-57
AT1G24360.1	LOC_Os04g30760	Os.22815.1.S1_at	9e-116
AT1G24440.1	LOC_Os07g17400	Os.16548.1.S1_at	5e-65
AT1G24450.1	LOC_Os03g63740	OsAffx.25811.1.S1_at	6e-27
AT1G24650.1	LOC_Os03g50810	Os.4149.2.S1_x_at	0
AT1G24793.1	LOC_Os03g12320	Os.38092.1.S1_at	6e-86
AT1G25350.1	LOC_Os01g09000	Os.19764.1.S1_at	0
AT1G25360.1	LOC_Os07g39910	OsAffx.28831.1.S1_at	0
AT1G25390.1	LOC_Os01g04409	Os.14959.1.S1_at	9e-122
AT1G25490.1	LOC_Os09g07510	Os.1308.1.S1_at	0
AT1G25500.2	LOC_Os02g36960	Os.53399.1.S1_at	3e-172
AT1G25580.1	LOC_Os06g15690	Os.24746.1.S1_at	7e-115
AT1G25682.1	LOC_Os02g21880	Os.10889.1.S1_at	9e-121
AT1G26110.1	LOC_Os01g02090	Os.1644.1.S1_at	4e-131
AT1G26130.1	LOC_Os06g29380	Os.22732.1.A1_at	0
AT1G26180.1	LOC_Os02g22060	Os.10001.1.S1_at	6e-79
AT1G26190.1	LOC_Os02g47860	Os.5993.1.S1_at	0
AT1G26330.1	LOC_Os09g01360	Os.47389.1.S1_at	6e-77
AT1G26520.1	LOC_Os07g40790	Os.47385.1.S1_at	1e-135
AT1G26550.1	LOC_Os09g24540	Os.12380.1.S1_at	1e-68
AT1G26570.1	LOC_Os12g25700	Os.20425.2.S1_at	0
AT1G26620.1	LOC_Os03g55130	Os.26714.1.S1_at	2e-32
AT1G26630.1	LOC_Os12g32240	Os.10978.1.S1_at	4e-71
AT1G26660.1	LOC_Os07g40460	Os.11003.1.S1_at	8e-41
AT1G26665.2	LOC_Os09g35920	Os.49331.1.S1_at	5e-61
AT1G26830.1	LOC_Os02g51180	Os.9596.1.S1_at	0
AT1G26840.1	LOC_Os07g43540	OsAffx.16697.1.S1_at	3e-98
AT1G26850.1	LOC_Os09g24900	Os.23266.1.S1_at	0
AT1G26880.1	LOC_Os09g24690	Os.11043.1.S1_x_at	2e-55
AT1G26900.1	LOC_Os08g38610	OsAffx.6072.1.S1_at	1e-113
AT1G26910.1	LOC_Os11g11390	Os.10134.1.S1_at	3e-107
AT1G27120.1	LOC_Os03g58920	Os.23190.1.A1_at	0
AT1G27150.1	LOC_Os03g48380	Os.38219.1.A1_at	5e-148
AT1G27210.1	LOC_Os06g13600	Os.7614.1.S1_at	5e-85
AT1G27385.4	LOC_Os02g30410	Os.49228.1.S1_at	1e-47
AT1G27410.1	LOC_Os01g57440	OsAffx.23821.1.S1_at	4e-104
AT1G27430.1	LOC_Os01g69990	Os.17442.1.S1_at	9e-132
AT1G27450.1	LOC_Os12g39860	Os.5685.1.S1_at	1e-77
AT1G27570.1	LOC_Os01g49940	Os.36273.1.S1_at	3e-30
AT1G27680.1	LOC_Os03g52460	Os.20397.1.S1_a_at	0
AT1G27700.1	LOC_Os10g20240	Os.8527.1.S1_at	1e-49
AT1G27720.1	LOC_Os03g32590	Os.50304.1.S2_at	5e-80
AT1G27760.3	LOC_Os07g39900	Os.22462.1.S1_at	2e-90
AT1G27820.1	LOC_Os06g04670	OsAffx.27457.1.S1_at	1e-33
AT1G27880.1	LOC_Os04g40970	OsAffx.26412.1.S1_at	0
AT1G27900.1	LOC_Os11g20554	Os.53979.1.S1_at	0
AT1G28060.1	LOC_Os09g07500	Os.50908.1.S1_at	0
AT1G28120.1	LOC_Os08g42540	Os.8094.1.S1_at	1e-107
AT1G28200.1	LOC_Os03g08860	Os.11749.1.S1_at	1e-89
AT1G28710.1	LOC_Os03g52160	Os.37894.2.S1_at	2e-63
AT1G28960.1	LOC_Os08g28840	Os.52872.1.S1_x_at	3e-70
AT1G29060.1	LOC_Os07g38990	Os.36711.1.S1_at	1e-37
AT1G29090.1	LOC_Os04g13090	OsAffx.13796.1.S1_at	8e-87
AT1G29150.1	LOC_Os04g36700	Os.15234.1.S1_at	0
AT1G29250.1	LOC_Os06g40040	Os.6721.1.S1_x_at	2e-51
AT1G29260.1	LOC_Os02g14790	Os.49813.1.S1_a_at	3e-126
AT1G29330.1	LOC_Os05g45310	Os.18326.1.S1_at	3e-97
AT1G29340.1	LOC_Os02g13960	Os.5133.1.S1_at	8e-163
AT1G29390.1	LOC_Os05g49170	Os.13917.1.S1_at	2e-48
AT1G29400.1	LOC_Os02g48790	Os.8968.1.S1_x_at	0
AT1G29470.1	LOC_Os01g66110	Os.5194.1.S1_x_at	0
AT1G29630.2	LOC_Os01g56940	Os.47361.1.S1_at	8e-178
AT1G29690.1	LOC_Os01g54510	Os.12746.1.S1_at	0
AT1G29750.2	LOC_Os09g17630	Os.26870.2.A1_x_at	0
AT1G29760.1	LOC_Os09g36360	Os.16049.1.S1_at	4e-75
AT1G29850.3	LOC_Os05g47446	Os.12289.1.S1_at	1e-43
AT1G29980.1	LOC_Os01g55190	Os.8252.1.S1_at	7e-144
AT1G29990.1	LOC_Os02g14860	Os.16117.1.S1_s_at	2e-47
AT1G30070.1	LOC_Os01g55270	Os.9238.2.S1_at	2e-76
AT1G30090.1	LOC_Os07g05880	Os.18840.1.S1_at	9e-143
AT1G30130.1	LOC_Os07g05870	Os.57565.1.S1_at	1e-85
AT1G30200.2	LOC_Os05g43490	Os.18454.2.S1_a_at	1e-109
AT1G30230.2	LOC_Os07g42300	Os.12835.2.S1_a_at	7e-94
AT1G30270.1	LOC_Os07g05620	Os.27738.1.S1_at	0
AT1G30300.1	LOC_Os12g42100	Os.49481.1.S1_at	4e-147
AT1G30360.1	LOC_Os07g05570	Os.4890.1.S1_at	0
AT1G30400.1	LOC_Os04g52900	Os.5631.1.S1_s_at	0
AT1G30480.1	LOC_Os01g34190	Os.17820.1.A1_at	1e-132
AT1G30520.1	LOC_Os08g03630	Os.52256.1.S1_at	3e-64
AT1G30630.1	LOC_Os04g52270	Os.3437.1.S1_at	2e-131
AT1G30640.1	LOC_Os05g43570	Os.21326.1.S1_at	0
AT1G30660.1	LOC_Os06g45980	Os.8522.1.S1_at	8e-89
AT1G30740.1	LOC_Os06g35560	Os.14895.1.S1_at	9e-115
AT1G30810.1	LOC_Os05g23670	Os.49210.1.S1_at	0
AT1G30820.1	LOC_Os01g43020	Os.16523.1.S1_at	0
AT1G30890.1	LOC_Os04g08320	Os.355.1.S1_at	3e-112
AT1G30900.1	LOC_Os06g45380	Os.17353.1.S1_at	0
AT1G30960.1	LOC_Os08g10649	Os.23567.1.S1_at	2e-141
AT1G30970.1	LOC_Os09g38790	Os.37725.1.A1_s_at	3e-105
AT1G31020.1	LOC_Os06g45510	OsAffx.15938.1.S1_s_at	8e-26
AT1G31070.2	LOC_Os08g10600	Os.8341.1.S1_at	0
AT1G31120.1	LOC_Os04g52390	Os.53340.1.S1_at	0
AT1G31160.1	LOC_Os06g45660	Os.22567.1.S1_at	2e-60
AT1G31180.1	LOC_Os03g45320	Os.17724.1.S1_at	9e-170
AT1G31300.1	LOC_Os03g46410	Os.7022.1.S1_at	1e-102
AT1G31350.1	LOC_Os06g49750	OsAffx.28193.1.A1_at	2e-78
AT1G31360.1	LOC_Os11g48090	Os.19577.1.S2_at	0
AT1G31410.1	LOC_Os04g51310	Os.17232.1.S2_at	3e-141
AT1G31600.1	LOC_Os04g51360	OsAffx.4146.1.S1_at	5e-116
AT1G31780.1	LOC_Os03g12460	Os.15503.1.A1_at	0
AT1G31812.1	LOC_Os03g37960	OsAffx.3427.1.S1_at	2e-32
AT1G31814.1	LOC_Os09g07380	Os.14576.1.S1_at	1e-34
AT1G31830.1	LOC_Os03g37984	Os.15816.1.S1_a_at	0
AT1G31870.1	LOC_Os08g08080	Os.27398.1.S1_at	8e-144
AT1G31880.1	LOC_Os08g36020	Os.47915.1.S1_at	9e-75
AT1G31910.1	LOC_Os03g14830	Os.14692.1.S1_at	0
AT1G31970.1	LOC_Os07g20580	Os.54215.1.S1_x_at	0
AT1G32050.1	LOC_Os04g50890	Os.8400.1.S1_at	1e-106
AT1G32130.1	LOC_Os01g05420	Os.16530.1.S1_at	1e-162
AT1G32170.1	LOC_Os02g03550	Os.53507.1.S1_at	7e-106
AT1G32210.1	LOC_Os04g32550	Os.4650.1.S1_at	1e-48
AT1G32230.1	LOC_Os03g63770	Os.8200.1.S1_s_at	2e-66
AT1G32330.1	LOC_Os03g63750	Os.9717.1.S1_at	5e-114
AT1G32400.1	LOC_Os08g18044	Os.13551.1.S1_at	3e-97
AT1G32440.1	LOC_Os10g42100	Os.12158.1.S1_at	0
AT1G32490.1	LOC_Os08g24760	Os.19048.1.S1_s_at	0
AT1G32730.1	LOC_Os08g03550	Os.23881.1.A1_at	4e-53
AT1G32750.1	LOC_Os06g43790	Os.24561.1.S1_s_at	0
AT1G32850.1	LOC_Os10g07270	Os.14909.2.S1_at	0
AT1G33080.1	LOC_Os11g03240	Os.11241.1.S1_at	1e-164
AT1G33120.1	LOC_Os09g31180	OsAffx.30106.1.S1_at	7e-81
AT1G33250.1	LOC_Os10g37260	Os.46642.1.S1_at	3e-155
AT1G33270.1	LOC_Os11g34370	Os.50588.1.S1_at	4e-120
AT1G33330.1	LOC_Os01g66379	Os.6029.1.S1_at	3e-64
AT1G33340.1	LOC_Os11g14000	Os.54533.1.S1_at	1e-31
AT1G33360.1	LOC_Os02g35630	Os.21406.1.A1_at	0
AT1G33500.1	LOC_Os08g23140	Os.14494.1.S1_at	2e-39
AT1G33780.1	LOC_Os05g34720	Os.27206.1.S1_at	2e-67
AT1G33880.1	LOC_Os02g35130	Os.7291.1.S1_at	2e-32
AT1G33980.2	LOC_Os04g35920	Os.14326.1.S1_at	4e-85
AT1G34150.1	LOC_Os03g26440	OsAffx.13054.1.S1_at	1e-96
AT1G34260.1	LOC_Os08g01390	Os.20083.1.S1_at	0
AT1G34340.1	LOC_Os01g65070	Os.9689.1.S1_at	1e-171
AT1G34350.1	LOC_Os08g01350	Os.15047.1.S1_s_at	1e-54
AT1G34355.1	LOC_Os11g07050	Os.49214.1.S1_at	4e-60
AT1G34360.1	LOC_Os02g01110	Os.24513.1.A1_at	3e-40
AT1G34470.1	LOC_Os05g35060	Os.50400.1.S1_at	7e-153
AT1G34550.1	LOC_Os11g09170	Os.18115.1.S1_at	3e-178
AT1G34570.1	LOC_Os10g42970	Os.15132.1.S1_x_at	6e-23
AT1G34580.1	LOC_Os04g38220	Os.17681.1.S1_at	1e-162
AT1G34630.1	LOC_Os03g09090	Os.23231.1.A1_at	0
AT1G34750.1	LOC_Os04g37904	Os.12049.1.S1_at	2e-108
AT1G34760.1	LOC_Os03g50290	Os.2673.1.S1_at	9e-94
AT1G34770.1	LOC_Os07g05650	Os.54123.1.S1_at	4e-73
AT1G35220.1	LOC_Os01g19760	Os.33857.1.S1_at	0
AT1G35470.2	LOC_Os02g35070	Os.17120.1.S1_at	4e-140
AT1G35530.1	LOC_Os11g07870	Os.38404.1.S1_s_at	0
AT1G35620.1	LOC_Os04g35290	Os.9630.1.S1_at	3e-142
AT1G35630.1	LOC_Os03g07130	Os.34701.1.S1_s_at	5e-83
AT1G36050.1	LOC_Os04g38340	Os.22690.2.S1_x_at	0
AT1G36310.1	LOC_Os02g51490	Os.49186.1.S1_at	3e-121
AT1G36730.1	LOC_Os06g48355	Os.8401.1.S1_a_at	3e-160
AT1G36980.1	LOC_Os02g35880	Os.17332.1.S1_at	3e-57
AT1G36990.1	LOC_Os04g37540	Os.17444.1.S1_a_at	2e-34
AT1G37130.1	LOC_Os08g36480	Os.4717.1.S1_at	0
AT1G41880.1	LOC_Os05g48310	Os.37945.1.S1_at	3e-51
AT1G41920.1	LOC_Os01g08610	OsAffx.24445.1.S1_at	7e-141
AT1G42470.1	LOC_Os04g47590	Os.28054.1.S1_at	0
AT1G42540.1	LOC_Os04g49570	Os.15729.1.S1_at	0
AT1G42990.1	LOC_Os06g41770	Os.10686.1.S1_at	2e-27
AT1G43130.1	LOC_Os01g64780	Os.10553.1.S1_s_at	1e-108
AT1G43170.1	LOC_Os12g07010	Os.5507.1.S1_at	0
AT1G43620.1	LOC_Os01g64750	Os.54156.1.S1_x_at	0
AT1G43670.1	LOC_Os01g64660	Os.3408.1.A1_x_at	9e-168
AT1G43690.1	LOC_Os04g34440	Os.48106.1.A1_at	0
AT1G43860.1	LOC_Os08g01620	Os.7321.1.S1_at	3e-128
AT1G43890.1	LOC_Os03g05280	Os.33755.1.S1_at	1e-73
AT1G43900.1	LOC_Os02g05630	Os.11634.1.S1_at	1e-94
AT1G44110.1	LOC_Os01g13260	Os.4195.1.S1_at	1e-137
AT1G44750.1	LOC_Os02g46380	Os.34151.1.S2_a_at	8e-122
AT1G44770.1	LOC_Os03g49490	Os.16054.1.S1_at	4e-44
AT1G44835.2	LOC_Os02g52880	Os.10895.1.S1_at	1e-81
AT1G44900.1	LOC_Os11g29380	Os.12974.1.S1_at	0
AT1G44960.1	LOC_Os11g33100	OsAffx.19137.1.S1_s_at	1e-77
AT1G45160.2	LOC_Os03g50390	Os.31906.1.S1_s_at	0
AT1G45170.1	LOC_Os03g63860	Os.9474.1.S1_at	6e-56
AT1G45545.1	LOC_Os07g42700	Os.18196.1.S1_at	4e-126
AT1G45976.1	LOC_Os03g15730	Os.11649.1.S1_at	9e-71
AT1G47200.1	LOC_Os03g11060	Os.11435.1.S1_at	2e-21
AT1G47230.2	LOC_Os03g41100	OsAffx.25463.1.S1_at	5e-106
AT1G47260.1	LOC_Os12g07220	Os.9938.1.S1_at	3e-124
AT1G47270.1	LOC_Os02g47640	Os.51217.2.S1_x_at	4e-123
AT1G47380.1	LOC_Os02g35910	Os.22480.1.S1_at	5e-163
AT1G47420.1	LOC_Os04g34100	Os.7358.1.S1_at	2e-60
AT1G47490.1	LOC_Os09g28810	Os.6209.1.S1_at	2e-119
AT1G47550.1	LOC_Os03g42750	Os.17292.2.A1_s_at	0
AT1G47570.1	LOC_Os11g07450	Os.33152.1.S1_x_at	1e-139
AT1G47710.1	LOC_Os03g41438	Os.11903.1.S1_at	2e-109
AT1G48030.1	LOC_Os05g06750	Os.8443.1.S1_at	0
AT1G48040.1	LOC_Os05g04360	Os.9653.1.S1_at	7e-103
AT1G48090.1	LOC_Os02g27110	Os.25005.1.A1_at	0
AT1G48110.1	LOC_Os03g20180	Os.53764.1.S1_at	4e-101
AT1G48140.1	LOC_Os02g51420	Os.5743.1.S1_at	7e-34
AT1G48160.1	LOC_Os06g23430	Os.1315.1.S1_at	6e-47
AT1G48270.1	LOC_Os06g09930	Os.39747.1.S1_at	4e-121
AT1G48300.1	LOC_Os05g04620	Os.5191.1.S1_at	2e-25
AT1G48310.1	LOC_Os07g44210	Os.23232.1.S1_at	0
AT1G48360.2	LOC_Os06g07490	Os.49296.1.S1_at	0
AT1G48440.1	LOC_Os03g13750	Os.10466.1.S1_at	4e-47
AT1G48580.1	LOC_Os07g15500	OsAffx.28461.1.S1_at	2e-24
AT1G48600.2	LOC_Os01g50030	Os.27943.1.S1_s_at	0
AT1G48630.1	LOC_Os01g49290	Os.4684.1.S1_at	8e-137
AT1G48650.2	LOC_Os03g53760	Os.47539.1.S1_at	0
AT1G48760.1	LOC_Os01g32880	Os.2106.1.S1_a_at	4e-162
AT1G48790.1	LOC_Os01g23640	Os.7156.1.S1_at	8e-121
AT1G48830.1	LOC_Os03g18580	Os.37025.1.S1_at	6e-83
AT1G48860.1	LOC_Os06g04280	Os.3416.1.S1_at	0
AT1G48870.1	LOC_Os04g34080	Os.6188.1.S1_at	7e-100
AT1G48910.1	LOC_Os12g08780	OsAffx.31651.1.S1_at	2e-110
AT1G48920.1	LOC_Os08g09350	Os.5313.1.S1_at	2e-109
AT1G48970.1	LOC_Os03g44310	Os.26498.1.A1_at	2e-171
AT1G48980.1	LOC_Os06g04660	Os.11678.2.S1_at	2e-94
AT1G49040.1	LOC_Os01g39380	Os.9158.1.S1_at	0
AT1G49050.1	LOC_Os02g49800	Os.10843.1.S1_at	4e-132
AT1G49300.1	LOC_Os05g44050	Os.12305.1.S1_at	7e-101
AT1G49340.2	LOC_Os03g50320	Os.4752.1.S1_at	0
AT1G49590.1	LOC_Os06g11170	Os.10676.1.S1_a_at	2e-72
AT1G49650.1	LOC_Os09g28750	Os.11109.1.S1_at	7e-70
AT1G49660.1	LOC_Os06g11090	Os.49572.1.A1_at	2e-65
AT1G49710.1	LOC_Os08g36840	Os.26473.1.S1_at	1e-170
AT1G49840.1	LOC_Os12g39160	Os.49678.1.S1_at	1e-162
AT1G49870.1	LOC_Os03g40780	Os.8106.1.A1_at	3e-111
AT1G49890.1	LOC_Os03g55470	Os.13860.1.A1_at	2e-86
AT1G49950.3	LOC_Os01g40670	Os.8369.1.S1_at	2e-76
AT1G49980.1	LOC_Os03g42010	Os.9549.1.S1_at	4e-173
AT1G50020.1	LOC_Os11g34870	OsAffx.7294.1.S1_at	4e-39
AT1G50030.1	LOC_Os05g14550	OsAffx.4335.1.S1_s_at	0
AT1G50110.1	LOC_Os03g12890	Os.10150.1.S1_at	6e-117
AT1G50170.1	LOC_Os02g19440	Os.9791.1.S1_at	2e-58
AT1G50200.1	LOC_Os10g10244	Os.11722.1.S1_a_at	0
AT1G50240.2	LOC_Os12g24550	Os.24564.1.A1_at	0
AT1G50360.1	LOC_Os10g34710	Os.8368.1.S1_at	0
AT1G50370.1	LOC_Os01g49690	Os.18690.1.S1_at	3e-173
AT1G50410.1	LOC_Os08g08220	Os.33780.1.S1_a_at	0
AT1G50460.1	LOC_Os01g71320	Os.52037.1.S1_at	7e-170
AT1G50490.1	LOC_Os01g16650	Os.247.1.S1_at	6e-66
AT1G50510.1	LOC_Os08g39420	Os.26047.2.S1_s_at	7e-116
AT1G50575.1	LOC_Os03g39010	Os.22996.1.S1_a_at	2e-96
AT1G50590.1	LOC_Os09g31120	Os.53322.1.S1_at	5e-111
AT1G50710.1	LOC_Os02g02690	Os.51108.1.S1_at	4e-133
AT1G50890.1	LOC_Os07g33630	Os.8407.1.S1_at	0
AT1G50990.1	LOC_Os03g04050	Os.23253.1.S1_at	1e-168
AT1G51170.1	LOC_Os08g39460	Os.52825.1.S1_at	4e-98
AT1G51200.1	LOC_Os06g41010	Os.28384.1.S1_at	3e-52
AT1G51310.1	LOC_Os03g07850	Os.11726.1.S1_at	4e-180
AT1G51450.1	LOC_Os12g04930	Os.14713.1.S1_at	4e-105
AT1G51500.1	LOC_Os05g13520	Os.7232.1.S1_at	0
AT1G51510.1	LOC_Os05g04850	OsAffx.4253.1.S1_s_at	9e-59
AT1G51520.2	LOC_Os07g48410	Os.4796.1.S1_at	8e-44
AT1G51550.1	LOC_Os08g13360	Os.27001.3.A1_a_at	9e-127
AT1G51580.1	LOC_Os09g32300	Os.15552.2.S1_x_at	3e-100
AT1G51590.1	LOC_Os04g51690	Os.11439.1.S1_at	0
AT1G51600.1	LOC_Os06g48534	Os.7574.1.S1_s_at	6e-59
AT1G51650.1	LOC_Os08g15170	Os.12211.1.S1_at	2e-24
AT1G51710.1	LOC_Os01g36930	Os.40926.1.S1_x_at	0
AT1G51730.1	LOC_Os01g37770	Os.22790.1.A1_x_at	2e-94
AT1G51740.1	LOC_Os12g05810	Os.12341.1.S1_at	1e-114
AT1G51960.1	LOC_Os01g09470	Os.42877.1.S1_at	1e-42
AT1G51980.1	LOC_Os01g53700	Os.12235.1.S1_at	0
AT1G52220.1	LOC_Os01g55570	Os.9814.1.S1_at	4e-21
AT1G52280.1	LOC_Os01g12730	Os.11710.1.S1_at	1e-106
AT1G52360.1	LOC_Os06g05180	Os.46583.1.S1_s_at	0
AT1G52500.2	LOC_Os08g21330	Os.49203.1.S1_at	3e-122
AT1G52600.1	LOC_Os05g23260	Os.8610.1.S1_at	4e-88
AT1G52630.1	LOC_Os08g42550	Os.49952.1.S1_at	2e-165
AT1G52730.2	LOC_Os06g39760	Os.15810.2.S1_x_at	1e-164
AT1G52880.1	LOC_Os07g37920	Os.36437.1.S1_at	2e-76
AT1G52920.1	LOC_Os10g35480	Os.19949.1.S1_s_at	6e-148
AT1G52980.1	LOC_Os03g22890	Os.26043.1.S1_at	0
AT1G53000.1	LOC_Os05g48750	Os.7761.1.S1_at	3e-124
AT1G53020.1	LOC_Os05g48380	Os.50544.1.S1_at	5e-89
AT1G53140.1	LOC_Os01g54420	Os.32564.1.S2_at	0
AT1G53165.1	LOC_Os07g32400	Os.18593.2.S1_a_at	0
AT1G53210.1	LOC_Os01g11414	Os.3917.2.S1_x_at	0
AT1G53280.1	LOC_Os06g34040	Os.19021.1.S1_at	3e-146
AT1G53320.1	LOC_Os05g43850	Os.10160.1.S1_at	1e-127
AT1G53400.1	LOC_Os09g17620	Os.50548.3.S1_at	4e-48
AT1G53460.1	LOC_Os01g10630	Os.54635.1.S1_at	7e-28
AT1G53500.1	LOC_Os03g17000	Os.10340.1.S1_at	0
AT1G53510.1	LOC_Os01g43910	Os.26152.1.S1_a_at	0
AT1G53530.1	LOC_Os11g40500	Os.13577.1.S1_at	2e-45
AT1G53540.1	LOC_Os03g16020	Os.22731.1.S1_at	4e-58
AT1G53645.1	LOC_Os06g45390	OsAffx.15936.1.S1_at	8e-84
AT1G53700.1	LOC_Os03g14840	OsAffx.3245.1.S1_at	1e-113
AT1G53720.1	LOC_Os06g45910	Os.21014.1.S1_at	2e-180
AT1G53760.1	LOC_Os02g05870	Os.47932.1.S1_at	4e-75
AT1G53770.1	LOC_Os07g38490	Os.48830.1.S1_at	6e-162
AT1G53880.1	LOC_Os12g31380	Os.18456.2.S1_x_at	2e-149
AT1G54000.1	LOC_Os02g50690	Os.23154.1.S1_at	2e-31
AT1G54050.1	LOC_Os02g54140	Os.49648.1.S1_s_at	2e-31
AT1G54110.1	LOC_Os08g42210	Os.52313.1.S1_x_at	1e-63
AT1G54115.1	LOC_Os03g08230	Os.40052.1.A1_s_at	0
AT1G54150.1	LOC_Os03g08000	Os.18248.1.S1_at	3e-70
AT1G54170.1	LOC_Os02g27950	Os.7302.1.S1_at	2e-92
AT1G54200.1	LOC_Os03g07920	Os.27536.1.A1_at	9e-33
AT1G54270.1	LOC_Os06g48750	Os.139.1.S1_at	0
AT1G54290.1	LOC_Os05g41900	Os.7715.1.S1_a_at	6e-54
AT1G54320.1	LOC_Os06g45430	Os.4719.1.S1_at	1e-141
AT1G54350.1	LOC_Os01g11946	Os.26825.1.S1_at	0
AT1G54370.1	LOC_Os09g11450	Os.5237.1.S1_at	0
AT1G54520.1	LOC_Os03g48920	Os.27770.1.A1_a_at	7e-109
AT1G54690.1	LOC_Os12g34510	Os.4755.1.S1_at	5e-62
AT1G54790.2	LOC_Os05g33270	Os.10474.1.S1_s_at	5e-131
AT1G54830.2	LOC_Os02g07450	Os.10876.1.S1_at	1e-58
AT1G55190.1	LOC_Os05g11120	OsAffx.26824.1.A1_at	2e-39
AT1G55250.1	LOC_Os10g41590	Os.12951.1.S1_at	0
AT1G55280.1	LOC_Os11g29900	Os.19165.1.S1_at	1e-57
AT1G55300.2	LOC_Os05g28010	Os.56148.1.S1_at	1e-56
AT1G55310.1	LOC_Os03g25770	Os.8809.1.S1_s_at	2e-73
AT1G55460.1	LOC_Os03g37330	Os.20977.1.S1_at	5e-162
AT1G55520.1	LOC_Os12g39070	Os.54260.1.S1_at	6e-100
AT1G55530.1	LOC_Os03g20870	Os.19480.1.S1_at	1e-52
AT1G55540.2	LOC_Os07g48602	Os.10916.1.S1_at	8e-56
AT1G55590.1	LOC_Os08g39060	Os.19370.1.S1_at	4e-119
AT1G55620.2	LOC_Os02g48880	Os.54083.1.S1_at	0
AT1G55680.1	LOC_Os02g48964	Os.14995.1.S1_a_at	0
AT1G55730.1	LOC_Os03g27960	Os.21823.1.S1_at	5e-164
AT1G55805.1	LOC_Os03g11990	Os.37276.1.S1_at	2e-27
AT1G55850.1	LOC_Os09g30130	Os.27376.1.S1_at	0
AT1G55860.1	LOC_Os09g07900	Os.16069.1.S1_at	0
AT1G55890.1	LOC_Os01g57630	Os.22276.1.S1_a_at	4e-61
AT1G55915.1	LOC_Os06g09170	Os.53571.1.S1_at	7e-112
AT1G55960.1	LOC_Os02g26860	Os.13474.1.S1_at	2e-87
AT1G55970.1	LOC_Os02g04490	Os.27735.1.A1_at	0
AT1G56000.1	LOC_Os03g57070	Os.26836.4.S1_x_at	1e-127
AT1G56070.1	LOC_Os02g32030	Os.4705.1.S1_at	0
AT1G56180.1	LOC_Os02g07250	Os.54060.1.S1_at	9e-138
AT1G56190.1	LOC_Os05g41640	Os.9261.1.A1_at	0
AT1G56290.1	LOC_Os03g52980	Os.47782.1.S1_at	0
AT1G56450.1	LOC_Os09g33986	Os.3709.1.S1_at	3e-102
AT1G56500.1	LOC_Os03g19760	Os.20461.1.S1_at	0
AT1G56560.1	LOC_Os03g20020	Os.32659.1.S1_at	0
AT1G56570.1	LOC_Os12g36620	OsAffx.19989.1.S1_at	1e-108
AT1G56700.1	LOC_Os07g44610	Os.8636.1.S1_at	7e-87
AT1G57540.1	LOC_Os01g14790	Os.38074.1.S1_s_at	1e-42
AT1G57560.1	LOC_Os01g18240	Os.1726.1.S1_at	4e-71
AT1G57590.1	LOC_Os07g44070	Os.18217.1.S1_s_at	1e-152
AT1G57660.1	LOC_Os03g04750	Os.12819.1.S1_at	9e-86
AT1G57680.1	LOC_Os01g66190	Os.16257.1.S1_at	2e-66
AT1G57770.1	LOC_Os03g62510	Os.22483.1.A1_at	0
AT1G57820.1	LOC_Os05g01230	Os.49723.1.S1_at	0
AT1G58030.1	LOC_Os12g42850	Os.28192.1.S1_at	0
AT1G58050.1	LOC_Os04g35260	OsAffx.14148.1.S1_at	0
AT1G58170.1	LOC_Os12g07580	OsAffx.7517.1.S1_x_at	1e-39
AT1G58220.1	LOC_Os02g34630	Os.14985.1.S1_at	1e-38
AT1G58230.1	LOC_Os02g06720	Os.19805.1.S1_at	0
AT1G58440.1	LOC_Os03g12910	Os.20969.1.S1_at	0
AT1G59540.1	LOC_Os11g35090	Os.25491.1.S1_at	4e-170
AT1G59560.1	LOC_Os07g45350	Os.5183.1.S1_x_at	4e-89
AT1G59610.1	LOC_Os02g50550	Os.6049.1.S1_at	0
AT1G59820.1	LOC_Os05g01030	Os.52001.1.S1_x_at	0
AT1G59840.1	LOC_Os04g55690	Os.27113.1.S1_at	7e-89
AT1G59870.1	LOC_Os02g11760	Os.7289.3.S1_x_at	0
AT1G59890.1	LOC_Os05g01020	Os.16909.1.S1_s_at	0
AT1G59910.1	LOC_Os02g50570	Os.5163.1.S1_at	5e-154
AT1G59970.1	LOC_Os02g50730	Os.52263.1.S1_at	2e-78
AT1G60170.1	LOC_Os04g46890	Os.14811.1.S1_at	0
AT1G60200.1	LOC_Os08g32100	Os.25010.1.S1_at	0
AT1G60420.1	LOC_Os03g29190	Os.6125.1.S1_at	0
AT1G60440.1	LOC_Os09g36270	Os.23137.1.S1_at	2e-133
AT1G60600.2	LOC_Os03g09060	Os.35677.1.S1_at	1e-106
AT1G60790.1	LOC_Os04g42900	Os.53218.1.S1_at	4e-149
AT1G60850.2	LOC_Os03g18410	Os.18198.1.S1_at	1e-113
AT1G60900.1	LOC_Os11g45590	Os.17168.1.A1_at	0
AT1G60940.1	LOC_Os04g35240	Os.10746.1.S1_a_at	5e-166
AT1G60960.1	LOC_Os06g37010	Os.27159.1.S1_at	4e-125
AT1G60970.1	LOC_Os02g21250	Os.3436.1.S1_at	5e-67
AT1G60995.1	LOC_Os03g45770	Os.50221.1.S1_at	0
AT1G61010.1	LOC_Os03g63590	Os.9048.1.S1_at	0
AT1G61100.1	LOC_Os07g26440	Os.8688.1.S1_a_at	9e-83
AT1G61140.1	LOC_Os01g57110	Os.17162.2.S1_x_at	0
AT1G61150.1	LOC_Os03g13220	Os.9335.1.S1_at	1e-100
AT1G61250.1	LOC_Os01g57220	Os.2359.1.S1_s_at	3e-122
AT1G61280.1	LOC_Os03g43900	Os.57436.1.S1_x_at	1e-36
AT1G61290.1	LOC_Os06g39050	Os.54909.1.S1_at	3e-115
AT1G61620.1	LOC_Os03g17170	Os.35496.1.S1_at	7e-137
AT1G61630.1	LOC_Os07g37100	Os.8375.1.S1_at	1e-134
AT1G61667.1	LOC_Os07g36410	Os.44707.1.S1_at	6e-38
AT1G61700.1	LOC_Os11g08940	Os.23150.1.S1_at	3e-28
AT1G61770.1	LOC_Os12g15590	Os.16798.1.S1_at	6e-125
AT1G61780.1	LOC_Os08g09180	OsAffx.5756.1.S1_at	2e-46
AT1G61790.1	LOC_Os03g36730	Os.4055.1.S1_at	1e-113
AT1G62020.1	LOC_Os09g04110	Os.17881.3.A1_at	0
AT1G62040.1	LOC_Os08g09240	Os.7698.1.S1_at	1e-58
AT1G62160.1	LOC_Os03g41419	Os.50445.1.S1_at	4e-36
AT1G62260.1	LOC_Os06g12360	OsAffx.15386.1.S1_at	4e-160
AT1G62300.1	LOC_Os01g14440	OsAffx.11050.1.S1_x_at	3e-110
AT1G62430.1	LOC_Os01g55360	Os.15356.1.S1_at	0
AT1G62730.1	LOC_Os06g01470	Os.56352.1.S1_at	7e-107
AT1G62740.1	LOC_Os02g43020	Os.13461.1.S1_at	0
AT1G62750.1	LOC_Os04g45490	Os.49266.1.A1_at	0
AT1G62780.1	LOC_Os04g01540	Os.10129.1.S1_at	3e-74
AT1G62850.2	LOC_Os03g14510	Os.52924.1.S1_at	3e-73
AT1G62880.1	LOC_Os06g04500	Os.48430.1.A1_at	3e-41
AT1G62950.1	LOC_Os03g03570	Os.32644.1.S2_at	0
AT1G63000.1	LOC_Os02g45540	Os.6053.1.S1_at	1e-144
AT1G63010.1	LOC_Os06g03860	Os.15349.1.S1_a_at	0
AT1G63100.1	LOC_Os06g03710	Os.31950.1.S1_at	4e-118
AT1G63130.1	LOC_Os10g35436	Os.46550.1.A1_at	4e-100
AT1G63160.1	LOC_Os04g48060	Os.13010.1.S1_a_at	1e-163
AT1G63170.1	LOC_Os02g45240	OsAffx.12504.1.S1_at	2e-134
AT1G63180.1	LOC_Os09g35800	Os.8507.1.S1_at	2e-143
AT1G63210.1	LOC_Os05g41510	Os.52922.1.S1_at	0
AT1G63220.1	LOC_Os04g44870	Os.2225.1.S1_at	1e-49
AT1G63370.1	LOC_Os10g40570	Os.3053.1.A1_at	6e-154
AT1G63440.1	LOC_Os02g10290	Os.27124.1.S1_at	0
AT1G63470.1	LOC_Os02g57820	Os.14536.1.S1_at	3e-64
AT1G63640.1	LOC_Os01g54080	Os.16488.1.S1_at	0
AT1G63770.3	LOC_Os08g44860	Os.12607.1.S1_s_at	0
AT1G63830.2	LOC_Os03g03180	Os.7349.1.S1_at	3e-116
AT1G63980.1	LOC_Os03g03390	Os.37926.1.S1_at	4e-99
AT1G64040.1	LOC_Os06g06880	Os.19570.1.S1_at	4e-160
AT1G64100.2	LOC_Os10g35240	Os.46127.1.S1_x_at	3e-87
AT1G64110.2	LOC_Os01g12660	Os.32943.1.S1_at	0
AT1G64200.1	LOC_Os01g46980	Os.9499.1.S1_at	1e-96
AT1G64300.1	LOC_Os01g43350	Os.33558.1.S1_at	5e-157
AT1G64350.1	LOC_Os01g43250	Os.663.1.S1_at	2e-111
AT1G64355.1	LOC_Os05g49650	Os.7011.1.S1_at	4e-51
AT1G64390.1	LOC_Os01g12070	Os.32667.1.S1_at	0
AT1G64520.1	LOC_Os07g25420	Os.12424.1.S1_at	4e-118
AT1G64570.1	LOC_Os03g46950	Os.19579.1.S1_at	4e-124
AT1G64580.1	LOC_Os02g57800	OsAffx.12684.1.S1_at	3e-82
AT1G64600.1	LOC_Os07g20150	OsAffx.16342.1.S1_at	5e-153
AT1G64610.1	LOC_Os03g02440	Os.26476.1.S1_at	1e-122
AT1G64720.1	LOC_Os04g02910	Os.11963.1.S2_at	4e-131
AT1G64750.1	LOC_Os01g16640	Os.22454.1.S1_at	6e-24
AT1G64760.1	LOC_Os03g57880	OsAffx.25749.1.S1_s_at	0
AT1G64770.1	LOC_Os03g06230	Os.52354.1.S1_at	3e-105
AT1G64790.1	LOC_Os03g51140	Os.15153.1.S1_at	0
AT1G64850.1	LOC_Os04g51240	Os.5617.1.S1_at	6e-48
AT1G64860.1	LOC_Os08g06630	Os.3407.1.S1_a_at	4e-131
AT1G64960.1	LOC_Os03g42040	OsAffx.13298.1.S1_at	0
AT1G64990.1	LOC_Os04g51180	OsAffx.26559.1.S1_at	0
AT1G65130.1	LOC_Os03g06950	Os.27134.1.A1_at	2e-21
AT1G65220.1	LOC_Os11g21990	Os.6860.1.S1_at	0
AT1G65260.1	LOC_Os01g67000	Os.6371.1.S1_at	1e-117
AT1G65410.1	LOC_Os03g46740	Os.34369.1.S1_at	3e-125
AT1G65560.1	LOC_Os01g66720	Os.8821.1.S1_at	4e-127
AT1G65580.1	LOC_Os08g41270	Os.24424.1.S1_at	0
AT1G65650.1	LOC_Os02g57630	Os.7211.1.S1_a_at	8e-147
AT1G65660.1	LOC_Os08g03390	Os.12068.1.S1_at	0
AT1G65700.1	LOC_Os05g51650	Os.7005.1.S1_s_at	4e-35
AT1G65720.1	LOC_Os03g01960	Os.6668.1.S1_at	5e-23
AT1G65840.1	LOC_Os04g57560	Os.10617.1.S1_at	0
AT1G65930.1	LOC_Os01g46610	Os.12610.1.S1_at	0
AT1G65980.1	LOC_Os01g48420	Os.2618.1.S1_at	7e-68
AT1G66070.1	LOC_Os02g02990	Os.16237.1.S1_at	2e-63
AT1G66170.1	LOC_Os03g50780	OsAffx.25668.1.S1_at	2e-120
AT1G66260.1	LOC_Os06g14470	Os.10007.1.A1_a_at	9e-57
AT1G66330.1	LOC_Os05g05600	Os.11860.1.S1_at	3e-119
AT1G66370.1	LOC_Os03g29614	Os.56985.1.S1_a_at	1e-38
AT1G66500.1	LOC_Os08g08830	Os.9520.1.S1_at	4e-37
AT1G66510.1	LOC_Os04g04320	Os.5925.1.S1_at	1e-125
AT1G66530.1	LOC_Os05g07030	Os.6153.1.S1_at	0
AT1G66620.1	LOC_Os01g55640	Os.13102.1.S2_at	4e-24
AT1G66670.1	LOC_Os01g32350	Os.23178.1.S1_at	3e-99
AT1G66680.1	LOC_Os01g03090	Os.1177.1.S1_a_at	3e-86
AT1G66730.1	LOC_Os01g49180	OsAffx.21494.1.S1_x_at	0
AT1G66740.1	LOC_Os05g48030	Os.50851.1.S1_at	1e-76
AT1G67090.1	LOC_Os12g17600	Os.12594.1.S1_x_at	4e-63
AT1G67100.1	LOC_Os01g32770	Os.22577.2.S1_x_at	2e-59
AT1G67140.1	LOC_Os06g30901	OsAffx.27894.1.S1_at	0
AT1G67180.1	LOC_Os08g31930	Os.54248.1.S1_at	6e-78
AT1G67210.1	LOC_Os06g30020	Os.19162.1.S1_at	9e-88
AT1G67230.1	LOC_Os02g48010	Os.11658.1.S2_at	2e-168
AT1G67320.1	LOC_Os07g22400	Os.11383.1.S1_a_at	0
AT1G67360.2	LOC_Os05g05940	Os.19814.1.S1_at	5e-27
AT1G67420.1	LOC_Os07g19530	Os.14681.1.A1_s_at	0
AT1G67430.1	LOC_Os09g08430	Os.9941.1.S1_at	2e-81
AT1G67530.1	LOC_Os01g67500	Os.8271.1.S1_at	0
AT1G67570.1	LOC_Os08g03430	Os.19307.1.S1_at	4e-103
AT1G67580.1	LOC_Os04g41100	Os.15587.2.A1_a_at	0
AT1G67630.1	LOC_Os12g13950	Os.52000.1.S1_at	0
AT1G67650.1	LOC_Os01g66560	Os.7290.1.S1_s_at	0
AT1G67660.1	LOC_Os08g13890	Os.27605.1.S1_at	3e-97
AT1G67730.1	LOC_Os02g38440	Os.5903.1.A1_at	3e-104
AT1G67850.1	LOC_Os02g19510	Os.7757.1.S1_at	8e-169
AT1G67950.3	LOC_Os03g50560	Os.5959.1.S1_at	2e-73
AT1G68140.1	LOC_Os02g53110	Os.9723.1.S1_a_at	5e-69
AT1G68160.1	LOC_Os02g42020	Os.11610.2.S1_at	4e-34
AT1G68185.1	LOC_Os01g42250	Os.56120.1.S1_at	9e-31
AT1G68260.1	LOC_Os04g46730	OsAffx.26488.1.S1_at	2e-45
AT1G68290.1	LOC_Os01g03740	Os.53305.1.S1_at	3e-103
AT1G68300.1	LOC_Os01g32780	Os.7535.1.S1_at	3e-32
AT1G68550.1	LOC_Os09g13940	Os.11725.1.S1_at	6e-22
AT1G68570.1	LOC_Os06g15370	Os.19130.1.S1_at	0
AT1G68580.2	LOC_Os08g33420	Os.14960.1.S1_at	3e-97
AT1G68660.1	LOC_Os08g33540	Os.32072.1.S1_at	2e-57
AT1G68670.1	LOC_Os02g22020	Os.51945.1.S1_at	2e-65
AT1G68740.1	LOC_Os06g29790	Os.52435.1.S1_at	0
AT1G68830.1	LOC_Os05g47560	Os.38365.1.S1_a_at	0
AT1G68980.1	LOC_Os01g57900	Os.32277.1.S1_at	7e-164
AT1G69220.1	LOC_Os03g54780	Os.18618.1.S1_at	0
AT1G69380.1	LOC_Os01g55860	Os.23683.1.A1_at	3e-106
AT1G69410.1	LOC_Os03g55150	Os.318.1.S1_at	3e-76
AT1G69430.1	LOC_Os07g40470	OsAffx.28846.1.S1_at	3e-77
AT1G69450.1	LOC_Os12g39320	Os.24577.1.S1_at	0
AT1G69680.1	LOC_Os04g38610	Os.10386.1.S1_at	3e-71
AT1G69720.1	LOC_Os06g40080	Os.20352.1.S1_at	4e-89
AT1G69750.1	LOC_Os02g20940	OsAffx.2704.1.S1_s_at	1e-34
AT1G69800.2	LOC_Os01g40420	Os.9530.1.S1_at	3e-158
AT1G69840.1	LOC_Os09g19710	Os.23381.1.A1_at	2e-135
AT1G69990.1	LOC_Os04g41030	Os.26743.1.S1_at	9e-156
AT1G70160.1	LOC_Os09g22440	Os.9979.1.S1_at	0
AT1G70200.1	LOC_Os02g22070	Os.24578.1.A1_at	5e-34
AT1G70210.1	LOC_Os08g32540	OsAffx.29475.2.S1_s_at	6e-65
AT1G70300.1	LOC_Os06g42030	Os.48268.1.S1_at	0
AT1G70330.1	LOC_Os08g10450	Os.5801.1.S1_at	2e-154
AT1G70370.1	LOC_Os08g29200	Os.54090.1.S1_at	0
AT1G70410.2	LOC_Os01g45274	Os.2329.1.S1_a_at	2e-60
AT1G70490.1	LOC_Os05g41060	Os.10931.1.S1_at	1e-99
AT1G70590.1	LOC_Os04g40030	OsAffx.26400.1.S1_at	2e-69
AT1G70600.1	LOC_Os03g29460	OsAffx.3363.1.S1_at	2e-66
AT1G70610.1	LOC_Os01g68330	Os.27858.1.S1_at	0
AT1G70620.1	LOC_Os04g56630	Os.17581.1.A1_at	5e-87
AT1G70670.1	LOC_Os06g14370	Os.26592.1.S2_at	6e-67
AT1G70730.3	LOC_Os03g50480	Os.5894.1.S1_at	0
AT1G70770.1	LOC_Os01g03760	Os.4629.1.S1_at	2e-153
AT1G70790.2	LOC_Os02g22130	Os.8901.1.S2_at	3e-45
AT1G70940.1	LOC_Os06g12610	Os.54305.1.S1_at	0
AT1G70980.1	LOC_Os01g27520	Os.10973.1.S1_at	0
AT1G71000.1	LOC_Os01g42190	Os.35808.1.S1_at	4e-30
AT1G71170.1	LOC_Os05g49070	OsAffx.27378.1.S1_at	3e-82
AT1G71190.1	LOC_Os01g73120	Os.18681.1.S1_at	2e-111
AT1G71270.1	LOC_Os03g30460	Os.26723.1.S1_at	0
AT1G71310.2	LOC_Os01g65560	Os.42681.1.S1_at	6e-57
AT1G71340.1	LOC_Os11g12800	OsAffx.30948.1.S1_at	2e-60
AT1G71350.1	LOC_Os02g35160	Os.23846.1.A1_s_at	0
AT1G71490.1	LOC_Os07g19400	Os.24579.1.S1_at	8e-170
AT1G71500.1	LOC_Os11g13850	Os.16966.1.S1_s_at	7e-96
AT1G71697.1	LOC_Os01g51920	Os.13835.2.S3_a_at	3e-123
AT1G71720.1	LOC_Os01g40640	Os.38077.1.S1_at	2e-101
AT1G71780.1	LOC_Os01g51800	Os.36448.1.S1_at	6e-47
AT1G71800.1	LOC_Os11g07490	Os.21809.1.S1_at	8e-85
AT1G71830.1	LOC_Os08g07760	Os.49150.1.S1_at	0
AT1G71840.1	LOC_Os03g48090	Os.2852.1.S1_at	2e-132
AT1G71860.1	LOC_Os12g07590	Os.22971.1.S1_at	4e-68
AT1G71900.1	LOC_Os01g65986	Os.49295.1.S1_at	3e-153
AT1G71940.1	LOC_Os03g49700	Os.47931.1.A1_at	7e-100
AT1G71950.1	LOC_Os05g35740	Os.9669.1.S1_at	7e-31
AT1G71960.1	LOC_Os11g07600	Os.49677.1.S1_at	1e-180
AT1G71990.1	LOC_Os12g07290	Os.27585.1.S1_at	2e-139
AT1G72020.1	LOC_Os04g35300	Os.9083.1.S1_at	2e-22
AT1G72040.1	LOC_Os05g35520	Os.20865.1.S1_at	1e-176
AT1G72170.1	LOC_Os03g62420	OsAffx.13583.1.S1_at	7e-26
AT1G72175.1	LOC_Os03g62250	Os.17288.1.S1_at	1e-51
AT1G72250.1	LOC_Os12g42160	Os.47736.1.S1_at	0
AT1G72280.1	LOC_Os03g52340	Os.27846.1.S1_at	0
AT1G72390.1	LOC_Os10g25200	Os.3343.1.S1_at	0
AT1G72550.1	LOC_Os05g48510	Os.5132.1.S1_at	0
AT1G72650.2	LOC_Os02g53670	Os.14008.1.S1_at	9e-77
AT1G72680.1	LOC_Os10g11810	Os.7543.1.S1_at	8e-151
AT1G72710.1	LOC_Os01g51200	Os.11642.1.S1_at	0
AT1G72810.1	LOC_Os05g47640	Os.9175.1.S1_at	0
AT1G72990.1	LOC_Os05g46200	Os.14570.1.S1_at	0
AT1G73030.1	LOC_Os06g43590	Os.6788.1.S1_at	5e-93
AT1G73100.1	LOC_Os11g38900	Os.3123.1.S1_a_at	1e-158
AT1G73110.1	LOC_Os04g56320	Os.52480.1.S1_at	3e-177
AT1G73170.1	LOC_Os06g06190	Os.17072.1.S1_at	0
AT1G73200.1	LOC_Os02g58110	OsAffx.12687.1.S1_at	7e-109
AT1G73230.1	LOC_Os03g01910	Os.12834.1.S1_a_at	6e-67
AT1G73350.2	LOC_Os02g42540	Os.29053.1.S1_at	7e-67
AT1G73390.1	LOC_Os02g58160	Os.53108.1.S1_at	3e-152
AT1G73400.1	LOC_Os02g52220	Os.53392.1.S1_at	2e-162
AT1G73450.1	LOC_Os03g51020	Os.17861.1.S2_at	0
AT1G73480.1	LOC_Os03g51010	Os.8043.1.S1_at	5e-117
AT1G73540.1	LOC_Os02g50130	Os.12035.1.S1_at	6e-44
AT1G73610.1	LOC_Os09g04624	Os.51006.1.S1_at	9e-64
AT1G73650.3	LOC_Os03g50070	Os.3167.1.S1_at	2e-126
AT1G73655.1	LOC_Os03g50080	OsAffx.3560.1.S1_at	2e-58
AT1G73720.1	LOC_Os01g21940	Os.1113.1.S1_at	0
AT1G73820.1	LOC_Os12g07050	Os.18523.1.S1_at	6e-81
AT1G73870.1	LOC_Os06g15330	Os.38848.1.S1_at	5e-51
AT1G73920.1	LOC_Os01g33784	Os.17777.2.S1_x_at	5e-150
AT1G73960.1	LOC_Os09g24440	OsAffx.6385.1.S1_x_at	0
AT1G73970.1	LOC_Os02g03090	OsAffx.24079.1.S1_at	1e-127
AT1G74020.1	LOC_Os09g20684	Os.56245.1.S1_at	1e-49
AT1G74030.1	LOC_Os09g20820	OsAffx.6350.1.S1_at	0
AT1G74120.1	LOC_Os12g30610	OsAffx.31946.1.S1_at	4e-49
AT1G74150.1	LOC_Os01g19480	Os.37795.1.S1_at	9e-44
AT1G74160.1	LOC_Os07g01860	Os.38052.1.S1_at	5e-117
AT1G74210.1	LOC_Os01g55780	Os.9693.1.S1_at	3e-151
AT1G74240.1	LOC_Os03g11510	Os.54293.1.S1_at	1e-137
AT1G74310.1	LOC_Os05g44340	Os.8971.1.S1_at	0
AT1G74320.1	LOC_Os05g45880	OsAffx.27333.1.S1_at	3e-130
AT1G74380.1	LOC_Os02g32750	Os.9390.1.S1_at	0
AT1G74390.1	LOC_Os10g26730	Os.11312.1.S1_s_at	1e-118
AT1G74410.1	LOC_Os02g50990	Os.7176.3.S1_x_at	3e-65
AT1G74470.1	LOC_Os02g51080	Os.10275.1.S1_at	0
AT1G74490.1	LOC_Os10g26520	Os.18446.1.S1_at	7e-119
AT1G74640.1	LOC_Os09g24710	Os.38084.1.S1_at	1e-131
AT1G74690.1	LOC_Os05g45930	Os.4979.1.S1_at	4e-84
AT1G74700.1	LOC_Os02g12290	OsAffx.2584.1.S1_at	1e-111
AT1G74780.1	LOC_Os12g44180	Os.14785.1.S1_at	4e-147
AT1G74900.1	LOC_Os02g45590	OsAffx.12510.2.A1_at	9e-113
AT1G74950.1	LOC_Os03g28940	Os.4695.1.S1_s_at	7e-28
AT1G75110.1	LOC_Os07g39840	Os.23129.1.A1_s_at	3e-164
AT1G75150.1	LOC_Os03g59480	Os.19198.1.S1_at	6e-75
AT1G75180.1	LOC_Os03g56420	Os.17939.1.S1_x_at	4e-86
AT1G75210.1	LOC_Os03g56310	Os.5651.1.S1_a_at	0
AT1G75230.2	LOC_Os05g50290	Os.2301.1.S1_at	7e-87
AT1G75270.1	LOC_Os05g02530	Os.12706.1.S1_at	7e-83
AT1G75350.1	LOC_Os01g44210	Os.11136.1.S1_at	3e-25
AT1G75400.1	LOC_Os01g15630	Os.117.1.S1_at	3e-69
AT1G75630.1	LOC_Os05g01560	Os.37899.1.S1_at	7e-84
AT1G75660.1	LOC_Os01g65220	Os.5254.1.S1_x_at	0
AT1G75690.1	LOC_Os03g14040	Os.32492.1.S1_at	5e-56
AT1G75790.1	LOC_Os04g47400	Os.53095.1.S1_at	3e-147
AT1G75820.1	LOC_Os06g50340	Os.275.1.S1_at	0
AT1G75900.1	LOC_Os10g30290	Os.46549.1.S1_at	6e-98
AT1G75960.1	LOC_Os04g57850	Os.19444.1.S1_at	0
AT1G76010.1	LOC_Os09g37006	Os.9612.1.S1_at	8e-84
AT1G76060.1	LOC_Os03g04380	Os.51396.1.S1_at	1e-38
AT1G76110.1	LOC_Os09g37250	OsAffx.6504.1.S1_at	2e-78
AT1G76130.1	LOC_Os04g33040	Os.7294.1.S1_at	0
AT1G76140.1	LOC_Os01g01830	Os.15541.1.S1_at	0
AT1G76160.1	LOC_Os07g32660	OsAffx.28717.1.S1_at	0
AT1G76250.1	LOC_Os02g02730	OsAffx.11867.1.S1_x_at	9e-102
AT1G76350.1	LOC_Os09g37710	OsAffx.30176.1.S1_at	1e-170
AT1G76370.1	LOC_Os01g71000	Os.38163.1.S1_at	6e-118
AT1G76460.1	LOC_Os02g48340	Os.15114.1.S1_at	4e-77
AT1G76490.1	LOC_Os09g31970	Os.7150.1.S1_at	0
AT1G76700.1	LOC_Os08g41110	Os.17116.1.S1_at	3e-146
AT1G76710.1	LOC_Os04g34976	Os.26731.1.S1_at	6e-156
AT1G76760.1	LOC_Os01g73234	Os.49273.1.S1_at	2e-44
AT1G76900.1	LOC_Os05g36190	Os.15216.1.S1_at	1e-169
AT1G77080.4	LOC_Os03g54160	Os.2348.1.S1_at	2e-31
AT1G77140.1	LOC_Os02g24134	Os.6798.1.S1_at	0
AT1G77170.1	LOC_Os08g42610	Os.11761.1.S1_at	1e-73
AT1G77180.1	LOC_Os02g52250	Os.19400.1.S1_at	0
AT1G77250.1	LOC_Os08g01420	Os.21430.2.S1_at	3e-61
AT1G77260.1	LOC_Os01g62800	Os.34775.1.S1_at	0
AT1G77300.1	LOC_Os02g34850	Os.52033.1.S1_at	4e-151
AT1G77350.1	LOC_Os05g40780	Os.39887.1.S1_at	1e-44
AT1G77360.1	LOC_Os03g55340	Os.52369.1.S1_at	5e-168
AT1G77405.1	LOC_Os03g52620	OsAffx.3585.1.S1_at	2e-90
AT1G77410.1	LOC_Os03g06940	Os.13559.1.S1_at	0
AT1G77440.1	LOC_Os06g43570	Os.3708.1.S1_at	1e-101
AT1G77450.1	LOC_Os01g66120	Os.12199.1.S1_at	1e-83
AT1G77470.1	LOC_Os02g53500	Os.2212.1.S1_at	3e-149
AT1G77590.1	LOC_Os12g07110	Os.15600.1.S1_a_at	0
AT1G77710.1	LOC_Os01g73140	Os.5520.1.S1_at	2e-41
AT1G77720.1	LOC_Os03g49750	Os.54016.1.S1_at	5e-167
AT1G77750.1	LOC_Os03g49710	Os.14353.1.S1_s_at	5e-28
AT1G77770.1	LOC_Os02g35840	Os.7921.1.S1_at	1e-57
AT1G77790.1	LOC_Os01g58730	Os.33745.1.S1_at	3e-69
AT1G77800.1	LOC_Os02g52960	Os.16651.1.S1_at	0
AT1G77930.1	LOC_Os07g43330	Os.21364.2.S1_x_at	3e-89
AT1G77940.1	LOC_Os01g59730	Os.18206.1.S1_at	6e-46
AT1G78040.1	LOC_Os10g22590	Os.5297.1.S1_at	1e-24
AT1G78050.1	LOC_Os02g51590	Os.16735.1.S1_at	3e-119
AT1G78140.1	LOC_Os08g31750	Os.49705.1.S1_at	9e-96
AT1G78150.1	LOC_Os07g43070	Os.11123.1.S1_at	3e-81
AT1G78260.1	LOC_Os06g11730	Os.12968.1.S1_at	3e-50
AT1G78280.1	LOC_Os03g27250	Os.45975.1.S1_a_at	0
AT1G78340.1	LOC_Os09g20220	Os.4759.1.S1_at	2e-63
AT1G78420.1	LOC_Os02g14720	Os.17979.1.S1_at	4e-84
AT1G78480.1	LOC_Os11g08569	Os.12282.1.S1_a_at	1e-21
AT1G78560.1	LOC_Os04g31210	Os.5633.1.S1_at	1e-122
AT1G78580.1	LOC_Os05g44210	Os.7285.1.S1_at	0
AT1G78650.1	LOC_Os01g10690	Os.24974.1.S1_a_at	4e-83
AT1G78660.1	LOC_Os05g44130	Os.10081.1.S1_at	2e-104
AT1G78690.1	LOC_Os04g57150	Os.27939.1.A1_at	8e-49
AT1G78770.1	LOC_Os03g13370	OsAffx.25081.1.S1_at	0
AT1G78780.2	LOC_Os01g53090	Os.37745.1.S1_at	1e-75
AT1G78800.1	LOC_Os04g49960	Os.10549.1.S1_at	2e-168
AT1G78895.1	LOC_Os08g12850	Os.11196.1.S1_at	1e-47
AT1G78900.1	LOC_Os06g45120	Os.11821.1.S2_at	0
AT1G78920.1	LOC_Os02g33490	Os.19607.1.S1_at	0
AT1G78960.1	LOC_Os02g04710	Os.2342.1.S1_at	0
AT1G79010.1	LOC_Os03g56300	Os.11902.1.S1_at	2e-100
AT1G79090.1	LOC_Os02g31220	Os.4783.1.S1_a_at	3e-168
AT1G79110.1	LOC_Os03g46570	Os.49537.1.S1_x_at	1e-41
AT1G79150.1	LOC_Os06g30320	Os.21423.1.S1_at	0
AT1G79230.1	LOC_Os12g41500	Os.9468.2.A2_at	9e-145
AT1G79270.1	LOC_Os01g48790	Os.9641.1.S1_x_at	9e-104
AT1G79340.1	LOC_Os01g58580	Os.8591.1.S1_at	4e-134
AT1G79350.1	LOC_Os04g52020	Os.14486.1.S1_at	0
AT1G79370.1	LOC_Os03g37290	Os.27940.1.S1_at	1e-121
AT1G79380.1	LOC_Os08g04130	Os.51918.1.S1_at	2e-142
AT1G79450.1	LOC_Os02g07750	Os.7332.1.S1_at	2e-133
AT1G79490.1	LOC_Os04g52290	Os.4898.1.S1_at	0
AT1G79590.1	LOC_Os08g17600	Os.5966.1.S1_at	2e-81
AT1G79640.1	LOC_Os02g54900	OsAffx.12646.1.S1_at	0
AT1G79750.1	LOC_Os01g52500	Os.421.1.S1_a_at	0
AT1G79790.1	LOC_Os11g19460	Os.16631.1.S1_x_at	5e-76
AT1G79800.1	LOC_Os04g57750	Os.5821.1.S1_at	1e-30
AT1G79810.1	LOC_Os05g19480	Os.49800.1.S1_at	4e-141
AT1G79830.1	LOC_Os05g48620	Os.15195.1.S1_at	0
AT1G79890.1	LOC_Os05g13300	Os.54253.1.S1_at	0
AT1G79920.1	LOC_Os01g08560	Os.5504.1.S1_at	0
AT1G79940.1	LOC_Os04g24180	Os.11329.1.S1_at	0
AT1G79950.1	LOC_Os01g40980	Os.33016.2.S1_x_at	0
AT1G80040.1	LOC_Os09g03090	Os.8028.1.S1_at	7e-46
AT1G80080.1	LOC_Os01g43440	OsAffx.23646.1.S1_at	1e-120
AT1G80140.1	LOC_Os01g19170	Os.48024.1.A1_at	1e-66
AT1G80190.1	LOC_Os05g37980	OsAffx.15003.1.S1_at	6e-63
AT1G80210.1	LOC_Os05g46490	Os.14093.1.S1_at	3e-116
AT1G80230.1	LOC_Os06g05080	Os.8006.1.S1_at	8e-48
AT1G80350.1	LOC_Os01g49000	Os.26940.1.S1_at	0
AT1G80360.1	LOC_Os01g08270	Os.50272.1.S1_s_at	2e-164
AT1G80420.1	LOC_Os06g05190	Os.5200.1.S1_at	1e-89
AT1G80500.1	LOC_Os02g40000	Os.10224.1.S1_at	7e-65
AT1G80510.1	LOC_Os06g43700	Os.26866.1.S1_at	4e-168
AT1G80550.1	LOC_Os04g55090	Os.53360.1.S1_at	5e-111
AT1G80670.1	LOC_Os08g07960	Os.15548.1.S1_at	7e-171
AT1G80790.1	LOC_Os01g44230	Os.2350.1.S1_at	1e-142
AT1G80830.1	LOC_Os06g46310	Os.25557.1.S1_at	0
AT1G80850.1	LOC_Os06g44050	Os.27118.1.A1_at	5e-82
AT1G80910.1	LOC_Os08g33076	Os.6299.1.S1_at	5e-166
AT1G80930.1	LOC_Os12g15420	Os.25091.1.A2_at	0
AT2G01100.1	LOC_Os01g03060	Os.12185.1.S1_at	1e-49
AT2G01120.1	LOC_Os01g49010	Os.54277.2.S1_s_at	7e-144
AT2G01220.2	LOC_Os01g49670	Os.7027.1.S1_s_at	8e-144
AT2G01250.1	LOC_Os04g51630	Os.9363.1.S1_at	8e-111
AT2G01330.1	LOC_Os01g03510	Os.19834.1.S1_at	2e-178
AT2G01410.1	LOC_Os01g42140	OsAffx.21381.1.S1_s_at	8e-32
AT2G01490.1	LOC_Os03g50040	Os.23310.1.A1_s_at	4e-108
AT2G01690.2	LOC_Os03g12300	Os.11686.1.S1_at	0
AT2G01790.1	LOC_Os07g06950	Os.6600.1.S1_at	9e-21
AT2G01830.2	LOC_Os03g50860	Os.51112.1.S1_at	0
AT2G01920.1	LOC_Os08g36410	Os.54535.1.S1_at	7e-36
AT2G01930.1	LOC_Os10g02584	Os.20496.2.S1_a_at	1e-53
AT2G01970.1	LOC_Os03g13380	Os.8333.1.S1_at	0
AT2G01980.1	LOC_Os12g44360	Os.7094.1.S1_a_at	0
AT2G02000.1	LOC_Os03g51080	Os.9438.1.S1_at	0
AT2G02050.1	LOC_Os03g03770	Os.4335.1.S1_at	7e-31
AT2G02060.1	LOC_Os10g39550	OsAffx.7932.1.S1_x_at	5e-24
AT2G02090.1	LOC_Os04g47830	OsAffx.14319.1.S1_at	0
AT2G02160.1	LOC_Os04g57600	Os.12216.1.S1_at	5e-68
AT2G02180.1	LOC_Os10g39220	Os.10820.1.S1_at	1e-136
AT2G02230.1	LOC_Os02g56840	Os.11505.1.S1_at	2e-55
AT2G02310.1	LOC_Os12g03740	OsAffx.19473.1.S1_s_at	4e-40
AT2G02350.1	LOC_Os02g56760	OsAffx.24899.1.S1_at	6e-22
AT2G02470.1	LOC_Os11g14010	Os.17018.1.S1_at	4e-105
AT2G02560.1	LOC_Os02g07120	Os.17204.1.S1_at	0
AT2G02570.1	LOC_Os08g01840	Os.7406.1.S1_at	6e-104
AT2G02650.1	LOC_Os01g11920	Os.43464.1.S1_at	2e-21
AT2G02710.1	LOC_Os01g09120	Os.26449.1.S1_at	5e-93
AT2G02820.2	LOC_Os07g43420	Os.24983.1.S1_at	5e-80
AT2G02860.1	LOC_Os02g58080	Os.26062.1.S1_a_at	0
AT2G02880.1	LOC_Os03g26220	OsAffx.13048.1.S1_at	6e-81
AT2G02960.5	LOC_Os09g24650	Os.16405.1.S1_at	1e-58
AT2G02970.1	LOC_Os08g33850	Os.5241.1.S1_at	4e-132
AT2G03090.1	LOC_Os05g39990	Os.50825.1.S1_s_at	9e-108
AT2G03120.1	LOC_Os02g02530	Os.28063.1.S1_at	9e-160
AT2G03150.1	LOC_Os06g36710	Os.56281.1.S1_at	2e-63
AT2G03220.1	LOC_Os02g52630	Os.49612.1.S1_at	6e-163
AT2G03270.1	LOC_Os03g38990	Os.9254.1.S1_at	0
AT2G03470.1	LOC_Os03g31230	Os.7405.1.S1_at	4e-51
AT2G03510.1	LOC_Os03g30790	Os.52080.1.S1_at	7e-142
AT2G03690.1	LOC_Os04g57790	Os.49179.1.S1_at	4e-103
AT2G03730.1	LOC_Os03g29980	Os.24495.1.S1_at	1e-159
AT2G03780.1	LOC_Os01g16100	OsAffx.2017.1.S1_s_at	5e-92
AT2G03810.1	LOC_Os04g39240	Os.22379.1.S1_at	1e-23
AT2G03820.1	LOC_Os10g42320	Os.12732.1.S1_a_at	5e-157
AT2G03870.2	LOC_Os08g08040	Os.12091.1.S1_at	1e-42
AT2G03980.1	LOC_Os01g54470	OsAffx.11605.1.S1_at	9e-44
AT2G04300.1	LOC_Os05g44930	Os.21832.1.S1_at	1e-176
AT2G04340.1	LOC_Os09g30140	Os.55282.1.S1_at	7e-42
AT2G04390.1	LOC_Os10g27190	Os.12292.1.S1_at	7e-54
AT2G04400.1	LOC_Os04g39270	Os.11637.1.S1_at	1e-121
AT2G04520.1	LOC_Os02g19770	Os.5314.1.S1_at	3e-70
AT2G04540.1	LOC_Os02g10320	Os.51818.1.S1_at	7e-134
AT2G04550.1	LOC_Os06g20340	Os.6777.1.S1_at	2e-83
AT2G04650.1	LOC_Os03g11050	Os.8212.1.S1_at	0
AT2G04740.1	LOC_Os06g21330	Os.54837.1.S1_at	0
AT2G05210.1	LOC_Os04g39280	Os.10317.1.S1_at	2e-49
AT2G05620.1	LOC_Os08g45190	Os.11841.1.S1_at	1e-39
AT2G05710.1	LOC_Os08g09200	Os.10193.1.S1_at	0
AT2G06040.1	LOC_Os08g35700	Os.50552.1.S1_at	5e-119
AT2G06510.1	LOC_Os02g53680	Os.1811.1.S1_at	0
AT2G06530.1	LOC_Os07g13270	Os.10804.1.S1_at	6e-102
AT2G06960.1	LOC_Os08g44590	Os.54927.1.S1_at	3e-32
AT2G07180.1	LOC_Os06g45280	Os.4929.1.S1_at	2e-150
AT2G07360.1	LOC_Os03g15900	Os.12159.1.S1_s_at	0
AT2G07671.1	LOC_Os12g34108	OsAffx.23061.1.S1_at	1e-30
AT2G07675.1	LOC_Os12g34144	OsAffx.19953.7.S1_s_at	3e-60
AT2G07690.1	LOC_Os02g55410	Os.48072.1.S1_at	0
AT2G07741.1	LOC_Os12g23610	OsAffx.21694.3.S1_x_at	2e-41
AT2G10950.1	LOC_Os05g43520	Os.34745.1.A1_at	3e-33
AT2G12400.1	LOC_Os02g55590	Os.6403.1.S1_at	0
AT2G12550.1	LOC_Os04g55150	Os.18254.1.A1_at	4e-133
AT2G13370.1	LOC_Os07g46590	Os.11138.1.S2_a_at	0
AT2G13540.1	LOC_Os03g22570	Os.12595.1.S1_at	0
AT2G13840.1	LOC_Os03g09180	Os.52339.1.S1_at	1e-123
AT2G14050.1	LOC_Os06g11500	Os.7743.2.S1_at	0
AT2G14110.1	LOC_Os03g52730	Os.21398.1.S1_at	1e-66
AT2G14170.1	LOC_Os07g09060	Os.1984.1.S1_at	0
AT2G14260.1	LOC_Os05g43830	Os.5650.1.S1_at	1e-150
AT2G14680.2	LOC_Os03g31730	Os.14955.1.S1_at	4e-117
AT2G14720.1	LOC_Os10g20630	Os.20462.1.S1_at	0
AT2G14750.1	LOC_Os11g41650	OsAffx.7376.1.S1_at	7e-85
AT2G14830.1	LOC_Os09g37510	Os.48703.1.S1_at	5e-28
AT2G14835.1	LOC_Os10g20600	Os.38168.1.S1_at	5e-110
AT2G14910.1	LOC_Os03g41080	Os.7752.1.S1_at	3e-98
AT2G15230.1	LOC_Os09g01590	Os.15296.1.S1_at	3e-139
AT2G15270.1	LOC_Os09g01690	Os.6544.1.S1_a_at	7e-45
AT2G15280.1	LOC_Os04g57420	Os.48312.1.S1_at	5e-44
AT2G15290.1	LOC_Os02g09470	Os.4625.1.S1_at	3e-78
AT2G15560.1	LOC_Os08g13390	Os.55149.1.S1_at	1e-120
AT2G15630.1	LOC_Os04g40130	Os.51821.1.S1_at	1e-104
AT2G15690.1	LOC_Os04g09530	Os.24765.1.A1_at	2e-105
AT2G15860.2	LOC_Os03g52780	Os.4911.1.S1_s_at	7e-131
AT2G16090.1	LOC_Os03g13100	Os.26893.1.S1_at	0
AT2G16370.1	LOC_Os11g29390	Os.8307.1.A1_at	0
AT2G16430.2	LOC_Os01g56880	Os.15904.1.S1_at	0
AT2G16440.1	LOC_Os01g36390	Os.47996.1.A1_at	0
AT2G16500.1	LOC_Os06g04070	Os.12277.1.S1_at	0
AT2G16530.1	LOC_Os04g48750	Os.8147.1.S1_a_at	7e-96
AT2G16710.1	LOC_Os12g30030	Os.22452.1.S1_at	1e-52
AT2G16860.1	LOC_Os06g49740	Os.13714.1.S1_at	4e-112
AT2G16930.2	LOC_Os04g25540	Os.8363.1.S1_at	3e-55
AT2G16950.1	LOC_Os04g59494	Os.2242.1.S1_at	0
AT2G17020.1	LOC_Os03g04270	Os.25215.1.A1_at	4e-169
AT2G17033.2	LOC_Os02g02770	Os.52476.1.S2_at	2e-60
AT2G17200.1	LOC_Os10g39620	Os.2935.2.S1_x_at	2e-175
AT2G17270.1	LOC_Os09g38100	OsAffx.18042.1.S1_at	4e-127
AT2G17350.1	LOC_Os08g40100	Os.18042.1.S1_at	6e-56
AT2G17360.1	LOC_Os02g01560	Os.12238.1.S1_at	6e-138
AT2G17370.1	LOC_Os08g40180	Os.7600.1.S1_at	0
AT2G17390.1	LOC_Os09g33810	Os.12712.1.S1_at	7e-112
AT2G17410.1	LOC_Os06g41730	Os.12814.3.S1_x_at	4e-116
AT2G17520.1	LOC_Os07g28820	Os.427.1.S1_at	3e-149
AT2G17530.1	LOC_Os09g37949	Os.49814.1.S1_at	3e-168
AT2G17670.1	LOC_Os02g02740	Os.25440.1.S1_at	4e-66
AT2G17800.1	LOC_Os02g58730	Os.4376.1.S1_at	3e-104
AT2G17840.1	LOC_Os03g13840	Os.7862.1.S1_at	3e-115
AT2G17870.1	LOC_Os02g02870	Os.4724.1.S1_at	1e-65
AT2G17890.1	LOC_Os07g22710	Os.2714.1.S1_s_at	0
AT2G17900.1	LOC_Os03g49730	Os.9642.1.S1_at	3e-155
AT2G17975.1	LOC_Os04g02000	Os.7584.1.S1_at	7e-77
AT2G18150.1	LOC_Os01g15830	Os.1153.1.S1_at	1e-122
AT2G18170.1	LOC_Os02g05480	Os.12683.1.S1_at	0
AT2G18260.1	LOC_Os03g52650	OsAffx.3586.1.S1_s_at	2e-55
AT2G18290.1	LOC_Os05g50360	Os.2307.1.S1_at	5e-85
AT2G18340.1	LOC_Os03g07180	Os.53485.1.S1_at	1e-45
AT2G18390.1	LOC_Os02g22140	Os.11794.1.S1_at	7e-92
AT2G18590.1	LOC_Os03g59450	Os.17876.1.S1_at	1e-145
AT2G18600.1	LOC_Os10g11260	Os.14656.2.S1_at	1e-80
AT2G18700.1	LOC_Os02g54820	Os.12391.1.S1_a_at	0
AT2G18710.1	LOC_Os08g15460	Os.15436.1.S1_at	0
AT2G18730.1	LOC_Os02g54650	Os.20201.1.S1_at	2e-174
AT2G18850.1	LOC_Os08g14660	Os.53445.1.S1_at	3e-128
AT2G18940.1	LOC_Os05g19380	Os.49087.1.A1_at	0
AT2G18950.1	LOC_Os06g44840	Os.13534.1.S1_s_at	3e-133
AT2G18960.1	LOC_Os04g56160	Os.12328.1.S1_at	0
AT2G19110.1	LOC_Os07g12900	OsAffx.10206.1.S1_at	0
AT2G19340.1	LOC_Os02g21080	Os.7518.1.S1_at	5e-61
AT2G19350.1	LOC_Os02g07980	Os.10693.1.S1_at	3e-36
AT2G19390.1	LOC_Os05g28300	Os.18379.1.S2_at	1e-151
AT2G19430.1	LOC_Os09g19900	Os.18123.1.S1_at	7e-76
AT2G19480.1	LOC_Os06g05660	Os.6238.1.S1_at	6e-157
AT2G19500.1	LOC_Os01g09260	OsAffx.9698.1.S1_x_at	1e-122
AT2G19520.1	LOC_Os01g51300	Os.12711.1.S1_at	0
AT2G19540.1	LOC_Os12g03822	Os.49735.1.S1_x_at	0
AT2G19560.1	LOC_Os09g21760	Os.17051.1.S1_at	2e-154
AT2G19570.1	LOC_Os01g51540	Os.41883.1.S1_at	7e-70
AT2G19600.1	LOC_Os06g36590	Os.18658.1.S1_at	0
AT2G19620.1	LOC_Os02g13150	Os.8408.1.S1_at	8e-145
AT2G19670.1	LOC_Os09g19560	Os.18453.1.S1_at	2e-163
AT2G19760.1	LOC_Os10g17680	Os.12777.1.S1_a_at	2e-57
AT2G19790.1	LOC_Os08g30480	Os.12924.1.S1_s_at	1e-70
AT2G19810.1	LOC_Os01g09620	Os.20244.1.S1_at	1e-88
AT2G19860.1	LOC_Os05g45590	Os.17535.1.S1_at	0
AT2G19880.1	LOC_Os01g67870	Os.50939.1.S1_at	0
AT2G19930.1	LOC_Os01g10140	Os.2202.3.S1_x_at	2e-130
AT2G20190.1	LOC_Os04g42840	Os.17905.1.S1_at	0
AT2G20240.1	LOC_Os04g42770	Os.47741.1.S1_x_at	7e-73
AT2G20270.1	LOC_Os08g45140	Os.11943.1.S1_s_at	2e-39
AT2G20300.1	LOC_Os02g57080	Os.52783.1.A1_x_at	0
AT2G20320.1	LOC_Os03g05200	Os.25246.1.A1_at	0
AT2G20330.1	LOC_Os10g32710	Os.12790.1.S1_at	0
AT2G20360.1	LOC_Os02g57180	Os.10342.1.S1_s_at	5e-165
AT2G20560.1	LOC_Os05g48810	Os.35463.1.S1_at	2e-151
AT2G20580.1	LOC_Os02g05340	Os.14890.1.S2_at	0
AT2G20680.1	LOC_Os01g54300	Os.2123.1.S1_at	4e-146
AT2G20790.1	LOC_Os12g34370	Os.17717.1.S1_at	0
AT2G20830.2	LOC_Os06g03740	OsAffx.27445.1.S1_at	2e-89
AT2G20840.1	LOC_Os07g37740	Os.17886.1.S1_at	1e-120
AT2G20860.1	LOC_Os04g38330	Os.50311.1.S1_at	4e-166
AT2G20900.1	LOC_Os04g54200	Os.4807.1.S1_at	0
AT2G20930.1	LOC_Os09g36976	Os.24767.1.S1_at	1e-64
AT2G20940.1	LOC_Os09g36982	Os.51421.1.S1_at	3e-30
AT2G20980.1	LOC_Os09g36820	OsAffx.18015.1.S1_at	9e-87
AT2G21010.1	LOC_Os09g36770	Os.22661.2.S1_x_at	2e-93
AT2G21030.1	LOC_Os03g63650	OsAffx.3685.1.S1_at	2e-28
AT2G21080.1	LOC_Os08g41000	OsAffx.6098.1.S1_at	3e-97
AT2G21090.1	LOC_Os03g56400	Os.31426.1.S1_at	3e-105
AT2G21130.1	LOC_Os02g02890	Os.4157.1.S1_at	7e-79
AT2G21160.1	LOC_Os06g50154	Os.10917.1.S1_at	6e-80
AT2G21240.1	LOC_Os06g04010	Os.10575.1.S1_at	2e-72
AT2G21270.3	LOC_Os02g08480	Os.18010.1.S1_at	2e-121
AT2G21300.1	LOC_Os04g45580	Os.54166.1.S1_at	0
AT2G21380.1	LOC_Os10g36880	Os.38394.1.S1_at	0
AT2G21420.1	LOC_Os11g01240	OsAffx.31535.1.S1_at	4e-40
AT2G21540.1	LOC_Os02g24430	OsAffx.12171.2.S1_at	1e-173
AT2G21580.1	LOC_Os08g44480	Os.33777.1.S1_at	9e-50
AT2G21620.2	LOC_Os02g47650	Os.26133.1.S1_at	6e-72
AT2G21660.1	LOC_Os03g46770	Os.46231.1.S1_a_at	2e-67
AT2G21770.1	LOC_Os07g14850	Os.10926.1.S1_at	0
AT2G21790.1	LOC_Os06g07210	Os.4222.1.S1_at	0
AT2G21800.1	LOC_Os04g55500	Os.5453.1.S1_at	2e-93
AT2G21860.1	LOC_Os01g51860	Os.15991.1.S1_at	0
AT2G21870.1	LOC_Os02g03860	Os.8662.1.S1_at	4e-85
AT2G21950.1	LOC_Os07g47650	Os.53309.1.S1_at	1e-61
AT2G21960.1	LOC_Os04g54640	Os.24768.1.S1_x_at	1e-133
AT2G22010.1	LOC_Os07g43380	Os.7999.1.S1_at	1e-106
AT2G22190.1	LOC_Os02g51680	Os.50393.1.S1_at	3e-117
AT2G22240.1	LOC_Os03g09250	Os.10937.1.S1_at	0
AT2G22410.1	LOC_Os10g26070	OsAffx.20368.1.S1_at	2e-170
AT2G22475.1	LOC_Os06g11430	Os.16961.1.S1_at	6e-80
AT2G22530.1	LOC_Os02g54070	OsAffx.3062.1.S1_at	4e-174
AT2G22540.1	LOC_Os03g08754	Os.22281.1.S1_at	8e-63
AT2G22610.1	LOC_Os03g02290	Os.51682.1.S1_at	0
AT2G22660.2	LOC_Os11g40590	Os.37812.1.S1_s_at	6e-180
AT2G22690.1	LOC_Os06g38940	Os.22756.1.S1_at	1e-105
AT2G22720.2	LOC_Os11g19130	Os.17538.1.S1_at	5e-60
AT2G22740.2	LOC_Os09g19830	Os.35502.1.A1_at	9e-149
AT2G22900.1	LOC_Os02g49140	Os.16235.1.S1_at	2e-127
AT2G22980.4	LOC_Os10g01110	Os.46869.1.A1_at	6e-112
AT2G23080.1	LOC_Os07g02350	Os.1955.1.S1_at	0
AT2G23140.1	LOC_Os08g01900	Os.27514.1.S1_at	0
AT2G23290.1	LOC_Os09g01960	Os.4945.1.S1_at	1e-62
AT2G23310.1	LOC_Os08g21760	Os.26760.1.A1_at	2e-63
AT2G23320.1	LOC_Os04g51560	Os.49549.1.S1_at	2e-59
AT2G23390.1	LOC_Os04g36062	Os.8117.2.S1_at	9e-175
AT2G23660.1	LOC_Os03g41600	OsAffx.25472.1.S1_at	1e-42
AT2G23810.1	LOC_Os09g25760	Os.6961.1.S1_a_at	3e-96
AT2G23890.1	LOC_Os09g25640	Os.49473.1.S1_at	0
AT2G23980.1	LOC_Os04g55080	Os.19084.1.S1_at	0
AT2G24100.1	LOC_Os06g08740	Os.15186.1.S1_at	2e-103
AT2G24150.1	LOC_Os06g44250	Os.55671.1.S1_at	8e-92
AT2G24270.2	LOC_Os08g34210	Os.17959.1.S1_a_at	0
AT2G24360.1	LOC_Os08g12750	Os.12331.1.S1_at	1e-176
AT2G24420.1	LOC_Os08g40790	Os.56067.1.S1_at	9e-115
AT2G24440.1	LOC_Os11g47770	OsAffx.31529.1.S1_at	6e-32
AT2G24490.1	LOC_Os02g42230	Os.15035.1.S1_at	1e-45
AT2G24640.1	LOC_Os06g44380	Os.14690.1.S1_at	1e-155
AT2G24765.1	LOC_Os08g15040	Os.13891.1.S1_at	1e-94
AT2G24800.1	LOC_Os04g42100	Os.5796.1.S1_at	4e-93
AT2G24830.1	LOC_Os02g55000	Os.15421.1.S1_x_at	3e-145
AT2G25010.1	LOC_Os07g32412	Os.9035.1.S1_at	2e-53
AT2G25080.1	LOC_Os06g08670	Os.7552.1.S1_at	2e-84
AT2G25100.1	LOC_Os11g05570	Os.54312.1.S1_at	1e-119
AT2G25170.1	LOC_Os06g08480	Os.10925.1.S1_at	0
AT2G25320.1	LOC_Os02g39990	Os.55784.1.S1_at	7e-96
AT2G25560.1	LOC_Os04g31940	Os.15102.1.S1_at	3e-130
AT2G25610.1	LOC_Os01g42430	Os.20543.1.S1_at	8e-81
AT2G25620.1	LOC_Os06g39600	Os.19320.1.S1_a_at	2e-126
AT2G25670.1	LOC_Os05g08730	Os.11014.1.S1_at	7e-79
AT2G25800.1	LOC_Os09g17760	Os.24591.1.S1_at	0
AT2G25830.1	LOC_Os05g44350	Os.52818.1.S1_at	2e-100
AT2G25840.2	LOC_Os01g54020	Os.14456.1.S1_at	1e-152
AT2G25850.2	LOC_Os06g36360	Os.14584.1.S1_s_at	0
AT2G25870.1	LOC_Os01g53720	Os.1993.1.S1_at	0
AT2G25940.1	LOC_Os01g37910	Os.4189.1.S1_at	0
AT2G25950.1	LOC_Os01g37832	Os.13544.1.S1_x_at	2e-95
AT2G26070.1	LOC_Os01g51430	Os.1597.1.S1_at	9e-86
AT2G26080.1	LOC_Os01g51410	Os.26642.1.S1_a_at	0
AT2G26140.1	LOC_Os01g39260	Os.19618.1.S1_at	0
AT2G26150.1	LOC_Os10g28340	Os.10942.1.S1_a_at	2e-76
AT2G26180.1	LOC_Os01g09790	Os.33983.1.S1_at	1e-105
AT2G26240.1	LOC_Os04g55930	Os.38851.1.A1_s_at	2e-30
AT2G26360.1	LOC_Os12g01240	Os.6196.2.S1_at	1e-100
AT2G26430.1	LOC_Os01g27940	Os.1541.1.S1_at	8e-140
AT2G26460.1	LOC_Os11g04950	Os.18447.1.S2_at	0
AT2G26470.1	LOC_Os06g27650	Os.53553.1.S1_at	4e-51
AT2G26540.1	LOC_Os03g08730	Os.31563.1.S1_at	4e-91
AT2G26590.1	LOC_Os05g51640	Os.4803.1.S1_at	2e-99
AT2G26640.1	LOC_Os06g39750	Os.9286.1.S1_at	0
AT2G26800.2	LOC_Os01g16350	Os.72.1.S1_at	1e-141
AT2G26830.1	LOC_Os09g26700	Os.6087.1.S1_at	4e-139
AT2G26850.1	LOC_Os01g17390	Os.286.1.S1_a_at	2e-111
AT2G26890.1	LOC_Os10g42439	Os.2769.1.S1_at	0
AT2G26920.1	LOC_Os05g33850	Os.16982.1.S1_at	3e-90
AT2G26930.1	LOC_Os01g58790	Os.11665.1.S1_at	2e-148
AT2G26990.1	LOC_Os01g17180	Os.25964.1.S2_a_at	0
AT2G27090.1	LOC_Os05g16640	OsAffx.26779.2.S1_at	3e-112
AT2G27150.1	LOC_Os07g18120	Os.18981.1.S1_at	0
AT2G27210.1	LOC_Os03g44500	Os.40410.1.A1_s_at	0
AT2G27230.1	LOC_Os12g06335	Os.48567.1.S1_at	1e-81
AT2G27260.1	LOC_Os11g05870	Os.53155.1.S1_s_at	8e-23
AT2G27285.1	LOC_Os04g35910	Os.17518.1.S1_at	1e-72
AT2G27310.1	LOC_Os11g05660	Os.55611.1.S1_s_at	7e-40
AT2G27350.5	LOC_Os04g33780	Os.8592.1.S1_at	3e-148
AT2G27490.1	LOC_Os01g25880	Os.23667.1.A1_at	3e-84
AT2G27530.1	LOC_Os01g64090	Os.11487.1.S1_s_at	5e-106
AT2G27580.1	LOC_Os02g32840	Os.15931.1.S1_at	9e-38
AT2G27600.1	LOC_Os01g04814	Os.7385.2.S1_a_at	0
AT2G27680.1	LOC_Os09g39390	Os.6765.1.S1_a_at	3e-165
AT2G27720.2	LOC_Os05g37330	Os.12360.1.S1_at	6e-35
AT2G27760.1	LOC_Os01g73760	Os.8794.3.S1_x_at	3e-124
AT2G27790.1	LOC_Os02g01480	Os.50997.1.A1_x_at	1e-55
AT2G27800.1	LOC_Os01g54380	Os.2131.1.S1_s_at	2e-58
AT2G27880.1	LOC_Os03g58600	Os.40026.1.S1_at	0
AT2G27960.1	LOC_Os03g05300	Os.18033.1.S1_at	1e-41
AT2G27980.1	LOC_Os06g01170	Os.39009.1.S1_at	3e-147
AT2G28070.1	LOC_Os03g64200	Os.53058.1.S1_at	0
AT2G28130.1	LOC_Os01g13940	Os.43343.1.S1_at	3e-96
AT2G28190.1	LOC_Os08g44770	Os.5522.1.S1_at	2e-81
AT2G28230.1	LOC_Os09g27140	Os.15572.1.S1_at	1e-66
AT2G28320.1	LOC_Os10g33930	Os.3107.1.S1_at	1e-140
AT2G28350.1	LOC_Os06g47150	Os.22735.1.S1_at	0
AT2G28390.1	LOC_Os01g74460	Os.52442.1.A1_at	0
AT2G28470.1	LOC_Os03g15020	Os.22360.1.S1_at	0
AT2G28520.1	LOC_Os01g61780	Os.14624.1.S1_a_at	0
AT2G28620.1	LOC_Os05g02670	Os.8746.1.S1_at	0
AT2G28760.2	LOC_Os03g16980	Os.12349.1.S1_at	1e-178
AT2G28790.1	LOC_Os01g62260	Os.28139.1.S1_at	4e-90
AT2G28910.1	LOC_Os09g01640	Os.6161.1.S1_at	1e-71
AT2G29130.1	LOC_Os01g62490	Os.9615.1.S1_at	0
AT2G29310.1	LOC_Os03g16220	Os.16159.1.S1_at	2e-84
AT2G29390.1	LOC_Os07g01150	Os.6797.1.S1_at	1e-122
AT2G29500.1	LOC_Os01g04380	Os.4775.1.S1_at	3e-57
AT2G29560.1	LOC_Os03g15950	Os.14701.1.S1_a_at	0
AT2G29570.1	LOC_Os02g56130	Os.3376.1.S1_at	5e-132
AT2G29890.2	LOC_Os04g51440	Os.53481.2.S1_at	0
AT2G29900.1	LOC_Os03g40700	OsAffx.25457.1.S1_x_at	4e-102
AT2G29970.1	LOC_Os12g01360	Os.7309.2.S1_at	1e-94
AT2G29980.1	LOC_Os03g18070	Os.7985.1.S1_at	8e-160
AT2G30050.1	LOC_Os02g04320	Os.8830.1.S1_at	1e-147
AT2G30060.1	LOC_Os05g28290	Os.11731.1.S1_at	4e-70
AT2G30070.1	LOC_Os07g47350	Os.15701.2.S1_at	0
AT2G30080.1	LOC_Os05g07210	Os.50277.1.S1_at	7e-101
AT2G30110.1	LOC_Os11g01510	Os.5283.1.S1_at	0
AT2G30140.1	LOC_Os01g59110	OsAffx.23850.1.S1_at	7e-100
AT2G30280.1	LOC_Os12g01940	Os.16743.2.A1_at	1e-62
AT2G30300.1	LOC_Os01g61010	Os.20187.2.S1_at	4e-111
AT2G30320.1	LOC_Os03g21980	Os.49477.1.S1_at	7e-130
AT2G30350.2	LOC_Os07g12710	OsAffx.28422.1.S1_at	5e-68
AT2G30360.1	LOC_Os01g10890	Os.1411.1.S1_at	1e-116
AT2G30410.1	LOC_Os02g57150	Os.16820.1.S1_at	9e-44
AT2G30460.1	LOC_Os05g07670	Os.52206.1.S1_at	9e-158
AT2G30470.1	LOC_Os07g48200	Os.20963.1.S1_at	1e-179
AT2G30550.2	LOC_Os05g32380	OsAffx.14915.1.S1_at	6e-157
AT2G30580.1	LOC_Os03g43360	OsAffx.13323.1.S1_at	9e-102
AT2G30600.1	LOC_Os05g27880	Os.6000.3.S1_x_at	0
AT2G30695.1	LOC_Os09g34000	Os.47333.1.S1_at	6e-34
AT2G30860.1	LOC_Os03g04260	Os.2614.1.S1_at	2e-47
AT2G30950.1	LOC_Os06g45820	Os.9440.1.S1_a_at	0
AT2G31020.1	LOC_Os03g49770	Os.57422.1.S1_x_at	0
AT2G31180.1	LOC_Os02g41510	Os.10172.1.S1_at	3e-60
AT2G31190.1	LOC_Os04g43690	Os.15788.1.S1_at	2e-160
AT2G31200.1	LOC_Os12g43340	Os.39257.1.S1_at	5e-58
AT2G31270.1	LOC_Os04g10650	Os.49940.1.S1_at	1e-84
AT2G31320.1	LOC_Os07g23110	Os.31900.2.S1_at	0
AT2G31400.1	LOC_Os12g37550	Os.18608.1.S1_at	1e-129
AT2G31440.1	LOC_Os02g17280	Os.51013.1.S1_at	3e-100
AT2G31500.1	LOC_Os03g59390	Os.5004.1.S1_at	0
AT2G31530.1	LOC_Os05g33020	Os.37864.1.A1_at	0
AT2G31570.1	LOC_Os11g18170	Os.49459.1.S1_at	2e-72
AT2G31810.1	LOC_Os02g39570	Os.14567.1.S1_at	2e-179
AT2G31970.1	LOC_Os02g29464	Os.32034.1.A1_s_at	0
AT2G32070.1	LOC_Os02g55300	Os.11760.1.S1_at	2e-113
AT2G32120.1	LOC_Os03g11910	Os.11419.1.S1_at	0
AT2G32170.2	LOC_Os05g43560	Os.17049.1.S1_at	3e-149
AT2G32220.1	LOC_Os02g18380	Os.46751.1.S1_at	2e-55
AT2G32260.1	LOC_Os02g07720	Os.18588.1.S1_at	2e-117
AT2G32380.1	LOC_Os07g27450	Os.18413.1.S1_at	6e-41
AT2G32410.1	LOC_Os03g60550	Os.17427.1.S1_at	0
AT2G32480.1	LOC_Os03g38230	Os.21210.1.S1_at	9e-124
AT2G32500.1	LOC_Os03g02020	Os.7443.1.S1_s_at	4e-71
AT2G32520.1	LOC_Os01g34700	Os.7133.1.S1_at	5e-107
AT2G32590.1	LOC_Os01g34870	Os.37127.1.A1_at	1e-80
AT2G32630.1	LOC_Os07g47470	OsAffx.16751.1.S1_at	8e-113
AT2G32670.1	LOC_Os07g09600	Os.10821.1.S1_at	2e-112
AT2G32760.1	LOC_Os06g50110	Os.6175.1.S1_at	5e-75
AT2G32900.1	LOC_Os11g34310	Os.16701.1.S1_at	1e-56
AT2G32940.1	LOC_Os01g16870	Os.12351.1.S1_at	0
AT2G32970.1	LOC_Os02g53210	Os.14402.1.S1_at	2e-153
AT2G32980.1	LOC_Os08g10410	Os.6198.1.S1_at	1e-95
AT2G33040.1	LOC_Os10g17280	Os.10703.1.S1_a_at	1e-135
AT2G33220.1	LOC_Os03g09210	Os.22368.1.S1_at	1e-63
AT2G33410.1	LOC_Os10g33230	Os.2493.1.S1_s_at	2e-116
AT2G33470.1	LOC_Os02g40890	Os.7522.1.S1_at	3e-87
AT2G33620.1	LOC_Os08g40150	Os.19417.1.S1_a_at	1e-85
AT2G33680.1	LOC_Os01g27650	OsAffx.23420.1.S1_at	0
AT2G33730.1	LOC_Os03g50090	Os.3228.1.S1_a_at	0
AT2G33760.1	LOC_Os12g08140	Os.50327.1.S1_at	0
AT2G33800.1	LOC_Os03g34040	Os.14870.1.S1_at	7e-78
AT2G33840.1	LOC_Os08g05490	Os.10261.1.S1_at	3e-157
AT2G33990.1	LOC_Os06g06160	Os.10766.1.A1_at	3e-59
AT2G34070.1	LOC_Os01g46350	Os.50843.1.S1_at	1e-124
AT2G34210.1	LOC_Os02g53230	OsAffx.24844.1.S1_at	0
AT2G34390.1	LOC_Os02g13870	Os.2678.1.S1_at	5e-67
AT2G34400.1	LOC_Os05g24150	OsAffx.26994.1.S1_at	7e-132
AT2G34410.1	LOC_Os01g44040	Os.18001.2.S1_x_at	0
AT2G34555.1	LOC_Os01g55240	Os.21634.1.S1_at	4e-83
AT2G34630.2	LOC_Os06g46450	Os.21295.1.S1_at	4e-140
AT2G34690.1	LOC_Os03g57140	Os.6875.1.S1_at	4e-70
AT2G34720.1	LOC_Os12g41880	Os.5602.1.S1_at	5e-34
AT2G34770.1	LOC_Os12g43363	Os.24658.1.S1_at	5e-104
AT2G34880.1	LOC_Os05g10770	Os.10868.1.S1_at	2e-177
AT2G34970.1	LOC_Os02g56740	Os.10826.1.S1_at	0
AT2G35170.1	LOC_Os10g41534	Os.11453.1.S1_x_at	1e-124
AT2G35330.1	LOC_Os09g20550	Os.51816.1.S1_at	1e-104
AT2G35450.1	LOC_Os04g32150	Os.50800.1.S1_at	3e-99
AT2G35510.1	LOC_Os10g42710	Os.11985.2.A1_a_at	1e-66
AT2G35600.1	LOC_Os02g47230	Os.49570.1.S1_at	1e-70
AT2G35605.1	LOC_Os02g03730	Os.10628.1.S1_at	8e-24
AT2G35630.1	LOC_Os01g60040	Os.31272.1.S2_at	0
AT2G35635.1	LOC_Os09g25320	Os.8168.1.S1_at	4e-80
AT2G35650.1	LOC_Os06g42020	OsAffx.5081.1.S1_x_at	0
AT2G35680.1	LOC_Os10g41240	Os.3145.1.S1_at	1e-80
AT2G35840.1	LOC_Os02g05030	Os.49155.1.S1_at	5e-158
AT2G35880.1	LOC_Os11g36340	Os.12742.1.A1_at	6e-55
AT2G35890.1	LOC_Os12g30150	OsAffx.19894.1.S1_at	2e-158
AT2G35990.1	LOC_Os03g01880	Os.11789.1.S1_at	2e-81
AT2G36020.1	LOC_Os03g14610	Os.37466.1.S1_s_at	3e-54
AT2G36060.2	LOC_Os09g12570	Os.5312.1.S1_at	5e-74
AT2G36070.1	LOC_Os07g22700	Os.17328.1.S1_at	8e-139
AT2G36130.1	LOC_Os08g44520	Os.5480.1.S1_at	1e-78
AT2G36160.1	LOC_Os02g06700	Os.7876.1.S1_at	4e-76
AT2G36170.1	LOC_Os09g39500	Os.1386.1.S1_a_at	1e-68
AT2G36190.1	LOC_Os04g33720	Os.50337.1.S1_at	0
AT2G36300.1	LOC_Os03g17990	Os.25001.1.S1_at	7e-73
AT2G36390.1	LOC_Os02g32660	Os.6796.1.S1_a_at	0
AT2G36480.3	LOC_Os09g39270	Os.10958.1.S1_at	8e-53
AT2G36580.1	LOC_Os11g05110	Os.11606.1.S1_at	0
AT2G36620.1	LOC_Os05g40820	Os.10406.1.S1_at	2e-71
AT2G36630.1	LOC_Os03g51650	Os.11802.1.S1_at	2e-164
AT2G36660.1	LOC_Os03g17030	Os.53106.1.S1_at	1e-130
AT2G36850.1	LOC_Os06g08380	OsAffx.27509.1.S2_s_at	0
AT2G36900.1	LOC_Os03g45260	Os.5105.1.S1_at	3e-71
AT2G36930.1	LOC_Os08g45040	OsAffx.17519.1.S1_s_at	1e-42
AT2G36960.1	LOC_Os03g13790	Os.14693.1.S2_at	8e-142
AT2G37020.1	LOC_Os10g30640	Os.22913.1.S1_at	2e-95
AT2G37060.1	LOC_Os05g38820	Os.27839.1.S1_at	9e-56
AT2G37090.1	LOC_Os05g03174	Os.20262.1.S1_at	6e-76
AT2G37110.1	LOC_Os01g06460	Os.1460.1.S1_at	1e-80
AT2G37150.1	LOC_Os01g06590	Os.1438.1.S1_at	1e-38
AT2G37190.1	LOC_Os02g47140	Os.11528.1.S1_at	3e-82
AT2G37340.1	LOC_Os05g02880	Os.5326.1.S1_a_at	3e-89
AT2G37410.1	LOC_Os07g41330	Os.11994.1.S1_s_at	4e-82
AT2G37440.1	LOC_Os05g02350	OsAffx.14502.1.S1_at	1e-122
AT2G37460.1	LOC_Os10g14920	Os.18714.1.S1_a_at	2e-101
AT2G37560.1	LOC_Os03g08640	Os.15759.1.S1_at	1e-126
AT2G37570.1	LOC_Os01g05790	Os.45364.1.S1_at	0
AT2G37590.1	LOC_Os03g60630	OsAffx.3658.1.S1_at	2e-49
AT2G37620.1	LOC_Os03g61970	Os.3422.1.S1_at	0
AT2G37640.1	LOC_Os03g60720	Os.2368.1.S1_at	2e-119
AT2G37650.1	LOC_Os03g48450	Os.26916.1.S1_a_at	1e-163
AT2G37670.1	LOC_Os04g58180	Os.32813.1.A1_at	2e-136
AT2G37710.1	LOC_Os04g44900	Os.18085.1.S1_at	0
AT2G37840.1	LOC_Os03g16130	Os.21451.1.S1_a_at	3e-175
AT2G37860.3	LOC_Os04g44290	Os.16373.1.A1_at	1e-134
AT2G37970.1	LOC_Os01g63210	Os.11253.1.S1_at	9e-76
AT2G37980.1	LOC_Os05g37880	Os.48933.1.S1_at	6e-174
AT2G37990.1	LOC_Os04g58830	Os.10979.1.S1_at	1e-111
AT2G38100.1	LOC_Os03g60850	Os.27063.1.S1_at	2e-49
AT2G38170.3	LOC_Os01g37690	Os.19755.2.S1_a_at	8e-141
AT2G38290.1	LOC_Os05g39240	Os.20364.1.S1_at	0
AT2G38360.1	LOC_Os05g39670	Os.6752.1.S1_at	2e-59
AT2G38370.1	LOC_Os03g22040	Os.18531.1.S1_at	3e-81
AT2G38400.1	LOC_Os05g39770	Os.15830.1.S1_at	0
AT2G38450.1	LOC_Os03g18700	Os.16391.1.S1_at	2e-28
AT2G38480.1	LOC_Os05g27790	Os.48871.1.A1_at	2e-40
AT2G38490.1	LOC_Os07g48100	Os.4627.1.S1_x_at	2e-108
AT2G38500.1	LOC_Os01g60800	OsAffx.23877.2.S1_at	2e-28
AT2G38620.2	LOC_Os01g67160	Os.12638.1.S1_at	1e-143
AT2G38650.1	LOC_Os03g21250	Os.24770.1.S1_at	8e-153
AT2G38680.1	LOC_Os03g44660	Os.16447.1.S1_at	2e-110
AT2G38720.1	LOC_Os05g33890	Os.32863.1.S1_at	9e-140
AT2G38740.1	LOC_Os09g24230	Os.4642.1.A1_s_at	5e-79
AT2G38840.1	LOC_Os03g58240	Os.28405.2.S1_at	0
AT2G38860.2	LOC_Os11g37920	Os.50797.1.S1_at	5e-98
AT2G38910.1	LOC_Os03g57450	Os.53349.1.S1_at	0
AT2G39020.1	LOC_Os03g05710	Os.7568.1.S1_a_at	3e-56
AT2G39120.1	LOC_Os03g57270	Os.56313.1.S1_at	7e-82
AT2G39170.1	LOC_Os08g05630	Os.18267.1.S1_at	6e-39
AT2G39260.1	LOC_Os02g42040	OsAffx.12446.1.S1_at	0
AT2G39300.1	LOC_Os07g48700	OsAffx.28957.1.S1_at	9e-112
AT2G39320.1	LOC_Os02g57410	Os.9768.1.S1_a_at	4e-23
AT2G39340.1	LOC_Os05g38730	Os.35152.1.S1_at	0
AT2G39420.1	LOC_Os12g16180	Os.52925.1.S1_at	2e-109
AT2G39440.1	LOC_Os02g07240	Os.13489.1.S1_at	3e-33
AT2G39460.1	LOC_Os04g42270	Os.384.1.S1_at	5e-62
AT2G39570.1	LOC_Os05g02220	Os.23458.1.A1_x_at	2e-133
AT2G39580.1	LOC_Os12g37890	Os.16918.1.S1_at	5e-144
AT2G39760.1	LOC_Os07g01140	Os.6208.1.S1_at	2e-137
AT2G39780.1	LOC_Os01g67180	Os.10377.1.S1_at	2e-74
AT2G39800.1	LOC_Os05g38150	Os.12281.1.S1_at	0
AT2G39830.1	LOC_Os03g16090	Os.14601.1.S1_at	2e-167
AT2G39950.1	LOC_Os07g01060	Os.4950.2.S1_a_at	3e-97
AT2G39990.1	LOC_Os05g01450	Os.11420.1.S1_at	3e-115
AT2G40000.1	LOC_Os01g63690	Os.6321.1.S1_at	7e-104
AT2G40030.1	LOC_Os02g05880	Os.15979.1.A1_at	0
AT2G40060.1	LOC_Os06g51510	Os.7937.1.S1_s_at	3e-59
AT2G40120.1	LOC_Os05g39080	Os.47590.1.A1_s_at	6e-151
AT2G40250.1	LOC_Os01g61570	Os.35966.1.S1_at	2e-82
AT2G40490.1	LOC_Os03g21900	Os.10800.1.S1_at	3e-167
AT2G40540.1	LOC_Os03g21890	OsAffx.3292.1.S1_s_at	0
AT2G40550.1	LOC_Os01g07260	Os.18583.1.S1_at	3e-161
AT2G40560.1	LOC_Os03g55560	Os.37832.1.S1_at	5e-21
AT2G40630.1	LOC_Os02g03940	Os.15568.1.S1_at	6e-53
AT2G40650.1	LOC_Os09g01630	Os.6813.1.S1_at	1e-138
AT2G40690.1	LOC_Os07g12640	Os.18760.1.A1_at	4e-116
AT2G40700.1	LOC_Os05g01990	Os.19569.2.S1_at	0
AT2G40740.1	LOC_Os05g25700	OsAffx.4429.1.S1_at	5e-38
AT2G40760.1	LOC_Os05g25780	Os.27075.1.S1_at	5e-159
AT2G40890.1	LOC_Os05g41440	Os.5391.1.S1_at	0
AT2G41000.2	LOC_Os01g17040	OsAffx.11084.2.S1_at	3e-26
AT2G41060.1	LOC_Os01g16090	Os.106.1.S1_at	2e-93
AT2G41190.1	LOC_Os02g54730	Os.47600.1.S1_s_at	2e-175
AT2G41220.1	LOC_Os07g46460	Os.7907.1.S2_at	0
AT2G41250.1	LOC_Os07g46520	Os.45924.1.S1_x_at	8e-108
AT2G41290.1	LOC_Os12g04424	Os.5263.1.S1_x_at	3e-77
AT2G41350.2	LOC_Os08g14220	OsAffx.29192.1.S1_at	3e-77
AT2G41460.1	LOC_Os01g58680	Os.33192.1.S1_at	5e-143
AT2G41500.1	LOC_Os03g23909	Os.18521.1.A1_at	5e-177
AT2G41530.1	LOC_Os01g71300	Os.18519.1.S1_at	2e-124
AT2G41620.1	LOC_Os03g22690	Os.11847.1.S1_at	0
AT2G41680.1	LOC_Os07g46410	Os.7284.1.S1_a_at	0
AT2G41830.1	LOC_Os02g05040	Os.53048.1.S1_at	0
AT2G41840.1	LOC_Os07g10660	Os.16825.1.S1_at	1e-126
AT2G41880.1	LOC_Os12g33100	Os.27776.1.S1_at	4e-113
AT2G41960.1	LOC_Os10g01610	Os.6674.1.S2_a_at	0
AT2G41970.1	LOC_Os02g35760	Os.53416.1.S1_at	5e-159
AT2G42030.1	LOC_Os01g61420	Os.27437.1.A1_x_at	1e-27
AT2G42120.1	LOC_Os03g03650	Os.4685.1.S1_at	0
AT2G42270.1	LOC_Os02g01740	Os.17297.1.S1_at	0
AT2G42300.1	LOC_Os06g16400	Os.32526.1.S1_at	1e-34
AT2G42320.1	LOC_Os08g39490	Os.49559.1.S1_at	3e-178
AT2G42370.1	LOC_Os06g34710	OsAffx.15743.1.S1_at	5e-21
AT2G42400.1	LOC_Os05g43950	Os.27201.1.S1_at	9e-94
AT2G42680.1	LOC_Os08g27850	Os.7897.1.S1_at	3e-62
AT2G42740.1	LOC_Os02g14059	Os.13546.1.S1_at	2e-95
AT2G42770.1	LOC_Os01g53060	Os.11791.1.S1_at	7e-71
AT2G42780.1	LOC_Os08g07280	Os.52466.1.S1_at	1e-37
AT2G42790.1	LOC_Os02g13840	Os.11467.1.S1_at	0
AT2G42830.2	LOC_Os01g10504	Os.320.2.S1_a_at	1e-73
AT2G42910.1	LOC_Os02g48390	Os.8840.1.S1_at	2e-146
AT2G43020.1	LOC_Os04g53190	Os.15210.2.S1_x_at	0
AT2G43040.1	LOC_Os12g37780	Os.53693.1.S1_at	0
AT2G43050.1	LOC_Os02g54190	Os.47330.1.S1_at	2e-119
AT2G43230.1	LOC_Os01g67340	Os.12116.1.S1_at	6e-153
AT2G43320.1	LOC_Os04g41500	Os.6044.1.S1_at	2e-127
AT2G43370.1	LOC_Os09g33870	Os.5580.1.S1_at	3e-103
AT2G43420.1	LOC_Os03g29170	Os.26754.1.S1_at	2e-109
AT2G43600.1	LOC_Os02g39330	Os.11894.1.S1_at	1e-48
AT2G43640.1	LOC_Os04g53220	Os.4147.1.S1_at	5e-40
AT2G43690.1	LOC_Os07g03890	OsAffx.28253.1.S1_at	3e-152
AT2G43790.1	LOC_Os06g06090	Os.19011.1.S1_at	0
AT2G43810.1	LOC_Os02g30624	Os.12107.1.S1_a_at	5e-38
AT2G43950.1	LOC_Os02g39600	Os.19626.1.S1_at	5e-89
AT2G44040.1	LOC_Os02g24020	Os.4716.1.S1_at	2e-114
AT2G44060.1	LOC_Os03g62620	Os.10611.1.S1_at	2e-129
AT2G44130.1	LOC_Os11g14140	Os.27517.1.A1_s_at	2e-57
AT2G44150.1	LOC_Os09g13740	Os.27622.1.S1_x_at	1e-100
AT2G44160.1	LOC_Os03g60090	Os.7657.1.S1_at	0
AT2G44190.1	LOC_Os09g11440	OsAffx.29804.1.S1_at	6e-43
AT2G44200.1	LOC_Os08g39090	Os.5444.1.S2_at	3e-113
AT2G44230.1	LOC_Os07g38840	Os.16563.1.S1_at	1e-157
AT2G44350.2	LOC_Os02g10070	Os.4264.1.S1_at	0
AT2G44490.1	LOC_Os06g21570	OsAffx.15538.1.S1_at	3e-141
AT2G44520.1	LOC_Os01g34390	Os.17159.1.S1_at	7e-133
AT2G44530.1	LOC_Os02g03540	Os.27658.1.S1_a_at	9e-164
AT2G44590.3	LOC_Os10g41820	Os.6799.1.S1_at	0
AT2G44610.1	LOC_Os07g31370	Os.6032.1.S1_at	2e-105
AT2G44660.1	LOC_Os02g46320	Os.50868.1.S1_at	3e-178
AT2G44680.1	LOC_Os07g31280	Os.18100.1.S1_at	1e-121
AT2G44750.2	LOC_Os01g70580	Os.52120.1.S1_x_at	1e-92
AT2G44820.2	LOC_Os01g12480	Os.12759.1.S1_at	8e-30
AT2G44850.1	LOC_Os02g43810	Os.1352.1.S1_at	2e-64
AT2G44920.2	LOC_Os01g05080	Os.1798.1.S1_at	5e-76
AT2G44970.1	LOC_Os12g01930	Os.16743.1.S1_at	2e-162
AT2G44980.2	LOC_Os03g01200	Os.7306.1.S1_at	0
AT2G44990.1	LOC_Os04g46470	Os.56287.1.S1_at	5e-179
AT2G45010.1	LOC_Os03g01210	Os.11115.1.S1_x_at	2e-92
AT2G45070.1	LOC_Os01g38510	Os.13624.1.S1_at	1e-21
AT2G45160.1	LOC_Os04g46860	Os.20826.1.S1_at	7e-75
AT2G45200.1	LOC_Os02g03450	Os.5994.1.A1_at	9e-96
AT2G45400.1	LOC_Os04g53810	Os.48545.1.S1_at	6e-48
AT2G45420.1	LOC_Os03g14270	OsAffx.18167.2.S1_at	5e-79
AT2G45460.1	LOC_Os03g03560	Os.32569.1.S1_at	7e-177
AT2G45490.1	LOC_Os03g55620	Os.12658.1.S1_at	6e-109
AT2G45540.1	LOC_Os04g46894	Os.53858.1.S1_x_at	0
AT2G45620.1	LOC_Os10g11034	Os.10707.3.S1_x_at	1e-132
AT2G45730.1	LOC_Os04g02150	Os.17971.1.S1_at	1e-132
AT2G45750.1	LOC_Os04g48230	Os.18954.1.S1_at	0
AT2G45980.1	LOC_Os04g08310	Os.18527.1.S1_at	7e-31
AT2G46000.1	LOC_Os03g05450	OsAffx.3140.1.S1_at	3e-39
AT2G46020.2	LOC_Os02g02290	Os.12135.1.S1_at	0
AT2G46040.1	LOC_Os04g08410	Os.26756.1.S2_at	9e-36
AT2G46060.1	LOC_Os10g30910	Os.6001.1.S1_at	0
AT2G46080.1	LOC_Os10g36950	Os.11620.1.S1_a_at	2e-69
AT2G46140.1	LOC_Os05g50710	Os.15872.1.S1_at	1e-49
AT2G46180.1	LOC_Os08g29730	Os.8737.1.S1_at	3e-118
AT2G46210.1	LOC_Os09g16920	Os.27524.2.S1_at	7e-164
AT2G46220.1	LOC_Os01g12200	Os.3507.1.S1_at	6e-69
AT2G46260.1	LOC_Os06g31100	Os.5906.1.S1_at	0
AT2G46270.1	LOC_Os05g49420	Os.19553.1.S1_at	4e-59
AT2G46280.1	LOC_Os08g21660	Os.7231.1.S1_at	1e-152
AT2G46470.1	LOC_Os10g37690	Os.2507.1.S1_at	8e-90
AT2G46500.1	LOC_Os05g51230	Os.7433.1.S1_at	0
AT2G46520.1	LOC_Os01g13430	Os.3822.2.S2_x_at	0
AT2G46550.1	LOC_Os09g19890	Os.7809.1.S1_at	3e-44
AT2G46600.1	LOC_Os06g46950	Os.7902.1.S1_at	2e-29
AT2G46760.1	LOC_Os03g36530	Os.56169.1.S1_at	0
AT2G46800.1	LOC_Os05g03780	Os.8659.1.S1_at	5e-160
AT2G46900.1	LOC_Os09g33970	Os.8804.1.S1_at	2e-165
AT2G47030.1	LOC_Os04g38560	Os.18265.1.S1_at	2e-110
AT2G47110.1	LOC_Os05g06770	Os.37856.1.S1_at	2e-79
AT2G47115.1	LOC_Os07g46430	Os.8743.1.S1_at	5e-68
AT2G47130.1	LOC_Os03g61740	Os.27231.1.S1_at	2e-70
AT2G47170.1	LOC_Os07g12170	Os.10276.2.S1_at	3e-100
AT2G47250.1	LOC_Os03g19960	Os.18705.1.S1_a_at	0
AT2G47260.1	LOC_Os01g43650	Os.30512.1.S1_at	2e-44
AT2G47300.2	LOC_Os11g45250	Os.15559.1.A1_at	8e-158
AT2G47320.1	LOC_Os07g29390	Os.20031.1.S1_at	8e-54
AT2G47410.1	LOC_Os03g19340	OsAffx.25142.1.S1_at	0
AT2G47420.1	LOC_Os10g10434	Os.5604.1.S1_a_at	3e-128
AT2G47490.1	LOC_Os05g28870	Os.6174.1.S1_at	7e-126
AT2G47550.1	LOC_Os01g20980	Os.37598.1.S1_at	4e-168
AT2G47600.1	LOC_Os11g43860	Os.38169.1.S1_a_at	0
AT2G47620.1	LOC_Os04g40420	Os.54193.1.S1_at	9e-101
AT2G47640.1	LOC_Os05g24970	Os.12155.1.S1_at	2e-52
AT2G47650.1	LOC_Os05g29990	Os.46115.1.S1_at	0
AT2G47690.1	LOC_Os08g44250	Os.12763.3.S1_at	2e-36
AT2G47700.1	LOC_Os05g06270	Os.8381.1.S1_at	2e-50
AT2G47760.1	LOC_Os01g07720	Os.16184.1.S1_at	9e-160
AT2G47790.1	LOC_Os12g19590	Os.8853.1.S1_at	2e-131
AT2G47800.1	LOC_Os01g25386	Os.27603.1.S1_at	0
AT2G47960.1	LOC_Os10g35570	Os.46599.1.S1_at	7e-152
AT2G47980.1	LOC_Os05g09620	Os.27854.1.S2_at	0
AT2G47990.1	LOC_Os07g12320	Os.33741.2.S1_at	8e-119
AT2G48020.2	LOC_Os11g42430	OsAffx.19332.1.S1_at	4e-162
AT2G48060.1	LOC_Os01g29230	OsAffx.22743.2.S1_at	0
AT2G48070.1	LOC_Os05g33520	Os.49624.1.S1_at	3e-68
AT2G48160.1	LOC_Os07g46180	Os.12940.1.S1_at	1e-129
AT3G01090.2	LOC_Os05g45420	Os.3393.1.S2_at	0
AT3G01120.1	LOC_Os03g25940	Os.4789.1.S1_at	3e-178
AT3G01200.1	LOC_Os07g34640	Os.27195.1.S1_at	3e-107
AT3G01320.1	LOC_Os01g01960	Os.6597.1.S1_at	0
AT3G01330.1	LOC_Os02g50630	Os.47376.1.A1_at	2e-74
AT3G01380.1	LOC_Os02g37050	Os.39472.1.A1_at	0
AT3G01390.1	LOC_Os04g51270	Os.4737.1.S1_at	2e-38
AT3G01430.1	LOC_Os02g50940	Os.4657.1.S1_at	1e-26
AT3G01460.1	LOC_Os02g09920	Os.47884.1.S1_at	2e-170
AT3G01480.1	LOC_Os08g29370	Os.14368.1.S1_at	4e-176
AT3G01510.1	LOC_Os08g29160	Os.14369.1.A1_a_at	0
AT3G01540.2	LOC_Os01g36860	Os.11734.1.S1_a_at	0
AT3G01560.1	LOC_Os01g07520	Os.9383.1.S1_a_at	3e-92
AT3G01630.1	LOC_Os11g01590	Os.52259.1.S1_at	9e-134
AT3G01640.1	LOC_Os11g11060	Os.53099.1.S1_at	7e-142
AT3G01720.1	LOC_Os01g67750	Os.49959.1.S1_at	0
AT3G01910.1	LOC_Os08g41830	Os.18635.1.S1_at	0
AT3G02070.1	LOC_Os04g32970	OsAffx.26298.1.S1_at	5e-97
AT3G02220.1	LOC_Os01g55730	Os.10016.1.S1_a_at	2e-59
AT3G02300.1	LOC_Os03g40260	Os.52337.1.S1_at	0
AT3G02360.2	LOC_Os06g02144	Os.7894.1.S1_at	0
AT3G02420.1	LOC_Os01g42010	Os.25471.2.S1_x_at	3e-132
AT3G02460.1	LOC_Os08g31840	Os.15674.1.S1_at	4e-159
AT3G02570.1	LOC_Os01g03710	Os.34778.1.S1_at	1e-131
AT3G02580.1	LOC_Os01g04260	Os.10829.1.S1_at	4e-123
AT3G02600.1	LOC_Os01g04660	Os.16097.1.S1_a_at	1e-115
AT3G02660.1	LOC_Os01g31610	Os.35596.1.S1_at	3e-175
AT3G02680.1	LOC_Os10g34580	Os.46513.1.S1_at	6e-98
AT3G02780.1	LOC_Os07g36190	Os.2357.1.S1_at	4e-120
AT3G02820.1	LOC_Os02g52460	Os.54394.1.S1_at	7e-56
AT3G02850.1	LOC_Os06g14030	OsAffx.15420.1.S1_at	0
AT3G02860.2	LOC_Os05g41530	Os.26545.1.A1_at	2e-59
AT3G02870.1	LOC_Os03g39000	Os.8893.1.S1_at	2e-113
AT3G03070.1	LOC_Os08g06430	Os.4732.1.S1_at	8e-32
AT3G03100.1	LOC_Os10g42840	Os.2976.1.S1_at	7e-67
AT3G03120.1	LOC_Os10g42940	Os.4758.1.S1_at	4e-93
AT3G03210.1	LOC_Os10g39400	Os.46491.1.S1_at	2e-81
AT3G03220.1	LOC_Os04g49410	Os.2369.1.S1_a_at	8e-96
AT3G03250.1	LOC_Os09g38030	Os.10118.1.S1_at	0
AT3G03490.1	LOC_Os02g44220	Os.5452.1.A1_s_at	8e-68
AT3G03530.1	LOC_Os03g63580	OsAffx.25809.1.S1_at	0
AT3G03610.1	LOC_Os03g20670	Os.22300.1.S1_at	4e-121
AT3G03620.1	LOC_Os12g03260	Os.52496.1.S1_at	8e-124
AT3G03740.1	LOC_Os03g57854	Os.49622.1.S1_at	5e-160
AT3G03880.1	LOC_Os03g59250	Os.5257.1.S1_at	2e-32
AT3G03890.1	LOC_Os07g38620	Os.5497.1.S1_a_at	4e-103
AT3G03900.1	LOC_Os07g38560	Os.23379.1.A1_at	4e-92
AT3G03920.1	LOC_Os11g37080	Os.10298.1.S1_at	1e-83
AT3G03950.3	LOC_Os03g53670	Os.9822.2.S1_a_at	5e-92
AT3G03970.1	LOC_Os11g37100	Os.49949.1.S2_at	6e-72
AT3G03980.1	LOC_Os07g37420	OsAffx.5561.1.S1_s_at	4e-81
AT3G04020.1	LOC_Os03g16870	Os.16498.1.S1_at	2e-65
AT3G04090.1	LOC_Os01g08660	Os.7545.1.S1_a_at	5e-65
AT3G04130.1	LOC_Os02g38950	OsAffx.12401.1.S1_at	3e-124
AT3G04470.1	LOC_Os02g56530	Os.27744.1.S1_at	0
AT3G04500.1	LOC_Os08g45240	Os.35508.1.S1_at	6e-79
AT3G04600.1	LOC_Os12g35570	Os.8880.1.S1_a_at	0
AT3G04620.1	LOC_Os02g10810	Os.9295.1.S1_at	2e-41
AT3G04680.1	LOC_Os02g12570	Os.37484.1.S1_at	1e-156
AT3G04700.1	LOC_Os04g21340	Os.7432.1.S1_at	5e-36
AT3G04740.1	LOC_Os09g10960	Os.16086.1.S1_at	0
AT3G04770.1	LOC_Os07g42450	Os.8273.1.S1_at	7e-112
AT3G04810.1	LOC_Os03g43590	Os.10813.1.S1_at	0
AT3G04840.1	LOC_Os03g10340	Os.24748.1.A1_at	7e-122
AT3G04920.1	LOC_Os06g36160	Os.10120.1.S1_at	6e-61
AT3G05010.1	LOC_Os03g54920	Os.10970.1.S1_at	1e-103
AT3G05030.1	LOC_Os07g47100	Os.4700.1.S1_at	0
AT3G05120.1	LOC_Os05g33730	Os.18468.1.S1_at	1e-124
AT3G05170.1	LOC_Os05g04960	Os.24612.1.A1_at	3e-108
AT3G05210.1	LOC_Os10g37490	OsAffx.18556.1.S1_at	6e-113
AT3G05250.1	LOC_Os03g59540	OsAffx.25769.1.S1_at	2e-54
AT3G05280.1	LOC_Os01g42480	Os.20213.1.S1_at	4e-119
AT3G05320.1	LOC_Os02g07200	Os.19629.1.S1_x_at	2e-131
AT3G05420.2	LOC_Os03g61930	Os.27432.1.S1_at	0
AT3G05430.1	LOC_Os05g05660	OsAffx.10791.2.A1_x_at	1e-34
AT3G05500.1	LOC_Os07g47510	Os.11038.1.S1_at	1e-64
AT3G05520.2	LOC_Os07g23200	Os.15319.1.S1_at	3e-114
AT3G05580.1	LOC_Os01g24750	Os.5558.1.S1_at	3e-145
AT3G05590.1	LOC_Os03g22180	Os.11276.1.S1_at	6e-86
AT3G05650.1	LOC_Os12g11370	Os.24976.1.A1_s_at	3e-109
AT3G05750.1	LOC_Os03g19080	Os.8876.1.S1_at	5e-77
AT3G05760.1	LOC_Os03g61640	Os.20179.1.S1_at	7e-85
AT3G05780.1	LOC_Os07g48960	Os.35212.1.S1_x_at	0
AT3G05840.2	LOC_Os01g14860	Os.9955.1.S1_a_at	0
AT3G05950.1	LOC_Os02g29020	OsAffx.12263.1.S1_at	7e-68
AT3G05970.1	LOC_Os12g04990	Os.18732.1.S1_at	0
AT3G06050.1	LOC_Os01g16152	Os.115.1.S1_at	2e-79
AT3G06110.2	LOC_Os01g29469	Os.16993.1.S1_at	6e-43
AT3G06150.1	LOC_Os05g32960	Os.47742.1.S1_at	2e-175
AT3G06170.1	LOC_Os03g34300	Os.27680.1.S1_at	3e-176
AT3G06190.1	LOC_Os07g46160	Os.11898.1.S1_at	2e-163
AT3G06260.1	LOC_Os03g24510	Os.53356.1.S1_at	5e-132
AT3G06290.1	LOC_Os07g45160	Os.26481.1.S1_at	0
AT3G06300.1	LOC_Os05g41010	Os.25020.1.S1_at	4e-106
AT3G06310.1	LOC_Os03g18420	Os.12828.1.S1_at	3e-44
AT3G06400.1	LOC_Os01g27040	Os.32330.1.S1_at	0
AT3G06450.1	LOC_Os12g37840	Os.18879.1.S2_at	0
AT3G06470.1	LOC_Os03g49480	Os.24106.2.A1_at	3e-71
AT3G06483.1	LOC_Os07g44330	Os.2914.1.S1_at	9e-155
AT3G06580.1	LOC_Os03g61710	Os.6667.1.S1_at	0
AT3G06630.1	LOC_Os12g37570	Os.27404.1.A1_at	0
AT3G06660.1	LOC_Os12g37430	Os.15323.1.S1_at	8e-55
AT3G06770.2	LOC_Os11g43750	Os.21183.1.S1_at	1e-140
AT3G06790.1	LOC_Os03g38490	Os.20798.1.S1_at	6e-79
AT3G06930.2	LOC_Os07g47500	Os.10778.1.S1_at	0
AT3G06950.1	LOC_Os05g19954	Os.32556.1.S1_at	2e-105
AT3G07020.2	LOC_Os04g04254	Os.5125.1.S1_at	0
AT3G07030.1	LOC_Os03g06980	Os.18512.1.S1_at	9e-72
AT3G07050.1	LOC_Os01g27730	Os.6742.1.S1_at	0
AT3G07080.1	LOC_Os06g46820	Os.17675.1.S1_at	4e-139
AT3G07090.1	LOC_Os02g56900	Os.7664.1.S1_at	8e-85
AT3G07130.1	LOC_Os03g63074	Os.14750.1.S1_x_at	0
AT3G07170.1	LOC_Os04g30910	Os.17523.1.S1_at	2e-46
AT3G07220.1	LOC_Os08g41710	Os.6151.1.S1_at	4e-109
AT3G07270.1	LOC_Os04g56710	Os.21764.1.S1_at	8e-93
AT3G07300.3	LOC_Os10g25320	Os.17550.2.S1_x_at	4e-161
AT3G07320.1	LOC_Os09g32550	Os.27986.1.A1_at	2e-129
AT3G07350.1	LOC_Os01g68650	Os.27232.1.S1_at	3e-47
AT3G07370.1	LOC_Os05g01460	Os.7299.1.S1_at	7e-85
AT3G07400.1	LOC_Os02g28040	Os.8097.1.A1_at	0
AT3G07420.1	LOC_Os12g22600	Os.57080.1.S1_at	2e-130
AT3G07470.1	LOC_Os01g68500	Os.11035.1.S1_at	8e-35
AT3G07530.1	LOC_Os03g13960	Os.10924.1.S1_at	7e-76
AT3G07570.1	LOC_Os01g67030	Os.36346.2.S1_at	1e-84
AT3G07650.1	LOC_Os06g19444	Os.12977.1.S1_at	2e-105
AT3G07660.1	LOC_Os09g08670	Os.26513.1.A1_at	5e-126
AT3G07720.1	LOC_Os09g07460	Os.28064.1.S1_at	9e-125
AT3G07760.1	LOC_Os12g32992	Os.10532.1.S1_s_at	8e-62
AT3G07790.1	LOC_Os06g30710	Os.50297.2.S1_x_at	1e-153
AT3G07800.1	LOC_Os03g02200	Os.2298.1.S1_at	2e-78
AT3G07880.1	LOC_Os02g48730	Os.7581.1.S1_at	3e-83
AT3G07890.1	LOC_Os08g25010	Os.9649.1.S1_at	8e-171
AT3G07930.3	LOC_Os09g01290	Os.50293.1.S1_at	2e-37
AT3G07950.1	LOC_Os07g46170	Os.16136.1.S1_at	5e-101
AT3G07960.1	LOC_Os07g46490	Os.11460.1.S1_at	0
AT3G07980.1	LOC_Os04g56530	Os.11626.1.S1_at	0
AT3G08020.1	LOC_Os12g34330	Os.54136.1.S1_at	2e-155
AT3G08040.1	LOC_Os03g11734	Os.27615.1.S1_at	1e-157
AT3G08510.1	LOC_Os07g49330	Os.8107.1.S1_at	0
AT3G08530.1	LOC_Os12g01390	Os.5886.1.S1_at	0
AT3G08580.1	LOC_Os02g48720	Os.9282.1.S1_at	2e-171
AT3G08610.1	LOC_Os05g40300	Os.18153.1.S1_at	5e-23
AT3G08650.2	LOC_Os05g25194	Os.8951.1.S1_x_at	0
AT3G08680.1	LOC_Os01g60330	OsAffx.9457.1.S1_at	0
AT3G08690.1	LOC_Os01g60410	Os.11479.1.S1_at	6e-82
AT3G08720.1	LOC_Os03g21620	Os.13521.1.S1_at	2e-178
AT3G08740.1	LOC_Os12g02380	Os.37247.1.S1_at	5e-81
AT3G08780.1	LOC_Os07g35600	Os.54578.1.S1_at	6e-33
AT3G08820.1	LOC_Os11g01836	OsAffx.31545.1.S1_x_at	0
AT3G08910.1	LOC_Os02g20394	Os.53015.1.S1_at	2e-130
AT3G08930.1	LOC_Os06g03760	Os.4272.1.S1_a_at	0
AT3G08950.1	LOC_Os02g06480	Os.8872.1.S1_at	2e-94
AT3G08970.1	LOC_Os03g18200	Os.11927.1.S1_x_at	3e-161
AT3G08990.1	LOC_Os03g49150	Os.7558.1.S1_s_at	3e-48
AT3G09060.1	LOC_Os01g63400	Os.32279.2.S1_x_at	8e-162
AT3G09200.1	LOC_Os08g03640	Os.12290.1.S1_at	1e-140
AT3G09320.1	LOC_Os01g62620	Os.6108.1.S1_at	8e-108
AT3G09350.1	LOC_Os03g60780	Os.6349.1.S1_a_at	2e-138
AT3G09380.1	LOC_Os04g50864	Os.35193.1.S1_at	2e-41
AT3G09390.1	LOC_Os01g05650	Os.46398.1.S1_s_at	3e-25
AT3G09470.1	LOC_Os12g37939	Os.37965.1.S1_at	7e-135
AT3G09520.1	LOC_Os01g69230	Os.8161.1.S1_at	2e-68
AT3G09560.2	LOC_Os05g38710	Os.28320.1.S1_at	9e-158
AT3G09630.1	LOC_Os07g08330	Os.11425.1.S1_at	6e-179
AT3G09780.1	LOC_Os03g43670	Os.33217.1.S1_at	6e-102
AT3G09820.1	LOC_Os02g41590	Os.6634.1.S1_at	8e-164
AT3G09840.1	LOC_Os03g05730	Os.4689.1.S1_at	0
AT3G09850.1	LOC_Os08g19170	Os.25401.1.S1_s_at	2e-119
AT3G10030.1	LOC_Os04g33300	Os.24773.1.S1_at	4e-87
AT3G10040.1	LOC_Os12g06640	Os.10361.1.S1_at	1e-62
AT3G10210.1	LOC_Os01g71980	Os.49684.1.S1_x_at	2e-85
AT3G10330.1	LOC_Os09g36440	Os.10851.1.S1_at	6e-155
AT3G10350.1	LOC_Os02g51100	Os.23055.1.A1_at	2e-165
AT3G10360.1	LOC_Os02g57390	Os.5424.1.S1_at	0
AT3G10410.1	LOC_Os02g02320	Os.23156.1.S1_at	0
AT3G10550.1	LOC_Os08g44260	Os.18764.1.S1_at	0
AT3G10600.1	LOC_Os11g05690	OsAffx.31606.1.S1_x_at	0
AT3G10650.1	LOC_Os03g57430	Os.17023.1.S1_a_at	7e-77
AT3G10730.1	LOC_Os05g18770	Os.6431.1.S1_at	2e-78
AT3G10770.1	LOC_Os09g39462	Os.12034.1.S1_a_at	2e-49
AT3G10780.1	LOC_Os06g10760	Os.13510.1.S1_at	6e-51
AT3G10800.1	LOC_Os05g34050	Os.5535.2.S1_x_at	3e-78
AT3G10860.1	LOC_Os06g07969	Os.3546.1.S1_at	1e-29
AT3G10920.1	LOC_Os05g25850	Os.4610.1.A1_at	5e-99
AT3G10970.1	LOC_Os05g07632	Os.12102.1.S1_at	2e-128
AT3G11020.1	LOC_Os05g27930	Os.7718.1.S1_at	6e-41
AT3G11030.1	LOC_Os03g60350	Os.18891.1.S1_at	2e-152
AT3G11040.1	LOC_Os05g27960	Os.7077.1.S1_at	2e-176
AT3G11100.1	LOC_Os02g35690	Os.18021.1.S1_at	2e-39
AT3G11200.1	LOC_Os07g12910	Os.28742.1.S1_at	2e-100
AT3G11410.1	LOC_Os05g38290	OsAffx.27219.1.S1_at	1e-97
AT3G11460.1	LOC_Os01g60430	Os.35934.1.S1_at	7e-151
AT3G11520.1	LOC_Os01g59120	Os.11347.1.S1_at	1e-98
AT3G11530.2	LOC_Os01g73570	Os.8280.1.S1_x_at	6e-54
AT3G11670.1	LOC_Os04g34000	OsAffx.26318.1.S1_at	0
AT3G11800.1	LOC_Os03g44560	Os.51162.1.S1_at	8e-77
AT3G11830.1	LOC_Os06g47320	Os.11699.1.S1_at	0
AT3G11900.1	LOC_Os07g12770	Os.17662.1.S1_at	7e-120
AT3G11910.1	LOC_Os12g30540	Os.15107.1.S1_at	0
AT3G11960.1	LOC_Os07g10390	Os.18616.1.S1_at	0
AT3G12010.1	LOC_Os10g26140	Os.3192.1.S1_a_at	0
AT3G12040.1	LOC_Os02g53430	Os.56994.1.S1_at	1e-94
AT3G12060.1	LOC_Os02g53380	OsAffx.24850.1.S1_s_at	7e-155
AT3G12120.1	LOC_Os02g48560	Os.10125.1.S1_a_at	8e-162
AT3G12140.3	LOC_Os09g10710	Os.27173.1.A1_x_at	1e-80
AT3G12150.1	LOC_Os02g10160	Os.25152.1.S1_at	5e-156
AT3G12180.1	LOC_Os12g32180	Os.49374.1.S1_at	6e-38
AT3G12270.1	LOC_Os07g44640	Os.54510.1.S1_at	6e-165
AT3G12280.1	LOC_Os08g42600	Os.40106.1.A1_s_at	0
AT3G12290.1	LOC_Os05g05830	Os.2919.1.S1_s_at	1e-128
AT3G12340.1	LOC_Os09g12270	OsAffx.17661.1.S1_at	1e-66
AT3G12350.1	LOC_Os12g32630	Os.26764.1.A1_at	2e-48
AT3G12480.1	LOC_Os05g41450	Os.51018.1.S1_at	2e-58
AT3G12490.2	LOC_Os01g16430	Os.6850.1.S1_at	5e-77
AT3G12520.1	LOC_Os09g06499	Os.10281.1.S1_at	0
AT3G12530.1	LOC_Os01g14610	Os.874.1.S1_at	1e-78
AT3G12560.1	LOC_Os03g16700	Os.7945.2.S1_s_at	1e-88
AT3G12580.1	LOC_Os01g62290	Os.46024.1.S1_at	0
AT3G12600.1	LOC_Os03g59580	Os.5014.1.S1_at	4e-65
AT3G12610.1	LOC_Os08g39550	Os.47490.1.S1_at	9e-116
AT3G12620.1	LOC_Os06g50380	Os.8512.1.S1_at	6e-149
AT3G12630.1	LOC_Os08g39450	Os.12139.1.S1_at	2e-37
AT3G12640.1	LOC_Os04g39629	Os.18684.1.S1_at	3e-88
AT3G12690.1	LOC_Os05g14750	Os.5636.1.S1_at	4e-164
AT3G12700.1	LOC_Os05g48330	OsAffx.23718.2.S1_x_at	8e-88
AT3G12760.1	LOC_Os06g12690	Os.9510.1.S1_s_at	6e-106
AT3G13050.1	LOC_Os09g38690	Os.11336.1.S1_at	7e-170
AT3G13060.2	LOC_Os08g44200	Os.5001.1.S1_at	1e-152
AT3G13080.1	LOC_Os01g07870	Os.15532.1.S1_at	0
[truncated: 2,153 more rows]

## Sheet: Homolog of Maize Sperm Cell
Accession No. of Zea mays genes present in sperm cell library (Engel et. al. 2003)	LOC of putative ortholog in Rice	Affy probe set id	e-value for the BlastX search against RICE protein database(TIGR version 6.1)
BM660006	LOC_Os05g44130	Os.10081.1.S1_at	3e-28
BM660051	LOC_Os06g46770	Os.10139.1.S1_s_at	6e-53
BM660007	LOC_Os12g25120	Os.10168.1.S1_at	5e-60
BM660029	LOC_Os01g47770	Os.10221.1.S1_at	2e-48
CB278240	LOC_Os02g40000	Os.10224.1.S1_at	2e-34
CB278273	LOC_Os01g68970	Os.10258.1.S1_at	3e-57
CB179735	LOC_Os08g39140	Os.10259.1.S1_at	8e-65
CB179485	LOC_Os07g12170	Os.10276.2.S1_at	2e-78
CB179608	LOC_Os06g15360	Os.10308.1.S1_at	2e-59
BM660083	LOC_Os01g15490	Os.10320.1.S1_x_at	3e-50
CB179661	LOC_Os05g49200	Os.10338.2.S1_at	2e-95
CB179202	LOC_Os03g17000	Os.10340.1.S1_at	3e-79
CB278226	LOC_Os02g01920	Os.10543.1.S1_at	1e-45
CB179602	LOC_Os08g02700	Os.10579.1.S1_at	3e-48
BM660069	LOC_Os12g44310	Os.10598.1.S1_at	3e-64
CB179507	LOC_Os03g20630	Os.10655.1.S1_at	1e-59
CB179299	LOC_Os05g09370	Os.10656.1.S1_at	2e-47
CB179737	LOC_Os03g14450	Os.10756.1.S1_at	2e-33
CB179153	LOC_Os02g52880	Os.10895.1.S1_at	3e-61
CB179836	LOC_Os06g16260	Os.10990.1.S1_at	1e-89
CB179698	LOC_Os05g03150	Os.11005.1.S1_at	2e-38
CB179327	LOC_Os02g47870	Os.11012.1.S1_at	3e-57
CB179527	LOC_Os07g08840	Os.11037.1.S1_a_at	2e-41
CB179682	LOC_Os04g32950	Os.11092.1.S1_at	1e-79
CB179518	LOC_Os01g01410	Os.11121.1.S1_at	2e-26
BM660094	LOC_Os01g54920	Os.11171.1.S1_s_at	2e-38
CB179184	LOC_Os04g52000	Os.11204.1.S1_at	7e-35
CB179840	LOC_Os01g60410	Os.11479.1.S1_at	4e-83
BM660057	LOC_Os03g30430	Os.11502.1.S1_at	6e-31
CB179615	LOC_Os02g46962	Os.11656.1.S1_at	2e-53
CB278279	LOC_Os10g10990	Os.11679.1.S2_a_at	9e-58
CB278080	LOC_Os01g56600	Os.11758.1.S1_at	1e-41
CB179860	LOC_Os12g12360	Os.11813.1.S1_at	2e-78
CB179458	LOC_Os01g34480	Os.11827.1.S1_a_at	2e-49
CB179756	LOC_Os04g32020	Os.11872.2.S1_at	6e-62
CB179493	LOC_Os03g18200	Os.11927.1.S1_x_at	4e-82
BM660218	LOC_Os08g29669	Os.11945.1.S1_at	6e-24
CB278277	LOC_Os05g38040	Os.11961.1.S1_at	7e-34
BM660013	LOC_Os07g07470	Os.11982.1.S1_at	4e-80
CB179604	LOC_Os04g52361	Os.12042.1.S1_at	6e-71
CB179841	LOC_Os12g05080	Os.12064.1.S1_at	1e-90
BM660045	LOC_Os08g03390	Os.12068.1.S1_at	2e-31
BM660204	LOC_Os02g52290	Os.12178.1.S1_at	2e-41
CB179488	LOC_Os02g10200	Os.12188.1.S1_at	1e-64
BM660082	LOC_Os03g54890	Os.12202.1.S1_at	2e-46
CB179593	LOC_Os08g15170	Os.12211.1.S1_at	1e-28
CB179174	LOC_Os02g04160	Os.12228.1.S1_at	2e-41
CB179758	LOC_Os06g47230	Os.12237.1.S1_a_at	9e-22
CB179309	LOC_Os05g33210	Os.12278.1.S1_at	8e-28
CB179480	LOC_Os05g44050	Os.12305.1.S1_at	4e-54
BM660015	LOC_Os10g39410	Os.12348.1.S1_at	8e-39
BM660119	LOC_Os11g41610	Os.12350.1.S1_s_at	1e-30
CB278252	LOC_Os08g35740	Os.12373.1.S1_at	9e-34
CB179333	LOC_Os03g38520	Os.12375.1.S1_at	2e-29
CB179166	LOC_Os01g62420	Os.12423.1.S1_at	1e-45
BM660075	LOC_Os01g68950	Os.12426.1.S1_s_at	9e-42
CB278274	LOC_Os06g17870	Os.12491.1.S1_at	5e-32
CB179325	LOC_Os07g36140	Os.12592.1.S1_at	1e-66
CB179300	LOC_Os03g02420	Os.12597.1.S1_at	3e-54
CB179285	LOC_Os01g05490	Os.12602.1.S1_at	9e-61
BM660014	LOC_Os08g30790	Os.12619.1.S1_at	2e-54
CB179631	LOC_Os02g47220	Os.12650.1.S1_a_at	2e-84
BM660024	LOC_Os12g21890	Os.12702.1.S1_at	2e-25
CB278300	LOC_Os03g15890	Os.12705.1.S1_at	1e-68
BM660223	LOC_Os06g02540	Os.12752.1.S1_a_at	8e-46
CB179718	LOC_Os04g58640	Os.12933.1.S1_at	1e-62
CB179816	LOC_Os08g44440	Os.12998.1.S1_at	5e-59
BM660030	LOC_Os02g02410	Os.1311.1.S1_at	6e-45
BM660122	LOC_Os02g45650	Os.13475.1.S1_at	5e-44
BM660099	LOC_Os05g45050	Os.13565.1.A1_s_at	2e-30
CB179204	LOC_Os02g55640	Os.13582.1.S1_at	3e-55
CB179223	LOC_Os01g38510	Os.13624.1.S1_at	5e-33
CB179156	LOC_Os07g36130	Os.13874.4.S1_at	2e-66
BM660054	LOC_Os09g29940	Os.14071.1.S1_at	4e-38
CB179856	LOC_Os03g61920	Os.14084.1.S1_at	3e-33
CB179825	LOC_Os03g46390	Os.14113.1.S1_at	3e-101
BM660206	LOC_Os03g53960	Os.14500.1.S2_at	2e-58
BM660058	LOC_Os10g11260	Os.14656.2.S1_at	3e-22
CB179231	LOC_Os07g47340	Os.14765.1.S1_at	6e-52
BM660056	LOC_Os08g16559	Os.14832.1.S1_at	2e-32
CB278368	LOC_Os02g57650	Os.15002.1.S1_at	2e-35
CB179850	LOC_Os03g11530	Os.15126.1.S1_at	1e-44
CB179606	LOC_Os01g22630	Os.1521.1.S1_at	8e-39
CB278330	LOC_Os08g12820	Os.15239.1.S1_at	4e-26
CB278109	LOC_Os02g03890	Os.15310.1.S1_at	2e-70
BM660035	LOC_Os12g37360	Os.15435.1.S1_at	2e-24
CB179490	LOC_Os06g51150	Os.156.1.S1_at	5e-64
CB179339	LOC_Os03g08640	Os.15759.1.S1_at	5e-53
CB179438	LOC_Os06g45000	Os.15777.1.S1_at	7e-27
BM660034	LOC_Os03g17790	Os.15938.1.S1_at	1e-23
CB179727	LOC_Os02g31100	Os.16026.1.S1_at	2e-77
CB179658	LOC_Os02g02990	Os.16237.1.S1_at	7e-51
CB278315	LOC_Os03g44660	Os.16447.1.S1_at	4e-62
CB179794	LOC_Os07g25690	Os.16456.1.S1_at	1e-23
CB179321	LOC_Os06g37070	Os.16479.1.S1_at	5e-31
CB179875	LOC_Os03g63090	Os.16908.1.S1_at	2e-60
BM660106	LOC_Os01g57110	Os.17162.2.S1_x_at	1e-56
CB179535	LOC_Os02g08120	Os.17215.1.S2_at	8e-29
CB179760	LOC_Os11g19130	Os.17538.1.S1_at	1e-51
CB179523	LOC_Os05g37160	Os.17765.1.A1_at	2e-38
CB278081	LOC_Os04g54940	Os.17881.1.S1_at	4e-53
BM660019	LOC_Os07g37740	Os.17886.1.S1_at	6e-42
CB179203	LOC_Os04g55410	Os.17903.1.S1_at	5e-51
CB179637	LOC_Os03g05300	Os.18033.1.S1_at	8e-44
CB179274	LOC_Os07g48780	Os.182.1.S1_at	1e-72
CB278148	LOC_Os01g67510	Os.18205.1.S1_at	7e-94
CB179541	LOC_Os08g04390	Os.18333.1.S1_at	2e-65
CB179526	LOC_Os02g46640	Os.18397.1.S1_at	7e-59
CB179830	LOC_Os02g38810	Os.18441.1.S1_at	6e-96
CB179445	LOC_Os06g03850	Os.18518.1.S1_at	5e-54
BM660107	LOC_Os01g71300	Os.18519.1.S1_at	1e-53
BM660143	LOC_Os01g39830	Os.18562.1.S1_at	1e-47
BM660048	LOC_Os04g36620	Os.18761.1.S1_at	7e-47
BM660162	LOC_Os06g07200	Os.18952.1.S1_at	4e-21
CB278235	LOC_Os01g13404	Os.19005.2.S1_at	6e-50
CB179249	LOC_Os07g08210	Os.19026.1.S1_at	4e-49
BM660144	LOC_Os03g63940	Os.19126.1.S1_at	7e-37
CB179193	LOC_Os02g52250	Os.19400.1.S1_at	2e-30
BM660016	LOC_Os09g23740	Os.19425.1.S1_at	2e-72
CB179546	LOC_Os01g62230	Os.19784.1.S1_at	2e-66
BM660134	LOC_Os08g42110	Os.20061.1.S1_at	4e-23
CB179259	LOC_Os02g20430	Os.20081.1.S1_x_at	3e-48
CB179872	LOC_Os04g57230	Os.20204.4.S1_at	3e-36
CB179554	LOC_Os01g49820	Os.20321.1.S1_at	1e-53
CB179675	LOC_Os12g25700	Os.20425.2.S1_at	1e-60
BM660037	LOC_Os01g34930	Os.20616.1.S1_at	5e-47
CB278200	LOC_Os09g34130	Os.20730.1.S1_at	2e-79
CB179329	LOC_Os05g43570	Os.21326.1.S1_at	2e-94
CB179483	LOC_Os12g10720	Os.21340.1.S1_s_at	2e-23
CB179319	LOC_Os07g06550	Os.21592.1.S1_at	3e-64
CB179237	LOC_Os05g44310	Os.22280.1.S1_at	1e-50
CB179427	LOC_Os10g08550	Os.2232.1.S1_a_at	7e-96
CB179322	LOC_Os05g20570	Os.22396.1.S1_at	1e-36
CB179234	LOC_Os02g54510	Os.22443.1.S1_at	7e-93
CB179590	LOC_Os07g39900	Os.22462.1.S1_at	7e-28
CB278128	LOC_Os03g62510	Os.22483.1.A1_at	1e-105
CB278152	LOC_Os10g41460	Os.22666.1.S1_at	3e-23
CB179681	LOC_Os04g57220	Os.22723.1.S1_a_at	8e-65
CB179498	LOC_Os07g33680	Os.23201.1.S1_at	3e-42
CB179625	LOC_Os03g02830	Os.23229.1.S1_at	2e-98
BM660109	LOC_Os07g14150	Os.23405.1.S1_at	7e-65
CB278198	LOC_Os12g38480	Os.23924.1.S1_at	2e-38
CB179543	LOC_Os02g08010	Os.24358.1.A1_at	1e-21
CB278154	LOC_Os06g45640	Os.24566.1.S1_at	7e-75
BM660025	LOC_Os01g16220	Os.24775.1.A1_s_at	4e-50
CB179632	LOC_Os01g10690	Os.24974.1.S1_a_at	7e-85
CB179693	LOC_Os08g27050	Os.25180.1.S1_at	7e-73
CB179258	LOC_Os10g37480	Os.2524.1.S1_at	8e-42
CB179649	LOC_Os01g25530	Os.25255.1.S1_at	3e-27
CB179732	LOC_Os06g49200	Os.25325.1.A1_at	1e-22
CB278374	LOC_Os01g56230	Os.25486.1.S1_at	1e-32
BM660152	LOC_Os03g03130	Os.25731.1.S1_at	7e-31
CB179612	LOC_Os07g40270	Os.26434.1.S1_at	4e-51
CB278125	LOC_Os06g48760	Os.26461.1.S1_at	2e-36
CB278270	LOC_Os06g14370	Os.26592.1.S2_at	4e-30
CB179235	LOC_Os03g30460	Os.26723.1.S1_at	2e-60
CB278307	LOC_Os05g33380	Os.2697.1.S1_a_at	2e-47
BM660169	LOC_Os10g41410	Os.2715.1.S1_at	1e-36
BM660042	LOC_Os03g42880	Os.27341.1.S1_at	2e-57
CB179680	LOC_Os01g09550	Os.27469.2.S1_at	6e-32
CB278101	LOC_Os09g16920	Os.27524.2.S1_at	6e-78
BM660041	LOC_Os02g40860	Os.27664.1.S1_at	2e-48
CB278350	LOC_Os02g04490	Os.27735.1.A1_at	5e-92
CB179864	LOC_Os10g23220	Os.27757.1.A1_s_at	3e-67
CB179525	LOC_Os03g59720	Os.27962.1.A1_at	3e-33
BM660086	LOC_Os05g34070	Os.28077.1.S1_at	1e-24
CB179834	LOC_Os02g15550	Os.28095.1.S1_at	1e-73
BM660050	LOC_Os03g56790	Os.2813.1.S1_at	5e-41
CB179215	LOC_Os01g61680	Os.28176.1.S1_at	1e-26
BM660203	LOC_Os06g41010	Os.28384.1.S1_at	1e-29
BM660005	LOC_Os02g42540	Os.29053.1.S1_at	5e-34
CB179254	LOC_Os10g42840	Os.2976.1.S1_at	1e-85
CB179792	LOC_Os10g40590	Os.3049.1.S1_at	2e-34
CB278250	LOC_Os08g06490	Os.31710.1.S1_at	4e-41
CB278204	LOC_Os01g47620	Os.32834.1.S1_at	3e-64
CB179455	LOC_Os10g25130	Os.3350.1.S2_a_at	2e-78
CB179439	LOC_Os01g59340	Os.33610.3.S1_s_at	9e-77
BM660060	LOC_Os03g05280	Os.33755.1.S1_at	6e-32
CB179745	LOC_Os02g56130	Os.3376.1.S1_at	1e-67
CB179530	LOC_Os02g21250	Os.3436.1.S1_at	2e-63
CB179646	LOC_Os01g69030	Os.3454.1.S1_at	8e-73
CB179505	LOC_Os01g53280	Os.36029.1.S1_at	7e-32
CB179853	LOC_Os03g24920	Os.36846.1.S1_at	9e-27
CB278210	LOC_Os01g59600	Os.3706.1.S1_at	2e-40
CB179583	LOC_Os07g44620	Os.37651.1.S1_at	1e-53
CB179726	LOC_Os01g58780	Os.37704.1.S1_at	5e-42
BM660124	LOC_Os09g38790	Os.37725.1.A1_s_at	2e-35
CB179564	LOC_Os11g05730	Os.37931.1.S1_at	5e-61
CB179255	LOC_Os11g14220	Os.38604.1.S1_x_at	2e-73
BM660208	LOC_Os01g58220	Os.38804.1.S1_at	2e-35
CB179815	LOC_Os01g14980	Os.3924.1.S1_at	4e-35
CB179509	LOC_Os02g26440	Os.39418.1.S1_at	2e-59
CB179532	LOC_Os02g02890	Os.4157.1.S1_at	3e-62
BM660059	LOC_Os02g37420	Os.4187.1.S1_at	1e-34
CB179308	LOC_Os02g10080	Os.4265.2.S1_a_at	5e-61
CB179819	LOC_Os01g72940	Os.43012.1.A1_at	1e-52
CB179662	LOC_Os06g03660	Os.4462.1.S1_a_at	1e-80
CB179180	LOC_Os07g41370	Os.4573.1.S1_at	1e-60
CB278324	LOC_Os01g15520	Os.46094.1.S1_at	2e-27
CB179709	LOC_Os10g24900	Os.46545.1.S1_at	5e-36
CB179318	LOC_Os10g05069	Os.46726.1.S1_x_at	1e-22
CB179268	LOC_Os01g68030	Os.4675.1.S1_at	7e-26
CB278286	LOC_Os01g49290	Os.4684.1.S1_at	2e-91
BM660000	LOC_Os06g14510	Os.4697.1.S1_at	1e-72
CB179761	LOC_Os01g06010	Os.47037.1.S1_at	2e-70
CB278346	LOC_Os01g04950	Os.4709.1.S1_a_at	2e-80
CB179161	LOC_Os04g34240	Os.47290.1.S1_at	5e-61
BM660018	LOC_Os06g04030	Os.47392.1.A1_x_at	2e-45
BM660187	LOC_Os02g28810	Os.4748.1.S1_at	5e-36
CB278126	LOC_Os06g41780	Os.47903.1.A1_at	4e-57
CB278134	LOC_Os03g49700	Os.47931.1.A1_at	2e-87
CB179506	LOC_Os04g38870	Os.4837.1.S1_at	9e-87
CB179209	LOC_Os07g39630	Os.4847.1.S1_at	7e-43
CB179777	LOC_Os03g51760	Os.48811.1.S1_at	5e-21
CB179265	LOC_Os07g05570	Os.4890.1.S1_at	5e-47
BM660012	LOC_Os03g17490	Os.48944.1.A1_at	1e-27
BM660183	LOC_Os03g07800	Os.49223.1.S1_at	3e-25
BM660092	LOC_Os05g31254	Os.49416.1.S1_at	9e-39
CB179551	LOC_Os05g22670	Os.4951.1.S1_at	1e-43
CB179463	LOC_Os01g15480	Os.501.1.S1_at	1e-58
CB179702	LOC_Os08g35700	Os.50552.1.S1_at	1e-64
CB179191	LOC_Os07g32650	Os.50755.1.S1_at	1e-35
CB179537	LOC_Os02g18480	Os.50836.1.S1_at	8e-68
BM660071	LOC_Os09g25380	Os.50892.1.S1_at	8e-25
CB278188	LOC_Os07g42080	Os.50913.1.S1_at	2e-39
CB179741	LOC_Os03g58890	Os.50961.1.S1_at	6e-35
CB278159	LOC_Os05g49770	Os.5124.1.S1_at	9e-106
CB179544	LOC_Os11g11780	Os.51246.1.S1_at	2e-60
CB179283	LOC_Os02g42890	Os.51361.1.S1_at	5e-48
BM660090	LOC_Os04g55220	Os.51422.1.S1_at	8e-29
CB278272	LOC_Os03g55200	Os.51697.1.S1_at	1e-42
CB179323	LOC_Os04g44620	Os.51865.2.S1_at	4e-71
BM660003	LOC_Os09g21780	Os.52006.1.S1_at	1e-59
BM660067	LOC_Os05g12490	Os.52122.1.S1_at	3e-39
CB278258	LOC_Os05g05230	Os.52584.1.S1_at	2e-56
CB179634	LOC_Os05g37150	Os.5264.1.S1_at	2e-61
CB179277	LOC_Os03g51700	Os.52656.1.S1_at	2e-61
BM660004	LOC_Os01g67970	Os.52727.1.S1_at	3e-23
CB278247	LOC_Os12g01520	Os.5283.1.S1_at	4e-33
CB179771	LOC_Os03g59650	Os.52838.1.S1_at	2e-27
CB278172	LOC_Os02g44470	Os.52855.1.S1_at	6e-63
CB179152	LOC_Os05g50170	Os.52893.1.S1_at	4e-23
CB179795	LOC_Os07g03100	Os.53088.1.S1_at	8e-28
CB278375	LOC_Os03g17030	Os.53106.1.S1_at	4e-45
CB278363	LOC_Os05g28980	Os.53116.1.S1_at	6e-57
CB179269	LOC_Os09g12570	Os.5312.1.S1_at	8e-66
BM660191	LOC_Os04g58240	Os.53193.1.S1_at	9e-37
CB179539	LOC_Os03g25130	Os.53209.1.S1_at	5e-69
CB179317	LOC_Os05g43450	Os.53504.1.S1_at	7e-74
CB179713	LOC_Os02g09140	Os.53647.1.S1_s_at	1e-21
CB179660	LOC_Os08g34480	Os.53649.1.S1_at	2e-44
CB278335	LOC_Os05g23450	Os.53933.1.S1_at	2e-29
BM660074	LOC_Os04g40050	Os.54130.1.S1_at	6e-36
BM660093	LOC_Os02g05620	Os.54339.1.S1_at	3e-41
CB179715	LOC_Os12g43720	Os.54341.1.S1_at	1e-39
CB179703	LOC_Os05g16250	Os.54392.1.S1_at	4e-25
CB179629	LOC_Os05g43030	Os.54570.1.S1_at	8e-35
BM660064	LOC_Os01g67880	Os.54646.1.S1_at	3e-22
BM675879	LOC_Os04g49590	Os.54732.1.S1_at	2e-73
CB179842	LOC_Os05g46350	Os.54961.1.S1_at	1e-44
BM660017	LOC_Os03g44630	Os.55267.1.S1_at	3e-36
CB179689	LOC_Os02g33290	Os.55352.1.S1_x_at	1e-35
BM660023	LOC_Os05g27660	Os.5584.1.S1_at	9e-35
BM660020	LOC_Os09g37910	Os.57443.1.S1_x_at	6e-56
BM660114	LOC_Os11g24610	Os.57446.1.S1_x_at	4e-32
CB179431	LOC_Os01g64490	Os.5832.1.S1_at	4e-48
CB278143	LOC_Os01g09580	Os.613.1.S1_a_at	3e-53
CB278380	LOC_Os12g41220	Os.6233.1.S1_at	7e-55
CB179657	LOC_Os08g33370	Os.6323.2.S1_a_at	9e-83
CB179464	LOC_Os03g60780	Os.6349.1.S1_a_at	2e-48
CB179597	LOC_Os03g05110	Os.6350.1.S1_at	1e-89
BM660022	LOC_Os10g43060	Os.6581.1.S1_at	2e-23
CB179628	LOC_Os09g32690	Os.6646.1.S1_at	7e-31
CB179803	LOC_Os03g47800	Os.6677.1.S1_at	7e-58
CB179494	LOC_Os02g06650	Os.6678.1.S1_at	9e-30
CB179588	LOC_Os09g10910	Os.6756.1.S1_at	2e-62
BM659997	LOC_Os01g37800	Os.6802.1.S1_at	1e-65
BM660186	LOC_Os03g59220	Os.6828.1.S1_at	6e-35
CB179246	LOC_Os01g07810	Os.6842.1.S1_at	8e-58
CB179528	LOC_Os01g16430	Os.6850.1.S1_at	4e-23
CB179847	LOC_Os09g31970	Os.7150.1.S1_at	1e-65
CB278284	LOC_Os03g60610	Os.7166.1.S1_at	2e-58
CB179730	LOC_Os10g06720	Os.7272.1.S1_at	3e-71
CB278218	LOC_Os04g33040	Os.7294.1.S1_at	7e-23
CB179457	LOC_Os03g57100	Os.7300.1.S1_at	8e-65
CB179261	LOC_Os04g49130	Os.7341.1.S1_at	3e-69
CB179159	LOC_Os07g06710	Os.7413.1.S1_at	8e-43
CB278289	LOC_Os05g24770	Os.7487.1.S1_at	6e-71
CB179446	LOC_Os03g49150	Os.7558.1.S1_s_at	9e-21
BM660189	LOC_Os06g47830	Os.7613.1.S1_at	4e-22
BM660175	LOC_Os05g41900	Os.7715.1.S1_a_at	7e-26
CB278376	LOC_Os02g55030	Os.7748.1.S1_at	3e-27
CB179639	LOC_Os03g26970	Os.7900.1.S1_at	2e-35
BM660033	LOC_Os06g37180	Os.8065.1.S1_at	2e-44
CB179595	LOC_Os07g43710	Os.8080.1.S1_at	5e-91
CB179297	LOC_Os06g13680	Os.8239.1.S1_at	6e-32
CB278358	LOC_Os01g73570	Os.8280.1.S1_x_at	2e-60
CB179243	LOC_Os09g32810	Os.8665.1.S1_at	1e-82
CB179811	LOC_Os03g12820	Os.8741.1.S1_at	1e-40
CB179511	LOC_Os04g32330	Os.8748.1.S1_at	8e-65
BM660130	LOC_Os05g47550	Os.8798.1.S1_at	5e-31
CB278215	LOC_Os03g25770	Os.8809.1.S1_s_at	8e-35
BM660028	LOC_Os02g04320	Os.8830.1.S1_at	6e-33
CB179710	LOC_Os10g31000	Os.8950.1.S1_a_at	1e-63
BM660079	LOC_Os11g43620	Os.9003.1.S1_at	5e-34
CB179264	LOC_Os03g60530	Os.9042.1.S1_at	7e-93
CB179444	LOC_Os09g33800	Os.9057.1.S1_a_at	2e-54
CB278110	LOC_Os02g49980	Os.9111.1.S1_at	8e-81
CB179504	LOC_Os01g39380	Os.9158.1.S1_at	8e-52
CB179150	LOC_Os03g62340	Os.9205.1.S1_s_at	1e-49
CB278116	LOC_Os10g23204	Os.9220.1.S1_at	1e-41
BM660200	LOC_Os02g48610	Os.9255.1.S1_at	3e-33
BM675880	LOC_Os02g48720	Os.9282.1.S1_at	2e-39
CB179711	LOC_Os03g48930	Os.9323.1.S1_at	3e-68
CB179573	LOC_Os07g05610	Os.9372.1.S1_at	1e-37
BM660214	LOC_Os11g06390	Os.9627.1.S1_at	2e-63
BM660199	LOC_Os02g53110	Os.9723.1.S1_a_at	2e-23
CB179651	LOC_Os09g12560	Os.9742.1.S1_at	3e-29
CB179292	LOC_Os09g08430	Os.9941.1.S1_at	6e-60
CB278130	LOC_Os11g10980	Os.9996.1.S1_at	5e-93
CB179471	LOC_Os01g68324	Os.9998.1.S1_at	5e-36
CB278249	LOC_Os01g05630	OsAffx.10929.1.S1_x_at	4e-49
CB179346	LOC_Os02g30330	OsAffx.12287.1.S1_at	3e-21
BM660188	LOC_Os02g40490	OsAffx.12429.1.S1_at	2e-36
CB179185	LOC_Os01g60450	OsAffx.2373.1.S1_at	3e-28
CB278156	LOC_Os02g43690	OsAffx.24709.1.S1_at	6e-86
CB179620	LOC_Os04g32970	OsAffx.26298.1.S1_at	3e-64
BM660062	LOC_Os04g46790	OsAffx.26490.1.S1_at	2e-25
BM660197	LOC_Os05g16640	OsAffx.26779.2.S1_at	3e-25
CB179516	LOC_Os08g38300	OsAffx.29587.1.S1_s_at	5e-48
CB179624	LOC_Os09g36760	OsAffx.30158.1.S1_at	8e-68
CB278345	LOC_Os11g26830	OsAffx.31145.1.S1_at	1e-50
CB278135	LOC_Os12g05000	OsAffx.31586.1.S1_s_at	4e-92
BM660145	LOC_Os05g34680	OsAffx.4518.1.S1_s_at	2e-30
CB179598	LOC_Os05g40250	OsAffx.4572.1.S1_at	5e-22
CB278311	LOC_Os05g46560	OsAffx.4638.1.S1_s_at	2e-22
CB179835	LOC_Os07g04240	OsAffx.5201.1.S1_s_at	5e-73
CB179472	LOC_Os09g10740	OsAffx.6229.1.S1_at	4e-25

## Sheet: Homolog of Lily Generative cell
Accession No. of Lillium longifolorum cDNA clones present in generative cell (Okada et. al. 2007)	LOC of putative ortholog in Rice	Affy probe set id	e-value for the BlastX search against RICE protein database(TIGR version 6.1)
BP177106	LOC_Os07g46660	Os.10037.1.S1_at	2e-69
BP176873	LOC_Os06g46770	Os.10139.1.S1_s_at	2e-109
BP177149	LOC_Os12g25120	Os.10168.1.S1_at	3e-24
BP177201	LOC_Os02g54000	Os.10219.1.S1_at	5e-28
BP176996	LOC_Os06g15360	Os.10308.1.S1_at	7e-58
BP176855	LOC_Os08g34220	Os.10424.1.S1_at	7e-53
BP176861	LOC_Os12g32992	Os.10532.1.S1_s_at	1e-66
BP177195	LOC_Os03g63430	Os.10604.1.S1_at	4e-84
BP177110	LOC_Os10g30580	Os.10607.1.S1_at	1e-97
BP176906	LOC_Os03g20630	Os.10655.1.S1_at	1e-46
BP177187	LOC_Os03g24900	Os.10674.1.S1_at	2e-48
BP177168	LOC_Os03g31400	Os.10677.1.A1_at	7e-51
BP176959	LOC_Os04g47870	Os.10753.1.S2_a_at	2e-106
BP176991	LOC_Os03g20520	Os.10805.1.S1_at	5e-79
BP177198	LOC_Os05g08980	Os.10806.1.S1_at	1e-68
BP177158	LOC_Os09g36440	Os.10851.1.S1_at	6e-99
BP177143	LOC_Os02g52880	Os.10895.1.S1_at	3e-65
BP176746	LOC_Os05g08730	Os.11014.1.S1_at	2e-30
BP176925	LOC_Os03g16860	Os.11029.1.S1_at	3e-38
BP177321	LOC_Os03g59310	Os.11049.1.S1_at	3e-81
BP177209	LOC_Os07g43050	Os.11117.1.S1_at	1e-33
BP177117	LOC_Os02g17640	Os.11158.1.S1_at	4e-73
BP176840	LOC_Os12g38000	Os.11297.1.S1_at	1e-69
BP177055	LOC_Os05g04490	Os.11309.1.S1_x_at	3e-21
BP177360	LOC_Os06g08530	Os.11350.1.S1_x_at	8e-35
BP176755	LOC_Os03g15720	Os.11444.1.S1_at	6e-33
BP176902	LOC_Os01g54870	Os.11498.1.S1_at	7e-94
BP176999	LOC_Os03g30430	Os.11502.1.S1_at	8e-35
BP177365	LOC_Os08g42000	Os.11535.1.S1_at	8e-44
BP176812	LOC_Os01g38620	Os.11543.1.S1_a_at	3e-89
BP177247	LOC_Os05g19370	Os.11582.1.S1_s_at	9e-113
BP177048	LOC_Os01g56580	Os.11591.1.S1_x_at	1e-101
BP177180	LOC_Os04g56530	Os.11626.1.S1_at	8e-27
BP176927	LOC_Os03g29750	Os.11643.1.S1_at	4e-33
BP176917	LOC_Os05g03190	Os.11677.1.S1_x_at	1e-48
BP177131	LOC_Os09g07020	Os.11701.1.S1_at	5e-65
BP177169	LOC_Os02g39010	Os.11803.1.A1_at	3e-23
BP177242	LOC_Os03g60620	Os.11822.1.S1_at	8e-82
BP177175	LOC_Os05g01710	Os.12011.1.S1_at	1e-37
BP176738	LOC_Os03g18720	Os.12051.1.S1_at	2e-64
BP176993	LOC_Os08g03390	Os.12068.1.S1_at	8e-99
BP177030	LOC_Os05g50840	Os.12128.1.S1_at	1e-83
BP177354	LOC_Os08g02340	Os.12280.1.S1_x_at	2e-37
BP177253	LOC_Os04g56160	Os.12328.1.S1_at	5e-99
BP176809	LOC_Os10g39410	Os.12348.1.S1_at	2e-25
BP176753	LOC_Os04g42010	Os.12348.3.S1_a_at	2e-68
BP176888	LOC_Os11g41610	Os.12350.1.S1_s_at	8e-30
BP177270	LOC_Os05g37330	Os.12360.1.S1_at	1e-40
BP177115	LOC_Os09g24540	Os.12380.1.S1_at	6e-71
BP176893	LOC_Os03g57340	Os.12385.1.S1_at	4e-87
BP176752	LOC_Os11g32650	Os.12416.1.S1_at	1e-95
BP176828	LOC_Os07g25420	Os.12424.1.S1_at	2e-83
BP177027	LOC_Os05g38550	Os.12586.1.S1_at	2e-86
BP177008	LOC_Os03g08060	Os.12625.4.S1_x_at	2e-59
BP177183	LOC_Os02g56560	Os.12673.1.S1_at	5e-76
BP177319	LOC_Os03g18690	Os.12727.1.S1_at	2e-96
BP176997	LOC_Os03g13800	Os.12755.2.S1_s_at	4e-46
BP177053	LOC_Os04g37600	Os.12776.1.S1_at	1e-75
BP176837	LOC_Os03g56190	Os.12802.1.S1_at	5e-27
BP177261	LOC_Os06g46000	Os.12811.2.S1_x_at	1e-120
BP177116	LOC_Os04g30730	Os.12817.1.S1_at	2e-52
BP176820	LOC_Os01g55500	Os.13087.1.S1_at	1e-42
BP176950	LOC_Os06g15420	Os.135.1.S1_at	2e-95
BP177155	LOC_Os08g18044	Os.13551.1.S1_at	4e-77
BP176818	LOC_Os02g55640	Os.13582.1.S1_at	6e-39
BP177164	LOC_Os08g23780	Os.13608.1.S1_at	1e-70
BP177153	LOC_Os03g42900	Os.13727.1.S1_at	4e-56
BP177152	LOC_Os02g04860	Os.13783.1.S1_at	3e-22
BP177205	LOC_Os06g12530	Os.14007.1.S1_at	2e-65
BP176810	LOC_Os03g08810	Os.14261.1.S1_at	8e-46
BP177219	LOC_Os09g07380	Os.14576.1.S1_at	5e-27
BP177017	LOC_Os03g16090	Os.14601.1.S1_at	5e-30
BP176867	LOC_Os03g19500	Os.14794.1.S1_at	2e-61
BP176941	LOC_Os04g36700	Os.15234.1.S1_at	7e-111
BP176971	LOC_Os01g27150	Os.15285.1.S1_a_at	1e-23
BP177310	LOC_Os09g23650	Os.15565.1.A1_at	2e-26
BP176760	LOC_Os04g41100	Os.15587.2.A1_a_at	3e-25
BP177162	LOC_Os02g32840	Os.15931.1.S1_at	6e-26
BP176931	LOC_Os06g33340	Os.16076.1.S1_s_at	1e-26
BP176896	LOC_Os03g21380	Os.16401.1.S1_at	5e-59
BP176914	LOC_Os01g05420	Os.16530.1.S1_at	7e-50
BP176761	LOC_Os01g23590	Os.16549.2.S1_at	1e-74
BP176899	LOC_Os01g29469	Os.16993.1.S1_at	1e-59
BP176911	LOC_Os06g49530	Os.17021.1.S1_at	4e-55
BP177210	LOC_Os02g18840	Os.17022.1.S1_at	6e-65
BP176823	LOC_Os02g36940	Os.17177.1.S1_at	2e-25
BP177139	LOC_Os02g15360	Os.17211.1.S1_at	2e-42
BP177276	LOC_Os02g01740	Os.17297.1.S1_at	2e-31
BP177166	LOC_Os12g05230	Os.17313.1.S1_at	1e-57
BP176778	LOC_Os01g42820	Os.17617.1.S1_at	5e-22
BP177278	LOC_Os02g09060	Os.17743.1.S1_at	5e-40
BP176879	LOC_Os04g55410	Os.17903.1.S1_at	3e-81
BP176904	LOC_Os04g39090	Os.17975.1.S1_x_at	5e-31
BP176868	LOC_Os03g05300	Os.18033.1.S1_at	1e-42
BP177156	LOC_Os09g19560	Os.18453.1.S1_at	4e-58
BP177228	LOC_Os05g07900	Os.18557.1.S1_at	9e-28
BP177060	LOC_Os02g46610	Os.18638.1.S1_at	2e-29
BP176976	LOC_Os07g26700	Os.18694.1.S1_at	4e-53
BP177269	LOC_Os05g37700	Os.18881.1.S1_at	3e-52
BP177345	LOC_Os06g38320	Os.19296.1.S1_at	1e-36
BP176851	LOC_Os06g06880	Os.19570.1.S1_at	7e-105
BP176729	LOC_Os07g09060	Os.1984.1.S1_at	1e-75
BP176816	LOC_Os04g34930	Os.20064.2.S1_at	1e-67
BP177108	LOC_Os01g09620	Os.20244.1.S1_at	8e-24
BP177331	LOC_Os01g01700	Os.20521.1.S2_at	4e-58
BP176724	LOC_Os08g27040	Os.20657.1.S1_at	7e-31
BP176798	LOC_Os05g01760	Os.20884.1.S1_at	1e-96
BP177157	LOC_Os09g12710	Os.21026.1.S1_at	1e-72
BP177125	LOC_Os02g35630	Os.21406.1.A1_at	2e-25
BP177346	LOC_Os10g08550	Os.2232.1.S1_a_at	1e-49
BP177013	LOC_Os01g16640	Os.22454.1.S1_at	1e-24
BP176806	LOC_Os05g41110	Os.22564.1.S1_at	1e-50
BP176801	LOC_Os04g57220	Os.22723.1.S1_a_at	5e-83
BP177325	LOC_Os01g66420	Os.2294.1.S1_at	2e-21
BP176958	LOC_Os06g50146	Os.22946.1.S2_at	1e-39
BP177334	LOC_Os02g56180	Os.23823.1.S1_at	3e-85
BP176922	LOC_Os08g24946	Os.24244.1.A1_at	2e-26
BP176863	LOC_Os06g12780	Os.24795.1.S1_at	2e-97
BP176784	LOC_Os07g10250	Os.25626.1.S1_at	4e-54
BP176949	LOC_Os06g14370	Os.26592.1.S2_at	1e-69
BP177001	LOC_Os02g13870	Os.2678.1.S1_at	6e-33
BP176953	LOC_Os02g38840	Os.26858.1.S1_at	1e-27
BP176871	LOC_Os03g13100	Os.26893.1.S1_at	3e-54
BP176788	LOC_Os07g22710	Os.2714.1.S1_s_at	2e-98
BP177037	LOC_Os09g16920	Os.27524.2.S1_at	4e-73
BP176934	LOC_Os02g03540	Os.27658.1.S1_a_at	5e-53
BP176764	LOC_Os12g06620	Os.27815.1.S1_at	4e-81
BP176909	LOC_Os02g02530	Os.28063.1.S1_at	1e-63
BP177203	LOC_Os04g55710	Os.28110.1.S1_x_at	4e-71
BP177294	LOC_Os06g41010	Os.28384.1.S1_at	2e-30
BP176742	LOC_Os06g09290	Os.291.1.S1_at	5e-134
BP176767	LOC_Os07g01560	Os.316.1.S1_at	1e-72
BP177185	LOC_Os02g11050	Os.317.1.S1_at	2e-42
BP177056	LOC_Os03g56820	Os.32736.1.S1_at	1e-92
BP177316	LOC_Os01g47620	Os.32834.1.S1_at	3e-56
BP177333	LOC_Os01g06500	Os.32936.1.S1_at	6e-22
BP177144	LOC_Os03g15750	Os.33208.1.S1_at	1e-21
BP177361	LOC_Os08g02550	Os.33735.1.S1_at	1e-63
BP176832	LOC_Os05g28510	Os.3381.1.S1_a_at	1e-90
BP176979	LOC_Os01g14950	Os.3405.1.S1_at	3e-62
BP177197	LOC_Os02g36974	Os.3440.1.S2_at	2e-82
BP177341	LOC_Os04g56290	Os.35113.1.S1_at	2e-93
BP177215	LOC_Os02g31030	Os.36104.1.S1_at	1e-28
BP176935	LOC_Os06g02240	Os.3702.1.S1_at	4e-78
BP177356	LOC_Os01g01640	Os.37078.1.S1_at	3e-51
BP176757	LOC_Os03g54790	Os.37742.1.S1_at	2e-125
BP177301	LOC_Os11g26910	Os.37924.1.S1_x_at	3e-61
BP177204	LOC_Os06g20090	Os.38062.1.S1_at	7e-85
BP177099	LOC_Os05g38530	Os.38581.1.S1_s_at	3e-104
BP177289	LOC_Os02g10180	Os.38811.1.S1_a_at	4e-104
BP177141	LOC_Os11g11020	Os.39944.1.S1_at	8e-47
BP176813	LOC_Os02g02890	Os.4157.1.S1_at	5e-58
BP177058	LOC_Os02g37420	Os.4187.1.S1_at	2e-99
BP177088	LOC_Os04g53620	Os.4415.1.S1_at	5e-114
BP176849	LOC_Os03g44620	Os.46241.1.S1_s_at	8e-74
BP177177	LOC_Os01g07390	Os.46325.1.A1_at	7e-31
BP177304	LOC_Os01g59990	Os.4678.1.S1_at	1e-22
BP177277	LOC_Os02g33180	Os.4686.1.S1_at	4e-23
BP176951	LOC_Os01g06010	Os.47037.1.S1_at	5e-28
BP177263	LOC_Os04g34240	Os.47290.1.S1_at	4e-22
BP177064	LOC_Os01g38680	Os.47306.1.S1_at	8e-36
BP177075	LOC_Os06g04030	Os.47392.1.A1_x_at	2e-71
BP176869	LOC_Os07g01090	Os.47446.1.S1_at	2e-74
BP177264	LOC_Os03g53190	Os.4749.1.S1_at	4e-62
BP176779	LOC_Os02g54730	Os.47600.1.S1_s_at	5e-44
BP177138	LOC_Os07g46420	Os.48017.1.S1_x_at	3e-55
BP176836	LOC_Os02g44500	Os.4833.1.S1_at	5e-73
BP177355	LOC_Os06g41110	Os.4849.1.S1_at	6e-50
BP177016	LOC_Os06g09910	Os.48661.1.S1_at	5e-37
BP177167	LOC_Os05g46220	Os.49242.1.S1_at	1e-70
BP177224	LOC_Os05g38580	Os.49443.1.S1_at	4e-65
BP177154	LOC_Os02g49450	Os.49597.1.S1_at	4e-56
BP177113	LOC_Os02g54470	Os.4986.1.S1_at	9e-54
BP177072	LOC_Os02g10520	Os.50238.1.S1_x_at	3e-44
BP176848	LOC_Os08g40170	Os.5060.1.S1_at	4e-94
BP176969	LOC_Os05g48030	Os.50851.1.S1_at	2e-55
BP176736	LOC_Os02g44860	Os.50931.1.S1_at	1e-36
BP177012	LOC_Os02g35080	Os.51297.1.S1_at	7e-32
BP177002	LOC_Os11g06730	Os.51341.1.S1_at	3e-22
BP176775	LOC_Os04g38420	Os.52653.1.S1_at	8e-80
BP177028	LOC_Os07g27930	Os.5304.1.S1_at	1e-63
BP177090	LOC_Os03g51620	Os.53363.1.S1_at	1e-39
BP177212	LOC_Os07g47630	Os.53572.1.S1_at	1e-45
BP177159	LOC_Os06g04800	Os.54403.1.S1_at	4e-61
BP176939	LOC_Os07g30820	Os.5564.1.S1_at	7e-77
BP176756	LOC_Os08g40790	Os.56067.1.S1_at	3e-56
BP176859	LOC_Os04g58620	Os.5720.1.S2_at	5e-41
BP177257	LOC_Os11g24610	Os.57446.1.S1_x_at	2e-28
BP177323	LOC_Os04g56646	Os.5973.1.S1_at	4e-67
BP177135	LOC_Os04g40940	Os.6028.1.S1_at	1e-90
BP176718	LOC_Os01g09580	Os.613.1.S1_a_at	3e-65
BP176886	LOC_Os06g36770	Os.6155.1.S1_at	1e-66
BP176962	LOC_Os08g33370	Os.6323.2.S1_a_at	1e-64
BP176793	LOC_Os06g40040	Os.6721.1.S1_x_at	6e-53
BP177290	LOC_Os03g10120	Os.6749.1.S1_at	1e-64
BP176800	LOC_Os05g39670	Os.6752.1.S1_at	4e-61
BP177213	LOC_Os06g20340	Os.6777.1.S1_at	3e-41
BP176777	LOC_Os07g39350	Os.6931.1.S1_at	2e-58
BP176811	LOC_Os08g21660	Os.7231.1.S1_at	1e-75
BP176892	LOC_Os05g24770	Os.7487.1.S1_at	1e-70
BP177326	LOC_Os02g15220	Os.7796.1.S1_at	3e-51
BP176978	LOC_Os08g27850	Os.7897.1.S1_at	1e-59
BP176926	LOC_Os06g02260	Os.7946.1.S1_a_at	5e-48
BP177033	LOC_Os08g42540	Os.8094.1.S1_at	5e-50
BP177191	LOC_Os01g73570	Os.8280.1.S1_x_at	4e-55
BP177041	LOC_Os11g36430	Os.8445.1.S1_at	1e-32
BP177280	LOC_Os05g51830	Os.8519.1.S1_a_at	5e-53
BP176838	LOC_Os07g44610	Os.8636.1.S1_at	3e-55
BP177080	LOC_Os08g43640	Os.8718.1.S1_at	4e-66
BP177328	LOC_Os05g24550	Os.8744.1.S1_a_at	5e-37
BP177221	LOC_Os05g15520	Os.8751.1.S1_at	9e-49
BP177282	LOC_Os02g48630	Os.8768.1.S1_a_at	4e-64
BP177151	LOC_Os02g05680	Os.8799.1.S1_at	9e-50
BP177032	LOC_Os03g25770	Os.8809.1.S1_s_at	7e-52
BP176734	LOC_Os02g02920	Os.8939.1.S1_s_at	1e-44
BP177272	LOC_Os01g40280	Os.8965.1.S1_at	8e-63
BP176903	LOC_Os03g60400	Os.9075.1.S1_at	7e-77
BP176783	LOC_Os08g42920	Os.9188.1.S1_at	3e-60
BP177103	LOC_Os03g52000	Os.9232.1.S1_x_at	6e-51
BP176799	LOC_Os02g48720	Os.9282.1.S1_at	3e-55
BP176919	LOC_Os03g10370	Os.9284.1.S1_at	1e-82
BP176865	LOC_Os08g33340	Os.9414.1.S1_at	2e-54
BP177308	LOC_Os08g18110	Os.9545.1.S1_at	1e-51
BP177288	LOC_Os09g37006	Os.9612.1.S1_at	4e-77
BP176723	LOC_Os02g32740	Os.9621.1.S1_at	1e-36
BP177101	LOC_Os05g24594	Os.9802.1.S1_at	9e-71
BP176980	LOC_Os03g42840	Os.9954.1.S1_at	1e-112
BP177190	LOC_Os02g01940	OsAffx.11862.1.S1_at	2e-21
BP177009	LOC_Os02g31140	OsAffx.12306.1.S1_at	1e-24
BP177022	LOC_Os03g22200	OsAffx.12986.1.S1_at	4e-81
BP177007	LOC_Os03g53400	OsAffx.13479.1.S1_at	1e-87
BP176766	LOC_Os04g48290	OsAffx.14324.1.S1_at	6e-23
BP176769	LOC_Os08g31080	OsAffx.17258.1.S1_at	4e-22
BP177335	LOC_Os01g59160	OsAffx.23851.1.S1_s_at	4e-56
BP176791	LOC_Os02g12800	OsAffx.24215.1.S1_x_at	1e-50
BP177122	LOC_Os02g53380	OsAffx.24850.1.S1_s_at	1e-43
BP176824	LOC_Os09g31180	OsAffx.30106.1.S1_at	2e-91
BP177244	LOC_Os12g42600	OsAffx.32160.1.S1_at	3e-41
BP176749	LOC_Os05g28320	OsAffx.4454.1.S1_at	7e-49
BP177136	LOC_Os10g42270	OsAffx.7899.1.S1_at	2e-31
BP176974	LOC_Os01g16610	OsAffx.9990.1.S1_at	7e-34

## Sheet: Microspore Expressing Genes
RAP IDs of Clusters identified by Hobo et.al. as microspore expressing and their corresponding affy probe set ids												Inclusive List of unique and non-redundant Affy Probe set IDs from all the clusters
Cluster 4	Affy probe set ids.	Cluster 5	Affy probe set ids.	Cluster 6	Affy probe set ids.	Cluster 8	Affy probe set ids.	Cluster 10	Affy probe set ids.	Cluster 19	Affy probe set ids.
Os01g0100700	Os.10001.1.S1_at	Os06g0198500	Os.10208.1.S1_at	Os06g0722400	Os.10066.1.A1_x_at	Os01g0114400	Os.10128.1.S1_at	Os01g0103700	AFFX-Os-actin-3_at	Os01g0689300	Os.10025.1.S1_a_at	Os.10001.1.S1_at
Os01g0102700	Os.1082.1.S1_a_at	Os07g0580900	Os.10274.3.S1_at	Os01g0867100	Os.10093.1.A1_at	Os01g0115200	Os.10734.1.S1_at	Os01g0105300	Os.10034.1.S1_at	Os05g0400600	Os.10034.1.S1_at	Os.10002.1.S1_at
Os01g0117900	Os.1082.2.S1_at	Os11g0557800	Os.10342.1.S1_s_at	Os01g0866600	Os.10096.1.S1_at	Os01g0117700	Os.11004.1.S1_at	Os01g0105800	Os.10042.1.S1_at	Os09g0408000	Os.10044.1.S2_at	Os.10025.1.S1_a_at
Os01g0118000	Os.10971.1.S1_at	Os12g0574000	Os.10496.1.S1_at	Os04g0445200	Os.10153.1.S2_at	Os01g0117900	Os.11062.1.S1_at	Os01g0110700	Os.10058.1.S1_at	Os02g0273000	Os.10052.1.S1_at	Os.10034.1.S1_at
Os01g0119500	Os.11615.1.S2_at	Os10g0466500	Os.10583.1.S1_at	Os11g0545300	Os.10258.1.S1_at	Os01g0123500	Os.11080.1.S1_at	Os01g0113400	Os.10071.1.S1_at	Os01g0806000	Os.10105.1.S1_at	Os.10042.1.S1_at
Os01g0121700	Os.11808.1.S1_at	Os02g0743700	Os.10619.1.S2_at	Os04g0449000	Os.10427.1.S1_a_at	Os01g0126500	Os.11090.1.S1_at	Os01g0117600	Os.10075.1.S1_at	Os11g0441000	Os.10290.1.S1_at	Os.10044.1.S2_at
Os01g0123900	Os.11864.1.S1_at	Os03g0369000	Os.10703.1.S1_a_at	Os11g0552000	Os.10542.1.S1_at	Os01g0128700	Os.11117.1.S1_at	Os01g0120600	Os.10086.1.S1_at	Os06g0500100	Os.10312.1.S1_at	Os.10050.1.S1_at
Os01g0125900	Os.11994.1.S1_s_at	Os03g0774200	Os.10836.1.S1_at	Os01g0863400	Os.10655.1.S1_at	Os01g0135400	Os.11143.1.S1_at	Os01g0127200	Os.10099.1.S1_at	Os10g0141600	Os.10351.1.S1_a_at	Os.10052.1.S1_at
Os01g0126100	Os.12189.2.S1_x_at	Os02g0743100	Os.10952.1.S1_at	Os01g0866300	Os.10693.1.S1_at	Os01g0141800	Os.1131.1.S1_at	Os01g0144300	Os.10126.1.S1_at	Os01g0145600	Os.10398.1.S1_at	Os.10058.1.S1_at
Os01g0127300	Os.12374.2.S1_x_at	Os01g0513700	Os.10971.1.S1_at	Os11g0551800	Os.10707.3.S1_x_at	Os01g0146600	Os.11375.1.S1_at	Os01g0145200	Os.10131.4.A1_at	Os08g0233500	Os.10437.1.S1_at	Os.10059.1.S1_at
Os01g0130000	Os.12809.1.S1_at	Os04g0463300	Os.11023.1.S2_a_at	Os01g0865100	Os.10783.1.S1_at	Os01g0160100	Os.11469.1.S1_at	Os01g0148200	Os.10143.1.S1_at	Os04g0464600	Os.10472.1.S1_a_at	Os.10066.1.A1_x_at
Os01g0130100	Os.12810.2.S1_x_at	Os08g0225400	Os.11067.1.S1_at	Os04g0444800	Os.11068.1.S1_a_at	Os01g0162900	Os.11561.2.S1_a_at	Os01g0149400	Os.10160.1.S1_at	Os01g0220900	Os.10665.1.S1_at	Os.10071.1.S1_at
Os01g0132600	Os.14423.1.S1_at	Os03g0772400	Os.11244.3.S1_x_at	Os06g0726600	Os.11111.1.S1_at	Os01g0165300	Os.11576.1.S1_a_at	Os01g0157900	Os.10178.2.S1_a_at	Os02g0817200	Os.10680.1.S1_at	Os.10074.1.S1_at
Os01g0132700	Os.14648.1.S1_at	Os01g0511800	Os.11421.2.S1_x_at	Os11g0533700	Os.1120.1.S1_s_at	Os01g0169400	Os.11717.1.S1_a_at	Os01g0159300	Os.10194.1.S1_at	Os01g0654300	Os.10703.1.S1_a_at	Os.10075.1.S1_at
Os01g0135100	Os.1487.1.S1_at	Os08g0228100	Os.11583.1.S1_at	Os06g0726400	Os.11217.1.S1_at	Os01g0175300	Os.11760.1.S1_at	Os01g0159500	Os.10225.1.S1_at	Os09g0131000	Os.10801.1.S1_a_at	Os.10081.1.S1_at
Os01g0138900	Os.15152.1.S1_a_at	Os09g0471300	Os.11595.1.S1_at	Os01g0874800	Os.11300.2.S1_at	Os01g0176800	Os.11941.2.S1_at	Os01g0162400	Os.10240.1.S1_at	Os11g0185800	Os.10850.1.S1_at	Os.10085.1.S1_at
Os01g0139600	Os.15271.1.S1_s_at	Os08g0227100	Os.11596.1.S2_at	Os11g0532600	Os.11301.1.S1_x_at	Os01g0188000	Os.12062.1.S1_a_at	Os01g0164600	Os.10262.1.S1_at	Os03g0726900	Os.10901.1.S1_a_at	Os.10086.1.S1_at
Os01g0142200	Os.15901.1.S1_at	Os11g0546900	Os.11994.1.S1_s_at	Os11g0543800	Os.11504.1.S1_at	Os01g0197500	Os.12082.1.S1_at	Os01g0174200	Os.10274.3.S1_at	Os02g0317400	Os.10904.1.S1_at	Os.10093.1.A1_at
Os01g0143300	Os.15979.1.A1_at	Os01g0503400	Os.12158.1.S1_at	Os11g0544300	Os.11596.1.S2_at	Os01g0199100	Os.12089.1.S1_at	Os01g0175000	Os.10276.1.S1_at	Os02g0749500	Os.10947.1.S1_at	Os.10096.1.S1_at
Os01g0154500	Os.16825.1.S1_at	Os08g0236700	Os.12275.1.S1_at	Os01g0872800	Os.11686.1.S1_at	Os01g0214900	Os.12244.1.S1_at	Os01g0175100	Os.10438.1.S1_at	Os09g0572200	Os.10947.1.S1_at	Os.10098.1.S1_at
Os01g0160300	Os.16984.2.S1_a_at	Os09g0462700	Os.12311.1.S1_at	Os11g0539800	Os.11694.1.S1_x_at	Os01g0216900	Os.12290.1.S1_at	Os01g0175900	Os.10486.1.S1_at	Os02g0722600	Os.10955.1.S1_at	Os.10099.1.S1_at
Os01g0174300	Os.17328.1.S1_at	Os11g0546200	Os.12337.1.S1_at	Os01g0871200	Os.11821.1.S2_at	Os01g0217300	Os.12425.1.S1_at	Os01g0178400	Os.10541.1.S1_at	Os06g0304500	Os.11055.1.S1_at	Os.10105.1.S1_at
Os01g0176300	Os.17844.1.S1_at	Os05g0138200	Os.12693.1.S1_a_at	Os06g0712200	Os.11824.1.S1_a_at	Os01g0229100	Os.12978.1.S1_at	Os01g0178700	Os.10571.1.S1_at	Os09g0380200	Os.11114.1.S1_at	Os.10112.1.S1_at
Os01g0179300	Os.17974.1.S1_at	Os08g0236200	Os.13941.1.S1_s_at	Os01g0855000	Os.11838.1.S1_at	Os01g0229800	Os.13485.1.S1_at	Os01g0179400	Os.10603.1.S1_at	Os03g0205400	Os.11139.1.S1_at	Os.10125.1.S1_a_at
Os01g0180800	Os.18412.1.S1_a_at	Os03g0365800	Os.14095.1.S1_at	Os11g0579300	Os.11921.1.S1_at	Os01g0230800	Os.13521.1.S1_at	Os01g0179700	Os.10617.1.S1_at	Os02g0313700	Os.11148.1.S1_at	Os.10128.1.S1_at
Os01g0196600	Os.18966.2.S1_at	Os09g0465500	Os.14664.1.A2_at	Os04g0455900	Os.11970.1.S1_at	Os01g0238400	Os.13897.2.S1_at	Os01g0180000	Os.10656.1.S1_at	Os03g0339900	Os.11216.1.S1_at	Os.10131.4.A1_at
Os01g0202300	Os.19005.2.S1_at	Os08g0234400	Os.14675.2.S1_at	Os01g0856800	Os.11994.1.S1_s_at	Os01g0240900	Os.13980.1.S1_at	Os01g0184800	Os.10664.1.S1_at	Os03g0727600	Os.11364.1.S1_at	Os.10134.1.S1_at
Os01g0209700	Os.19414.1.S1_a_at	Os08g0233300	Os.14835.2.S1_at	Os04g0461600	Os.12013.1.S1_a_at	Os01g0242700	Os.1445.1.S1_at	Os01g0189700	Os.10676.1.S1_a_at	Os07g0205700	Os.11380.1.S1_s_at	Os.10143.1.S1_at
Os01g0220300	Os.20299.1.S1_a_at	Os03g0366700	Os.15413.1.S1_at	Os11g0586900	Os.12055.1.S1_at	Os01g0255100	Os.15058.1.S1_at	Os01g0193400	Os.10688.1.S1_at	Os08g0556700	Os.11412.1.S1_a_at	Os.10148.1.S1_at
Os01g0224300	Os.2120.1.S1_a_at	Os02g0745600	Os.15633.1.S2_at	Os01g0850000	Os.12127.2.A1_at	Os01g0256300	Os.15087.1.S1_at	Os01g0194600	Os.10695.1.S1_at	Os08g0491100	Os.11420.1.S1_at	Os.10150.1.S1_at
Os01g0229100	Os.22539.2.A2_a_at	Os09g0465200	Os.15706.1.S1_at	Os11g0579600	Os.12164.1.S1_at	Os01g0260000	Os.15171.1.S1_s_at	Os01g0196400	Os.10709.1.S1_at	Os01g0743800	Os.11421.2.S1_x_at	Os.10153.1.S2_at
Os01g0235200	Os.2254.1.S1_at	Os06g0192900	Os.15891.1.A1_s_at	Os06g0709100	Os.12311.1.S1_at	Os01g0263200	Os.15390.1.S1_s_at	Os01g0196500	Os.10725.1.S1_at	Os06g0171600	Os.11494.1.S1_a_at	Os.10155.1.S1_at
Os01g0238800	Os.22608.1.S1_at	Os01g0505600	Os.15894.1.A2_at	Os11g0582700	Os.12534.1.S1_s_at	Os01g0266100	Os.15391.2.S1_at	Os01g0199400	Os.10761.1.S1_at	Os06g0691100	Os.11577.1.S1_a_at	Os.10158.1.S1_at
Os01g0250600	Os.22668.1.A1_at	Os02g0735200	Os.15939.1.S2_at	Os06g0714800	Os.12568.2.S1_at	Os01g0276700	Os.15798.1.S1_at	Os01g0201400	Os.10794.2.S1_x_at	Os07g0682800	Os.11598.1.S1_at	Os.10160.1.S1_at
Os01g0256600	Os.23181.1.S1_at	Os12g0567200	Os.15944.1.S1_a_at	Os11g0565400	Os.12586.1.S1_at	Os01g0293300	Os.15825.1.S1_at	Os01g0206700	Os.10805.1.S1_at	Os02g0470400	Os.11600.1.S1_at	Os.10168.1.S1_at
Os01g0262700	Os.23243.2.S1_at	Os12g0567500	Os.17025.1.S1_at	Os06g0714500	Os.12591.2.S1_x_at	Os01g0299300	Os.15848.1.A1_a_at	Os01g0211800	Os.10806.1.S1_at	Os03g0138400	Os.11615.1.S2_at	Os.10178.2.S1_a_at
Os01g0271000	Os.23310.1.A1_s_at	Os05g0126700	Os.17190.1.A1_s_at	Os11g0555600	Os.12693.1.S1_a_at	Os01g0310700	Os.16042.1.S1_at	Os01g0212000	Os.10808.1.S1_at	Os06g0704700	Os.11625.1.S1_at	Os.10185.1.S1_at
Os01g0287700	Os.23431.1.A1_at	Os08g0218200	Os.17489.1.S1_x_at	Os06g0716100	Os.13459.1.S1_at	Os01g0316600	Os.16101.1.S1_at	Os01g0216500	Os.10813.1.S1_at	Os01g0919900	Os.11660.1.S1_at	Os.10187.1.S1_at
Os01g0293200	Os.24393.1.S1_at	Os12g0566600	Os.17562.1.S1_at	Os04g0450500	Os.13587.1.S1_at	Os01g0328100	Os.16105.1.S1_at	Os01g0223300	Os.10820.1.S1_at	Os05g0317300	Os.11670.1.S1_at	Os.10194.1.S1_at
Os01g0303300	Os.24748.1.A1_at	Os08g0211200	Os.17655.1.S1_at	Os04g0455800	Os.14123.1.S1_x_at	Os01g0330300	Os.16363.1.S1_at	Os01g0226400	Os.10877.1.S1_at	Os03g0219400	Os.11760.1.S1_at	Os.10198.1.S1_at
Os01g0304000	Os.24850.1.S1_at	Os12g0565300	Os.17826.1.A1_at	Os01g0857700	Os.14571.1.S1_s_at	Os01g0337700	Os.16447.1.S1_at	Os01g0227700	Os.10901.1.S1_a_at	Os07g0628500	Os.11823.1.S1_at	Os.10201.1.S1_at
Os01g0306800	Os.25471.2.S1_x_at	Os12g0565000	Os.18113.1.S1_s_at	Os06g0714000	Os.14675.2.S1_at	Os01g0355800	Os.16469.1.S1_at	Os01g0228400	Os.10931.1.S1_at	Os06g0568000	Os.11863.1.S1_x_at	Os.10208.1.S1_at
Os01g0310800	Os.25587.1.S1_at	Os06g0212500	Os.182.1.S1_at	Os11g0569800	Os.15042.1.S1_a_at	Os01g0356100	Os.17086.1.S1_at	Os01g0229200	Os.10995.1.S1_at	Os09g0510700	Os.11929.1.S1_at	Os.1021.1.S1_at
Os01g0314000	Os.26406.2.S1_x_at	Os06g0211600	Os.18207.1.A1_s_at	Os04g0411800	Os.15271.1.S1_s_at	Os01g0379400	Os.17286.1.S1_at	Os01g0233800	Os.11016.1.S1_x_at	Os10g0139500	Os.11976.1.S1_a_at	Os.10216.1.S1_at
Os01g0314300	Os.26408.1.S2_at	Os05g0126100	Os.18296.1.S1_x_at	Os04g0412000	Os.154.1.S1_at	Os01g0391100	Os.17298.1.S1_at	Os01g0234900	Os.11066.1.S1_at	Os01g0612800	Os.11984.1.S1_at	Os.10225.1.S1_at
Os01g0319200	Os.26480.1.A1_s_at	Os06g0209100	Os.18559.1.S1_at	Os01g0895100	Os.16076.1.S1_s_at	Os01g0503600	Os.17338.1.S1_at	Os01g0235500	Os.11071.1.A1_at	Os01g0600200	Os.12121.1.S1_at	Os.10234.1.S1_at
Os01g0319400	Os.26641.1.S1_at	Os08g0216300	Os.18714.1.S1_a_at	Os04g0408900	Os.16507.1.S1_at	Os01g0504500	Os.17614.1.S1_at	Os01g0235700	Os.11073.1.S1_at	Os01g0609700	Os.12157.1.S1_at	Os.10240.1.S1_at
Os01g0332200	Os.27284.1.S1_at	Os06g0209700	Os.19005.2.S1_at	Os04g0409500	Os.16682.1.S1_at	Os01g0511600	Os.17708.1.S1_at	Os01g0238700	Os.11088.1.S1_at	Os01g0191500	Os.12412.1.S1_at	Os.10241.1.S1_at
Os01g0337700	Os.27739.1.A1_at	Os12g0566100	Os.19740.1.S1_at	Os07g0117400	Os.16743.2.A1_at	Os01g0512300	Os.17937.1.S1_a_at	Os01g0252000	Os.11114.1.S1_at	Os01g0828300	Os.12462.1.S1_at	Os.10258.1.S1_at
Os01g0338600	Os.28089.1.S1_at	Os03g0376800	Os.20243.1.S1_at	Os01g0892600	Os.16788.1.S1_at	Os01g0516900	Os.17961.1.S1_a_at	Os01g0252600	Os.11146.1.S1_at	Os07g0644000	Os.12714.1.S1_at	Os.10262.1.S1_at
Os01g0350100	Os.28412.1.S2_a_at	Os06g0714700	Os.20347.1.S1_at	Os07g0110800	Os.17037.2.S1_at	Os01g0528000	Os.18022.2.S1_x_at	Os01g0252900	Os.11156.1.S1_at	Os01g0341800	Os.12725.1.S1_at	Os.10266.1.S1_at
Os01g0353900	Os.30691.1.S1_at	Os11g0569500	Os.20357.1.S1_at	Os07g0109700	Os.17226.1.S1_s_at	Os01g0543600	Os.18280.1.S1_at	Os01g0253200	Os.11166.1.S1_s_at	Os01g0589000	Os.12729.1.S1_at	Os.10274.3.S1_at
Os01g0500400	Os.31860.1.S1_at	Os09g0477100	Os.20614.1.S1_at	Os01g0893400	Os.17320.1.S1_at	Os01g0553000	Os.18302.2.S1_at	Os01g0254800	Os.11192.1.S1_at	Os02g0255700	Os.12773.1.S1_at	Os.10276.1.S1_at
Os01g0506100	Os.31900.2.S1_at	Os01g0859400	Os.20817.5.A1_at	Os01g0904300	Os.17525.1.S1_at	Os01g0563000	Os.18321.2.S1_at	Os01g0254900	Os.11378.1.S1_at	Os05g0371100	Os.12845.1.S1_at	Os.10278.1.S1_at
Os01g0509700	Os.3192.1.S1_a_at	Os06g0715300	Os.21896.1.S1_at	Os01g0902000	Os.17562.1.S1_at	Os01g0587300	Os.18431.1.S1_at	Os01g0258700	Os.11392.1.A1_at	Os01g0580400	Os.12928.1.S1_at	Os.10279.1.S1_at
Os01g0514000	Os.31993.1.S1_at	Os10g0465700	Os.22279.1.S1_at	Os04g0397100	Os.17702.1.S1_at	Os01g0598200	Os.18628.1.S1_at	Os01g0265100	Os.11408.1.S2_at	Os01g0914800	Os.12950.1.S1_at	Os.10290.1.S1_at
Os01g0523200	Os.32064.1.S1_x_at	Os04g0463700	Os.22353.2.S1_a_at	Os04g0398800	Os.17895.1.S1_a_at	Os01g0605000	Os.19074.1.S1_at	Os01g0267400	Os.11424.1.S1_x_at	Os01g0207300	Os.12984.1.S1_at	Os.10312.1.S1_at
Os01g0530400	Os.33016.2.S1_x_at	Os03g0771500	Os.2254.1.S1_at	Os07g0124800	Os.17938.1.A1_s_at	Os01g0615100	Os.19137.1.S1_at	Os01g0267900	Os.11440.1.S1_at	Os07g0406300	Os.1308.1.S1_at	Os.10339.1.S1_at
Os01g0544700	Os.33607.1.S1_at	Os08g0222100	Os.22668.1.A1_at	Os07g0118900	Os.17939.1.S1_x_at	Os01g0621400	Os.19229.1.S1_a_at	Os01g0268800	Os.11444.1.S1_at	Os10g0395500	Os.134.1.S1_at	Os.10342.1.S1_s_at
Os01g0551400	Os.33610.3.S1_s_at	Os11g0572200	Os.22781.1.S1_at	Os04g0408700	Os.18016.1.S1_at	Os01g0640700	Os.19414.1.S1_a_at	Os01g0270700	Os.11453.1.S1_x_at	Os01g0557400	Os.13496.1.S1_at	Os.10344.1.S1_at
Os01g0555800	Os.33704.3.S1_x_at	Os02g0326700	Os.22827.1.A1_at	Os04g0403200	Os.18069.1.S1_at	Os01g0641200	Os.20397.1.S1_a_at	Os01g0273500	Os.11479.1.S1_at	Os01g0777300	Os.13618.1.S1_at	Os.10351.1.S1_a_at
Os01g0574400	Os.3441.1.S1_s_at	Os05g0127200	Os.22838.1.S1_x_at	Os11g0459400	Os.182.1.S1_at	Os01g0649200	Os.20399.1.S1_s_at	Os01g0274500	Os.11522.2.S1_at	Os05g0524300	Os.13624.1.S1_at	Os.10352.1.S1_at
Os01g0583200	Os.35046.1.S1_at	Os05g0126900	Os.22971.1.S1_at	Os04g0407300	Os.18313.1.S1_at	Os01g0650200	Os.20517.1.S1_at	Os01g0276600	Os.11629.1.S1_at	Os04g0612600	Os.13649.1.S1_at	Os.10371.1.S1_at
Os01g0590000	Os.35434.1.S1_at	Os05g0127000	Os.23162.1.S2_at	Os07g0101500	Os.18465.1.S1_at	Os01g0659400	Os.20982.1.S1_at	Os01g0277900	Os.11634.1.S1_at	Os01g0242500	Os.13900.1.S1_at	Os.10381.1.S1_at
Os01g0590200	Os.35837.1.A1_at	Os10g0463200	Os.23216.1.S1_at	Os06g0731500	Os.18614.1.S1_at	Os01g0662300	Os.213.1.S1_at	Os01g0278600	Os.11673.2.S1_x_at	Os09g0538800	Os.13926.1.S1_at	Os.10385.1.S1_at
Os01g0592900	Os.36147.1.S1_at	Os10g0463300	Os.2370.1.S1_at	Os11g0513700	Os.18635.1.S1_at	Os01g0670100	Os.21387.2.S1_s_at	Os01g0296100	Os.11681.1.S1_at	Os10g0396400	Os.13975.1.S1_at	Os.10393.1.S1_at
Os01g0604700	Os.36460.1.S1_at	Os10g0463100	Os.23711.1.S1_at	Os11g0513900	Os.19023.1.S1_s_at	Os01g0674700	Os.21524.2.S1_x_at	Os01g0303600	Os.11730.1.S1_at	Os09g0557800	Os.13976.1.S1_at	Os.10395.1.S1_s_at
Os01g0610600	Os.3708.1.S1_at	Os08g0220600	Os.24008.1.S2_at	Os04g0429100	Os.19330.3.S1_at	Os01g0688700	Os.22000.1.S1_at	Os01g0311500	Os.11750.1.A1_at	Os08g0555000	Os.13987.1.S1_at	Os.10398.1.S1_at
Os01g0610800	Os.37705.1.S1_at	Os10g0463000	Os.24619.2.S1_at	Os01g0875700	Os.19566.1.S1_at	Os01g0689600	Os.2227.1.S1_at	Os01g0311700	Os.11757.1.S1_at	Os09g0375300	Os.14297.1.S1_at	Os.10424.1.S1_at
Os01g0612700	Os.38074.1.S1_s_at	Os05g0150800	Os.25120.1.S1_at	Os06g0727300	Os.19577.1.S2_at	Os01g0692300	Os.2292.3.S1_x_at	Os01g0318700	Os.11759.1.S1_at	Os07g0630900	Os.14361.1.S1_at	Os.10427.1.S1_a_at
Os01g0616500	Os.38164.1.S1_at	Os05g0150600	Os.25233.1.S1_x_at	Os11g0532200	Os.19726.1.S1_at	Os01g0694800	Os.23065.1.S1_at	Os01g0321700	Os.11762.1.S2_x_at	Os01g0283100	Os.14402.1.S1_at	Os.10437.1.S1_at
Os01g0616800	Os.38305.1.A2_a_at	Os12g0600000	Os.25515.1.S1_s_at	Os06g0730500	Os.20018.1.S1_a_at	Os01g0695600	Os.2319.1.S2_at	Os01g0328700	Os.11772.1.S1_at	Os05g0443300	Os.14546.1.S1_at	Os.10438.1.S1_at
Os01g0616900	Os.40337.1.S1_at	Os09g0453200	Os.25771.1.S1_at	Os11g0527300	Os.20152.1.S2_at	Os01g0700000	Os.23409.1.S1_at	Os01g0332000	Os.11799.1.S1_a_at	Os08g0472600	Os.14572.1.S1_at	Os.10472.1.S1_a_at
Os01g0626300	Os.4157.1.S1_at	Os05g0151200	Os.26004.3.S1_x_at	Os11g0528300	Os.20272.1.S1_a_at	Os01g0710400	Os.2345.2.S1_a_at	Os01g0335600	Os.11825.1.S1_at	Os02g0617500	Os.14592.1.S1_at	Os.10476.1.S1_at
Os01g0659900	Os.42095.1.S1_x_at	Os01g0370600	Os.26657.1.A1_s_at	Os11g0513500	Os.20538.1.S1_at	Os01g0713700	Os.23476.1.A1_at	Os01g0336300	Os.11834.1.S1_at	Os02g0591900	Os.14664.1.A2_at	Os.10486.1.S1_at
Os01g0663500	Os.44812.1.S1_at	Os08g0254200	Os.26756.1.S2_at	Os11g0491400	Os.21207.1.S1_at	Os01g0727700	Os.23507.1.A1_at	Os01g0341300	Os.11858.1.S1_at	Os10g0524400	Os.14765.1.S1_at	Os.10488.1.S1_at
Os01g0679000	Os.45956.1.S1_x_at	Os05g0150100	Os.26776.1.S1_at	Os01g0886000	Os.21264.1.S1_s_at	Os01g0740800	Os.23849.1.A1_at	Os01g0341600	Os.11872.2.S1_at	Os04g0577800	Os.14771.1.S1_at	Os.10496.1.S1_at
Os01g0681100	Os.45994.2.S1_at	Os10g0478900	Os.26836.4.S1_x_at	Os07g0106100	Os.21284.1.S1_at	Os01g0759100	Os.24032.2.S1_at	Os01g0343800	Os.11875.1.S1_a_at	Os03g0307400	Os.14993.1.A1_at	Os.10503.1.S1_at
Os01g0681400	Os.46070.1.S1_x_at	Os01g0376700	Os.27032.1.S2_at	Os07g0108300	Os.21636.2.S1_a_at	Os01g0771200	Os.2416.1.S1_a_at	Os01g0356500	Os.11892.1.S1_at	Os03g0356700	Os.15047.1.S1_s_at	Os.10504.1.S1_at
Os01g0688200	Os.46561.1.S1_at	Os05g0149100	Os.27459.1.A1_at	Os01g0883800	Os.22169.1.S1_a_at	Os01g0784000	Os.24409.2.S1_x_at	Os01g0357600	Os.11900.1.S1_at	Os05g0566600	Os.15057.1.S1_at	Os.10510.1.S1_at
Os01g0693900	Os.46673.1.S1_x_at	Os01g0378100	Os.27467.1.S1_at	Os04g0428900	Os.22256.1.S1_at	Os01g0794800	Os.25416.1.A1_at	Os01g0363000	Os.11911.1.S1_at	Os05g0583500	Os.15115.1.S1_at	Os.10531.1.S1_at
Os01g0702300	Os.46678.1.S1_at	Os06g0726600	Os.27508.1.S1_a_at	Os11g0503400	Os.22539.2.A2_a_at	Os01g0795100	Os.25606.1.S1_at	Os01g0364500	Os.11928.1.S1_at	Os09g0124200	Os.15220.1.S1_a_at	Os.10539.1.S1_at
Os01g0706000	Os.46710.1.S1_at	Os05g0149900	Os.28098.1.S1_at	Os04g0426700	Os.22723.1.S1_a_at	Os01g0800200	Os.2617.2.S1_a_at	Os01g0369500	Os.11987.1.S1_at	Os02g0614500	Os.15319.1.S1_at	Os.10541.1.S1_at
Os01g0706500	Os.46843.1.S1_at	Os10g0479600	Os.30005.1.S1_at	Os11g0685700	Os.23162.1.S2_at	Os01g0817100	Os.26226.1.S1_at	Os01g0372500	Os.12006.1.S1_a_at	Os06g0154500	Os.15320.1.S1_at	Os.10542.1.S1_at
Os01g0708100	Os.46888.1.S1_at	Os03g0352800	Os.31669.1.S1_at	Os04g0510600	Os.23200.2.S1_x_at	Os01g0818100	Os.26376.2.S1_at	Os01g0377500	Os.12008.1.S1_at	Os05g0574700	Os.15410.1.S1_at	Os.10557.1.S1_at
Os01g0708500	Os.47405.1.A1_s_at	Os11g0533800	Os.31773.2.S1_at	Os04g0511600	Os.23660.1.S1_at	Os01g0835600	Os.26460.1.S1_a_at	Os01g0379400	Os.12059.1.S1_at	Os03g0654100	Os.15435.1.S1_at	Os.10560.1.S1_at
Os01g0714400	Os.4786.1.S1_at	Os08g0263100	Os.31860.1.S1_at	Os01g0800300	Os.23682.1.S1_at	Os01g0837900	Os.26820.1.A1_at	Os01g0385900	Os.12071.2.S1_at	Os04g0553300	Os.15503.1.A1_at	Os.10561.1.S1_at
Os01g0727400	Os.47941.1.A1_at	Os04g0448800	Os.31929.1.S1_at	Os11g0684100	Os.23760.1.S1_at	Os01g0838000	Os.26827.1.A1_at	Os01g0390900	Os.12075.1.S2_a_at	Os01g0339600	Os.15515.1.S1_at	Os.10571.1.S1_at
Os01g0738100	Os.48002.1.A1_x_at	Os01g0364900	Os.32682.1.S1_at	Os11g0685600	Os.23881.1.A1_at	Os01g0843900	Os.27035.2.S1_s_at	Os01g0393000	Os.12101.2.A1_a_at	Os09g0436900	Os.15618.1.S1_a_at	Os.10583.1.S1_at
Os01g0752700	Os.48588.1.A1_at	Os11g0528400	Os.32953.1.S1_at	Os04g0516600	Os.24026.1.S1_at	Os01g0847300	Os.27062.1.S1_at	Os01g0506200	Os.12180.1.S1_at	Os05g0424700	Os.15776.1.S1_at	Os.10603.1.S1_at
Os01g0757100	Os.4894.1.S1_a_at	Os11g0527100	Os.33335.1.S1_at	Os06g0650900	Os.24034.3.S1_x_at	Os01g0848200	Os.27126.1.S1_at	Os01g0514300	Os.12188.1.S1_at	Os04g0607400	Os.15839.1.A1_at	Os.10617.1.S1_at
Os01g0757200	Os.49495.3.S1_at	Os04g0448600	Os.33406.1.A1_x_at	Os01g0787600	Os.24409.2.S1_x_at	Os01g0850200	Os.27144.1.S1_at	Os01g0514800	Os.12201.1.S1_at	Os03g0825700	Os.15891.1.A1_s_at	Os.10619.1.S2_at
Os01g0764700	Os.49684.1.S1_at	Os09g0447000	Os.33553.1.S1_at	Os06g0652400	Os.24417.3.S1_at	Os01g0855900	Os.27197.1.S1_at	Os01g0516700	Os.12213.1.S1_at	Os10g0563300	Os.15913.1.S1_a_at	Os.10635.1.S1_s_at
Os01g0774100	Os.50253.1.S1_at	Os08g0263400	Os.33758.1.S1_s_at	Os06g0662000	Os.24668.1.A1_at	Os01g0860700	Os.27245.1.S1_at	Os01g0517500	Os.12233.1.S1_a_at	Os04g0529500	Os.16015.1.S1_a_at	Os.10655.1.S1_at
Os01g0775300	Os.50261.1.S1_at	Os01g0363600	Os.34151.1.S2_a_at	Os01g0803200	Os.24715.2.A1_a_at	Os01g0884700	Os.27402.1.S1_at	Os01g0519100	Os.12237.1.S1_a_at	Os05g0420600	Os.16055.1.S1_at	Os.10656.1.S1_at
Os01g0776600	Os.50880.1.S1_a_at	Os10g0483400	Os.34226.1.S2_at	Os04g0505000	Os.24715.3.S1_x_at	Os01g0902800	Os.27539.1.A1_at	Os01g0521400	Os.12246.1.S1_at	Os07g0577900	Os.16136.1.S1_at	Os.10664.1.S1_at
Os01g0777800	Os.51135.1.S1_at	Os12g0604600	Os.34371.1.S1_at	Os01g0801000	Os.24884.1.A1_s_at	Os01g0906400	Os.27628.2.S1_a_at	Os01g0543200	Os.12260.1.S1_at	Os04g0619200	Os.162.1.S1_at	Os.10665.1.S1_at
Os01g0782200	Os.51371.1.S1_at	Os01g0369300	Os.34696.2.S1_x_at	Os11g0708600	Os.25401.1.S1_s_at	Os01g0921800	Os.27646.1.A1_at	Os01g0546600	Os.12270.1.S1_at	Os01g0585400	Os.16247.1.S1_s_at	Os.10674.1.S1_at
Os01g0785700	Os.52764.1.S1_x_at	Os05g0152400	Os.34890.1.S1_at	Os12g0102200	Os.25447.1.S1_at	Os01g0940700	Os.27833.1.S1_at	Os01g0549100	Os.12278.1.S1_at	Os01g0767700	Os.16479.1.S1_at	Os.10676.1.S1_a_at
Os01g0791500	Os.53220.1.S1_at	Os01g0876100	Os.35025.1.S1_at	Os11g0707700	Os.26409.1.S1_a_at	Os01g0976100	Os.28227.1.S1_at	Os01g0555400	Os.12301.1.S1_at	Os07g0669600	Os.16480.1.S1_at	Os.10679.1.S1_at
Os01g0794500	Os.53334.1.S1_x_at	Os09g0451800	Os.36458.2.S1_x_at	Os11g0707800	Os.26409.2.S1_s_at	Os02g0101600	Os.28290.1.S1_at	Os01g0556700	Os.12306.1.S1_at	Os01g0926200	Os.16870.1.A1_at	Os.10680.1.S1_at
Os01g0801700	Os.53445.1.S1_at	Os06g0175900	Os.37449.1.S1_x_at	Os04g0533000	Os.26453.1.S1_s_at	Os02g0104000	Os.28427.1.S2_a_at	Os01g0575500	Os.12316.1.S1_at	Os08g0546400	Os.16908.1.S1_at	Os.10688.1.S1_at
Os01g0805500	Os.53719.1.S1_at	Os02g0761000	Os.37699.2.S1_at	Os12g0104400	Os.26468.1.S2_at	Os02g0106000	Os.28435.1.S1_a_at	Os01g0579600	Os.12317.1.S1_at	Os07g0200500	Os.17072.1.S1_at	Os.10689.1.S1_at
Os01g0807900	Os.54092.1.S1_at	Os02g0760000	Os.37705.1.S1_at	Os01g0770500	Os.26562.1.S1_at	Os02g0107600	Os.28814.1.S1_at	Os01g0580800	Os.12318.1.S1_at	Os02g0577300	Os.17159.1.S1_at	Os.10693.1.S1_at
Os01g0812900	Os.5446.1.S1_at	Os02g0298600	Os.3777.1.S1_s_at	Os01g0772600	Os.26728.1.S1_a_at	Os02g0111800	Os.29959.1.S1_at	Os01g0581400	Os.12323.1.S1_a_at	Os01g0109700	Os.17210.1.S1_at	Os.10695.1.S1_at
Os01g0815800	Os.5499.3.S1_a_at	Os08g0241500	Os.37837.1.A1_at	Os11g0707600	Os.26756.1.S2_at	Os02g0120100	Os.29967.1.S1_at	Os01g0585100	Os.12345.1.S1_s_at	Os03g0431200	Os.17360.1.A1_at	Os.10703.1.S1_a_at
Os01g0816500	Os.5504.1.S1_at	Os09g0460000	Os.38179.1.A1_at	Os06g0646500	Os.26818.1.S1_a_at	Os02g0142400	Os.29998.1.S1_at	Os01g0587500	Os.12346.1.S1_at	Os01g0267300	Os.17391.1.S1_at	Os.10707.3.S1_x_at
Os01g0818800	Os.55739.1.S1_at	Os03g0359700	Os.38279.1.S1_at	Os01g0784800	Os.26885.1.A1_at	Os02g0154300	Os.30258.1.S1_at	Os01g0589300	Os.12376.1.S1_at	Os02g0620200	Os.17582.1.S1_at	Os.10709.1.S1_at
Os01g0819100	Os.57427.1.S1_x_at	Os05g0141700	Os.40926.1.S1_x_at	Os06g0647700	Os.26916.1.S1_a_at	Os02g0159800	Os.30699.1.S1_at	Os01g0592400	Os.12400.4.S1_at	Os01g0254100	Os.17629.1.A1_at	Os.10713.1.S1_at
Os01g0823700	Os.5873.1.S1_at	Os03g0360200	Os.4418.1.S2_at	Os01g0786900	Os.27049.1.S2_at	Os02g0174100	Os.31656.1.S1_x_at	Os01g0593600	Os.12512.1.S1_at	Os01g0805100	Os.17668.1.S1_at	Os.10725.1.S1_at
Os01g0838600	Os.6798.1.S1_at	Os02g0752300	Os.44564.1.A1_at	Os01g0785700	Os.27122.2.S1_at	Os02g0177400	Os.31670.1.S1_at	Os01g0595900	Os.12528.1.S1_x_at	Os05g0280200	Os.17701.1.S1_x_at	Os.10734.1.S1_at
Os01g0850800	Os.7327.1.S2_a_at	Os01g0391100	Os.44686.2.S1_x_at	Os04g0527100	Os.27194.2.A1_x_at	Os02g0181900	Os.31726.1.S1_at	Os01g0598300	Os.12586.1.S1_at	Os02g0718900	Os.17766.1.S1_at	Os.10737.1.S1_at
Os01g0865100	Os.7453.1.S1_x_at	Os04g0458300	Os.45924.1.S1_x_at	Os04g0527800	Os.27408.1.S1_at	Os02g0197200	Os.32071.1.S1_at	Os01g0604000	Os.12603.1.S1_at	Os02g0465400	Os.178.1.S1_a_at	Os.10756.1.S1_at
Os01g0879500	Os.7900.1.S1_at	Os02g0751900	Os.45939.1.S1_at	Os06g0644800	Os.27438.1.S1_a_at	Os02g0212300	Os.32285.1.S1_at	Os01g0604100	Os.12605.1.S1_s_at	Os07g0412100	Os.17881.1.S1_at	Os.10761.1.S1_at
Os01g0880800	Os.8052.1.S1_at	Os08g0241600	Os.46044.1.S1_s_at	Os01g0781600	Os.27481.1.S2_at	Os02g0214300	Os.32521.1.S1_at	Os01g0604200	Os.12606.1.S1_at	Os10g0432300	Os.17881.3.A1_at	Os.10774.1.S1_at
Os01g0885500	Os.8273.1.S1_at	Os01g0495200	Os.46127.1.S1_x_at	Os06g0694000	Os.27508.1.S1_a_at	Os02g0216600	Os.32620.1.S1_at	Os01g0604300	Os.12618.1.S1_at	Os07g0185300	Os.17895.1.S1_a_at	Os.10776.1.S1_at
Os01g0891400	Os.8383.1.S1_at	Os08g0239000	Os.46328.1.S1_at	Os11g0615000	Os.28219.1.S1_at	Os02g0220400	Os.33244.1.S1_at	Os01g0604900	Os.12642.1.S1_at	Os07g0237200	Os.17910.1.S1_a_at	Os.10778.1.S1_at
Os01g0898500	Os.845.1.A1_at	Os12g0584100	Os.4642.1.A1_s_at	Os06g0693400	Os.28272.1.S1_at	Os02g0220800	Os.3382.1.S1_at	Os01g0605400	Os.12646.1.S1_at	Os03g0284600	Os.17912.1.A1_at	Os.10779.1.S1_at
Os01g0901700	Os.8521.1.S1_a_at	Os02g0749900	Os.46446.1.S1_at	Os01g0836800	Os.28272.1.S1_x_at	Os02g0222900	Os.34061.1.S1_at	Os01g0605600	Os.12650.1.S1_a_at	Os01g0703600	Os.17921.1.S1_at	Os.10781.1.S1_at
Os01g0918200	Os.8736.1.S1_at	Os05g0139200	Os.46451.1.S2_at	Os04g0479100	Os.28394.1.S1_s_at	Os02g0225900	Os.34206.1.S1_at	Os01g0610700	Os.12654.1.S1_at	Os08g0528500	Os.18081.1.S1_at	Os.10783.1.S1_at
Os01g0935600	Os.8861.1.S1_x_at	Os05g0140000	Os.46452.1.S1_at	Os11g0629300	Os.29008.1.S1_at	Os02g0236500	Os.34377.1.S1_at	Os01g0616100	Os.12657.1.S1_at	Os04g0584900	Os.1811.1.S1_at	Os.10785.4.S1_s_at
Os01g0939000	Os.8895.1.S1_at	Os01g0496900	Os.46474.2.S1_x_at	Os11g0636600	Os.30005.1.S1_at	Os02g0238300	Os.35691.1.S1_at	Os01g0620900	Os.12699.1.S1_at	Os09g0420800	Os.18128.1.S1_a_at	Os.10794.2.S1_x_at
Os01g0944000	Os.9363.1.S1_at	Os02g0750800	Os.46502.2.S1_x_at	Os06g0681700	Os.30361.1.S1_at	Os02g0242100	Os.35752.2.A1_at	Os01g0624400	Os.12738.1.S2_a_at	Os03g0805600	Os.18137.2.S1_at	Os.10801.1.S1_a_at
Os01g0948400	OsAffx.13519.1.S1_at	Os07g0576100	Os.46515.1.S1_at	Os11g0616900	Os.3053.1.A1_at	Os02g0244000	Os.36749.1.S1_at	Os01g0629900	Os.12760.1.S1_x_at	Os07g0592300	Os.18166.1.S1_at	Os.10805.1.S1_at
Os01g0960800	OsAffx.19347.1.S1_at	Os02g0750500	Os.46526.1.S1_at	Os01g0832200	Os.30600.1.S1_at	Os02g0247000	Os.37268.1.S1_at	Os01g0633500	Os.12763.1.S1_x_at	Os03g0704700	Os.18269.1.S1_at	Os.10806.1.S1_at
Os01g0965400	OsAffx.2571.1.A1_at	Os05g0141100	Os.4663.1.S2_at	Os06g0690600	Os.32046.1.S1_at	Os02g0249300	Os.37304.1.S1_at	Os01g0637100	Os.12770.2.S1_x_at	Os09g0531900	Os.18290.1.S1_at	Os.10808.1.S1_at
Os01g0967200	OsAffx.30800.2.S1_x_at	Os03g0784000	Os.46645.1.S1_at	Os11g0602900	Os.32126.1.S1_x_at	Os02g0256800	Os.38013.1.S1_a_at	Os01g0642200	Os.12776.1.S1_at	Os03g0599800	Os.18314.1.S1_at	Os.10810.1.S1_at
Os01g0969000	OsAffx.32010.1.S1_at	Os05g0148000	Os.46662.2.S1_s_at	Os11g0598000	Os.32457.1.S1_at	Os02g0259900	Os.38021.1.S1_at	Os01g0642600	Os.12799.1.S1_s_at	Os01g0660900	Os.18321.3.S1_at	Os.10813.1.S1_at
Os01g0969200	OsAffx.4187.1.S1_at	Os06g0183700	Os.46666.1.S1_at	Os06g0701200	Os.32481.1.S1_s_at	Os02g0282000	Os.38207.1.S1_x_at	Os01g0643800	Os.12802.1.S1_at	Os10g0467900	Os.18357.1.S1_at	Os.10816.1.S1_at
Os01g0970400	OsAffx.5553.1.S1_at	Os02g0306400area	Os.46731.1.S1_at	Os04g0470100	Os.32545.1.S1_at	Os02g0307900	Os.38235.1.S1_at	Os01g0644200	Os.12828.1.S1_at	Os08g0299200	Os.18417.1.A1_at	Os.10818.1.S1_at
Os01g0977200	OsAffx.5684.1.A1_at	Os11g0537900	Os.46738.1.S1_s_at	Os01g0847700	Os.33563.1.A1_at	Os02g0308800	Os.38346.1.S1_x_at	Os01g0650200	Os.12831.1.S1_at	Os01g0862000	Os.18424.1.S1_at	Os.1082.1.S1_a_at
Os02g0102400	OsAffx.6701.1.S1_s_at	Os02g0303200	Os.46821.1.S1_at	Os01g0847600	Os.3393.1.S2_at	Os02g0315600	Os.40626.1.S1_at	Os01g0657400	Os.12849.1.S1_at	Os03g0721300	Os.18456.2.S1_x_at	Os.1082.2.S1_at
Os02g0102900	Os.26592.1.S1_s_at	Os01g0379600	Os.46823.1.S1_at	Os01g0844400	Os.33962.1.S1_at	Os02g0316300	Os.42422.1.S1_at	Os01g0658100	Os.12914.1.S1_at	Os01g0182400	Os.18518.1.S1_at	Os.10820.1.S1_at
Os02g0114600	Os.27105.1.S1_at	Os05g0148300	Os.46848.2.S1_x_at	Os11g0602800	Os.34343.1.S2_s_at	Os02g0323000	Os.4375.1.S1_a_at	Os01g0658300	Os.12937.1.S1_at	Os01g0182900	Os.18547.1.S1_at	Os.10823.1.S1_x_at
Os02g0117200	Os.35344.18.S1_x_at	Os11g0538900	Os.47568.1.A1_s_at	Os01g0838800	Os.34626.1.S1_a_at	Os02g0328200	Os.44434.1.S1_at	Os01g0665200	Os.12948.1.S1_at	Os01g0662600	Os.18558.1.S1_at	Os.10826.1.S1_at
Os02g0121000	Os.1995.1.S1_at	Os02g0306900	Os.47571.1.A1_at	Os04g0472600	Os.34815.1.S1_at	Os02g0438500	Os.45774.1.S1_at	Os01g0666500	Os.12998.1.S1_at	Os03g0804400	Os.18593.2.S1_a_at	Os.10836.1.S1_at
Os02g0121100	Os.17927.2.S1_x_at	Os06g0185300	Os.47925.1.S1_x_at	Os06g0698900	Os.34818.1.S1_x_at	Os02g0452800	Os.45985.1.S1_at	Os01g0667700	Os.13478.1.S1_at	Os03g0848300	Os.18618.1.S1_at	Os.10850.1.S1_at
Os02g0121300	Os.27370.1.S1_at	Os05g0144800	Os.48485.1.S1_at	Os11g0660400	Os.35218.2.S1_x_at	Os02g0458900	Os.46002.1.S1_at	Os01g0674800	Os.13479.1.S1_at	Os05g0358700	Os.18634.1.S1_at	Os.10857.1.S1_at
Os02g0123700	Os.56098.1.S1_at	Os01g0870300	Os.48600.1.A1_s_at	Os06g0667400	Os.35432.1.S1_at	Os02g0486500	Os.46084.1.S1_at	Os01g0675500	Os.13480.1.S1_at	Os06g0655100	Os.18649.1.A1_s_at	Os.10861.1.S1_at
Os02g0125200	Os.8403.1.S1_a_at	Os10g0476300	Os.49325.1.S1_at	Os11g0661400	Os.35772.3.S1_x_at	Os02g0487000	Os.4626.1.S1_at	Os01g0677000	Os.13490.1.S1_at	Os08g0313600	Os.18691.1.S1_at	Os.10871.1.S1_at
Os02g0125900	Os.9126.1.S1_at	Os05g0145700	Os.49797.1.A1_at	Os04g0498600	Os.37244.1.S1_a_at	Os02g0490200	Os.46399.1.A1_at	Os01g0681900	Os.13500.2.S1_x_at	Os08g0359900	Os.18691.1.S1_at	Os.10877.1.S1_at
Os02g0127000	Os.9858.1.S1_at	Os07g0574400	Os.49833.1.S2_at	Os11g0659500	Os.37365.1.S1_at	Os02g0507900	Os.46441.1.S1_at	Os01g0695200	Os.13690.1.S1_at	Os10g0545200	Os.18708.1.S1_at	Os.10885.1.S1_at
Os02g0133400	Os.54709.1.S1_at	Os06g0725400	Os.49835.1.S2_x_at	Os04g0503700	Os.37449.1.S1_x_at	Os02g0514600	Os.46486.1.S1_at	Os01g0697000	Os.13714.1.S1_at	Os11g0173500	Os.18739.1.S1_at	Os.10892.1.S1_at
Os02g0138200	Os.52190.1.S1_at	Os10g0477100	Os.49925.2.S2_at	Os06g0665500	Os.37514.1.S1_at	Os02g0515300	Os.46505.2.S1_at	Os01g0700500	Os.14065.1.S1_at	Os01g0800400	Os.18761.1.S1_at	Os.10901.1.S1_a_at
Os02g0146900	Os.57378.1.S1_at	Os07g0600000	Os.50118.1.S1_at	Os06g0664100	Os.38048.1.S1_a_at	Os02g0528000	Os.46541.2.S1_s_at	Os01g0702900	Os.14106.1.S1_at	Os01g0183000	Os.18764.1.S1_at	Os.10904.1.S1_at
Os02g0148500	Os.10002.1.S1_at	Os05g0103500	Os.50253.1.S1_at	Os06g0663900	Os.38273.2.S1_x_at	Os02g0539900	Os.46566.1.S1_at	Os01g0703000	Os.1411.1.S1_at	Os01g0367900	Os.18856.1.S1_at	Os.10906.1.S1_at
Os02g0152700	Os.10098.1.S1_at	Os11g0601600	Os.50290.1.S1_at	Os11g0641200	Os.38283.1.S3_a_at	Os02g0587800	Os.46668.1.S1_at	Os01g0704000	Os.14132.1.S1_at	Os02g0708600	Os.18942.3.A1_a_at	Os.10931.1.S1_at
Os02g0158800	Os.10112.1.S1_at	Os06g0235700	Os.50340.2.S1_x_at	Os04g0491200	Os.38894.1.S1_s_at	Os02g0617200	Os.46689.1.S1_at	Os01g0705600	Os.14157.1.S1_at	Os01g0869500	Os.19006.1.S1_a_at	Os.10941.1.S1_at
Os02g0163300	Os.10134.1.S1_at	Os12g0532600	Os.50376.1.S1_a_at	Os04g0493300	Os.39123.2.S1_s_at	Os02g0634400	Os.46709.1.S1_x_at	Os01g0706700	Os.14207.1.S1_at	Os02g0608300	Os.19011.1.S1_at	Os.10942.1.S1_a_at
Os02g0169900	Os.10201.1.S1_at	Os11g0598700	Os.50454.1.S1_at	Os11g0637800	Os.39943.1.S1_s_at	Os02g0635700	Os.46894.1.S1_at	Os01g0706900	Os.14297.1.S1_at	Os02g0623500	Os.19016.1.S1_at	Os.10942.2.S1_x_at
Os02g0173700	Os.1021.1.S1_at	Os09g0502600	Os.50548.3.S1_at	Os11g0638900	Os.4008.1.S1_a_at	Os02g0641900	Os.46896.1.S1_at	Os01g0708300	Os.14325.1.S1_at	Os02g0591600	Os.19098.1.S1_at	Os.10947.1.S1_at
Os02g0175600	Os.10279.1.S1_at	Os01g0569200	Os.50792.1.S1_x_at	Os04g0490700	Os.42888.1.S1_at	Os02g0651100	Os.47327.1.S1_at	Os01g0708900	Os.1438.1.S1_at	Os03g0232500	Os.19164.1.S1_at	Os.10952.1.S1_at
Os02g0176900	Os.10352.1.S1_at	Os11g0599400	Os.50920.1.A1_x_at	Os11g0648400	Os.4370.1.S1_at	Os02g0656600	Os.47346.1.A1_x_at	Os01g0709100	Os.14390.1.S1_at	Os04g0563700	Os.19172.1.S1_at	Os.10955.1.S1_at
Os02g0179300	Os.10393.1.S1_at	Os10g0442300	Os.51453.1.S1_x_at	Os01g0817700	Os.45831.1.S1_x_at	Os02g0668100	Os.47446.1.S1_at	Os01g0709400	Os.14392.1.S1_at	Os05g0392300	Os.19277.1.S1_at	Os.10971.1.S1_at
Os02g0180200	Os.10429.1.S1_at	Os09g0505500	Os.51516.1.S1_at	Os04g0494400	Os.45995.1.S1_x_at	Os02g0704000	Os.47719.3.S1_x_at	Os01g0711400	Os.14413.1.S1_at	Os06g0163500	Os.19281.1.S1_at	Os.10977.1.S1_at
Os02g0180500	Os.10560.1.S1_at	Os11g0602700	Os.51642.1.S1_at	Os07g0267400	Os.46048.1.S1_x_at	Os02g0707200	Os.4786.1.S1_at	Os01g0713600	Os.14427.1.S1_at	Os06g0556100	Os.19308.1.S1_x_at	Os.10980.1.S1_at
Os02g0196300	Os.10561.1.S1_at	Os02g0713900	Os.51726.1.S1_at	Os07g0264100	Os.46313.1.S1_at	Os02g0728900	Os.47910.1.S1_at	Os01g0714900	Os.14475.1.S1_at	Os07g0185100	Os.19401.1.S1_at	Os.10984.1.S1_at
Os02g0198900	Os.10756.1.S1_at	Os09g0506200	Os.51746.1.S1_s_at	Os04g0141300	Os.46462.1.S1_at	Os02g0734700	Os.47968.1.S1_at	Os01g0715400	Os.1460.1.S1_at	Os07g0410100	Os.19480.1.S1_at	Os.10987.1.S1_at
Os02g0202600	Os.10778.1.S1_at	Os02g0713400	Os.51816.1.S1_at	Os11g0148500	Os.46554.1.S1_at	Os02g0735500	Os.48238.1.S1_x_at	Os01g0720200	Os.14630.1.S1_at	Os07g0526700	Os.19594.1.A1_at	Os.10990.1.S1_at
Os02g0203500	Os.10818.1.S1_at	Os02g0714300	Os.52255.1.S1_x_at	Os11g0151800	Os.46726.1.S1_x_at	Os02g0774700	Os.4844.1.S1_at	Os01g0720300	Os.14832.1.S1_at	Os07g0622700	Os.19942.1.S1_at	Os.10991.1.S1_at
Os02g0204100	Os.10857.1.S1_at	Os02g0714500	Os.52394.2.S1_at	Os04g0162100	Os.46731.1.S1_at	Os02g0776400	Os.4866.1.S1_at	Os01g0720800	Os.14852.1.A1_at	Os09g0313600	Os.20061.1.S1_at	Os.10994.1.S1_at
Os02g0205000	Os.10861.1.S1_at	Os06g0237600	Os.52506.1.S1_x_at	Os11g0152600	Os.4711.1.S1_at	Os02g0776600	Os.49077.1.A1_at	Os01g0721100	Os.14872.1.S1_at	Os10g0205300	Os.20153.1.S1_x_at	Os.10995.1.S1_at
Os02g0205300	Os.10942.2.S1_x_at	Os03g0755100	Os.52516.2.S1_x_at	Os04g0157900	Os.47365.1.S1_x_at	Os02g0785600	Os.49078.1.S1_at	Os01g0728800	Os.14909.2.S1_at	Os10g0391300	Os.20194.1.A1_at	Os.11004.1.S1_at
Os02g0208000	Os.10977.1.S1_at	Os03g0409600	Os.52568.1.S1_at	Os02g0123600	Os.4786.1.S1_at	Os02g0793400	Os.49092.1.S1_at	Os01g0728900	Os.14911.1.S1_at	Os04g0392500	Os.20320.1.S1_at	Os.11005.1.S1_at
Os02g0210600	Os.10987.1.S1_at	Os08g0191500	Os.52757.1.S2_at	Os11g0139800	Os.47876.1.A1_x_at	Os02g0796300	Os.49098.1.S1_x_at	Os01g0730200	Os.14995.1.S1_a_at	Os06g0225300	Os.20347.1.S1_at	Os.11016.1.S1_x_at
Os02g0210800	Os.10991.1.S1_at	Os01g0561500	Os.52905.1.S2_at	Os11g0141000	Os.47888.1.S1_at	Os02g0804100	Os.49100.1.A1_x_at	Os01g0732000	Os.14999.1.S1_x_at	Os07g0627400	Os.20414.1.S1_at	Os.11023.1.S2_a_at
Os02g0221300	Os.11025.1.S1_at	Os06g0703000	Os.53066.1.S1_x_at	Os07g0289800	Os.47935.1.S1_at	Os02g0824100	Os.4914.1.S1_s_at	Os01g0736100	Os.15013.1.S1_at	Os08g0249500	Os.20645.1.S1_at	Os.11025.1.S1_at
Os02g0222100	Os.11104.1.S1_at	Os10g0444300	Os.53214.1.S1_at	Os11g0139700	Os.47961.2.S1_x_at	Os02g0827900	Os.49267.1.S1_at	Os01g0738500	Os.15057.1.S1_at	Os11g0265000	Os.20672.1.S1_s_at	Os.11035.1.S1_at
Os02g0230000	Os.11141.1.S1_at	Os04g0482900	Os.53253.1.S1_at	Os02g0125100	Os.48513.1.S1_a_at	Os03g0102000	Os.49282.1.S1_x_at	Os01g0747700	Os.1506.1.S1_at	Os11g0482500	Os.21058.1.S1_s_at	Os.11055.1.S1_at
Os02g0230100	Os.11178.1.S1_at	Os03g0400700	Os.53403.1.S1_s_at	Os11g0147100	Os.48625.1.A1_s_at	Os03g0104700	Os.49392.2.S1_at	Os01g0749000	Os.15116.1.S1_at	Os07g0213300	Os.21158.1.S1_at	Os.11066.1.S1_at
Os02g0244600	Os.11200.1.S1_at	Os01g0844900	Os.53481.2.S1_at	Os11g0141400	Os.48676.1.S1_at	Os03g0108700	Os.49416.1.S1_at	Os01g0752600	Os.15140.1.S1_at	Os02g0105500	Os.21320.1.S1_at	Os.11067.1.S1_at
Os02g0247200	Os.11297.1.S1_at	Os01g0559700	Os.53495.1.S1_at	Os07g0277200	Os.4894.1.S1_a_at	Os03g0128600	Os.49626.1.S1_at	Os01g0759200	Os.15171.1.S1_s_at	Os05g0272200	Os.21491.1.S1_at	Os.11068.1.S1_a_at
Os02g0251700	Os.11335.1.S1_at	Os12g0540700	Os.53655.1.A1_at	Os07g0276900	Os.49085.1.S1_at	Os03g0141900	Os.49650.1.S1_at	Os01g0760300	Os.15197.1.S1_at	Os05g0149900	Os.21565.1.S1_at	Os.11069.1.S1_at
Os02g0255200	Os.11336.1.S1_at	Os03g0758800	Os.5366.1.S1_a_at	Os11g0169900	Os.49148.1.S1_x_at	Os03g0142600	Os.49696.1.S1_at	Os01g0767600	Os.15246.1.S1_at	Os08g0113800	Os.2213.1.S1_at	Os.11073.1.S1_at
Os02g0273100	Os.11373.1.S1_at	Os01g0564000	Os.53661.1.S1_at	Os02g0107600	Os.49197.1.S1_at	Os03g0153500	Os.49736.1.S1_a_at	Os01g0768200	Os.15283.1.S1_at	Os03g0758900	Os.2220.1.S1_at	Os.11080.1.S1_at
Os02g0273800	Os.11420.1.S1_at	Os02g0718200	Os.53727.1.S1_x_at	Os02g0107400	Os.49225.1.S1_at	Os03g0154300	Os.49763.1.S1_s_at	Os01g0772400	Os.15350.1.S1_x_at	Os10g0488300	Os.22272.1.S1_at	Os.11083.1.S1_at
Os02g0282100	Os.11533.1.S1_at	Os01g0565800	Os.54048.1.S1_at	Os11g0171400	Os.49235.1.S1_at	Os03g0156300	Os.49773.1.S1_at	Os01g0775100	Os.1541.1.S1_at	Os05g0399100	Os.22280.1.S1_at	Os.11088.1.S1_at
Os02g0284800	Os.11581.1.S1_at	Os02g0718100	Os.54263.1.S1_at	Os11g0172300	Os.4961.1.S1_a_at	Os03g0162000	Os.49775.1.S1_at	Os01g0776200	Os.15421.1.S1_x_at	Os03g0426900	Os.2232.1.S1_a_at	Os.11089.1.S1_at
Os02g0299600	Os.11630.1.S1_at	Os01g0567200	Os.54386.1.S1_at	Os07g0232200	Os.49806.2.S1_x_at	Os03g0169300	Os.49826.1.S1_at	Os01g0776400	Os.15434.1.S1_at	Os04g0660200	Os.22458.1.S1_s_at	Os.11101.1.S1_a_at
Os02g0312700	Os.11643.1.S1_at	Os02g0717700	Os.54504.1.S1_at	Os02g0106800	Os.49835.1.S2_x_at	Os03g0170500	Os.49848.1.S1_at	Os01g0783200	Os.15593.1.S1_at	Os07g0586700	Os.22471.1.S1_at	Os.11104.1.S1_at
Os02g0312800	Os.11698.1.S1_at	Os01g0564400	Os.54885.1.S1_at	Os02g0106700	Os.50007.1.S1_at	Os03g0174700	Os.49868.1.S1_at	Os01g0789200	Os.15619.1.S1_at	Os06g0625500	Os.22477.1.S1_at	Os.11111.1.S1_at
Os02g0321800	Os.11703.1.S1_at	Os11g0598200	Os.5499.3.S1_a_at	Os02g0106100	Os.50290.1.S1_at	Os03g0176100	Os.49958.1.S1_at	Os01g0795600	Os.15687.1.S1_at	Os08g0121800	Os.22514.1.S1_at	Os.11114.1.S1_at
Os02g0321900	Os.11743.1.S1_at	Os10g0443800	Os.55230.1.S1_at	Os11g0169100	Os.50351.1.S1_s_at	Os03g0177900	Os.49968.1.S1_at	Os01g0799900	Os.15764.1.S1_at	Os08g0127500	Os.22560.1.A1_s_at	Os.11117.1.S1_at
Os02g0326000	Os.11787.1.S1_at	Os02g0718600	Os.55694.1.S1_at	Os04g0165700	Os.50376.1.S1_a_at	Os03g0188900	Os.50006.1.S1_x_at	Os01g0801200	Os.1577.1.S1_at	Os02g0742900	Os.22596.1.S1_s_at	Os.11124.1.S1_at
Os02g0332200	Os.11822.1.S1_at	Os02g0461000	Os.56087.1.S1_at	Os04g0166400	Os.50411.1.S1_at	Os03g0195900	Os.50055.1.S1_at	Os01g0806400	Os.15790.2.S1_at	Os02g0671200	Os.22603.1.A1_a_at	Os.11130.1.S1_at
Os02g0437800	Os.11895.1.S1_at	Os01g0588200	Os.56255.1.S1_at	Os02g0119300	Os.50435.1.S1_at	Os03g0215200	Os.50056.1.S1_at	Os01g0807000	Os.15831.4.S1_x_at	Os01g0876400	Os.22618.1.S1_at	Os.11139.1.S1_at
Os02g0453000	Os.11912.1.S1_at	Os12g0512100	Os.57368.1.S1_at	Os04g0163800	Os.50454.1.S1_at	Os03g0217600	Os.50138.1.S1_at	Os01g0808400	Os.15845.2.S1_at	Os05g0401400	Os.22661.2.S1_x_at	Os.11141.1.S1_at
Os02g0462500	Os.11958.1.S1_at	Os07g0604500	Os.6090.1.S1_a_at	Os04g0164200	Os.50546.1.S1_at	Os03g0220400	Os.50200.1.S1_at	Os01g0810300	Os.15894.1.A2_at	Os01g0896500	Os.22695.1.S1_s_at	Os.11143.1.S1_at
Os02g0464400	Os.12062.1.S1_a_at	Os08g0178100	Os.6225.2.S1_at	Os04g0165500	Os.50568.1.S1_x_at	Os03g0221000	Os.50201.1.S1_at	Os01g0810700	Os.15913.1.S1_a_at	Os03g0708700	Os.22713.1.S1_at	Os.11146.1.S1_at
Os02g0466600	Os.12171.1.S1_at	Os06g0248300	Os.6405.1.S2_at	Os11g0163600	Os.50593.1.S2_at	Os03g0221700	Os.50250.1.S1_at	Os01g0813900	Os.16015.1.S1_a_at	Os11g0161200	Os.22783.1.S1_s_at	Os.11148.1.S1_at
Os02g0474700	Os.12174.1.S1_at	Os12g0512400	Os.6438.1.S1_a_at	Os04g0183100	Os.50614.1.S1_at	Os03g0266300	Os.50258.2.S1_a_at	Os01g0814400	Os.16024.1.S1_at	Os08g0386700	Os.22792.1.S1_s_at	Os.11150.1.S1_at
Os02g0479300	Os.12189.1.S1_at	Os06g0250000	Os.7168.1.S1_at	Os07g0241100	Os.50617.1.S1_at	Os03g0280800	Os.50346.1.S1_at	Os01g0817000	Os.16049.1.S1_at	Os04g0535500	Os.22836.3.S1_x_at	Os.11155.1.S1_at
Os02g0496900	Os.12202.1.S1_at	Os11g0610700	Os.7203.1.S1_at	Os07g0255300	Os.50792.1.S1_x_at	Os03g0283500	Os.50347.1.S1_at	Os01g0817400	Os.16146.1.S1_s_at	Os05g0519900	Os.22946.1.S2_at	Os.11156.1.S1_at
Os02g0523500	Os.12204.1.S1_at	Os06g0253600	Os.7285.1.S1_at	Os07g0249600	Os.50810.1.S1_x_at	Os03g0294500	Os.50550.1.S1_at	Os01g0819500	Os.16187.1.S1_at	Os10g0550400	Os.23196.1.S1_x_at	Os.11161.1.S1_at
Os02g0524300	Os.12205.1.S1_at	Os01g0589100	Os.7559.1.S1_at	Os11g0162200	Os.50823.1.S1_at	Os03g0299700	Os.50620.1.S1_at	Os01g0819900	Os.16225.1.S1_at	Os03g0728500	Os.23200.2.S1_x_at	Os.11166.1.S1_s_at
Os02g0526000	Os.12250.1.S1_at	Os04g0690200	Os.7688.1.S1_at	Os07g0420700	Os.50894.1.A1_at	Os03g0320400	Os.50637.1.S1_at	Os01g0830000	Os.16245.1.S1_at	Os04g0418000	Os.23201.1.S1_at	Os.11178.1.S1_at
Os02g0534800	Os.1227.2.S1_x_at	Os07g0607200	Os.7947.1.S1_a_at	Os02g0148100	Os.51013.1.S1_at	Os03g0327800	Os.50638.1.S1_at	Os01g0830100	Os.16261.1.S1_at	Os06g0143900	Os.2328.1.S1_at	Os.11185.1.S1_a_at
Os02g0549600	Os.12335.1.S1_at	Os09g0513400	Os.7972.1.S2_at	Os11g0114700	Os.51033.1.S1_at	Os03g0334000	Os.50672.1.S1_at	Os01g0833700	Os.16279.1.S1_at	Os04g0298200	Os.23342.1.S1_at	Os.11189.1.S1_at
Os02g0550000	Os.12356.1.S1_at	Os03g0418800	Os.8095.1.S2_at	Os07g0419800	Os.51093.1.S1_at	Os03g0336900	Os.50762.1.S1_at	Os01g0835600	Os.16320.1.S1_at	Os08g0234700	Os.23397.1.S1_at	Os.11192.1.S1_at
Os02g0551400	Os.12360.1.S1_at	Os12g0511900	Os.8190.1.S1_at	Os07g0418000	Os.51264.1.S1_at	Os03g0339300	Os.50780.1.S1_at	Os01g0835700	Os.16349.1.S1_at	Os01g0857300	Os.23416.2.S1_at	Os.11194.1.S1_at
Os02g0553100	Os.12374.1.S1_a_at	Os06g0695400	Os.8521.1.S1_a_at	Os03g0861800	Os.51917.1.S1_at	Os03g0341300	Os.50810.1.S1_x_at	Os01g0837300	Os.16375.1.S1_at	Os07g0199000	Os.23671.1.S1_at	Os.1120.1.S1_s_at
Os02g0554900	Os.12394.1.S1_at	Os02g0706400	Os.8682.1.S1_at	Os02g0154600	Os.52313.1.S1_at	Os03g0347100	Os.50903.1.S1_at	Os01g0839700	Os.16405.1.S1_at	Os02g0152500	Os.23688.1.A1_x_at	Os.11200.1.S1_at
Os02g0564700	Os.12422.1.S1_at	Os03g0751400	Os.9079.1.S1_at	Os03g0856400	Os.52502.1.S1_at	Os03g0349100	Os.51198.1.S1_at	Os01g0842400	Os.16567.1.S1_at	Os08g0486000	Os.23697.1.S1_at	Os.11216.1.S1_at
Os02g0581000	Os.12561.1.S1_at	Os04g0487000	Os.9174.1.S1_a_at	Os11g0106200	Os.52674.1.S1_at	Os03g0363100	Os.51278.1.S1_at	Os01g0844400	Os.16603.1.S1_at	Os02g0202600	Os.24019.1.S1_at	Os.11217.1.S1_at
Os02g0582200	Os.12630.1.S1_at	Os01g0838300	Os.9220.1.S1_at	Os02g0155300	Os.52724.1.S1_at	Os03g0382300	Os.51367.2.S1_x_at	Os01g0853600	Os.16617.1.S1_at	Os05g0132500	Os.24122.1.A1_at	Os.11218.1.S1_at
Os02g0586800	Os.12712.1.S1_at	Os09g0507600	Os.9229.2.S1_x_at	Os11g0111000	Os.52986.1.S1_at	Os03g0394800	Os.51399.1.S1_at	Os01g0855200	Os.16646.1.A1_at	Os05g0526600	Os.24275.1.S2_at	Os.11244.3.S1_x_at
Os02g0591700	Os.12736.1.S1_x_at	Os10g0434800	Os.953.1.S1_at	Os02g0151400	Os.53128.1.S1_at	Os03g0398400	Os.51418.1.S1_at	Os01g0857900	Os.16765.1.S1_at	Os01g0612200	Os.24361.1.S1_a_at	Os.11266.1.S1_at
Os02g0592500	Os.12780.1.S1_at	Os10g0436900	Os.9548.1.S1_at	Os11g0112300	Os.53183.1.S1_at	Os03g0420000	Os.51419.1.S1_at	Os01g0859300	Os.16803.1.S1_at	Os01g0565900	Os.24492.1.S1_at	Os.11297.1.S1_at
Os02g0597900	Os.12841.1.S1_at	Os01g0838800	Os.9556.1.S1_at	Os07g0433200	Os.53355.1.S1_s_at	Os03g0432800	Os.51428.1.S1_at	Os01g0859600	Os.16867.1.S1_at	Os01g0339800	Os.24770.1.S1_at	Os.11300.2.S1_at
Os02g0613400	Os.12997.1.S1_at	Os12g0526600	Os.9608.1.S1_at	Os02g0152500	Os.53417.1.S1_at	Os03g0434800	Os.51537.1.S1_at	Os01g0867300	Os.16964.1.S1_x_at	Os03g0323100	Os.24794.1.S1_x_at	Os.11301.1.S1_x_at
Os02g0616300	Os.135.1.S1_at	Os06g0241000	Os.9816.1.S1_a_at	Os07g0432800	Os.53569.1.S2_at	Os03g0436600	Os.51584.1.S1_at	Os01g0869600	Os.16993.1.S1_at	Os01g0881400	Os.24909.1.A1_s_at	Os.11302.2.S1_at
Os02g0617100	Os.13515.1.S1_at	Os01g0838400	Os.9853.1.S1_at	Os02g0135800	Os.5373.1.S1_at	Os03g0590100	Os.51631.1.S1_at	Os01g0869900	Os.16999.1.A1_at	Os08g0162500	Os.24969.1.A1_at	Os.1131.1.S1_at
Os02g0618000	Os.13727.1.S1_at	Os12g0523300	Os.9980.1.S1_at	Os02g0135600	Os.53748.2.S1_x_at	Os03g0595600	Os.51640.1.S1_s_at	Os01g0870300	Os.17014.1.S1_s_at	Os10g0546200	Os.24974.1.S1_a_at	Os.11335.1.S1_at
Os02g0622500	Os.13875.1.S1_at	Os02g0466400	OsAffx.11893.1.S1_at	Os04g0113000	Os.53790.1.S1_at	Os03g0615300	Os.51646.1.S1_at	Os01g0872800	Os.17021.1.S1_at	Os06g0725700	Os.24980.1.S1_at	Os.11336.1.S1_at
Os02g0627900	Os.13917.1.S1_at	Os01g0584200	OsAffx.15248.1.S1_s_at	Os07g0294800	Os.54346.2.S1_at	Os03g0617700	Os.51672.2.S1_at	Os01g0876400	Os.17023.1.S1_a_at	Os07g0567000	Os.24995.1.S1_a_at	Os.11356.1.A1_at
Os02g0634600	Os.14000.1.S1_at	Os10g0432400	OsAffx.15339.1.S1_at	Os07g0291100	Os.54738.1.S1_at	Os03g0622300	Os.51691.1.S2_at	Os01g0878100	Os.17031.1.S1_at	Os01g0513200	Os.25019.1.S1_at	Os.11364.1.S1_at
Os02g0654000	Os.14049.1.S1_at	Os02g0709100	OsAffx.16255.1.S1_at	Os11g0132400	Os.55282.1.S1_at	Os03g0622500	Os.51714.1.S1_at	Os01g0878800	Os.17037.2.S1_at	Os01g0952200	Os.25025.1.S1_at	Os.11371.1.S1_at
Os02g0658300	Os.14073.1.S1_at	Os12g0515100	OsAffx.17822.1.S1_at	Os07g0299600	Os.5540.3.S1_x_at	Os03g0626900	Os.51765.1.S1_at	Os01g0880100	Os.17046.1.S1_at	Os07g0507300	Os.2506.1.S1_at	Os.11373.1.S1_at
Os02g0667000	Os.14099.1.S1_a_at	Os09g0510000	OsAffx.17915.1.A1_at	Os04g0117300	Os.55699.1.S1_at	Os03g0636700	Os.51778.1.S1_at	Os01g0881100	Os.17067.1.S1_at	Os10g0445500	Os.25060.1.S1_at	Os.11375.1.S1_at
Os02g0682600	Os.14152.1.S1_at	Os09g0508900	OsAffx.20193.1.A1_at	Os04g0110600	Os.5575.1.S1_s_at	Os03g0639300	Os.51794.1.S1_at	Os01g0886600	Os.17075.1.S1_at	Os04g0492900	Os.25107.1.S1_at	Os.11378.1.S1_at
Os02g0690300	Os.14261.1.S1_at	Os08g0179000	OsAffx.21945.2.S1_x_at	Os07g0412100	Os.5631.1.S1_s_at	Os03g0642200	Os.51835.1.S1_a_at	Os01g0892800	Os.17136.1.S1_at	Os04g0525600	Os.25167.2.S1_at	Os.11380.1.S1_s_at
Os02g0690800	Os.144.1.S1_at	Os08g0178700	OsAffx.22543.1.S1_at	Os11g0121500	Os.5633.1.S1_at	Os03g0644900	Os.5185.1.S1_at	Os01g0900900	Os.17137.1.S1_at	Os05g0156300	Os.25261.1.S1_at	Os.11385.1.S1_a_at
Os02g0724300	Os.14565.1.S1_at	Os10g0434700	OsAffx.23051.1.S1_x_at	Os11g0123400	Os.57345.1.S1_at	Os03g0647500	Os.51898.1.S1_at	Os01g0901800	Os.17177.1.S1_at	Os09g0383400	Os.25481.1.S1_at	Os.11403.1.S1_at
Os02g0736400	Os.14593.1.S1_at	Os03g0389700	OsAffx.24560.1.S1_s_at	Os07g0415600	Os.5902.1.S2_at	Os03g0648900	Os.51901.1.S1_at	Os01g0905800	Os.17199.1.S1_at	Os02g0714500	Os.25567.1.S1_at	Os.11408.1.S2_at
Os02g0749900	Os.14684.1.S1_at	Os05g0117500	OsAffx.24860.1.S1_at	Os02g0143100	Os.5970.1.S1_at	Os03g0650200	Os.51959.1.S1_at	Os01g0907400	Os.17210.1.S1_at	Os02g0276200	Os.25636.1.S1_at	Os.11412.1.S1_a_at
Os02g0766600	Os.14778.1.S1_at	Os07g0590000	OsAffx.24906.1.S1_at	Os02g0136800	Os.5975.1.S2_at	Os03g0656800	Os.51963.1.S1_at	Os01g0908600	Os.17247.2.S1_at	Os06g0129300	Os.25986.3.S1_x_at	Os.11420.1.S1_at
Os02g0773600	Os.14842.1.S1_at	Os01g0851700	OsAffx.24947.2.S1_at	Os04g0110500	Os.6006.1.S1_a_at	Os03g0661900	Os.52095.1.S1_at	Os01g0910300	Os.17299.1.S1_at	Os07g0435900	Os.26354.1.S1_a_at	Os.11421.2.S1_x_at
Os02g0774700	Os.14866.1.S1_at	Os02g0727700	OsAffx.25007.1.S1_at	Os04g0106300	Os.6046.1.S1_at	Os03g0676400	Os.52113.1.S1_at	Os01g0911800	Os.17310.1.S1_at	Os10g0378300	Os.26357.1.S1_at	Os.11424.1.S1_x_at
Os02g0785000	Os.14868.1.S1_at	Os11g0586100	OsAffx.25008.1.S1_s_at	Os04g0107800	Os.6090.1.S1_a_at	Os03g0697200	Os.52149.1.S1_at	Os01g0914700	Os.17364.1.S1_at	Os02g0742800	Os.26369.1.S1_at	Os.11440.1.S1_at
Os02g0795000	Os.14870.1.S1_at	Os12g0557900	OsAffx.27264.1.S1_at	Os11g0129100	Os.6108.1.S1_at	Os03g0702000	Os.52360.1.S1_at	Os01g0919900	Os.17393.1.S1_at	Os07g0508300	Os.26378.1.A1_at	Os.11444.1.S1_at
Os02g0798000	Os.14882.1.S1_at	Os02g0728700	OsAffx.2806.1.S1_at	Os01g0934500	Os.6501.1.A1_at	Os03g0709500	Os.52363.1.S1_x_at	Os01g0920000	Os.17417.1.S1_at	Os05g0455700	Os.26393.1.S1_at	Os.11446.1.S1_at
Os02g0814600	Os.14882.1.S1_at	Os01g0548000	OsAffx.28325.1.S1_x_at	Os07g0164700	Os.6615.2.S1_at	Os03g0723400	Os.52366.1.S1_at	Os01g0921300	Os.17484.1.S1_at	Os03g0748900	Os.26431.1.A1_a_at	Os.11453.1.S1_x_at
Os02g0815000	Os.14913.2.S1_x_at	Os01g0547500	OsAffx.29478.1.S1_at	Os01g0933200	Os.6638.1.S1_x_at	Os03g0723800	Os.52428.2.S1_at	Os01g0923300	Os.17522.1.S1_s_at	Os06g0655500	Os.26434.1.S1_at	Os.11464.1.S1_at
Os02g0815600	Os.14985.1.S1_at	Os07g0590500	OsAffx.29978.1.S1_s_at	Os01g0935500	Os.6899.1.S2_at	Os03g0724500	Os.52441.1.S1_at	Os01g0925600	Os.17524.2.S1_x_at	Os06g0104100	Os.26473.1.S1_at	Os.11469.1.S1_at
Os02g0816500	Os.15093.1.S1_at	Os11g0586800	OsAffx.3012.1.A1_at	Os11g0265200	Os.7059.1.S1_at	Os03g0729600	Os.52564.1.S1_at	Os01g0925800	Os.17525.1.S1_at	Os10g0371600	Os.26478.1.S1_at	Os.11474.1.S1_at
Os02g0821200	Os.15143.1.S1_at	Os02g0727300	OsAffx.3065.1.S1_at	Os01g0929500	Os.7130.1.S1_at	Os03g0732700	Os.52586.1.S1_at	Os01g0930300	Os.17546.1.S1_a_at	Os11g0216000	Os.26479.1.A1_a_at	Os.11479.1.S1_at
Os02g0822300	Os.15168.1.S1_at	Os12g0555400	OsAffx.30847.2.A1_at	Os01g0929000	Os.7388.1.S1_s_at	Os03g0734200	Os.52636.1.S1_at	Os01g0936700	Os.17555.1.S1_at	Os03g0137500	Os.26498.1.A1_at	Os.11494.1.S1_a_at
Os02g0822500	Os.15390.1.S1_s_at	Os08g0201800	OsAffx.3136.1.A1_at	Os01g0928800	Os.7438.1.S1_at	Os03g0735000	Os.52645.1.S1_at	Os01g0940800	Os.17565.1.S1_at	Os05g0112900	Os.26642.1.S1_a_at	Os.11496.1.S1_at
Os02g0828900	Os.15456.1.S1_at	Os06g0214800	OsAffx.31589.1.S1_s_at	Os11g0272800	Os.7627.1.S1_x_at	Os03g0737700	Os.52681.1.S1_at	Os01g0946100	Os.17577.3.S1_at	Os03g0216600	Os.26642.1.S1_a_at	Os.115.1.S1_at
Os02g0829800	Os.15461.1.S1_at	Os10g0458300	OsAffx.32076.1.S1_at	Os04g0350000	Os.7658.1.S1_x_at	Os03g0739500	Os.52796.2.S1_x_at	Os01g0947900	Os.17702.1.S1_at	Os02g0306900	Os.26690.1.S2_a_at	Os.11500.1.S1_at
Os02g0831700	Os.15572.1.S1_at	Os04g0470300	OsAffx.3466.1.S1_s_at	Os01g0937300	Os.7668.2.S1_x_at	Os03g0745000	Os.52943.1.S1_at	Os01g0948000	Os.17777.2.S1_x_at	Os02g0521700	Os.26698.2.S1_at	Os.11502.1.S1_at
Os03g0106400	Os.15682.1.A1_at	Os01g0532700	OsAffx.4020.1.S1_at	Os04g0309400	Os.7735.1.S1_at	Os03g0747400	Os.52949.1.S1_at	Os01g0950900	Os.17779.1.S1_at	Os04g0575400	Os.2673.1.S1_at	Os.11504.1.S1_at
Os03g0109500	Os.15707.1.S1_at	Os11g0578700	OsAffx.5201.1.S1_s_at	Os11g0241900	Os.7945.1.S1_at	Os03g0750500	Os.52990.1.S1_at	Os01g0954400	Os.17833.1.S1_at	Os03g0684300	Os.26730.1.S1_at	Os.11511.1.S1_at
Os03g0109900	Os.15788.1.S1_at	Os11g0579000	OsAffx.7728.1.S1_at	Os11g0242100	Os.7966.1.S1_at	Os03g0757700	Os.53013.2.S1_at	Os01g0962700	Os.17863.1.S1_at	Os04g0647300	Os.2675.2.A1_at	Os.11522.2.S1_at
Os03g0123100	Os.15799.1.S1_at	Os02g0731300	Os.11189.1.S1_at	Os04g0298600	Os.8322.1.S2_at	Os03g0778400	Os.53017.1.S1_at	Os01g0969300	Os.17902.1.S1_at	Os02g0797500	Os.26767.1.A1_at	Os.11533.1.S1_at
Os03g0126000	Os.15904.1.S1_at	Os03g0765200	Os.15501.1.S1_at	Os11g0234100	Os.8398.1.S1_a_at	Os03g0782900	Os.53035.1.S1_at	Os01g0971600	Os.17997.1.S1_at	Os05g0593100	Os.2681.1.S1_at	Os.11550.1.S1_at
Os03g0128800	Os.15943.1.S1_at	Os07g0588300	Os.19069.1.S1_at	Os01g0947700	Os.8865.1.S1_x_at	Os03g0786500	Os.53137.1.S1_at	Os01g0974800	Os.18003.1.S1_at	Os02g0553200	Os.26815.1.S1_at	Os.11561.2.S1_a_at
Os03g0133900	Os.16043.1.S1_at	Os02g0435900	Os.30683.1.S1_at	Os11g0246100	Os.8950.1.S1_a_at	Os03g0790100	Os.53170.1.S1_at	Os02g0100700	Os.18030.1.S1_at	Os03g0758100	Os.26818.1.S1_a_at	Os.11576.1.S1_a_at
Os03g0145000	Os.16069.2.S1_s_at	Os06g0708400	Os.30258.2.S1_x_at	Os01g0943800	Os.9001.1.S1_at	Os03g0796100	Os.53201.1.S1_at	Os02g0102800	Os.18041.1.S1_at	Os03g0797500	Os.26850.1.A1_s_at	Os.11577.1.S1_a_at
Os03g0147900	Os.16097.1.S1_a_at	Os01g0541900	Os.32367.1.S1_at	Os04g0322000	Os.9094.1.S1_at	Os03g0800600	Os.53291.1.S1_at	Os02g0103000	Os.18046.1.S1_at	Os05g0519400	Os.26890.1.A1_x_at	Os.11581.1.S1_at
Os03g0151600	Os.1617.1.S1_at	Os04g0471700	Os.33928.1.S1_at	Os07g0178100	Os.9102.2.S1_x_at	Os03g0801200	Os.53334.1.S1_x_at	Os02g0116300	Os.18079.1.S1_at	Os01g0369300	Os.26928.1.S1_at	Os.11583.1.S1_at
Os03g0154700	Os.16227.1.S1_at	Os04g0472100	Os.34494.1.S1_at	Os11g0245800	Os.9212.1.S1_at	Os03g0838400	Os.53360.1.S1_at	Os02g0116400	Os.18109.1.S1_at	Os02g0788400	Os.26931.1.S1_a_at	Os.11588.1.S1_at
Os03g0155300	Os.1625.1.S1_at	Os12g0561000	Os.35344.18.S1_x_at	Os11g0425600	Os.9383.1.S1_a_at	Os03g0843800	Os.53361.1.S1_at	Os02g0117600	Os.18137.2.S1_at	Os02g0197400	Os.26967.1.S1_a_at	Os.11591.1.S1_x_at
Os03g0156100	Os.16502.1.S1_at	Os05g0111200	Os.35344.18.S1_x_at	Os07g0137600	Os.9389.2.S2_at	Os03g0845000	Os.53362.2.S1_at	Os02g0119400	Os.18138.1.S1_at	Os04g0642100	Os.27421.3.S1_x_at	Os.11595.1.S1_at
Os03g0157700	Os.16523.1.S1_at	Os04g0479200	Os.4192.2.A1_at	Os04g0389500	Os.9729.2.S1_at	Os03g0845100	Os.53366.1.S1_at	Os02g0119800	Os.18153.1.S1_at	Os03g0183100	Os.27425.1.S1_at	Os.11596.1.S2_at
Os03g0161500	Os.16820.1.S1_at	Os12g0545900	Os.46383.1.S1_at	Os04g0382700	Os.9853.1.S1_at	Os03g0860600	Os.53370.1.S1_at	Os02g0124000	Os.18158.1.S1_at	Os07g0620400	Os.27432.1.S1_at	Os.11598.1.S1_at
Os03g0173500	Os.16866.2.A1_x_at	Os03g0393900	Os.12958.1.S1_s_at	Os01g0909200	OsAffx.14231.1.S1_at	Os04g0101100	Os.53378.1.S1_s_at	Os02g0124800	Os.18183.1.S1_at	Os11g0149300	Os.27528.1.S1_x_at	Os.116.1.S1_at
Os03g0187000	Os.16889.1.S1_a_at	Os03g0761900	Os.49521.1.S1_at	Os04g0395900	OsAffx.16627.1.S1_at	Os04g0113000	Os.53437.1.S1_at	Os02g0127100	Os.18187.1.S1_at	Os01g0739300	Os.27539.1.A1_at	Os.11600.1.S1_at
Os03g0194500	Os.16906.1.S1_at	Os01g0848700	Os.50185.1.S1_at	Os01g0914100	OsAffx.17122.1.S1_at	Os04g0122000	Os.53498.1.S1_at	Os02g0127800	Os.18194.1.S1_at	Os05g0551000	Os.27580.1.S1_at	Os.11606.1.S1_at
Os03g0200500	Os.16916.1.S1_at	Os02g0723400	Os.52937.1.S1_s_at	Os11g0438400	OsAffx.17822.1.S1_at	Os04g0127100	Os.53617.1.S1_at	Os02g0128400	Os.18212.1.S1_at	Os07g0624700	Os.27611.1.S1_s_at	Os.11615.1.S2_at
Os03g0202500	Os.17029.1.S1_at	Os12g0548700	Os.53461.1.S1_at	Os11g0417300	OsAffx.3466.1.S1_s_at	Os04g0127800	Os.53622.1.S1_at	Os02g0129100	Os.18215.1.S1_at	Os04g0465500	Os.2769.1.S1_at	Os.11625.1.S1_at
Os03g0209600	Os.17174.1.S1_at	Os03g0398000	Os.53816.1.S1_at	Os07g0154300	Os.10167.1.S1_at	Os04g0132900	Os.5363.1.S1_at	Os02g0129700	Os.18224.1.S1_at	Os08g0151600	Os.27724.2.A1_a_at	Os.11629.1.S1_at
Os03g0212800	Os.17315.1.S1_at	Os04g0480400	Os.53842.1.S1_x_at	Os04g0372400	Os.11301.1.S1_at	Os04g0177600	Os.53678.1.S1_at	Os02g0130300	Os.18230.1.S1_at	Os01g0636600	Os.27843.1.S2_at	Os.11630.1.S1_at
Os03g0219400	Os.17526.1.S1_at	Os03g0398900	Os.53927.1.S1_at	Os07g0158900	Os.12269.1.S1_at	Os04g0205900	Os.53727.1.S1_x_at	Os02g0131300	Os.18247.1.S1_a_at	Os01g0304300	Os.27860.2.S1_at	Os.11634.1.S1_at
Os03g0219500	Os.17625.1.S1_at	Os06g0703800	Os.55731.1.S1_at	Os11g0287000	Os.18728.1.S1_at	Os04g0223600	Os.53733.1.S1_at	Os02g0133000	Os.18265.1.S1_at	Os05g0384800	Os.27874.2.S1_x_at	Os.11643.1.S1_at
Os03g0223900	Os.17869.1.S1_at	Os03g0399300	Os.56057.1.S1_at	Os07g0143700	Os.20532.2.S1_x_at	Os04g0225700	Os.53781.1.S1_at	Os02g0134400	Os.18267.1.S1_at	Os06g0160700	Os.27914.1.S1_at	Os.11644.1.S1_at
Os03g0231700	Os.17874.1.S1_at	Os10g0447900	Os.5251.1.S1_at	Os04g0381100	Os.25093.1.A1_at	Os04g0244400	Os.53855.1.S1_at	Os02g0137000	Os.18272.1.S1_x_at	Os02g0717900	Os.27933.1.S1_at	Os.11647.2.S1_a_at
Os03g0238200	Os.17919.1.S1_at	Os02g0722500	Os.5818.1.S1_at	Os01g0918500	Os.27569.1.S1_a_at	Os04g0255500	Os.53895.1.S1_at	Os02g0149800	Os.18273.1.S1_at	Os01g0512100	Os.27933.2.S1_s_at	Os.11648.1.S1_at
Os03g0238800	Os.17971.1.S1_at	Os12g0542000	Os.7289.1.S1_at	Os11g0303400	Os.31613.2.S1_at	Os04g0261200	Os.53929.1.S1_at	Os02g0154400	Os.18275.1.S1_at	Os04g0432200	Os.27939.1.A1_at	Os.11657.1.S1_at
Os03g0245100	Os.18009.1.S1_a_at	Os11g0593600	Os.7529.1.S1_at	Os04g0378400	Os.33625.1.S1_a_at	Os04g0261400	Os.54022.1.S1_x_at	Os02g0156500	Os.18290.1.S1_at	Os10g0498800	Os.27942.1.A1_at	Os.11660.1.S1_at
Os03g0248600	Os.18028.1.S1_at	Os07g0596200	Os.8868.1.S1_at	Os11g0305300	Os.33750.1.S1_at	Os04g0280800	Os.5404.1.S1_a_at	Os02g0160100	Os.18311.1.S1_at	Os08g0320400	Os.28138.1.S1_at	Os.11670.1.S1_at
Os03g0255200	Os.18091.1.S1_at	Os09g0487700	Os.9978.1.S1_at	Os04g0218100	Os.33834.1.S1_at	Os04g0306300	Os.54041.1.S1_at	Os02g0160200	Os.18333.1.S1_at	Os06g0714200	Os.28809.1.S1_at	Os.11673.2.S1_x_at
Os03g0256400	Os.18115.1.S1_at	Os08g0200600	Os.52946.1.S1_at	Os01g0976000	Os.15730.1.S1_x_at	Os04g0312000	Os.54046.1.S1_at	Os02g0160400	Os.18376.1.S1_at	Os02g0782200	Os.28855.1.S1_at	Os.11681.1.S1_at
Os03g0257900	Os.18150.1.S1_at	Os06g0707800	OsAffx.13548.1.A1_at	Os01g0978100	Os.3808.2.S1_x_at	Os04g0317600	Os.54137.1.S1_at	Os02g0162900	Os.18483.1.S1_at	Os11g0148600	Os.2898.1.S1_at	Os.11682.1.S1_at
Os03g0266000	Os.18195.1.S1_at	Os02g0440900	Os.49697.1.S1_at	Os11g0183800	Os.39943.1.S1_x_at	Os04g0319500	Os.54296.1.S1_at	Os02g0170900	Os.18493.1.S1_at	Os05g0460600	Os.29051.1.S1_at	Os.11686.1.S1_at
Os03g0281600	Os.18255.1.S1_at	Os09g0488000	OsAffx.23623.1.S1_at	Os07g0211800	Os.24942.3.S1_s_at	Os04g0337500	Os.54308.1.S1_at	Os02g0171600	Os.1852.1.S1_at	Os02g0754700	Os.2914.1.S1_at	Os.11694.1.S1_x_at
Os03g0282900	Os.18464.1.S1_at	Os11g0586900	Os.54882.1.S1_at	Os07g0211000	Os.46592.1.S1_at	Os04g0354200	Os.54325.1.S1_at	Os02g0171700	Os.18530.1.S1_at	Os03g0689100	Os.29851.1.S1_x_at	Os.11698.1.S1_at
Os03g0294900	Os.18476.1.S1_at	Os01g0851100	Os.53411.1.S1_at	Os01g0971100	Os.49138.1.A1_at	Os04g0383900	Os.54326.1.S1_at	Os02g0174700	Os.18565.1.S1_at	Os06g0712500	Os.30724.1.S1_at	Os.11703.1.S1_at
Os03g0296300	Os.18510.1.S1_at	Os05g0115600	Os.51922.1.S1_at	Os04g0223500	Os.50833.1.S1_at	Os04g0387300	Os.54374.1.S1_at	Os02g0175700	Os.18673.1.S1_at	Os03g0707300	Os.3082.1.S1_at	Os.11710.1.S1_at
Os03g0297100	Os.18539.1.S1_at	Os09g0487500	Os.52850.1.S1_at	Os04g0224900	Os.50893.1.S1_at	Os04g0387400	Os.54498.1.S1_at	Os02g0175800	Os.18694.1.S1_at	Os04g0392300	Os.31094.1.S1_at	Os.11716.1.S1_at
Os03g0297300	Os.18542.1.S1_at	Os05g0115200	Os.55323.1.S1_at	Os11g0174000	Os.51985.1.S1_at	Os04g0400000	Os.54544.1.S1_at	Os02g0179100	Os.18740.1.S1_at	Os03g0324900	Os.31415.1.S1_at	Os.11717.1.S1_a_at
Os03g0299900	Os.18604.1.S1_at	Os09g0488700	Os.52896.1.S1_at	Os02g0105000	Os.52494.1.S1_at	Os04g0401900	Os.54625.1.S1_at	Os02g0180700	Os.18877.1.S1_at	Os10g0149800	Os.31529.1.S1_at	Os.11721.1.S1_at
Os03g0305700	Os.18620.1.S1_at	Os06g0222900	Os.52676.1.S1_at	Os11g0173800	Os.54022.1.S1_at	Os04g0403400	Os.54650.1.S1_at	Os02g0184000	Os.18955.1.S1_at	Os10g0485100	Os.31606.1.S1_at	Os.11730.1.S1_at
Os03g0312600	Os.18652.1.S1_at	Os02g0725400	Os.10050.1.S1_at	Os02g0102600	Os.54368.1.S1_at	Os04g0404000	Os.54676.1.S1_at	Os02g0187400	Os.19006.1.S1_a_at	Os02g0305800	Os.31630.2.S1_at	Os.11736.1.S1_at
Os03g0313600	Os.18657.1.S1_at	Os06g0223300	Os.10120.2.S1_at	Os07g0226200	Os.7070.1.S1_at	Os04g0407800	Os.5469.1.S1_at	Os02g0188500	Os.19026.1.S1_at	Os04g0114000	Os.31647.1.S1_at	Os.11743.1.S1_at
Os03g0320600	Os.18686.1.S1_at	Os06g0706000	Os.10150.1.S1_at	Os11g0180900	Os.7289.1.S1_at	Os04g0411700	Os.5470.1.S1_at	Os02g0189900	Os.19035.1.S1_at	Os08g0129700	Os.3166.1.S1_at	Os.11750.1.A1_at
Os03g0320900	Os.18817.1.S1_at	Os01g0849600	Os.10155.1.S1_at	Os11g0175800	Os.7412.2.A1_x_at	Os04g0420900	Os.54750.1.S1_at	Os02g0190800	Os.19131.1.A1_at	Os03g0803500	Os.31808.2.S1_x_at	Os.11757.1.S1_at
Os03g0321800	Os.19014.1.S1_at	Os01g0550100	Os.10168.1.S1_at	Os04g0269600	Os.8037.1.S1_at	Os04g0443300	Os.54755.1.S1_at	Os02g0191500	Os.19231.1.A1_s_at	Os07g0461600	Os.32314.1.S1_at	Os.11759.1.S1_at
Os03g0336300	Os.19752.2.S1_x_at	Os06g0220800	Os.10187.1.S1_at	Os01g0962000	Os.9978.1.S1_at	Os04g0444700	Os.54766.1.S1_s_at	Os02g0194800	Os.19277.1.S1_at	Os05g0508700	Os.32330.1.S1_at	Os.11760.1.S1_at
Os03g0337800	Os.1981.1.S1_at	Os07g0591600	Os.10234.1.S1_at	Os04g0274400	Os.52313.1.S1_x_at	Os04g0445600	Os.54924.1.S1_at	Os02g0195600	Os.19300.1.S1_at	Os01g0872800	Os.32503.1.S1_x_at	Os.11761.1.S1_at
Os03g0366000	Os.20056.1.A1_at	Os02g0725500	Os.10266.1.S1_at	Os01g0962400	Os.17611.1.S1_at	Os04g0448500	Os.54932.1.S1_at	Os02g0195900	Os.19306.1.S1_at	Os05g0530500	Os.32938.1.S1_at	Os.11762.1.S2_x_at
Os03g0366800	Os.20164.1.S1_at	Os12g0552400	Os.10278.1.S1_at	Os01g0953400	OsAffx.21499.1.S1_at	Os04g0451000	Os.54997.1.S1_at	Os02g0196700	Os.19330.3.S1_at	Os03g0402000	Os.33238.2.S1_at	Os.11772.1.S1_at
Os03g0369100	Os.20364.1.S1_at	Os06g0133000	Os.10339.1.S1_at	Os04g0290000	Os.50257.1.S1_x_at	Os04g0456200	Os.55106.1.S1_at	Os02g0197900	Os.19349.1.A1_at	Os06g0209500	Os.33529.1.S1_at	Os.11783.1.S1_at
Os03g0376000	Os.20421.1.S1_at	Os01g0908800	Os.10344.1.S1_at	Os11g0227600	Os.10052.1.S1_at	Os04g0468100	Os.55245.1.S1_x_at	Os02g0198800	Os.19361.1.S2_at	Os02g0319800	Os.33920.1.S1_at	Os.11787.1.S1_at
Os03g0376100	Os.20530.1.S1_at	Os03g0805400	Os.10395.1.S1_s_at	Os01g0958400	Os.10059.1.S1_at	Os04g0469000	Os.55274.1.S1_at	Os02g0199800	Os.19374.2.S1_x_at	Os03g0737800	Os.3393.1.S2_at	Os.11788.1.S1_at
Os03g0381000	Os.20535.1.S1_at	Os05g0215800	Os.10539.1.S1_at	Os11g0218100	Os.10066.1.A1_x_at	Os04g0469100	Os.55279.1.S1_at	Os02g0206700	Os.19380.1.S1_at	Os02g0803600	Os.3407.1.S1_a_at	Os.11794.1.S1_at
Os03g0387100	Os.20983.1.S1_at	Os11g0442000	Os.10635.1.S1_s_at	Os11g0220700	Os.10074.1.S1_at	Os04g0469300	Os.55295.1.S1_at	Os02g0208400	Os.19421.1.S1_at	Os03g0238700	Os.3436.1.S1_at	Os.11798.1.S1_at
Os03g0390400	Os.21077.1.S1_at	Os07g0129700	Os.10679.1.S1_at	Os11g0210300	Os.10081.1.S1_at	Os04g0493700	Os.55319.1.S1_at	Os02g0214400	Os.19423.1.S1_at	Os01g0935700	Os.3437.1.S1_at	Os.11799.1.S1_a_at
Os03g0408500	Os.21295.1.S1_at	osa-miR160e	Os.10689.1.S1_at	Os04g0250100	Os.10085.1.S1_at	Os04g0498600	Os.55356.1.S1_at	Os02g0218400	Os.19523.1.S1_at	Os07g0608900	Os.3438.1.S1_at	Os.11808.1.S1_at
Os03g0411000	Os.21367.1.S1_at	Os08g0332400	Os.10713.1.S1_at	Os04g0250200	Os.10125.1.S1_a_at	Os04g0505800	Os.55357.1.S1_at	Os02g0221900	Os.19539.1.S1_at	Os08g0117100	Os.34507.1.A1_at	Os.11814.1.S1_at
Os03g0413400	Os.21634.1.S1_at	Os02g0252600	Os.10737.1.S1_at	Os04g0259800	Os.10148.1.S1_at	Os04g0508200	Os.55368.1.S1_at	Os02g0226300	Os.19563.1.S1_at	Os10g0189100	Os.34525.1.S1_s_at	Os.11821.1.S2_at
Os03g0421500	Os.21817.1.S1_at	Os10g0509600	Os.10774.1.S1_at	Os11g0199700	Os.10158.1.S1_at	Os04g0519000	Os.55498.1.S1_at	Os02g0229600	Os.19770.1.S1_at	Os04g0497400	Os.34549.1.S1_at	Os.11822.1.S1_at
Os03g0424000	Os.21849.1.S1_at	Os01g0908400	Os.10779.1.S1_at	Os04g0247500	Os.10185.1.S1_at	Os04g0521700	Os.55541.1.S1_at	Os02g0234300	Os.19800.1.S1_at	Os06g0548500	Os.3455.1.S1_at	Os.11823.1.S1_at
Os03g0436500	Os.21862.1.S1_at	Os03g0806900	Os.10781.1.S1_at	Os07g0204800	Os.10198.1.S1_at	Os04g0527300	Os.55708.1.A1_at	Os02g0238400	Os.19976.1.S1_at	Os07g0681500	Os.34739.1.S1_a_at	Os.11824.1.S1_a_at
Os03g0438200	Os.2223.1.S1_at	Os04g0411100	Os.10823.1.S1_x_at	Os01g0963400	Os.10216.1.S1_at	Os04g0529900	Os.5574.1.S1_s_at	Os02g0246200	Os.19982.2.S1_at	Os05g0495400	Os.34890.1.S1_at	Os.11825.1.S1_at
Os03g0452300	Os.22245.1.S1_at	Os01g0278100	Os.10826.1.S1_at	Os07g0196900	Os.10241.1.S1_at	Os04g0546900	Os.55749.2.S1_at	Os02g0255100	Os.20018.1.S1_a_at	Os10g0459900	Os.35125.1.S1_at	Os.11834.1.S1_at
Os03g0564200	Os.22276.1.S1_a_at	osa-miR164d	Os.10994.1.S1_at	Os06g0224900	Os.10279.1.S1_at	Os04g0551700	Os.55792.1.S1_at	Os02g0255500	Os.20068.1.S1_at	Os04g0118500	Os.35443.1.S1_at	Os.11835.4.S1_x_at
Os03g0565100	Os.22350.1.S1_at	Os02g0802400	Os.11016.1.S1_x_at	Os05g0100900	Os.10371.1.S1_at	Os04g0552000	Os.55918.1.S1_at	Os02g0256000	Os.20089.1.S1_at	Os07g0637300	Os.3560.1.S1_a_at	Os.11838.1.S1_at
Os03g0565500	Os.22631.2.S1_s_at	Os08g0343600	Os.11035.1.S1_at	Os12g0543800	Os.10381.1.S1_at	Os04g0559000	Os.55991.1.S1_at	Os02g0260700	Os.20179.1.S1_at	Os06g0567000	Os.35939.1.S1_at	Os.11848.1.S1_at
Os03g0566600	Os.22712.1.S1_at	Os11g0435400	Os.11089.1.S1_at	Os06g0227200	Os.10385.1.S1_at	Os04g0564400	Os.56029.1.S1_at	Os02g0272300	Os.20191.1.S1_at	Os11g0264600	Os.36008.1.S1_at	Os.11850.1.S1_at
Os03g0566800	Os.22794.1.A1_at	Os09g0392400	Os.11130.1.S1_at	Os06g0225800	Os.10424.1.S1_at	Os04g0574700	Os.56052.1.S1_at	Os02g0273700	Os.20214.1.S1_at	Os05g0316200	Os.36426.1.S1_at	Os.11858.1.S1_at
Os03g0579300	Os.22819.1.S1_at	Os03g0807000	Os.11150.1.S1_at	Os01g0560200	Os.10476.1.S1_at	Os04g0580200	Os.56080.1.S1_at	Os02g0275900	Os.20248.1.S1_at	Os01g0614700	Os.36711.1.S1_at	Os.11864.1.S1_at
Os03g0586600	Os.22823.1.A1_at	Os06g0130400	Os.11155.1.S1_at	Os01g0552100	Os.10488.1.S1_at	Os04g0580500	Os.56113.1.S1_at	Os02g0283200	Os.20256.1.S1_at	Os03g0296800	Os.36897.1.A1_at	Os.11868.1.A1_at
Os03g0586900	Os.22922.1.S1_at	Os02g0800600	Os.11161.1.S1_at	Os01g0551900	Os.10503.1.S1_at	Os04g0582600	Os.56185.1.S1_at	Os02g0290300	Os.20272.1.S1_a_at	Os02g0523500	Os.36975.3.S1_x_at	Os.11872.2.S1_at
Os03g0595800	Os.23129.1.A1_s_at	Os07g0545500	Os.11185.1.S1_a_at	Os12g0548200	Os.10504.1.S1_at	Os04g0594100	Os.56211.1.S1_at	Os02g0293800	Os.20359.1.S1_at	Os04g0663800	Os.37837.1.A1_at	Os.11875.1.S1_a_at
Os03g0612600	Os.2313.1.S1_at	Os07g0130500	Os.11194.1.S1_at	Os01g0553600	Os.10510.1.S1_at	Os04g0595700	Os.56228.1.S1_at	Os02g0295700	Os.20495.1.S1_at	Os05g0574400	Os.37910.1.S1_at	Os.11892.1.S1_at
Os03g0620500	Os.23140.1.S1_at	Os04g0413100	Os.11218.1.S1_at	Os01g0552500	Os.10531.1.S1_at	Os04g0605800	Os.56312.1.S1_at	Os02g0299300	Os.20512.1.S1_at	Os03g0820700	Os.37924.1.S1_x_at	Os.11895.1.S1_at
Os03g0622600	Os.23145.1.S1_at	Os01g0910400	Os.11266.1.S1_at	Os12g0525100	Os.10531.1.S1_at	Os04g0612400	Os.56316.1.S1_at	Os02g0304900	Os.20555.1.S1_at	Os01g0730300	Os.37979.1.S1_a_at	Os.11900.1.S1_at
Os03g0627500	Os.2326.1.S1_s_at	Os09g0395400	Os.11356.1.A1_at	Os12g0528300	Os.10557.1.S1_at	Os04g0616600	Os.56726.1.S1_x_at	Os02g0327500	Os.20602.2.S1_x_at	Os04g0672900	Os.38014.1.S1_at	Os.11902.1.S1_at
Os03g0644700	Os.23463.1.S1_s_at	osa-miR164c	Os.11371.1.S1_at	Os12g0532500	Os.10557.1.S1_at	Os04g0617400	Os.56907.1.S1_at	Os02g0329600	Os.20628.1.S1_at	Os03g0815200	Os.38056.1.S1_at	Os.11904.1.S1_at
Os03g0646200	Os.23548.1.S1_at	Os06g0131500	Os.11464.1.S1_at	Os12g0518000	Os.10560.1.S1_at	Os04g0620800	Os.56962.1.S1_at	Os02g0332800	Os.20644.1.S1_at	Os03g0795800	Os.38077.1.S1_at	Os.11911.1.S1_at
Os03g0650900	Os.23567.1.S1_at	Os06g0131400	Os.11550.1.S1_at	Os04g0685800	Os.10656.1.S1_at	Os04g0624400	Os.56970.1.S1_at	Os02g0433900	Os.20672.1.S1_s_at	Os06g0716800	Os.38338.1.S1_x_at	Os.11912.1.S1_at
Os03g0665800	Os.23677.1.S1_at	Os09g0406300	Os.11576.1.S1_a_at	Os04g0686600	Os.10674.1.S1_at	Os04g0628300	Os.56983.1.S1_at	Os02g0435400	Os.2068.1.S1_a_at	Os01g0842600	Os.38379.1.S1_at	Os.11915.1.S1_at
Os03g0670000	Os.23695.3.S1_x_at	Os09g0406200	Os.116.1.S1_at	Os12g0534100	Os.10709.1.S1_at	Os04g0629300	Os.57006.1.S1_at	Os02g0441000	Os.20700.1.S1_at	Os09g0249700	Os.38429.1.S1_at	Os.11918.1.S1_at
Os03g0672300	Os.2373.1.S1_at	Os09g0406400	Os.11648.1.S1_at	Os12g0536000	Os.10756.1.S1_at	Os04g0629400	Os.57136.1.S1_at	Os02g0446100	Os.20730.1.S1_at	Os07g0166800	Os.38545.1.S1_s_at	Os.11921.1.S1_at
Os03g0695600	Os.2403.1.S1_at	Os08g0329500	Os.11682.1.S1_at	Os12g0538100	Os.10776.1.S1_at	Os04g0632300	Os.57160.1.S1_at	Os02g0456800	Os.20822.1.A1_at	Os01g0711400	Os.38745.1.S1_at	Os.11928.1.S1_at
Os03g0699300	Os.24161.1.A1_at	Os09g0406500	Os.11736.1.S1_at	Os01g0571900	Os.10785.4.S1_s_at	Os04g0638200	Os.57178.1.S1_at	Os02g0461500	Os.20931.1.S1_s_at	Os04g0682800	Os.38799.1.S1_at	Os.11929.1.S1_at
Os03g0708100	Os.24244.1.A1_at	Os09g0405500	Os.11761.1.S1_at	Os01g0571000	Os.10810.1.S1_at	Os04g0643700	Os.5720.1.S2_at	Os02g0462200	Os.20980.1.S1_at	Os02g0473000	Os.39053.1.A1_s_at	Os.11941.2.S1_at
Os03g0709000	Os.24273.1.A1_at	Os09g0405400	Os.11783.1.S1_at	Os01g0524500	Os.10813.1.S1_at	Os04g0651000	Os.57212.1.S1_at	Os02g0471500	Os.21043.1.S1_at	Os02g0784700	Os.39074.1.A1_at	Os.11951.1.S1_at
Os03g0711700	Os.24536.1.S1_at	Os09g0405900	Os.11814.1.S1_at	Os06g0199200	Os.10816.1.S1_at	Os04g0678100	Os.57366.1.S1_at	Os02g0477100	Os.21056.1.S1_at	Os01g0756400	Os.39182.1.A1_s_at	Os.11957.1.S1_at
Os03g0722800	Os.24606.1.S1_at	Os09g0406100	Os.11835.4.S1_x_at	Os06g0198000	Os.10871.1.S1_at	Os04g0678900	Os.57387.1.S1_at	Os02g0480100	Os.21066.1.S1_at	Os10g0161700	Os.3924.1.S1_at	Os.11958.1.S1_at
Os03g0723700	Os.24611.1.S1_at	Os09g0406000	Os.11848.1.S1_at	Os01g0519400	Os.10885.1.S1_at	Os04g0682800	Os.57417.1.S1_s_at	Os02g0480900	Os.212.1.S1_at	Os03g0242200	Os.3933.1.S1_a_at	Os.11965.1.S1_at
Os03g0728600	Os.24682.1.A1_at	Os07g0126100	Os.11902.1.S1_at	Os05g0121200	Os.10892.1.S1_at	Os04g0688400	Os.57429.1.S1_s_at	Os02g0485100	Os.21284.1.S1_at	Os03g0290500	Os.39887.1.S1_at	Os.11970.1.S1_at
Os03g0737600	Os.24713.2.S1_x_at	Os05g0206200	Os.11951.1.S1_at	Os05g0122900	Os.10906.1.S1_at	Os05g0102700	Os.57569.2.A1_s_at	Os02g0490500	Os.21289.1.S1_at	Os06g0150100	Os.41128.1.S1_at	Os.11976.1.S1_a_at
Os03g0740600	Os.24774.1.S1_at	Os09g0407700	Os.11957.1.S1_at	Os01g0521200	Os.10941.1.S1_at	Os05g0112900	Os.5817.1.S1_at	Os02g0498300	Os.21387.2.S1_s_at	Os05g0461000	Os.4154.1.S1_at	Os.11984.1.S1_at
Os03g0742700	Os.24791.1.S1_at	Os08g0327200	Os.12092.1.S1_at	Os01g0520800	Os.10942.1.S1_a_at	Os05g0113200	Os.6274.1.S1_at	Os02g0512000	Os.21390.1.S1_at	Os01g0193500	Os.41794.1.S1_at	Os.11987.1.S1_at
Os03g0756000	Os.24797.1.A1_at	Os11g0452100	Os.12092.2.S1_a_at	Os01g0519700	Os.10980.1.S1_at	Os05g0120000	Os.6812.1.S1_at	Os02g0514500	Os.21592.1.S1_at	Os01g0263500	Os.44766.1.S1_at	Os.11994.1.S1_s_at
Os03g0758000	Os.24816.1.A1_at	Os02g0255700	Os.12105.1.S1_a_at	Os05g0108500	Os.10984.1.S1_at	Os05g0121100	Os.7041.1.S1_at	Os02g0516400	Os.21764.1.S1_at	Os07g0414800	Os.44893.1.S1_at	Os.12002.1.S1_a_at
Os03g0774400	Os.24872.1.S1_at	Os03g0803900	Os.12117.1.S1_at	Os01g0539400	Os.10990.1.S1_at	Os05g0123000	Os.7418.1.S1_a_at	Os02g0516800	Os.21790.1.S1_at	Os08g0440500	Os.4516.1.S1_a_at	Os.12006.1.S1_a_at
Os03g0782300	Os.24938.1.S1_at	Os03g0316900	Os.12128.1.S1_at	Os01g0533900	Os.10995.1.S1_at	Os05g0124700	Os.7536.1.S1_at	Os02g0518100	Os.21823.1.S1_at	Os05g0475500	Os.45890.1.S1_at	Os.12008.1.S1_at
Os03g0784100	Os.25035.1.S1_at	Os05g0207400	Os.12180.1.S1_at	Os05g0103800	Os.11005.1.S1_at	Os05g0126500	Os.7662.1.S1_at	Os02g0519100	Os.2216.1.S1_at	Os09g0531100	Os.46044.1.S1_s_at	Os.12013.1.S1_a_at
Os03g0786100	Os.25094.1.A1_at	Os07g0549300	Os.12235.1.S1_at	Os05g0106100	Os.11069.1.S1_at	Os05g0128000	Os.7686.1.S1_at	Os02g0520100	Os.22169.1.S1_a_at	Os01g0851100	Os.46063.1.S1_at	Os.12048.1.S1_at
Os03g0794300	Os.25127.1.S1_at	Os04g0416500	Os.12273.1.S1_at	Os05g0108300	Os.11083.1.S1_at	Os05g0132000	Os.7865.1.S1_at	Os02g0520800	Os.2226.1.S1_at	Os09g0329700	Os.46117.1.S1_at	Os.12055.1.S1_at
Os03g0794700	Os.25286.1.S1_at	Os05g0212300	Os.12284.2.S1_at	Os12g0566400	Os.11101.1.S1_a_at	Os05g0138000	Os.7947.1.S1_a_at	Os02g0521800	Os.2232.1.S1_a_at	Os06g0563300	Os.46464.1.S1_a_at	Os.12059.1.S1_at
Os03g0801500	Os.25570.1.S1_at	Os08g0329600	Os.12300.1.S1_at	Os06g0199500	Os.11124.1.S1_at	Os05g0139300	Os.8012.1.S1_at	Os02g0529400	Os.22368.1.S1_at	Os07g0182100	Os.46494.1.S1_at	Os.12062.1.S1_a_at
Os03g0804100	Os.25731.1.S1_at	Os09g0404300	Os.12307.1.S1_at	Os06g0206200	Os.11141.1.S1_at	Os05g0141300	Os.8052.1.S1_at	Os02g0529500	Os.22396.1.S1_at	Os01g0618200	Os.4650.1.S1_at	Os.12071.2.S1_at
Os03g0806400	Os.26357.1.S1_at	Os09g0404200	Os.12314.1.S1_at	Os06g0205100	Os.11161.1.S1_at	Os05g0142400	Os.8098.1.S1_at	Os02g0529600	Os.22452.1.S1_at	Os10g0478100	Os.46509.1.S1_at	Os.12073.1.S1_at
Os03g0811800	Os.26392.1.S1_at	Os02g0798300	Os.12321.1.S1_at	Os06g0202800	Os.11166.1.S1_s_at	Os05g0145100	Os.8446.1.S1_at	Os02g0530600	Os.22470.2.S1_x_at	Os11g0199700	Os.46512.1.S1_at	Os.12075.1.S2_a_at
Os03g0816400	Os.26502.1.S1_a_at	Os02g0798400	Os.12324.1.S1_at	Os04g0667800	Os.11178.1.S1_at	Os05g0162000	Os.8490.1.S1_at	Os02g0532800	Os.22480.1.S1_at	Os01g0978100	Os.46564.1.S1_at	Os.12082.1.S1_at
Os03g0818400	Os.26753.1.S1_at	Os03g0314400	Os.12375.1.S1_at	Os12g0465700	Os.11302.2.S1_at	Os05g0195400	Os.8502.7.S1_x_at	Os02g0532900	Os.22519.1.A1_at	Os09g0554000	Os.46567.1.S1_at	Os.12089.1.S1_at
Os03g0821100	Os.26791.1.S1_a_at	Os06g0134500	Os.12501.1.S1_at	Os04g0667400	Os.11336.1.S1_at	Os05g0210700	Os.8557.1.S1_at	Os02g0537100	Os.22522.1.A1_a_at	Os06g0160400	Os.46583.1.S1_s_at	Os.12092.1.S1_at
Os03g0826500	Os.2681.1.S1_at	Os06g0134400	Os.12619.1.S1_at	Os12g0467300	Os.11385.1.S1_a_at	Os05g0214800	Os.8845.1.S1_at	Os02g0540000	Os.22619.1.S2_at	Os01g0705500	Os.46608.1.A1_s_at	Os.12092.2.S1_a_at
Os03g0829000	Os.26824.1.S1_at	Os09g0404400	Os.12697.1.S1_at	Os06g0274000	Os.11403.1.S1_at	Os05g0217800	Os.8872.2.S1_at	Os02g0541900	Os.22663.1.S1_at	Os07g0179500	Os.46620.1.S1_at	Os.12092.4.S1_at
Os03g0850300	Os.26990.1.S1_at	Os09g0404800	Os.12734.1.S1_at	Os06g0273800	Os.11440.1.S1_at	Os05g0232700	Os.9094.1.S1_at	Os02g0546600	Os.22667.1.S1_at	Os07g0676200	Os.46688.1.S1_x_at	Os.12103.1.S1_at
Os03g0851000	Os.27024.1.S1_at	Os06g0136600	Os.12760.1.S1_x_at	Os04g0667900	Os.11446.1.S1_at	Os05g0232800	Os.9107.1.S1_a_at	Os02g0546700	Os.22675.1.S2_at	Os06g0680900	Os.46712.1.S1_x_at	Os.12105.1.S1_a_at
Os03g0851100	Os.27039.1.S1_at	Os09g0404900	Os.12762.1.S1_at	Os12g0461300	Os.11454.1.S1_x_at	Os05g0247500	Os.9112.2.S1_at	Os02g0546800	Os.22692.1.S1_at	Os03g0383900	Os.46787.1.S1_at	Os.12117.1.S1_at
Os04g0107300	Os.27054.1.S1_at	Os09g0405300	Os.12776.1.S1_at	Os01g0621900	Os.11474.1.S1_at	Os05g0260900	Os.9253.1.S1_s_at	Os02g0550400	Os.22695.1.S1_s_at	Os01g0655300	Os.46797.1.S1_at	Os.12121.1.S1_at
Os04g0112300	Os.27088.1.A1_x_at	Os09g0405200	Os.12777.1.S1_a_at	Os12g0448400	Os.11496.1.S1_at	Os05g0272300	Os.9584.1.S1_at	Os02g0554000	Os.22783.1.S1_s_at	Os06g0140100	Os.46810.1.S1_at	Os.12127.2.A1_at
Os04g0117100	Os.27107.1.S1_at	Os09g0404600	Os.12777.1.S1_a_at	Os12g0450500	Os.115.1.S1_at	Os05g0293200	Os.9700.1.S1_at	Os02g0555200	Os.22923.1.S1_at	Os08g0118900	Os.46822.1.S1_at	Os.12128.1.S1_at
Os04g0117900	Os.27113.1.S1_at	Os09g0404500	Os.12779.1.S1_at	Os12g0456200	Os.11500.1.S1_at	Os05g0307000	Os.9950.1.S1_at	Os02g0559300	Os.22946.1.S2_at	Os03g0441000	Os.46847.1.S1_at	Os.12148.1.S1_at
Os04g0172100	Os.27129.1.S1_at	Os09g0404700	Os.12835.2.S1_a_at	Os12g0459300	Os.11502.1.S1_at	Os05g0312600	Os.9978.1.S1_at	Os02g0564200	Os.22969.1.S1_at	Os07g0498800	Os.46868.1.S1_x_at	Os.12157.1.S1_at
Os04g0172600	Os.27230.1.A1_at	Os06g0136500	Os.12927.1.S1_at	Os12g0461100	Os.11511.1.S1_at	Os05g0327100	Os.9988.1.S1_at	Os02g0565400	Os.23028.1.S1_s_at	Os01g0269000	Os.4727.1.S1_at	Os.12158.1.S1_at
Os04g0182800	Os.2729.1.S1_at	Os11g0312000	Os.13071.1.S1_at	Os01g0621700	Os.11588.1.S1_at	Os05g0329100	OsAffx.10793.1.S1_at	Os02g0565500	Os.23055.1.A1_at	Os03g0296700	Os.47321.1.S1_at	Os.12164.1.S1_at
Os04g0203700	Os.27371.1.A1_at	Os07g0535000	Os.1316.1.S1_a_at	Os04g0664400	Os.11591.1.S1_x_at	Os05g0331200	OsAffx.11477.1.S1_at	Os02g0567200	Os.23084.1.S1_at	Os02g0435200	Os.47335.2.S1_at	Os.12171.1.S1_at
Os04g0258900	Os.27401.1.S1_at	Os05g0239900	Os.1352.1.S1_at	Os01g0589500	Os.11606.1.S1_at	Os05g0331800	OsAffx.12289.1.S1_at	Os02g0571100	Os.2310.1.S1_at	Os01g0819400	Os.47337.1.S1_at	Os.12174.1.S1_at
Os04g0278200	Os.27441.1.S1_at	Os07g0142200	Os.13577.1.S1_at	Os12g0506400	Os.11644.1.S1_at	Os05g0346800	OsAffx.12627.1.S1_at	Os02g0579600	Os.23146.1.S1_at	Os01g0960000	Os.47361.1.S1_at	Os.12178.1.S1_at
Os04g0295100	Os.27545.1.S1_at	Os09g0371700	Os.13599.1.S1_at	Os12g0507600	Os.11647.2.S1_a_at	Os05g0348400	OsAffx.12748.2.S1_at	Os02g0579800	Os.23162.1.S2_at	Os02g0168400	Os.4754.1.S1_at	Os.12179.1.S1_at
Os04g0340100	Os.27579.1.A1_at	Os08g0367900	Os.13604.1.S1_at	Os12g0514100	Os.11657.1.S1_at	Os05g0374200	OsAffx.12861.2.S1_x_at	Os02g0580000	Os.23213.1.S1_at	Os01g0649100	Os.47706.1.S1_at	Os.12180.1.S1_at
Os04g0341800	Os.27720.1.S1_at	Os08g0368000	Os.13772.1.S1_at	Os12g0514900	Os.11660.1.S1_at	Os05g0375100	OsAffx.12918.1.S1_s_at	Os02g0588300	Os.23220.1.S1_at	Os01g0301300	Os.4772.1.S1_at	Os.12183.1.S1_at
Os04g0373000	Os.27742.2.S1_a_at	Os01g0261700	Os.13875.1.S1_at	Os06g0235400	Os.11703.1.S1_at	Os05g0375400	OsAffx.13256.1.S1_at	Os02g0589500	Os.2328.1.S1_at	Os03g0791500	Os.47738.1.S1_at	Os.12188.1.S1_at
Os04g0394500	Os.27742.2.S1_a_at	Os09g0371000	Os.13973.2.S1_s_at	Os01g0589300	Os.11710.1.S1_at	Os05g0376600	OsAffx.13428.1.S1_s_at	Os02g0591900	Os.23291.1.A1_at	Os04g0332300	Os.47876.1.A1_x_at	Os.12189.1.S1_at
Os04g0399200	Os.27888.1.S1_at	Os01g0261900	Os.13979.1.A1_at	Os01g0587000	Os.11716.1.S1_at	Os05g0376900	OsAffx.14171.1.S1_at	Os02g0592200	Os.23344.1.S1_at	Os07g0133500	Os.47892.1.S1_at	Os.12189.2.S1_x_at
Os04g0408600	Os.27962.1.A1_at	Os02g0813500	Os.13993.1.S1_at	Os01g0585700	Os.11721.1.S1_at	Os05g0389700	OsAffx.14189.1.S1_x_at	Os02g0592400	Os.23350.1.S1_at	Os03g0809300	Os.47893.1.A1_at	Os.12201.1.S1_at
Os04g0412500	Os.28023.1.S1_at	Os01g0919400	Os.14006.1.S1_at	Os12g0502800	Os.11788.1.S1_at	Os05g0390000	OsAffx.14202.1.S1_at	Os02g0593600	Os.23379.1.A1_at	Os02g0595500	Os.47953.1.S1_at	Os.12202.1.S1_at
Os04g0413200	Os.28047.1.S1_at	Os02g0812400	Os.14081.1.S1_at	Os04g0670700	Os.11794.1.S1_at	Os05g0391000	OsAffx.14308.2.S1_at	Os02g0595800	Os.23384.1.A1_at	Os05g0398100	Os.48039.1.A1_at	Os.12204.1.S1_at
Os04g0413900	Os.28088.1.S1_at	Os02g0812000	Os.14084.1.S1_at	Os01g0610100	Os.11798.1.S1_at	Os05g0399300	OsAffx.14360.1.S1_at	Os02g0596100	Os.23434.1.S1_at	Os07g0556300	Os.48075.1.S1_at	Os.12205.1.S1_at
Os04g0414900	Os.28127.2.S1_at	Os01g0919200	Os.14102.1.S1_at	Os06g0271900	Os.11814.1.S1_at	Os05g0399400	OsAffx.14535.1.S1_at	Os02g0606000	Os.2345.2.S1_a_at	Os04g0510500	Os.48104.1.A1_s_at	Os.12213.1.S1_at
Os04g0430100	Os.28374.1.S1_at	Os01g0264500	Os.14113.1.S1_at	Os04g0674400	Os.11835.4.S1_x_at	Os05g0406400	OsAffx.14915.1.S1_at	Os02g0612700	Os.23544.1.S1_at	Os01g0637600	Os.4853.1.S2_at	Os.12222.1.S1_a_at
Os04g0431800	Os.28418.1.S1_a_at	Os08g0364500	Os.14194.1.S1_at	Os04g0676000	Os.11850.1.S1_at	Os05g0406900	OsAffx.14978.1.S1_at	Os02g0613000	Os.23560.1.S1_at	Os10g0484300	Os.49303.1.S1_a_at	Os.12223.1.S1_at
Os04g0433900	Os.28642.1.S1_at	Os05g0234100	Os.14351.1.A1_at	Os06g0256500	Os.11868.1.A1_at	Os05g0431900	OsAffx.15151.1.S1_at	Os02g0618700	Os.23582.1.A1_x_at	Os01g0290100	Os.49415.1.S1_at	Os.12233.1.S1_a_at
Os04g0434800	Os.28791.1.A1_at	Os11g0417300	Os.14385.1.S1_at	Os12g0485800	Os.11875.1.S1_a_at	Os05g0435100	OsAffx.15181.1.S1_at	Os02g0621500	Os.2370.2.S1_at	Os03g0144000	Os.49437.1.S1_at	Os.12235.1.S1_at
Os04g0450600	Os.2971.1.S1_at	Os07g0146300	Os.14492.1.S1_at	Os01g0606400	Os.11904.1.S1_at	Os05g0437100	OsAffx.15438.1.S1_at	Os02g0621700	Os.23742.1.S1_at	Os03g0710800	Os.49468.2.S1_x_at	Os.12237.1.S1_a_at
Os04g0453400	Os.29967.1.S1_at	Os01g0258600	Os.14549.1.S1_at	Os12g0489400	Os.11915.1.S1_at	Os05g0456900	OsAffx.15441.1.S1_at	Os02g0630600	Os.23780.1.A1_at	Os03g0184500	Os.49470.1.S1_at	Os.12244.1.S1_at
Os04g0456700	Os.30021.1.S1_at	Os05g0244700	Os.14554.1.S1_at	Os06g0143900	Os.11918.1.S1_at	Os05g0458300	OsAffx.15786.1.S1_at	Os02g0631000	Os.23792.2.S1_x_at	Os07g0252200	Os.49492.1.S1_at	Os.12246.1.S1_at
Os04g0458600	Os.30086.1.S1_at	Os04g0398500	Os.146.1.S1_at	Os01g0323600	Os.11965.1.S1_at	Os05g0473300	OsAffx.15837.1.S1_at	Os02g0631100	Os.23802.1.A1_at	Os01g0342800	Os.49493.1.S1_at	Os.12250.1.S1_at
Os04g0459800	Os.30473.1.S1_at	Os08g0374400	Os.14690.1.S1_at	Os01g0338000	Os.12002.1.S1_a_at	Os05g0473400	OsAffx.15920.1.S1_at	Os02g0632500	Os.23805.2.A1_at	Os02g0699400	Os.49547.1.A1_at	Os.12260.1.S1_at
Os04g0469700	Os.30485.1.S1_at	Os09g0364100	Os.14697.1.S1_at	Os05g0163400	Os.12048.1.S1_at	Os05g0507600	OsAffx.15991.1.S1_at	Os02g0634800	Os.23883.1.S1_a_at	Os09g0540900	Os.49563.3.S1_x_at	Os.12267.1.S1_at
Os04g0482700	Os.30547.1.S1_at	Os06g0113500	Os.14776.1.A1_at	Os12g0630700	Os.12071.2.S1_at	Os05g0520900	OsAffx.16786.1.S1_at	Os02g0638300	Os.23970.1.S1_at	Os05g0150600	Os.49672.1.S1_x_at	Os.12269.1.S1_at
Os04g0486600	Os.30861.1.S1_at	Os07g0146800	Os.14846.1.S1_at	Os05g0172800	Os.12073.1.S1_at	Os05g0522400	OsAffx.16883.1.S1_x_at	Os02g0640500	Os.2402.1.S1_at	Os09g0127800	Os.49697.1.S1_at	Os.1227.2.S1_x_at
Os04g0498600	Os.30910.1.S1_at	Os06g0113600	Os.14974.1.S1_at	Os05g0173500	Os.12092.4.S1_at	Os05g0550600	OsAffx.17004.1.S1_at	Os02g0641000	Os.24029.1.A1_at	Os01g0276500	Os.49776.1.S1_at	Os.12270.1.S1_at
Os04g0508000	Os.317.1.S1_at	Os08g0372600	Os.15047.1.S1_s_at	Os01g0322300	Os.12103.1.S1_at	Os05g0551500	OsAffx.17364.1.S1_at	Os02g0643000	Os.24046.1.S1_at	Os01g0393000	Os.49811.1.S1_at	Os.12273.1.S1_at
Os04g0511400	Os.32335.1.S1_at	Os11g0309000	Os.15057.1.S1_at	Os05g0170900	Os.12148.1.S1_at	Os05g0554300	OsAffx.17444.1.S1_at	Os02g0649700	Os.2405.1.S1_at	Os06g0724100	Os.49823.1.S1_at	Os.12275.1.S1_at
Os04g0517300	Os.32459.1.S1_at	Os01g0260800	Os.15215.1.S1_at	Os01g0316900	Os.12178.1.S1_at	Os05g0559300	OsAffx.17475.1.S1_at	Os02g0651500	Os.24085.1.S1_x_at	Os03g0435900	Os.49870.1.S1_at	Os.12278.1.S1_at
Os04g0524500	Os.32485.1.S1_at	Os02g0234500	Os.15287.1.S1_at	Os06g0154800	Os.12179.1.S1_at	Os05g0560900	OsAffx.17492.1.S1_at	Os02g0655500	Os.24093.2.S1_x_at	Os06g0498000	Os.49925.2.S2_at	Os.12284.2.S1_at
Os04g0527700	Os.32650.1.S1_at	Os04g0398700	Os.15443.1.S1_x_at	Os06g0154500	Os.12183.1.S1_at	Os05g0568300	OsAffx.17771.1.S1_at	Os02g0658100	Os.24128.1.A1_at	Os01g0777500	Os.49962.1.S1_at	Os.12290.1.S1_at
Os04g0529600	Os.32717.1.S1_at	Os01g0922000	Os.15600.1.S1_a_at	Os06g0154400	Os.12222.1.S1_a_at	Os05g0571300	OsAffx.17885.1.S1_at	Os02g0658500	Os.24183.1.A1_at	Os03g0309800	Os.50008.1.S1_at	Os.12300.1.S1_at
Os04g0530000	Os.32732.1.S1_at	Os10g0520100	Os.15713.1.S2_a_at	Os01g0349400	Os.12223.1.S1_at	Os05g0581300	OsAffx.18815.1.S1_at	Os02g0659600	Os.24246.1.A1_at	Os07g0602100	Os.50011.1.S1_at	Os.12301.1.S1_at
Os04g0537700	Os.3282.2.S1_x_at	Os01g0921500	Os.15770.1.S1_x_at	Os12g0623800	Os.12267.1.S1_at	Os05g0586600	OsAffx.18826.1.S1_at	Os02g0663300	Os.24315.1.S1_at	Os02g0264300	Os.50029.1.S1_at	Os.12306.1.S1_at
Os04g0544200	Os.32977.1.S1_x_at	Os10g0513200	Os.15792.1.S1_at	Os05g0159700	Os.12333.1.S1_at	Os06g0116500	OsAffx.19000.1.S1_at	Os02g0665300	Os.24409.2.S1_x_at	Os04g0443500	Os.5009.1.S1_at	Os.12307.1.S1_at
Os04g0550700	Os.33154.1.S1_s_at	Os07g0134800	Os.15810.2.S1_x_at	Os05g0160100	Os.12354.1.S1_at	Os06g0124800	OsAffx.19445.1.S1_at	Os02g0672800	Os.24486.1.A1_at	Os05g0170200	Os.50190.1.S1_at	Os.12311.1.S1_at
Os04g0552200	Os.3354.1.S1_at	Os04g0406300	Os.15812.1.S1_at	Os06g0153800	Os.12355.1.S1_at	Os06g0139300	OsAffx.19451.5.S1_x_at	Os02g0676000	Os.24548.1.A1_at	Os06g0548000	Os.50274.1.S1_a_at	Os.12314.1.S1_at
Os04g0552700	Os.33841.1.A1_at	Os03g0808200	Os.15830.1.S1_at	Os06g0151900	Os.12365.1.S1_at	Os06g0148600	OsAffx.19478.1.S1_at	Os02g0678400	Os.24562.1.S1_at	Os07g0223700	Os.50278.1.S1_at	Os.12316.1.S1_at
Os04g0561200	Os.3390.1.S1_at	Os08g0347200	Os.1592.1.S1_at	Os06g0136100	Os.12373.1.S1_at	Os06g0150600	OsAffx.19571.1.S1_at	Os02g0682700	Os.24619.1.S1_at	Os01g0579800	Os.50304.1.S2_at	Os.12317.1.S1_at
Os04g0565700	Os.3401.1.S1_at	Os05g0221200	Os.15988.1.S1_at	Os01g0302800	Os.12378.1.S1_at	Os06g0155400	OsAffx.19584.1.S1_at	Os02g0684100	Os.24619.1.S1_at	Os01g0180300	Os.5032.1.S1_at	Os.12318.1.S1_at
Os04g0568600	Os.34337.1.S1_at	Os08g0351500	Os.16018.1.S1_at	Os05g0176600	Os.12382.1.S1_at	Os06g0165200	OsAffx.19819.1.S1_at	Os02g0685200	Os.24661.1.S1_at	Os05g0491100	Os.50340.2.S1_x_at	Os.12321.1.S1_at
Os04g0576500	Os.3438.1.S1_at	Os11g0429200	Os.16146.1.S1_s_at	Os05g0178600	Os.12488.1.S1_at	Os06g0165600	OsAffx.19845.1.S1_at	Os02g0686800	Os.24689.1.S1_at	Os02g0552000	Os.5039.1.S1_at	Os.12323.1.S1_a_at
Os04g0578000	Os.34481.1.A1_at	Os06g0126400	Os.162.1.S1_at	Os05g0180600	Os.12512.1.S1_at	Os06g0166500	OsAffx.20079.1.S1_x_at	Os02g0687600	Os.24695.1.A1_at	Os05g0156800	Os.50395.1.S1_at	Os.12324.1.S1_at
Os04g0591000	Os.34615.1.S1_at	Os07g0541600	Os.16220.1.A1_at	Os05g0187100	Os.12602.1.S1_at	Os06g0177800	OsAffx.20207.1.S1_at	Os02g0697400	Os.24707.1.A1_at	Os01g0753100	Os.50492.1.S1_at	Os.12333.1.S1_at
Os04g0601400	Os.34727.1.S1_at	Os01g0913100	Os.16323.2.S1_x_at	Os01g0296100	Os.12607.1.S1_s_at	Os06g0181300	OsAffx.20253.1.S1_x_at	Os02g0698100	Os.24715.2.A1_a_at	Os07g0163800	Os.50568.1.S1_x_at	Os.12335.1.S1_at
Os04g0603200	Os.34873.1.S1_at	Os01g0913600	Os.16326.1.S1_at	Os06g0135000	Os.12610.1.S1_at	Os06g0182400	OsAffx.21565.1.S1_at	Os02g0700600	Os.24793.1.A1_at	Os07g0586600	Os.50580.1.S1_at	Os.12337.1.S1_at
Os04g0605900	Os.3494.1.S1_at	Os11g0434000	Os.16333.1.S1_at	Os06g0134300	Os.12611.1.S1_at	Os06g0184200	OsAffx.21647.1.S1_at	Os02g0702800	Os.2486.1.S1_at	Os01g0167100	Os.50756.1.S1_at	Os.12345.1.S1_s_at
Os04g0610800	Os.35451.1.S1_at	Os01g0276700	Os.16334.1.S1_at	Os05g0185700	Os.12619.1.S1_at	Os06g0195800	OsAffx.21788.2.S1_x_at	Os02g0704300	Os.24865.1.A1_at	Os05g0395300	Os.50786.1.S1_at	Os.12346.1.S1_at
Os04g0617800	Os.35458.1.S1_at	Os10g0511600	Os.16381.1.S1_a_at	Os06g0139700	Os.12623.1.S1_at	Os06g0196800	OsAffx.22107.4.S1_at	Os02g0707000	Os.24868.1.S1_at	Os09g0500200	Os.50800.1.S1_at	Os.12354.1.S1_at
Os04g0635800	Os.35474.1.S1_at	Os10g0512100	Os.16460.1.S1_at	Os06g0140700	Os.12648.1.S1_at	Os06g0197200	OsAffx.23030.1.S1_s_at	Os02g0707500	Os.24870.1.S1_at	Os01g0232400	Os.50818.1.S1_at	Os.12355.1.S1_at
Os04g0650500	Os.36056.1.A1_at	Os11g0433200	Os.16556.1.S1_at	Os12g0639100	Os.12683.1.S1_at	Os06g0209400	OsAffx.23090.3.S1_x_at	Os02g0711000	Os.24891.1.A1_at	Os07g0167300	Os.50874.1.S1_at	Os.12356.1.S1_at
Os04g0651700	Os.36435.1.S1_at	Os01g0276100	Os.16797.1.S1_at	Os05g0175800	Os.12698.1.S1_at	Os06g0214300	OsAffx.23096.1.S1_s_at	Os02g0717300	Os.25016.1.A1_at	Os01g0813900	Os.50882.1.S1_at	Os.12360.1.S1_at
Os04g0653300	Os.36445.1.S1_at	Os01g0913800	Os.16877.1.S1_at	Os12g0641100	Os.12729.1.S1_at	Os06g0215600	OsAffx.23221.1.S1_s_at	Os02g0718900	Os.25051.2.S1_x_at	Os01g0653800	Os.50961.1.S1_at	Os.12365.1.S1_at
Os04g0654700	Os.36859.1.S1_at	Os03g0811100	Os.16997.1.S1_at	Os06g0140200	Os.12763.3.S1_at	Os06g0226100	OsAffx.23307.1.S1_at	Os02g0719100	Os.25086.1.A1_at	Os01g0528100	Os.51025.1.S1_at	Os.12373.1.S1_at
Os04g0668900	Os.37025.1.S1_at	Os02g0241600	Os.17054.1.S1_at	Os01g0391100	Os.12845.1.S1_at	Os06g0229000	OsAffx.23836.1.S1_at	Os02g0721600	Os.25097.1.S1_at	Os06g0115100	Os.51175.1.S1_at	Os.12374.1.S1_a_at
Os04g0669700	Os.37276.1.S1_at	Os06g0124100	Os.17058.1.S1_at	Os06g0178400	Os.12853.1.S1_at	Os06g0253100	OsAffx.24252.1.S1_x_at	Os02g0726500	Os.25101.2.A1_s_at	Os07g0159200	Os.51223.1.S1_at	Os.12374.2.S1_x_at
Os04g0674800	Os.37452.1.S1_at	Os05g0227800	Os.17067.1.S1_at	Os01g0382900	Os.12925.1.S1_at	Os06g0263400	OsAffx.24300.1.S1_at	Os02g0727100	Os.25110.1.S1_a_at	Os10g0540800	Os.51277.1.S1_at	Os.12375.1.S1_at
Os04g0676600	Os.37594.1.S1_at	Os07g0537500	Os.17130.1.S1_at	Os01g0501000	Os.12987.1.S1_at	Os06g0264700	OsAffx.24557.1.S1_at	Os02g0732400	Os.25176.1.A1_at	Os01g0242300	Os.51297.1.S1_at	Os.12376.1.S1_at
Os04g0676900	Os.37652.1.S1_a_at	Os11g0420000	Os.17164.1.S1_s_at	Os12g0584200	Os.13081.1.S1_at	Os06g0264800	OsAffx.24967.2.S1_at	Os02g0734400	Os.25203.1.A1_at	Os03g0317000	Os.51398.1.S1_x_at	Os.12378.1.S1_at
Os05g0104800	Os.37786.1.S1_at	Os03g0811300	Os.17211.1.S1_at	Os01g0499300	Os.1316.1.S1_a_at	Os06g0265900	OsAffx.25006.1.A1_at	Os02g0739600	Os.25236.1.S1_x_at	Os05g0196800	Os.51414.1.S1_at	Os.12382.1.S1_at
Os05g0105000	Os.38092.1.S1_at	Os01g0917900	Os.17268.1.S1_at	Os01g0369000	Os.13384.1.S1_at	Os06g0274800	OsAffx.25258.2.S1_x_at	Os02g0740800	Os.25244.1.S1_at	Os07g0222300	Os.51551.1.S1_at	Os.12394.1.S1_at
Os05g0106500	Os.38506.1.S1_s_at	Os02g0810300	Os.17360.1.A1_at	Os12g0596000	Os.13501.1.S1_at	Os06g0284200	OsAffx.25482.1.S1_at	Os02g0741200	Os.25299.1.S1_x_at	Os02g0771800	Os.51670.1.S1_a_at	Os.12400.4.S1_at
Os05g0112800	Os.38797.1.S1_at	Os09g0379900	Os.17458.1.S1_at	Os01g0379400	Os.13551.1.S1_at	Os06g0284300	OsAffx.25518.1.S1_x_at	Os02g0745000	Os.25345.1.S1_x_at	Os05g0455900	Os.51696.1.S1_at	Os.12412.1.S1_at
Os05g0114600	Os.38804.1.S1_at	Os07g0541000	Os.17494.2.S1_at	Os06g0185100	Os.13584.1.S1_at	Os06g0287500	OsAffx.25633.1.S1_at	Os02g0753500	Os.25469.1.S1_at	Os07g0201100	Os.51708.1.S1_at	Os.12422.1.S1_at
Os05g0116000	Os.38811.1.S1_a_at	Os08g0355500	Os.17535.1.S1_at	Os05g0124000	Os.13884.1.S1_at	Os06g0295500	OsAffx.2584.1.S1_at	Os02g0754100	Os.25486.1.S1_at	Os09g0438400	Os.51746.1.S1_s_at	Os.12425.1.S1_at
Os05g0119000	Os.3905.1.S1_at	Os03g0305000	Os.17714.1.S1_at	Os01g0510500	Os.13897.2.S1_at	Os06g0297700	OsAffx.26133.1.S1_at	Os02g0754900	Os.25510.1.S1_at	Os09g0412200	Os.51752.2.S1_x_at	Os.12462.1.S1_at
Os05g0119900	Os.3921.1.S1_at	Os04g0403700	Os.17762.1.S1_at	Os01g0508300	Os.13973.2.S1_s_at	Os06g0324100	OsAffx.2617.1.S1_at	Os02g0764400	Os.25696.2.S1_x_at	Os09g0415400	Os.51819.1.S1_at	Os.12488.1.S1_at
Os05g0121500	Os.40148.1.S1_at	Os03g0301900	Os.17910.1.S1_a_at	Os12g0579000	Os.14076.1.S1_s_at	Os06g0339800	OsAffx.2629.1.S1_at	Os02g0767400	Os.25771.1.S1_at	Os09g0347500	Os.52104.1.S1_at	Os.12501.1.S1_at
Os05g0126200	Os.4055.1.S1_at	Os02g0807300	Os.17928.1.S1_at	Os05g0129000	Os.14086.1.S1_s_at	Os06g0340200	OsAffx.26355.1.A1_at	Os02g0770600	Os.26004.1.S1_a_at	Os03g0844900	Os.52236.1.S1_at	Os.12512.1.S1_at
Os05g0131200	Os.40577.1.S1_at	Os09g0380400	Os.17958.1.S1_at	Os06g0188500	Os.14128.1.S1_at	Os06g0476100	OsAffx.26356.1.S1_at	Os02g0771100	Os.26004.3.S1_x_at	Os09g0567300	Os.52258.1.S1_at	Os.12528.1.S1_x_at
Os05g0143600	Os.4078.1.S1_at	Os02g0807100	Os.17958.1.S1_at	Os06g0188100	Os.14145.1.A1_at	Os06g0479100	OsAffx.26364.1.S1_at	Os02g0778400	Os.2601.1.S1_at	Os08g0554900	Os.52296.1.S1_at	Os.12534.1.S1_s_at
Os05g0144900	Os.409.1.S1_at	Os08g0290500	Os.17958.1.S1_at	Os12g0613700	Os.14276.1.S1_at	Os06g0483200	OsAffx.26700.2.S1_at	Os02g0778600	Os.26062.1.S1_a_at	Os08g0555200	Os.52370.1.S1_at	Os.12561.1.S1_at
Os05g0145600	Os.414.1.S1_at	Os07g0108100	Os.18061.1.S1_at	Os12g0614900	Os.1433.1.S1_at	Os06g0490700	OsAffx.26701.1.S1_at	Os02g0781900	Os.26152.1.S1_a_at	Os05g0478200	Os.52371.1.S1_at	Os.12568.2.S1_at
Os05g0149500	Os.41468.1.S1_at	Os03g0793700	Os.18067.1.S1_at	Os01g0352800	Os.14362.1.S1_at	Os06g0494700	OsAffx.26914.1.S1_at	Os02g0786400	Os.26271.1.A1_s_at	Os09g0569300	Os.52400.1.S1_at	Os.12586.1.S1_at
Os05g0150000	Os.4161.1.S1_at	Os07g0563100	Os.1814.1.S1_a_at	Os12g0612100	Os.144.1.S1_at	Os06g0495800	OsAffx.2696.1.S1_at	Os02g0787000	Os.26343.1.S1_at	Os09g0315000	Os.52516.2.S1_x_at	Os.12591.2.S1_x_at
Os05g0156500	Os.4176.1.S1_at	Os06g0158800	Os.18144.1.S1_at	Os12g0612600	Os.14637.1.S1_at	Os06g0498100	OsAffx.27020.1.S1_x_at	Os02g0787200	Os.26365.1.S1_at	Os09g0525600	Os.52551.1.S1_at	Os.12602.1.S1_at
Os05g0164800	Os.4188.1.S1_at	Os10g0493800	Os.18145.1.S1_x_at	Os05g0154600	Os.14649.1.S1_at	Os06g0500000	OsAffx.27093.1.S1_at	Os02g0789700	Os.26446.1.S1_a_at	Os03g0219200	Os.52578.1.S1_x_at	Os.12603.1.S1_at
Os05g0176500	Os.4196.1.S1_at	Os02g0275100	Os.18214.1.S1_at	Os12g0616200	Os.14679.1.S1_at	Os06g0521400	OsAffx.27223.1.S1_at	Os02g0793000	Os.26447.1.A1_at	Os03g0133300	Os.52582.1.S1_at	Os.12605.1.S1_s_at
Os05g0185600	Os.42170.1.S1_x_at	Os03g0337000	Os.18262.1.S1_at	Os12g0611700	Os.14785.1.S1_at	Os06g0542100	OsAffx.27469.1.S1_at	Os02g0793100	Os.26475.1.S1_at	Os11g0432400	Os.52770.2.S1_at	Os.12606.1.S1_at
Os05g0189600	Os.42420.1.S1_at	Os06g0158000	Os.18279.1.S1_at	Os01g0367100	Os.14843.1.S1_at	Os06g0546000	OsAffx.27482.1.S1_at	Os02g0797300	Os.26497.1.S1_at	Os02g0158600	Os.52803.1.S1_at	Os.12607.1.S1_s_at
Os05g0211800	Os.426.1.S1_at	Os01g0886700	Os.18288.1.S1_at	Os05g0145400	Os.14877.1.S1_at	Os06g0565000	OsAffx.27511.1.A1_at	Os02g0798200	Os.26538.1.S1_at	Os01g0751300	Os.52833.1.S1_at	Os.12610.1.S1_at
Os05g0224700	Os.4324.1.S1_at	Os09g0434600	Os.18293.1.S1_at	Os01g0367300	Os.14930.1.S1_at	Os06g0565100	OsAffx.27872.1.S1_x_at	Os02g0800300	Os.26561.1.S2_at	Os05g0535700	Os.52848.1.S1_at	Os.12611.1.S1_at
Os05g0227100	Os.4417.1.S1_at	Os12g0620600	Os.18310.1.S1_at	Os06g0163300	Os.14941.2.S1_a_at	Os06g0601500	OsAffx.27910.1.S1_at	Os02g0800400	Os.2657.1.S1_x_at	Os03g0747300	Os.52867.1.S1_at	Os.12618.1.S1_at
Os05g0233400	Os.44418.2.S1_at	Os05g0168500	Os.18361.1.S1_at	Os01g0362800	Os.14985.1.S1_at	Os06g0613100	OsAffx.28078.1.S1_x_at	Os02g0800600	Os.26571.1.S1_at	Os05g0581600	Os.52885.1.S1_at	Os.12619.1.S1_at
Os05g0241100	Os.4599.1.S1_at	Os01g0884800	Os.18413.1.S1_at	Os05g0145900	Os.15002.1.S1_at	Os06g0640500	OsAffx.28231.1.S1_at	Os02g0800700	Os.26637.1.S1_at	Os08g0133200	Os.52969.1.S2_at	Os.12623.1.S1_at
Os05g0241400	Os.4603.1.S1_at	Os05g0169300	Os.18484.1.S1_at	Os05g0146100	Os.15074.1.S1_at	Os06g0642500	OsAffx.28254.1.S1_at	Os02g0800900	Os.26642.1.S1_a_at	Os06g0346100	Os.53001.1.S1_at	Os.12630.1.S1_at
Os05g0270000	Os.4606.1.S1_at	Os03g0337900	Os.18580.1.S1_at	Os06g0163600	Os.15141.1.S1_at	Os06g0647600	OsAffx.28874.1.S1_x_at	Os02g0801000	Os.26642.1.S1_a_at	Os08g0432000	Os.53015.1.S1_at	Os.12642.1.S1_at
Os05g0270500	Os.46513.1.S1_at	Os09g0436400	Os.18713.1.S1_at	Os12g0445100	Os.15173.1.S1_at	Os06g0648300	OsAffx.2898.1.S1_at	Os02g0801100	Os.26686.1.S1_a_at	Os01g0593000	Os.5303.1.S2_at	Os.12646.1.S1_at
Os05g0271900	Os.4654.1.S1_at	Os02g0278700	Os.18729.1.S1_at	Os06g0566700	Os.15195.1.S1_at	Os06g0648600	OsAffx.29187.1.S1_at	Os02g0801600	Os.26728.1.S1_a_at	Os02g0264800	Os.53032.1.S1_at	Os.12648.1.S1_at
Os05g0272800	Os.46551.1.S1_at	Os05g0176800	Os.18740.1.S1_at	Os01g0726000	Os.152.1.S1_at	Os06g0652300	OsAffx.2927.1.S1_at	Os02g0801700	Os.2673.1.S1_at	Os03g0797000	Os.53146.1.S1_at	Os.12650.1.S1_a_at
Os05g0294900	Os.46561.2.S1_at	Os03g0796000	Os.18886.1.S1_at	Os04g0584900	Os.152.1.S1_at	Os06g0654500	OsAffx.29394.1.S1_s_at	Os02g0803400	Os.26783.2.S1_x_at	Os02g0778300	Os.5319.1.S1_at	Os.12654.1.S1_at
Os05g0295700	Os.46583.1.S1_s_at	Os09g0427100	Os.19011.1.S1_at	Os06g0568200	Os.15221.1.S1_a_at	Os06g0676300	OsAffx.29446.1.S1_at	Os02g0805000	Os.26794.1.S2_at	Os08g0135900	Os.53190.1.S1_at	Os.12657.1.S1_at
Os05g0296200	Os.4665.1.S1_at	Os09g0426500	Os.19052.1.S1_at	Os04g0589200	Os.15264.1.S1_at	Os06g0685000	OsAffx.29907.3.S1_at	Os02g0805300	Os.26799.1.A1_at	Os08g0113000	Os.53197.1.S1_at	Os.12683.1.S1_at
Os05g0297700	Os.4673.1.S1_a_at	Os05g0177400	Os.19158.1.S1_at	Os12g0165700	Os.15285.1.S1_a_at	Os06g0686800	OsAffx.30059.1.S1_x_at	Os02g0805400	Os.26818.1.S1_a_at	Os02g0661500	Os.53201.1.S1_at	Os.12693.1.S1_a_at
Os05g0303900	Os.46760.1.S1_at	Os05g0178100	Os.19187.1.S1_at	Os06g0559500	Os.15304.1.A1_at	Os06g0701700	OsAffx.30155.1.S1_x_at	Os02g0806000	Os.26853.1.A1_at	Os10g0150000	Os.5321.1.S1_at	Os.12697.1.S1_at
Os05g0318300	Os.4678.1.S1_at	Os05g0177100	Os.19228.1.S1_at	Os01g0721600	Os.15307.1.S1_at	Os06g0704200	OsAffx.30646.1.S1_at	Os02g0810300	Os.26866.1.S1_at	Os02g0827100	Os.53252.1.S1_at	Os.12698.1.S1_at
Os05g0328000	Os.46861.1.A1_at	Os08g0299000	Os.19296.1.S1_at	Os06g0557600	Os.15322.1.S1_at	Os06g0707800	OsAffx.30966.3.A1_x_at	Os02g0810500	Os.2688.1.S1_at	Os01g0306100	Os.5327.1.S1_at	Os.12699.1.S1_at
Os05g0334000	Os.46875.1.S1_at	Os05g0177000	Os.19391.1.S1_s_at	Os04g0571300	Os.15338.1.S1_a_at	Os06g0712000	OsAffx.30987.1.S1_at	Os02g0815700	Os.26881.1.A1_a_at	Os11g0470200	Os.53329.1.S1_x_at	Os.12712.1.S1_at
Os05g0355500	Os.46889.1.S1_at	Os12g0629300	Os.19476.1.S1_at	Os06g0581300	Os.15564.1.S1_at	Os06g0712600	OsAffx.31174.3.S1_x_at	Os02g0823300	Os.26922.1.S1_at	Os02g0127900	Os.53333.1.S1_at	Os.12714.1.S1_at
Os05g0358000	Os.46895.1.S1_at	Os05g0173400	Os.19596.1.S1_at	Os01g0734100	Os.15567.1.S1_at	Os06g0722200	OsAffx.31188.1.S1_x_at	Os02g0824700	Os.26955.1.S1_at	Os05g0566700	Os.53358.1.S1_at	Os.12725.1.S1_at
Os05g0361700	Os.4690.1.S1_at	Os09g0429600	Os.19834.1.S1_at	Os06g0586000	Os.15638.1.S1_at	Os06g0726200	OsAffx.31213.3.S1_s_at	Os02g0826800	Os.2697.1.S1_a_at	Os08g0393700	Os.53425.1.S1_at	Os.12729.1.S1_at
Os05g0362300	Os.4699.1.S1_at	Os02g0274900	Os.20067.1.S1_at	Os12g0143300	Os.15647.1.S1_at	Os07g0100800	OsAffx.31217.1.S1_at	Os02g0827200	Os.27045.1.S1_a_at	Os06g0177300	Os.53471.1.S1_at	Os.12734.1.S1_at
Os05g0363600	Os.4724.1.S1_at	Os06g0154500	Os.20190.1.S1_at	Os12g0155300	Os.15657.1.S1_at	Os07g0105000	OsAffx.3135.1.S1_at	Os02g0832000	Os.27077.1.A1_at	Os08g0378000	Os.53527.1.S1_at	Os.12736.1.S1_x_at
Os05g0365200	Os.4725.1.S1_at	Os07g0561900	Os.20311.1.S1_at	Os04g0575200	Os.15730.1.S1_x_at	Os07g0108800	OsAffx.3142.1.S1_at	Os02g0832600	Os.27083.1.A1_at	Os02g0122200	Os.53533.1.S1_at	Os.12738.1.S2_a_at
Os05g0368300	Os.47337.1.S1_at	Os10g0495200	Os.20322.1.S1_at	Os01g0732700	Os.15764.1.S1_at	Os07g0109100	OsAffx.31496.1.S1_at	Os02g0833000	Os.27089.1.S1_at	Os04g0660400	Os.53539.1.S1_at	Os.12760.1.S1_x_at
Os05g0376200	Os.47421.1.S1_at	Os04g0435300	Os.20355.1.S1_at	Os12g0152800	Os.15770.1.S1_x_at	Os07g0112400	OsAffx.31574.1.S1_at	Os02g0833300	Os.27092.1.S1_at	Os01g0934200	Os.53578.1.S1_at	Os.12762.1.S1_at
Os05g0389500	Os.47747.1.S1_at	Os06g0154600	Os.20518.1.S1_at	Os01g0705300	Os.15802.2.S1_x_at	Os07g0116900	OsAffx.3162.1.S1_at	Os02g0833500	Os.27130.1.S1_at	Os04g0508200	Os.53624.1.S1_at	Os.12763.1.S1_x_at
Os05g0399200	Os.4785.1.S1_at	Os05g0160000	Os.20521.1.S1_at	Os01g0704400	Os.15812.1.S1_at	Os07g0125600	OsAffx.31708.1.S1_at	Os02g0834800	Os.27139.2.S1_at	Os03g0363500	Os.53634.1.S1_at	Os.12763.3.S1_at
Os05g0404700	Os.47875.2.S1_at	Os02g0767300	Os.20555.1.S1_at	Os01g0703600	Os.15921.1.S1_at	Os07g0130700	OsAffx.3796.1.S1_at	Os03g0100100	Os.27158.1.S1_at	Os11g0143500	Os.53640.1.S1_at	Os.12770.2.S1_x_at
Os05g0431600	Os.47877.1.S1_at	Os09g0442800	Os.20593.1.S1_x_at	Os04g0601700	Os.15933.1.A1_s_at	Os07g0132000	OsAffx.4308.1.S1_at	Os03g0100200	Os.27209.1.S1_at	Os08g0243900	Os.53764.1.S1_at	Os.12773.1.S1_at
Os05g0436600	Os.4789.1.S1_at	Os05g0158600	Os.20597.1.S1_at	Os01g0708000	Os.15938.1.S1_at	Os07g0143600	OsAffx.4449.1.S1_at	Os03g0104600	Os.27215.1.A1_at	Os04g0391900	Os.53834.1.S1_at	Os.12776.1.S1_at
Os05g0440100	Os.47896.1.A1_at	Os01g0880900	Os.20677.1.S1_at	Os04g0607100	Os.15984.1.S1_at	Os07g0150000	OsAffx.4662.1.A1_at	Os03g0105000	Os.27252.1.S1_a_at	Os08g0334300	Os.53835.1.S1_at	Os.12777.1.S1_a_at
Os05g0444300	Os.47913.1.A1_at	Os02g0287900	Os.207.1.S1_at	Os12g0197400	Os.16023.1.S1_at	Os07g0163900	OsAffx.4844.1.S1_at	Os03g0106500	Os.27287.1.S1_at	Os02g0117100	Os.53889.1.S1_at	Os.12779.1.S1_at
Os05g0445500	Os.47970.1.S1_at	Os02g0767900	Os.20727.1.S1_at	Os12g0197600	Os.16109.1.S1_at	Os07g0173000	OsAffx.4872.1.S1_at	Os03g0106800	Os.27334.1.S1_at	Os03g0828500	Os.53920.1.S1_at	Os.12780.1.S1_at
Os05g0452600	Os.47974.1.A1_at	Os03g0790600	Os.20757.1.S1_a_at	Os12g0193100	Os.16156.2.S1_at	Os07g0175700	OsAffx.4972.1.S1_at	Os03g0107800	Os.27353.1.S1_at	Os07g0655400	Os.53947.1.S1_at	Os.12799.1.S1_s_at
Os05g0456000	Os.48047.1.S1_at	Os01g0879800	Os.20860.1.S1_at	Os06g0524500	Os.16381.1.S1_a_at	Os07g0179700	OsAffx.5032.1.S1_at	Os03g0109800	Os.27354.1.S1_at	Os02g0199300	Os.53967.1.S1_at	Os.12802.1.S1_at
Os05g0460700	Os.48068.1.S1_x_at	Os03g0789000	Os.20910.1.S1_at	Os04g0599900	Os.16391.1.S1_at	Os07g0184900	OsAffx.5072.1.S1_at	Os03g0110000	Os.27446.1.S1_a_at	Os05g0548900	Os.5399.1.S1_at	Os.12809.1.S1_at
Os05g0461000	Os.48590.1.A1_at	Os02g0765400	Os.21061.1.S1_at	Os12g0169300	Os.16414.1.S1_x_at	Os07g0190600	OsAffx.5104.1.S1_at	Os03g0114700	Os.27473.1.S1_at	Os03g0729900	Os.54007.1.S1_s_at	Os.12810.2.S1_x_at
Os05g0468700	Os.4862.1.S1_at	Os11g0525500	Os.21096.1.S1_at	Os12g0172500	Os.16443.1.S1_at	Os07g0236300	OsAffx.5222.1.S1_at	Os03g0115500	Os.27498.1.S1_at	Os08g0104100	Os.54034.1.S1_at	Os.12828.1.S1_at
Os05g0471800	Os.4893.1.S1_at	Os02g0293400	Os.21141.1.S1_at	Os12g0175900	Os.16492.1.S1_at	Os07g0239600	OsAffx.5535.1.S1_x_at	Os03g0120300	Os.27537.1.S1_at	Os04g0527800	Os.54046.1.S1_at	Os.12831.1.S1_at
Os05g0476000	Os.49091.1.S1_at	Os01g0362000	Os.2118.1.S1_at	Os12g0168900	Os.16591.1.S1_at	Os07g0251900	OsAffx.5561.1.S1_s_at	Os03g0123600	Os.27546.1.A1_at	Os02g0653800	Os.54080.1.S1_at	Os.12835.2.S1_a_at
Os05g0477300	Os.49237.1.S1_at	Os02g0290600	Os.21295.1.S1_at	Os06g0542000	Os.16625.1.S1_at	Os07g0259100	OsAffx.5581.1.S1_at	Os03g0126100	Os.27565.1.S1_a_at	Os10g0355800	Os.54111.1.S1_at	Os.12841.1.S1_at
Os05g0486300	Os.49255.1.S1_at	Os07g0568500	Os.213.1.S1_at	Os01g0712700	Os.16748.1.S1_s_at	Os07g0264000	OsAffx.6033.1.S1_at	Os03g0127100	Os.27569.1.S1_a_at	Os04g0512400	Os.54202.1.S1_at	Os.12845.1.S1_at
Os05g0491400	Os.49339.1.S1_at	Os06g0731400	Os.21317.1.S1_at	Os01g0712600	Os.16763.1.S1_at	Os07g0273400	OsAffx.6094.1.S1_x_at	Os03g0129900	Os.27589.1.S1_at	Os09g0274000	Os.54252.1.S1_at	Os.12849.1.S1_at
Os05g0493600	Os.49372.1.S1_at	Os04g0447400	Os.21318.1.S1_at	Os01g0711500	Os.16802.1.S1_a_at	Os07g0277900	OsAffx.6106.1.S1_x_at	Os03g0136600	Os.27686.1.S1_at	Os04g0578800	Os.54273.1.S1_at	Os.12853.1.S1_at
Os05g0497600	Os.49392.2.S1_at	Os04g0447300	Os.21363.1.S1_at	Os04g0542900	Os.16878.1.S1_at	Os07g0443500	OsAffx.6229.1.S1_at	Os03g0137700	Os.2769.1.S1_at	Os02g0605500	Os.5428.1.S1_at	Os.12914.1.S1_at
Os05g0509700	Os.49394.1.S1_at	Os07g0103600	Os.21433.1.S1_at	Os01g0763300	Os.16926.1.S1_at	Os07g0495400	OsAffx.6337.1.S1_x_at	Os03g0139500	Os.27751.1.S1_at	Os04g0454900	Os.54303.1.S1_at	Os.12925.1.S1_at
Os05g0513900	Os.49443.1.S1_at	Os07g0565200	Os.21468.1.S1_at	Os01g0764600	Os.17016.1.S1_at	Os07g0522600	OsAffx.6501.1.S1_x_at	Os03g0151100	Os.27756.1.S1_at	Os04g0628600	Os.54352.1.S1_at	Os.12927.1.S1_at
Os05g0528900	Os.49507.1.S1_at	Os04g0443000	Os.2160.2.S1_x_at	Os12g0110300	Os.17021.1.S1_at	Os07g0524200	OsAffx.6533.1.S1_x_at	Os03g0152600	Os.27776.1.S1_at	Os02g0639700	Os.54529.1.S1_at	Os.12928.1.S1_at
Os05g0529700	Os.49531.1.S1_at	Os01g0351800	Os.21634.1.S1_at	Os01g0758300	Os.17135.1.S1_at	Os07g0534100	OsAffx.6627.1.S1_at	Os03g0167200	Os.27805.1.S1_at	Os02g0156300	Os.54556.1.S1_at	Os.12937.1.S1_at
Os05g0533800	Os.49621.1.S1_at	Os02g0770300	Os.2216.1.S1_at	Os04g0549600	Os.17244.1.S1_at	Os07g0539700	OsAffx.7292.1.S1_at	Os03g0167700	Os.27825.1.S1_at	Os02g0814100	Os.54642.1.S1_at	Os.12948.1.S1_at
Os05g0540800	Os.49641.1.S1_at	Os07g0106000	Os.22262.3.S1_a_at	Os12g0116200	Os.17268.1.S1_at	Os07g0540800	OsAffx.7443.1.S1_at	Os03g0169000	Os.27833.1.S1_at	Os04g0272500	Os.54646.1.S1_at	Os.12950.1.S1_at
Os05g0541100	Os.4968.1.S1_at	Os07g0105800	Os.22285.1.S1_a_at	Os01g0759000	Os.17321.1.S1_at	Os07g0553300	OsAffx.7527.1.S1_x_at	Os03g0169600	Os.27881.1.S1_s_at	Os06g0611900	Os.54662.1.S1_at	Os.12958.1.S1_s_at
Os05g0543300	Os.49713.1.S1_at	Os03g0339900	Os.2241.1.S1_a_at	Os06g0630300	Os.17396.1.S1_at	Os07g0554600	OsAffx.7536.1.S1_at	Os03g0170900	Os.27967.1.A1_at	Os08g0366200	Os.54715.1.S1_x_at	Os.12978.1.S1_at
Os05g0543400	Os.49741.1.S1_at	Os04g0441700	Os.22413.1.S1_at	Os01g0768600	Os.17401.1.S1_at	Os07g0555000	OsAffx.9351.1.S1_at	Os03g0178500	Os.28062.2.S2_at	Os01g0355600	Os.54848.1.S1_at	Os.12984.1.S1_at
Os05g0548100	Os.49815.1.S1_at	Os04g0443700	Os.2243.1.S1_a_at	Os12g0106200	Os.17428.1.S1_at	Os07g0561500		Os03g0183200	Os.28282.2.S1_s_at	Os10g0571100	Os.54877.1.S1_at	Os.12987.1.S1_at
Os05g0552300	Os.49842.2.A1_at	Os12g0614900	Os.22582.1.S1_at	Os06g0631800	Os.17446.1.S1_at	Os07g0562300		Os03g0185500	Os.28292.1.S1_at	Os11g0297000	Os.54930.1.S1_at	Os.12997.1.S1_at
Os05g0554100	Os.49847.1.S1_at	Os06g0165000	Os.22585.1.S1_at	Os12g0105700	Os.17651.1.S1_at	Os07g0587300		Os03g0186100	Os.28384.1.S1_at	Os06g0130200	Os.54931.1.S2_at	Os.12998.1.S1_at
Os05g0556700	Os.49858.1.S1_at	Os06g0165100	Os.22589.1.S1_at	Os06g0625400	Os.17675.1.S1_at	Os07g0601100		Os03g0188100	Os.28399.1.S2_at	Os06g0155600	Os.5526.1.S1_at	Os.13071.1.S1_at
Os05g0557800	Os.49870.1.S1_at	Os01g0356900	Os.22636.1.S1_at	Os06g0624900	Os.17717.1.S1_at	Os07g0614400		Os03g0189300	Os.28427.1.S2_a_at	Os02g0823300	Os.55486.2.S1_at	Os.1308.1.S1_at
Os05g0558400	Os.4996.1.S1_at	Os07g0567500	Os.22637.1.S1_a_at	Os06g0627100	Os.17768.1.S1_at	Os07g0617500		Os03g0192100	Os.28482.1.S1_at	Os06g0153900	Os.5553.1.S1_at	Os.13081.1.S1_at
Os05g0565000	Os.50125.1.S1_at	Os09g0440600	Os.22653.1.S1_s_at	Os06g0626200	Os.17809.1.S1_at	Os07g0623300		Os03g0192400	Os.28645.1.S1_at	Os07g0521000	Os.55607.1.S1_at	Os.1316.1.S1_a_at
Os05g0566800	Os.50255.1.S1_at	Os08g0278100	Os.22675.1.S1_at	Os12g0107300	Os.17811.1.S1_at	Os07g0632400		Os03g0196200	Os.28798.1.S1_at	Os08g0544200	Os.5570.1.A1_at	Os.13384.1.S1_at
Os05g0573200	Os.50277.1.S1_at	Os06g0164600	Os.22749.1.S1_at	Os04g0564300	Os.17839.1.A1_at	Os07g0633200		Os03g0197900	Os.2881.1.S1_at	Os04g0416900	Os.56044.1.S1_at	Os.134.1.S1_at
Os05g0574500	Os.50323.1.S1_at	Os07g0102000	Os.22884.1.A1_at	Os04g0565900	Os.17851.1.S1_at	Os07g0633300		Os03g0200400	Os.29063.2.S1_at	Os03g0295700	Os.56138.1.A1_at	Os.13459.1.S1_at
Os05g0581800	Os.50337.1.S1_at	Os12g0615200	Os.22911.1.S1_a_at	Os12g0137200	Os.17852.1.S1_at	Os07g0635600		Os03g0201800	Os.29800.1.S1_x_at	Os05g0562800	Os.56218.1.S1_at	Os.13478.1.S1_at
Os05g0586700	Os.5034.1.S1_at	Os05g0195000	Os.22940.1.S1_at	Os12g0131500	Os.17863.1.S1_at	Os07g0641500		Os03g0206300	Os.29800.2.S2_at	Os07g0614100	Os.56279.1.S1_at	Os.13479.1.S1_at
Os05g0587200	Os.50369.1.S1_at	Os03g0323100	Os.22947.1.S1_a_at	Os12g0132000	Os.17876.1.S1_at	Os07g0648700		Os03g0207200	Os.29810.1.S1_at	Os02g0249700	Os.5633.1.S1_at	Os.13480.1.S1_at
Os05g0596700	Os.50463.1.S1_at	Os01g0308300	Os.22994.1.S1_at	Os04g0561600	Os.17878.1.S1_at	Os07g0651500		Os03g0207300	Os.29822.1.S1_at	Os04g0312300	Os.56352.1.S1_at	Os.13485.1.S1_at
Os06g0102300	Os.50507.1.S1_at	Os07g0121100	Os.23073.1.S1_at	Os04g0566800	Os.17896.1.S1_at	Os07g0655600		Os03g0209400	Os.29825.2.S1_at	Os03g0669600	Os.5642.1.S1_at	Os.13490.1.S1_at
Os06g0107100	Os.50594.1.S1_at	Os11g0457700	Os.23095.1.S1_at	Os06g0587300	Os.17960.1.S1_at	Os07g0658300		Os03g0219100	Os.29859.1.S1_at	Os09g0125100	Os.5651.1.S1_a_at	Os.13496.1.S1_at
Os06g0118600	Os.50606.1.S1_at	Os01g0304100	Os.23289.1.S1_at	Os12g0141600	Os.1799.1.S1_a_at	Os07g0670800		Os03g0226300	Os.30203.1.S1_at	Os07g0200000	Os.56988.1.S1_at	Os.135.1.S1_at
Os06g0127200	Os.5064.1.S1_at	Os02g0791700	Os.2329.1.S1_a_at	Os12g0137500	Os.18042.1.S1_at	Os07g0672500		Os03g0226800	Os.3033.1.S1_at	Os07g0574800	Os.57099.1.S1_at	Os.13501.1.S1_at
Os06g0139900	Os.50645.1.S1_a_at	Os06g0142700	Os.23410.1.A1_at	Os01g0742500	Os.18092.1.S1_at	Os07g0682000		Os03g0227000	Os.3049.1.S1_at	Os09g0347700	Os.57148.1.S1_at	Os.13515.1.S1_at
Os06g0140800	Os.5075.1.S1_at	Os01g0306200	Os.23411.1.S1_at	Os12g0138000	Os.1813.1.S1_at	Os07g0684900		Os03g0227700	Os.30588.1.S1_at	Os04g0509100	Os.57165.1.S1_at	Os.1352.1.S1_at
Os06g0143900	Os.50827.1.S1_x_at	Os06g0143700	Os.23416.2.S1_at	Os01g0749100	Os.18153.1.S1_at	Os07g0688000		Os03g0233700	Os.3075.1.S1_s_at	Os04g0447500	Os.5720.1.S2_at	Os.13521.1.S1_at
Os06g0146200	Os.50934.1.S1_at	Os03g0325400	Os.23440.1.A1_at	Os12g0123900	Os.18186.1.S1_at	Os07g0693200		Os03g0241800	Os.30995.1.S1_at	Os05g0132400	Os.5729.1.S1_at	Os.13551.1.S1_at
Os06g0156400	Os.50994.1.S1_at	Os10g0501000	Os.23474.1.A1_at	Os06g0607100	Os.18196.1.S1_at	Os08g0101700		Os03g0242300	Os.31403.1.S1_at	Os10g0446100	Os.57332.1.S1_at	Os.13577.1.S1_at
Os06g0157800	Os.51216.1.S1_a_at	Os10g0500700	Os.23503.1.S1_at	Os12g0126000	Os.18334.1.S1_at	Os08g0110100		Os03g0242400	Os.31546.1.S1_at	Os01g0145200	Os.57422.1.S1_x_at	Os.13584.1.S1_at
Os06g0179000	Os.51314.1.S1_at	Os07g0119100	Os.23529.1.A1_at	Os12g0118700	Os.18342.1.S1_at	Os08g0113500		Os03g0249200	Os.31563.1.S1_at	Os08g0460900	Os.5825.1.S1_a_at	Os.13587.1.S1_at
Os06g0188800	Os.51421.1.S1_at	Os01g0314000	Os.23612.1.S1_at	Os06g0608500	Os.18349.1.A1_s_at	Os08g0128400		Os03g0250200	Os.31602.1.S1_at	Os03g0390400	Os.5845.1.S1_at	Os.13599.1.S1_at
Os06g0189600	Os.51510.1.S1_at	Os05g0192400	Os.23621.1.S1_a_at	Os12g0129000	Os.18422.1.A1_at	Os08g0130500		Os03g0254900	Os.31623.1.S1_at	Os04g0129500	Os.5871.1.S1_s_at	Os.13604.1.S1_at
Os06g0190500	Os.51560.1.S1_at	Os07g0120800	Os.23623.1.A1_at	Os04g0559200	Os.18429.1.S1_x_at	Os08g0131000		Os03g0255200	Os.31624.1.S1_at	Os03g0180800	Os.5886.1.S1_at	Os.13618.1.S1_at
Os06g0206100	Os.51643.1.S1_at	Os10g0501900	Os.23683.1.A1_at	Os04g0560000	Os.18434.1.S1_at	Os08g0133700		Os03g0255500	Os.31630.3.S1_at	Os03g0810600	Os.5886.1.S1_at	Os.13624.1.S1_at
Os06g0210500	Os.51760.2.S1_at	Os03g0324800	Os.2370.2.S1_at	Os01g0750900	Os.18445.1.S1_at	Os08g0136700		Os03g0259300	Os.31637.1.S1_at	Os02g0768700	Os.5894.1.S1_at	Os.13649.1.S1_at
Os06g0213900	Os.51766.1.S1_x_at	Os08g0318400	Os.23883.1.S1_a_at	Os01g0750500	Os.1849.1.S1_at	Os08g0139700		Os03g0261500	Os.31656.1.S1_x_at	Os01g0229300	Os.5915.1.S1_at	Os.13690.1.S1_at
Os06g0217700	Os.51824.1.S1_at	Os11g0454100	Os.23916.1.A1_at	Os12g0128800	Os.18580.1.S1_at	Os08g0156900		Os03g0262500	Os.32072.1.S1_at	Os03g0225600	Os.5917.1.S1_a_at	Os.13714.1.S1_at
Os06g0234800	Os.51825.1.S1_at	Os11g0453900	Os.24003.2.S1_x_at	Os01g0654500	Os.18584.1.S1_at	Os08g0167800		Os03g0263700	Os.32115.1.S1_at	Os03g0193300	Os.5944.1.A1_at	Os.13727.1.S1_at
Os06g0237500	Os.51874.1.S1_at	Os05g0203000	Os.2402.1.S1_at	Os12g0287300	Os.18634.1.S1_at	Os08g0169100		Os03g0263900	Os.32197.2.S1_x_at	Os11g0236000	Os.5988.1.S1_at	Os.13772.1.S1_at
Os06g0247500	Os.51964.1.S1_at	Os06g0140300	Os.2402.1.S1_at	Os12g0284000	Os.18647.1.S1_at	Os08g0174300		Os03g0264000	Os.32339.1.S1_at	Os09g0446000	Os.6002.1.S1_at	Os.13875.1.S1_at
Os06g0265000	Os.51965.1.S1_at	Os01g0904200	Os.24044.1.S1_at	Os06g0331300	Os.18661.1.S1_at	Os08g0177300		Os03g0268100	Os.32501.1.S1_a_at	Os07g0458900	Os.6006.1.S1_a_at	Os.13884.1.S1_at
Os06g0277000	Os.52007.1.S1_at	Os04g0418000	Os.24106.2.A1_at	Os01g0653700	Os.18690.1.S1_at	Os08g0185900		Os03g0268300	Os.32736.1.S1_at	Os04g0497200	Os.6082.1.S1_at	Os.13897.2.S1_at
Os06g0281400	Os.52031.1.S1_at	Os11g0452400	Os.24159.1.S1_at	Os12g0288900	Os.18701.1.S1_at	Os08g0187900		Os03g0270800	Os.32749.2.S1_x_at	Os10g0407100	Os.6095.1.S1_at	Os.13900.1.S1_at
Os06g0291600	Os.52057.1.S1_at	Os09g0408600	Os.24213.1.S1_at	Os06g0326700	Os.18708.1.S1_at	Os08g0192800		Os03g0277100	Os.32770.1.S1_at	Os06g0176200	Os.6155.1.S1_at	Os.13917.1.S1_at
Os06g0297600	Os.52084.1.S1_at	Os01g0904500	Os.24285.1.A1_at	Os04g0643100	Os.18924.1.S1_at	Os08g0194900		Os03g0278400	Os.32787.2.S1_x_at	Os08g0107300	Os.6168.1.S1_at	Os.13926.1.S1_at
Os06g0298500	Os.52154.1.S1_at	Os08g0326700	Os.24287.1.A1_at	Os06g0336200	Os.19011.1.S1_at	Os08g0198300		Os03g0279700	Os.32834.1.S1_at	Os02g0158800	Os.6224.2.S1_at	Os.13941.1.S1_s_at
Os06g0300600	Os.52222.1.S1_at	Os10g0504200	Os.24310.1.A1_a_at	Os12g0279000	Os.19126.1.S1_at	Os08g0198800		Os03g0281100	Os.32943.1.S1_at	Os05g0155300	Os.6239.1.S1_at	Os.13975.1.S1_at
Os06g0304700	Os.52232.1.S1_x_at	Os05g0198000	Os.2448.1.S1_at	Os01g0658500	Os.19131.1.A1_at	Os08g0203100		Os03g0282800	Os.33200.1.S1_at	Os02g0514700	Os.6253.1.S1_a_at	Os.13976.1.S1_at
Os06g0326500	Os.52262.1.S1_at	Os05g0198100	Os.24612.1.A1_at	Os12g0278900	Os.19165.1.S1_at	Os08g0203300		Os03g0286200	Os.33208.1.S1_at	Os03g0395700	Os.6306.1.S2_at	Os.13979.1.A1_at
Os06g0331500	Os.52295.1.S1_at	Os11g0456200	Os.2467.1.S1_at	Os06g0303400	Os.19170.1.S1_at	Os08g0229300		Os03g0286300	Os.33221.1.S1_at	Os05g0160600	Os.6336.1.S1_at	Os.13980.1.S1_at
Os06g0332500	Os.52320.1.S1_at	Os05g0197900	Os.24692.1.A1_at	Os01g0633200	Os.19296.1.S1_at	Os08g0229400		Os03g0288700	Os.33273.1.S1_at	Os05g0153500	Os.6384.1.S1_at	Os.13987.1.S1_at
Os06g0360600	Os.52389.1.S1_x_at	Os06g0141200	Os.24693.1.A1_s_at	Os12g0411900	Os.19345.1.S1_at	Os08g0231600		Os03g0289300	Os.33336.1.S1_at	Os04g0381100	Os.6386.1.S1_at	Os.13993.1.S1_at
Os06g0479300	Os.52393.1.S1_at	Os04g0420100	Os.24780.1.A1_a_at	Os06g0309000	Os.19374.2.S1_x_at	Os08g0239100		Os03g0293000	Os.33361.1.S1_at	Os01g0546000	Os.6411.1.S1_a_at	Os.14000.1.S1_at
Os06g0530700	Os.52464.1.S1_at	Os06g0141300	Os.24931.1.S1_at	Os06g0308900	Os.20030.1.S1_at	Os08g0240200		Os03g0294700	Os.33406.1.A1_x_at	Os05g0532500	Os.6425.1.S1_at	Os.14006.1.S1_at
Os06g0535100	Os.52483.1.S1_at	Os01g0894300	Os.24943.1.S1_at	Os04g0660400	Os.20064.1.S1_a_at	Os08g0241900		Os03g0295500	Os.33418.1.S1_at	Os04g0180900	Os.6554.1.S1_at	Os.14065.1.S1_at
Os06g0538000	Os.52579.1.S1_at	Os12g0636400	Os.24974.1.S1_a_at	Os01g0632700	Os.20108.1.S1_a_at	Os08g0248300		Os03g0297700	Os.33421.1.S1_at	Os02g0184400	Os.6597.1.S1_at	Os.14073.1.S1_at
Os06g0549700	Os.52712.1.S1_at	Os01g0894000	Os.24976.1.A1_s_at	Os06g0295500	Os.20171.1.S1_at	Os08g0249600		Os03g0300500	Os.33687.1.S1_at	Os10g0560200	Os.6600.1.S1_at	Os.14076.1.S1_s_at
Os06g0550000	Os.52798.1.S1_at	Os01g0323100	Os.25015.1.A1_at	Os06g0316100	Os.20189.1.S1_at	Os08g0265000		Os03g0301400	Os.33722.1.S1_at	Os02g0556900	Os.6631.1.S1_at	Os.14081.1.S1_at
Os06g0553100	Os.52798.1.S1_at	Os06g0149300	Os.25020.1.S1_at	Os01g0649100	Os.20294.1.S1_at	Os08g0267900		Os03g0309400	Os.33732.2.S1_at	Os07g0606500	Os.6641.1.S1_at	Os.14084.1.S1_at
Os06g0553800	Os.52851.1.S1_at	Os05g0182600	Os.25042.1.S1_x_at	Os01g0646700	Os.20303.1.S1_s_at	Os08g0268000		Os03g0309800	Os.33732.3.S1_x_at	Os10g0519600	Os.6714.1.S1_a_at	Os.14086.1.S1_s_at
Os06g0554800	Os.52989.1.S1_at	Os02g0782200	Os.25117.1.A1_at	Os12g0293000	Os.20312.1.S1_at	Os08g0285300		Os03g0310600	Os.33737.1.S1_at	Os07g0211400	Os.6716.1.S1_at	Os.14095.1.S1_at
Os06g0566600	Os.52996.1.S1_at	Os12g0636700	Os.25124.1.A1_at	Os06g0321600	Os.20320.1.S1_at	Os08g0293200		Os03g0313000	Os.33738.1.S1_at	Os06g0248300	Os.6760.1.A1_at	Os.14099.1.S1_a_at
Os06g0574700	Os.53018.2.S1_x_at	Os10g0497700	Os.25156.1.A1_at	Os04g0646100	Os.20337.1.S1_x_at	Os08g0293300		Os03g0319300	Os.3379.1.S1_at	Os05g0437500	Os.6766.1.S1_s_at	Os.14102.1.S1_at
Os06g0603400	Os.53039.1.S1_at	Os02g0780500	Os.25157.1.A1_at	Os01g0645200	Os.20428.1.S1_at	Os08g0303000		Os03g0320000	Os.3393.1.S2_at	Os02g0813500	Os.6847.1.S1_at	Os.14106.1.S1_at
Os06g0617800	Os.53053.1.S1_at	Os04g0432600	Os.25167.1.S1_a_at	Os12g0405300	Os.20524.1.S1_at	Os08g0307200		Os03g0321100	Os.34013.2.S1_x_at	Os07g0695800	Os.7057.1.S1_at	Os.1411.1.S1_at
Os06g0618300	Os.53094.1.S1_at	Os02g0779000	Os.25223.1.A1_at	Os12g0405400	Os.20543.1.S1_at	Os08g0318600		Os03g0321400	Os.34131.1.S1_s_at	Os10g0537600	Os.7080.1.S1_at	Os.14113.1.S1_at
Os06g0619000	Os.53107.1.S1_at	Os10g0497500	Os.25292.1.S1_a_at	Os12g0228500	Os.20595.1.S1_a_at	Os08g0345100		Os03g0324800	Os.34131.1.S1_s_at	Os03g0405100	Os.7192.1.S1_at	Os.14123.1.S1_x_at
Os06g0630200	Os.53165.1.S1_at	Os02g0780800	Os.253.1.S1_at	Os01g0683500	Os.2068.1.S1_a_at	Os08g0369300		Os03g0333000	Os.34136.1.S1_at	Os05g0446900	Os.72.1.S1_at	Os.14128.1.S1_at
Os06g0638100	Os.53199.1.S1_at	Os03g0332600	Os.25311.1.A1_at	Os12g0225200	Os.20935.1.S1_at	Os08g0377500		Os03g0336200	Os.34161.1.S1_a_at	Os01g0567300	Os.7203.1.S1_at	Os.14132.1.S1_at
Os06g0641500	Os.53218.1.S1_at	Os12g0633200	Os.25407.1.S1_at	Os04g0615700	Os.21061.1.S1_at	Os08g0384400		Os03g0337100	Os.34196.1.S1_at	Os07g0558300	Os.7210.1.S1_at	Os.14145.1.A1_at
Os06g0643100	Os.53221.1.S1_at	Os01g0316800	Os.2562.1.S1_at	Os06g0493700	Os.21108.1.S1_at	Os08g0384700		Os03g0340700	Os.3433.1.S1_at	Os05g0455800	Os.7260.1.S1_x_at	Os.14152.1.S1_at
Os06g0649900	Os.53234.1.S1_at	Os03g0327700	Os.25624.1.S1_at	Os04g0618600	Os.21201.1.S1_at	Os08g0393900		Os03g0346500	Os.34354.1.S1_at	Os03g0728100	Os.7261.1.S1_at	Os.14157.1.S1_at
Os06g0653900	Os.53250.1.S1_at	Os05g0186300	Os.2623.1.S1_at	Os04g0620000	Os.21252.1.S1_at	Os08g0401800		Os03g0349600	Os.34356.1.S1_at	Os03g0712700	Os.7290.1.S1_s_at	Os.14194.1.S1_at
Os06g0664400	Os.53310.1.S1_at	Os07g0118300	Os.26440.1.S1_at	Os01g0679600	Os.21398.1.S1_at	Os08g0410300		Os03g0351900	Os.34369.1.S1_at	Os03g0702700	Os.7320.1.S1_at	Os.14207.1.S1_at
Os06g0667600	Os.53313.1.S1_at	Os07g0119000	Os.26441.2.S1_at	Os01g0682500	Os.2150.1.S1_at	Os08g0422700		Os03g0353600	Os.34372.1.S1_at	Os08g0482100	Os.7358.1.S1_at	Os.14261.1.S1_at
Os06g0677600	Os.53357.1.S1_at	Os07g0557200	Os.26566.1.S1_at	Os01g0682200	Os.2175.1.S1_a_at	Os08g0437300		Os03g0356200	Os.34466.1.S1_s_at	Os08g0116400	Os.7435.1.S1_at	Os.14276.1.S1_at
Os06g0678200	Os.53442.1.S1_at	Os08g0310300	Os.26648.1.S1_at	Os04g0618200	Os.21789.2.S1_x_at	Os08g0444400		Os03g0356700	Os.34575.1.S1_at	Os11g0522000	Os.7480.1.S1_x_at	Os.14297.1.S1_at
Os06g0695100	Os.53477.1.S1_at	Os02g0784400	Os.26701.1.S1_s_at	Os01g0688000	Os.21792.1.S1_at	Os08g0445900		Os03g0358700	Os.34588.1.S1_at	Os07g0577700	Os.7504.2.S1_at	Os.14325.1.S1_at
Os06g0702700	Os.53480.1.S1_x_at	Os02g0266000	Os.26706.1.S1_at	Os12g0207300	Os.21796.1.S1_at	Os08g0456200		Os03g0359600	Os.34596.1.S1_at	Os01g0527700	Os.7585.1.S1_at	Os.1433.1.S1_at
Os06g0708300	Os.53502.1.S1_at	Os01g0321700	Os.26830.1.S1_at	Os04g0610200	Os.21880.2.S1_x_at	Os08g0472400		Os03g0364700	Os.34638.1.S1_at	Os01g0185500	Os.7626.1.S1_at	Os.14351.1.A1_at
Os06g0719600	Os.53508.1.S1_at	Os12g0637700	Os.26844.1.S1_at	Os12g0203900	Os.21893.3.A1_at	Os08g0477900		Os03g0365900	Os.34647.1.S1_at	Os01g0921600	Os.7627.1.S1_x_at	Os.14361.1.S1_at
Os06g0720400	Os.53607.1.S1_at	Os09g0421300	Os.26856.1.S1_at	Os01g0695300	Os.22272.1.S1_at	Os08g0481000		Os03g0370600	Os.34696.2.S1_x_at	Os10g0478600	Os.7657.1.S1_at	Os.14362.1.S1_at
Os07g0100200	Os.53649.1.S1_at	Os11g0475600	Os.26892.1.A1_at	Os12g0207200	Os.22276.1.S1_a_at	Os08g0489300		Os03g0378000	Os.34717.1.S1_at	Os03g0583000	Os.7667.1.S1_x_at	Os.1438.1.S1_at
Os07g0110000	Os.5376.1.S1_at	Os02g0266200	Os.26931.1.S1_a_at	Os04g0611800	Os.22285.1.S1_a_at	Os08g0493800		Os03g0381200	Os.34729.1.S1_at	Os10g0484400	Os.7671.1.S1_at	Os.14385.1.S1_at
Os07g0110100	Os.53768.1.S1_at	Os06g0148300	Os.26957.1.A1_a_at	Os06g0499000	Os.22305.1.S1_at	Os08g0514000		Os03g0388800	Os.34730.1.S1_at	Os02g0205400	Os.7768.1.S1_at	Os.14390.1.S1_at
Os07g0110300	Os.53796.1.S1_at	Os11g0474400	Os.26983.1.S1_s_at	Os12g0210000	Os.22453.1.S1_at	Os08g0515600		Os03g0389000	Os.34746.2.S1_at	Os10g0176300	Os.7818.1.S1_at	Os.14392.1.S1_at
Os07g0112800	Os.53800.1.S1_at	Os03g0328400	Os.26985.1.S1_at	Os01g0691700	Os.22569.1.S1_at	Os08g0517800		Os03g0391000	Os.34829.1.S1_at	Os09g0533300	Os.7907.1.S2_at	Os.144.1.S1_at
Os07g0113200	Os.53812.1.S1_at	Os07g0115200	Os.27046.2.S1_x_at	Os01g0664500	Os.22631.1.S1_a_at	Os08g0519900		Os03g0395100	Os.34882.1.S1_at	Os11g0180200	Os.7921.1.S1_at	Os.14402.1.S1_at
Os07g0115800	Os.53823.1.S1_at	Os04g0618100	Os.27073.1.S1_at	Os06g0346400	Os.22672.1.S1_at	Os08g0520100		Os03g0397400	Os.34984.1.A1_at	Os03g0694700	Os.7943.1.S1_a_at	Os.14413.1.S1_at
Os07g0123800	Os.53859.1.S1_at	Os10g0116900	Os.27076.1.S1_at	Os06g0342500	Os.22690.2.S1_x_at	Os08g0527700		Os03g0399000	Os.35017.1.S1_at	Os05g0588200	Os.7943.3.S1_s_at	Os.14423.1.S1_at
Os07g0129700	Os.5394.1.S1_at	Os04g0617700	Os.27110.1.A1_at	Os06g0350200	Os.22749.1.S1_at	Os08g0533300		Os03g0399500	Os.35028.2.S1_x_at	Os03g0116100	Os.7961.1.S1_at	Os.14427.1.S1_at
Os07g0133700	Os.53978.1.S1_at	Os01g0696500	Os.27140.1.S1_a_at	Os04g0632400	Os.22778.1.S1_at	Os08g0536200		Os03g0419500	Os.35080.1.S1_at	Os03g0330000	Os.7984.1.S1_at	Os.1445.1.S1_at
Os07g0139600	Os.53985.1.S1_at	Os07g0649200	Os.27188.1.S1_at	Os06g0342200	Os.22786.1.S1_at	Os08g0545300		Os03g0423000	Os.351.1.S1_at	Os08g0533700	Os.8016.1.S1_a_at	Os.14475.1.S1_at
Os07g0171200	Os.5400.1.S1_at	Os12g0204800	Os.27236.2.A1_s_at	Os06g0338900	Os.22812.1.S1_a_at	Os08g0545900		Os03g0424900	Os.35155.1.S1_at	Os01g0904200	Os.8042.1.S1_at	Os.14492.1.S1_at
Os07g0173500	Os.54001.1.S1_at	Os03g0712600	Os.27251.1.S1_at	Os12g0265400	Os.22835.1.S1_at	Os08g0555600		Os03g0425600	Os.35193.1.S1_at	Os10g0546300	Os.8080.1.S1_at	Os.14546.1.S1_at
Os07g0173700	Os.54078.1.S1_at	Os02g0556100	Os.27320.1.S1_at	Os06g0475500	Os.22916.1.A1_at	Os08g0564000		Os03g0427100	Os.3539.1.S1_at	Os02g0649400	Os.8088.1.S1_at	Os.14549.1.S1_at
Os07g0174200	Os.54086.1.A1_at	Os10g0116400	Os.27341.1.S1_at	Os01g0675500	Os.23036.1.A1_at	Os09g0107600		Os03g0432100	Os.3546.1.S1_at	Os11g0226000	Os.8095.1.S2_at	Os.14554.1.S1_at
Os07g0184600	Os.54097.1.A1_at	Os03g0648500	Os.27383.1.S1_at	Os04g0624900	Os.23157.1.S1_at	Os09g0110500		Os03g0432900	Os.35482.2.S1_at	Os08g0345800	Os.8101.1.S1_at	Os.14565.1.S1_at
Os07g0191000	Os.54112.1.S1_at	Os04g0555700	Os.27390.1.S1_a_at	Os12g0236700	Os.23168.1.S1_at	Os09g0122000		Os03g0434500	Os.35495.1.S1_at	Os06g0268800	Os.8162.1.S1_at	Os.14571.1.S1_s_at
Os07g0194100	Os.54129.2.S1_x_at	Os01g0698900	Os.27456.1.S1_x_at	Os01g0678700	Os.23179.1.S1_at	Os09g0255400		Os03g0436400	Os.35568.1.S1_at	Os03g0112100	Os.8168.1.S1_at	Os.14572.1.S1_at
Os07g0207400	Os.5413.2.S1_at	Os07g0694700	Os.27512.1.A1_at	Os01g0667900	Os.23191.1.S1_at	Os09g0255800		Os03g0441000	Os.3558.1.S1_at	Os10g0360600	Os.8190.1.S1_at	Os.14592.1.S1_at
Os07g0209000	Os.54176.1.S1_at	Os10g0123200	Os.27516.1.A1_at	Os06g0355800	Os.23196.1.S1_x_at	Os09g0265300		Os03g0448900	Os.35591.1.S1_a_at	Os06g0574500	Os.8229.1.S1_at	Os.14593.1.S1_at
Os07g0212200	Os.54204.1.S1_at	Os07g0652800	Os.27520.8.S1_x_at	Os06g0354600	Os.23199.1.S1_at	Os09g0269400		Os03g0449000	Os.35606.1.S1_at	Os04g0416400	Os.8247.1.S1_at	Os.146.1.S1_at
Os07g0216200	Os.54247.1.S1_at	Os07g0650000	Os.27534.1.A1_at	Os01g0673900	Os.23229.1.S1_at	Os09g0271100		Os03g0454300	Os.35772.1.S1_at	Os06g0620600	Os.8322.1.S2_at	Os.1460.1.S1_at
Os07g0222700	Os.54281.1.S1_at	Os10g0117800	Os.27605.1.S1_at	Os12g0252000	Os.2328.1.S1_at	Os09g0273900		Os03g0561400	Os.35800.1.S1_at	Os08g0157600	Os.8445.1.S1_at	Os.14630.1.S1_at
Os07g0224000	Os.54306.1.S1_at	Os07g0650300	Os.27699.1.A1_at	Os06g0361500	Os.23313.1.S1_x_at	Os09g0279300		Os03g0568500	Os.35895.1.S1_at	Os03g0681800	Os.8608.1.S1_a_at	Os.14637.1.S1_at
Os07g0238800	Os.54343.1.S1_at	Os06g0525000	Os.27789.1.A1_at	Os08g0278600	Os.23350.1.S1_at	Os09g0282300		Os03g0568800	Os.35952.1.S1_at	Os02g0805700	Os.8626.3.S1_s_at	Os.14648.1.S1_at
Os07g0239500	Os.54364.1.S1_at	Os12g0198200	Os.27859.1.S1_at	Os03g0332700	Os.23469.1.S1_at	Os09g0295100		Os03g0575700	Os.36034.1.S1_at	Os08g0485400	Os.8657.1.S1_at	Os.14649.1.S1_at
Os07g0240300	Os.54391.1.S1_at	Os06g0634300	Os.27900.1.A1_x_at	Os02g0754800	Os.2350.1.S1_at	Os09g0309300		Os03g0577500	Os.36104.1.S1_at	Os03g0774300	Os.8657.1.S1_at	Os.14664.1.A2_at
Os07g0242400	Os.54403.1.S1_at	Os02g0621100	Os.27989.1.A1_at	Os03g0330800	Os.2354.1.S1_at	Os09g0324200		Os03g0580700	Os.36498.1.S1_at	Os03g0202200	Os.8659.1.S1_at	Os.14675.2.S1_at
Os07g0243100	Os.5450.1.S1_at	Os06g0516800	Os.28022.1.S1_s_at	Os03g0331900	Os.23556.1.S1_at	Os09g0328700		Os03g0580800	Os.36736.1.S1_at	Os01g0852000	Os.8669.1.S1_at	Os.14679.1.S1_at
Os07g0252000	Os.54617.1.S1_at	Os06g0515400	Os.28370.1.A1_s_at	Os09g0450200	Os.23621.1.S1_a_at	Os09g0349800		Os03g0581400	Os.37365.1.S1_at	Os03g0288900	Os.8704.1.S1_at	Os.14684.1.S1_at
Os07g0258400	Os.54770.1.S1_at	Os06g0634700	Os.28418.1.S1_a_at	Os02g0753300	Os.2365.1.S1_at	Os09g0353400		Os03g0586400	Os.37371.1.S1_at	Os04g0101300	Os.8715.1.S1_at	Os.14690.1.S1_at
Os07g0259100	Os.54850.1.S1_at	Os12g0211600	Os.28433.3.S1_x_at	Os09g0448100	Os.23655.1.A1_at	Os09g0364400		Os03g0607400	Os.37466.1.S1_s_at	Os03g0136900	Os.8731.2.S1_s_at	Os.14697.1.S1_at
Os07g0264000	Os.5486.1.S1_at	Os03g0644400	Os.2854.1.S1_at	Os03g0333800	Os.23672.1.S1_at	Os09g0372200		Os03g0619700	Os.37509.1.S1_at	Os05g0168400	Os.8748.1.S1_at	Os.14765.1.S1_at
Os07g0273500	Os.54860.1.S1_at	Os07g0647200	Os.28541.1.S1_at	Os02g0753800	Os.23898.1.S1_at	Os09g0387700		Os03g0625100	Os.37520.1.S1_at	Os10g0492000	Os.8795.1.S1_at	Os.14771.1.S1_at
Os07g0292800	Os.54867.1.S1_at	Os04g0619700	Os.28605.1.S1_at	Os08g0282000	Os.23911.1.S1_at	Os09g0416900		Os03g0633400	Os.3768.1.S1_at	Os03g0324700	Os.8898.1.S1_s_at	Os.14776.1.A1_at
Os07g0297100	Os.54926.1.S1_at	Os03g0713400	Os.2867.1.A1_at	Os02g0760300	Os.23977.1.S1_at	Os09g0417600		Os03g0636800	Os.37723.1.S1_at	Os03g0755000	Os.8972.1.S1_at	Os.14778.1.S1_at
Os07g0300200	Os.54961.1.S1_at	Os07g0647500	Os.2884.1.S1_at	Os08g0288500	Os.23984.1.S1_at	Os09g0418300		Os03g0638700	Os.37726.1.A1_at	Os05g0128400	Os.9110.1.S1_at	Os.14785.1.S1_at
Os07g0404300	Os.5498.1.S1_at	Os10g0115700	Os.28873.1.S1_at	Os03g0326500	Os.24073.1.S1_at	Os09g0422600		Os03g0645300	Os.3777.1.S1_s_at	Os05g0382600	Os.9115.1.S1_at	Os.14832.1.S1_at
Os07g0408700	Os.55052.1.S1_at	Os08g0101200	Os.2919.1.S1_s_at	Os02g0761900	Os.24083.1.A1_at	Os09g0433500		Os03g0646900	Os.37844.1.S1_at	Os04g0596400	Os.9126.1.S1_at	Os.14835.2.S1_at
Os07g0409700	Os.55062.1.S1_at	Os10g0340100	Os.2961.1.S1_at	Os08g0290000	Os.24318.1.S1_at	Os09g0445000		Os03g0648300	Os.37960.2.S1_at	Os02g0494600	Os.9135.1.S1_at	Os.14842.1.S1_at
Os07g0413700	Os.5507.1.S1_at	Os03g0646300	Os.2976.1.S1_at	Os08g0287800	Os.24334.1.A1_at	Os09g0445700		Os03g0651800	Os.37969.1.S1_at	Os03g0801600	Os.9168.1.S1_at	Os.14843.1.S1_at
Os07g0415200	Os.55131.1.S1_at	Os01g0692600	Os.29851.1.S1_x_at	Os08g0282800	Os.24395.1.S1_a_at	Os09g0447500		Os03g0655600	Os.3825.1.S1_at	Os06g0560000	Os.9212.1.S1_at	Os.14846.1.S1_at
Os07g0434200	Os.5522.1.S1_at	Os07g0693100	Os.29866.1.S1_at	Os08g0282400	Os.24503.1.S1_x_at	Os09g0459200		Os03g0659300	Os.38283.1.S3_a_at	Os05g0486200	Os.9220.1.S1_at	Os.14852.1.A1_at
Os07g0437500	Os.55226.1.S1_at	Os12g0111900	Os.30021.1.S1_at	Os02g0759700	Os.24599.1.A1_at	Os09g0461600		Os03g0661500	Os.38391.1.A1_at	Os02g0161400	Os.9236.1.S1_at	Os.14866.1.S1_at
Os07g0450000	Os.55287.1.S1_at	Os12g0112500	Os.30055.1.S1_x_at	Os09g0478100	Os.24652.1.S1_at	Os09g0479200		Os03g0670100	Os.38402.1.S1_at	Os02g0816100	Os.9246.1.S1_at	Os.14868.1.S1_at
Os07g0464900	Os.55311.1.S1_at	Os03g0655600	Os.30269.2.S1_at	Os08g0232000	Os.24694.1.S1_at	Os09g0484300		Os03g0673600	Os.38422.1.S1_at	Os10g0188400	Os.9282.1.S1_at	Os.1487.1.S1_at
Os07g0467200	Os.55318.1.S1_at	Os04g0613400	Os.30324.2.S1_x_at	Os03g0356700	Os.25111.1.S1_at	Os09g0485900		Os03g0684400	Os.38894.1.S1_s_at	Os05g0355300	Os.9313.1.S1_at	Os.14870.1.S1_at
Os07g0485100	Os.55377.1.S1_x_at	Os01g0764000	Os.30505.1.S1_at	Os09g0479100	Os.25169.1.S1_at	Os09g0487200		Os03g0690500	Os.39009.1.S1_at	Os08g0384000	Os.9374.1.S1_at	Os.14872.1.S1_at
Os07g0489500	Os.55526.1.S1_at	Os01g0763800	Os.30521.1.S1_at	Os02g0727300	Os.25208.1.S1_at	Os09g0493500		Os03g0692000	Os.39505.1.S1_at	Os02g0762300	Os.9389.2.S2_at	Os.14877.1.S1_at
Os07g0490300	Os.55575.1.S1_at	Os07g0654800	Os.30589.1.S1_at	Os08g0227200	Os.25308.1.A1_at	Os09g0495400		Os03g0693000	Os.39997.1.S1_at	Os03g0645200	Os.9403.1.S1_s_at	Os.14882.1.S1_at
Os07g0513200	Os.55691.1.S1_at	Os12g0189300	Os.31129.1.S1_at	Os09g0478400	Os.25453.1.A1_at	Os09g0501100		Os03g0699600	Os.40094.1.A1_at	Os10g0435400	Os.9447.1.S1_at	Os.14909.2.S1_at
Os07g0516900	Os.55693.1.S1_at	Os12g0112600	Os.3121.1.S1_at	Os02g0729300	Os.25494.1.S1_at	Os09g0506100		Os03g0699800	Os.40181.1.S1_at	Os08g0272200	Os.9474.1.S1_at	Os.14911.1.S1_at
Os07g0518200	Os.55784.1.S1_at	Os10g0323600	Os.31301.1.S1_at	Os02g0732500	Os.25513.1.S1_at	Os09g0508000		Os03g0710800	Os.4041.1.S1_at	Os08g0288200	Os.9504.1.S1_at	Os.14913.2.S1_x_at
Os07g0521100	Os.55820.1.S1_at	Os12g0182900	Os.31468.1.S1_at	Os03g0338200	Os.25544.1.S1_at	Os09g0519100		Os03g0711200	Os.40410.1.A1_s_at	Os04g0563100	Os.9515.2.A1_at	Os.14930.1.S1_at
Os07g0521200	Os.56058.1.S1_at	Os02g0612000	Os.31589.1.S1_at	Os08g0259100	Os.25573.1.S1_a_at	Os09g0521000		Os03g0711500	Os.411.1.S1_a_at	Os01g0229000	Os.953.1.S1_at	Os.14941.2.S1_a_at
Os07g0523300	Os.56059.1.S1_at	Os06g0621600	Os.31644.1.S1_at	Os03g0342400	Os.25754.1.A1_at	Os09g0522100		Os03g0712900	Os.41333.1.A1_at	Os02g0796300	Os.9535.2.S1_x_at	Os.14974.1.S1_at
Os07g0544900	Os.56093.1.S1_at	Os01g0705800	Os.31644.2.S1_at	Os09g0453800	Os.2616.1.S1_at	Os09g0526600		Os03g0715500	Os.4192.2.A1_at	Os02g0234500	Os.9587.1.S1_a_at	Os.14985.1.S1_at
Os07g0549200	Os.56126.1.S1_at	Os12g0186600	Os.31647.1.S1_at	Os08g0263300	Os.2616.1.S1_at	Os09g0532200		Os03g0718100	Os.4210.1.S1_at	Os03g0840900	Os.9591.1.S1_at	Os.14993.1.A1_at
Os07g0550300	Os.5617.1.S1_at	Os03g0656800	Os.31653.1.S1_at	Os02g0748300	Os.26388.3.S1_x_at	Os09g0536300		Os03g0719400	Os.42230.1.S1_at	Os04g0456400	Os.9593.1.S1_at	Os.14995.1.S1_a_at
Os07g0554500	Os.56243.1.S1_at	Os10g0323900	Os.31773.2.S1_x_at	Os03g0349600	Os.26430.1.A1_at	Os09g0543400		Os03g0726200	Os.4281.1.S1_x_at	Os02g0556700	Os.9731.1.S1_at	Os.14999.1.S1_x_at
Os07g0554900	Os.5634.1.S1_at	Os06g0530200	Os.318.1.S1_at	Os08g0237200	Os.26430.1.A1_at	Os09g0549700		Os03g0729000	Os.43159.1.S1_at	Os02g0668000	Os.9742.1.S1_at	Os.15002.1.S1_at
Os07g0555200	Os.5650.1.S1_at	Os04g0614600	Os.3195.2.S1_x_at	Os08g0237100	Os.26430.1.A1_at	Os09g0568200		Os03g0729100	Os.4335.1.S1_at	Os08g0467400	Os.9758.1.S1_at	Os.15013.1.S1_at
Os07g0558100	Os.5673.1.S1_at	Os01g0700200	Os.32068.1.S1_at	Os03g0344700	Os.26461.1.S1_at	Os10g0100800		Os03g0734900	Os.43357.1.S1_at	Os01g0953600	Os.9803.1.S1_a_at	Os.15042.1.S1_a_at
Os07g0571700	Os.5685.1.S1_at	Os10g0329400	Os.32115.1.S1_at	Os09g0464000	Os.26471.2.S1_x_at	Os10g0128700		Os03g0735100	Os.43374.1.S1_at	Os09g0375100	Os.9816.1.S1_a_at	Os.15047.1.S1_s_at
Os07g0587100	Os.57024.1.S1_at	Os01g0764800	Os.32455.1.S1_at	Os02g0736500	Os.26546.1.S1_at	Os10g0140700		Os03g0735200	Os.43417.1.S1_at	Os05g0541700	Os.9920.1.S1_at	Os.15057.1.S1_at
Os07g0587400	Os.57049.1.S1_at	Os07g0654100	Os.32493.1.S1_at	Os02g0778300	Os.26628.1.S1_at	Os10g0145200		Os03g0738700	Os.43672.1.S1_x_at	Os01g0906200	Os.9938.1.S1_at	Os.15058.1.S1_at
Os07g0603900	Os.5707.1.S1_at	Os04g0556500	Os.32803.1.S1_at	Os09g0420100	Os.26701.1.S1_s_at	Os10g0149000		Os03g0745400	Os.43704.1.S1_at	Os04g0409200	Os.9961.1.S1_at	Os.1506.1.S1_at
Os07g0604500	Os.57093.1.S1_at	Os12g0190000	Os.3284.1.S1_at	Os03g0309800	Os.26703.1.S1_at	Os10g0159800		Os03g0746400	Os.4377.1.S1_at	Os02g0652800	OsAffx.10973.1.S1_s_at	Os.15074.1.S1_at
Os07g0608100	Os.5711.1.S1_at	Os06g0530600	Os.33200.1.S1_at	Os08g0330900	Os.26713.1.S1_at	Os10g0162000		Os03g0746500	Os.43909.1.S1_at	Os06g0147800	OsAffx.11289.1.S1_x_at	Os.15087.1.S1_at
Os07g0608500	Os.57129.1.S1_at	Os04g0614500	Os.33444.1.A1_at	Os02g0779500	Os.26725.1.S1_at	Os10g0166300		Os03g0754400	Os.43916.1.S1_at	Os02g0637000	OsAffx.11499.1.S1_at	Os.15093.1.S1_at
Os07g0616600	Os.5713.1.S1_at	Os01g0764300	Os.33454.1.S1_at	Os08g0326300	Os.26731.1.S1_at	Os10g0175500		Os03g0765100	Os.44430.1.S1_at	Os04g0376600	OsAffx.12089.1.S1_at	Os.15115.1.S1_at
Os07g0626100	Os.57132.1.S1_at	Os01g0780600	Os.33613.1.S1_at	Os08g0318400	Os.26754.1.S1_at	Os10g0177300		Os03g0769600	Os.4449.1.S1_a_at	Os10g0510700	OsAffx.12676.1.S1_at	Os.15116.1.S1_at
Os07g0640700	Os.57156.1.S1_at	Os04g0539100	Os.34006.1.S1_x_at	Os08g0316400	Os.26851.1.A1_at	Os10g0197200		Os03g0772800	Os.4531.1.S1_at	Os03g0800500	OsAffx.13432.1.S1_at	Os.15140.1.S1_at
Os07g0646300	Os.57157.1.S1_at	Os12g0236800	Os.34030.1.S1_a_at	Os08g0314800	Os.26855.1.A1_at	Os10g0206500		Os03g0773300	Os.455.1.S1_at	Os07g0147800	OsAffx.13583.1.S1_at	Os.15141.1.S1_at
Os07g0647300	Os.57296.1.S1_at	Os01g0678700	Os.34056.1.S1_at	Os08g0318500	Os.26860.1.S1_at	Os10g0321600		Os03g0780800	Os.45897.1.S1_s_at	Os01g0889000	OsAffx.13628.1.S1_at	Os.15143.1.S1_at
Os07g0658200	Os.57335.1.S1_at	Os12g0239900	Os.34077.1.S1_at	Os02g0782700	Os.26899.1.A1_at	Os10g0326700		Os03g0784300	Os.45981.1.S1_at	Os08g0460800	OsAffx.14084.2.S1_x_at	Os.15152.1.S1_a_at
Os07g0659300	Os.57350.1.S1_at	Os12g0241400	Os.34112.1.S1_at	Os03g0298600	Os.26919.1.S1_at	Os10g0340300		Os03g0785500	Os.45992.1.S1_at	Os03g0748500	OsAffx.14123.1.S1_at	Os.15168.1.S1_at
Os07g0660400	Os.57359.1.S1_at	Os04g0632200	Os.34112.1.S1_at	Os08g0338600	Os.26948.1.S1_at	Os10g0361000		Os03g0786000	Os.45999.1.S1_x_at	Os03g0195100	OsAffx.14148.2.S1_s_at	Os.15171.1.S1_s_at
Os07g0664600	Os.57569.1.S1_at	Os04g0539000	Os.34216.1.S1_x_at	Os09g0407900	Os.26957.1.A1_a_at	Os10g0380800		Os03g0786900	Os.46014.1.S1_s_at	Os11g0209900	OsAffx.14869.1.S1_at	Os.15173.1.S1_at
Os07g0665000	Os.5802.1.S1_at	Os03g0718600	Os.34310.1.S1_at	Os08g0343300	Os.26963.1.A1_at	Os10g0391200		Os03g0788300	Os.4602.2.S1_a_at	Os08g0163400	OsAffx.15034.1.S1_at	Os.15195.1.S1_at
Os07g0665900	Os.5815.1.S1_at	Os07g0640700	Os.3439.1.S1_a_at	Os08g0343000	Os.26989.1.S1_a_at	Os10g0415800		Os03g0788800	Os.46043.1.A1_s_at	Os02g0566500	OsAffx.15109.1.A1_at	Os.15197.1.S1_at
Os07g0668000	Os.5881.1.S1_at	Os10g0358700	Os.34436.1.S1_at	Os02g0789400	Os.26995.1.S1_at	Os10g0427100		Os03g0792900	Os.46063.1.S1_at	Os01g0731800	OsAffx.15402.1.S1_at	Os.152.1.S1_at
Os07g0671100	Os.5887.1.S1_a_at	Os06g0488200	Os.34462.1.S1_at	Os03g0300600	Os.27045.1.S1_a_at	Os10g0427300		Os03g0795000	Os.46127.1.S1_at	Os04g0615900	OsAffx.17036.1.S1_at	Os.15215.1.S1_at
Os07g0671700	Os.5903.1.A1_at	Os03g0627300	Os.34474.1.S1_at	Os03g0322500	Os.27196.1.S1_x_at	Os10g0440500		Os03g0795600	Os.46280.1.A1_at	Os10g0511900	OsAffx.17807.1.S1_at	Os.15220.1.S1_a_at
Os07g0676900	Os.5934.1.S1_at	Os01g0778700	Os.34488.1.S1_at	Os09g0436300	Os.272.2.A1_at	Os10g0442900		Os03g0796400	Os.46324.1.S1_at	Os03g0227300	OsAffx.18019.1.S1_at	Os.15221.1.S1_a_at
Os07g0683900	Os.6052.1.S1_at	Os03g0629800	Os.34569.1.S1_at	Os09g0436700	Os.27219.1.S1_at	Os10g0451700		Os03g0800500	Os.46326.1.S1_at	Os01g0367100	OsAffx.18042.1.S1_at	Os.15246.1.S1_at
Os07g0691800	Os.6176.1.S1_at	Os06g0487500	Os.34632.1.S1_at	Os08g0299000	Os.27248.1.S1_a_at	Os10g0460800		Os03g0805300	Os.4635.1.S1_at	Os01g0618500	OsAffx.18195.1.S1_at	Os.15264.1.S1_at
Os07g0693500	Os.6185.1.S1_at	Os02g0541700	Os.34655.1.S1_at	Os08g0292000	Os.27259.1.S1_at	Os10g0464500		Os03g0806500	Os.46385.1.A1_at	Os02g0224200	OsAffx.18461.1.S1_at	Os.15271.1.S1_s_at
Os08g0101700	Os.6189.1.S1_s_at	Os08g0112600	Os.34669.1.S1_at	Os08g0295000	Os.27325.1.S1_at	Os10g0466100		Os03g0809000	Os.46454.1.S1_at	Os02g0776800	OsAffx.19112.1.S1_at	Os.15283.1.S1_at
Os08g0113100	Os.6223.1.S1_at	Os06g0477900	Os.34697.1.S1_at	Os09g0439100	Os.27332.1.S1_at	Os10g0473900		Os03g0809700	Os.46455.1.S1_at	Os03g0436300	OsAffx.19900.1.S1_at	Os.15285.1.S1_a_at
Os08g0117200	Os.6267.1.S1_at	Os07g0638400	Os.34705.1.S1_at	Os09g0439400	Os.27355.1.A1_at	Os10g0481000		Os03g0810300	Os.46457.1.S1_at	Os03g0796000	OsAffx.20042.1.S1_at	Os.15287.1.S1_at
Os08g0117300	Os.6282.1.S1_at	Os12g0245000	Os.34808.1.S1_at	Os02g0767500	Os.27373.1.S1_at	Os10g0497800		Os03g0811200	Os.46458.1.S1_at	Os03g0835600	OsAffx.21248.1.S1_x_at	Os.15304.1.A1_at
Os08g0119000	Os.6323.2.S1_a_at	Os04g0635800	Os.34851.1.S1_at	Os09g0427300	Os.27405.1.S1_at	Os10g0500700		Os03g0812500	Os.46481.2.S1_at	Os04g0111200	OsAffx.21635.2.S1_at	Os.15307.1.S1_at
Os08g0119500	Os.6382.1.S1_at	Os06g0476200	Os.34863.1.S1_at	Os09g0431200	Os.27445.1.S1_at	Os10g0510300		Os03g0819300	Os.46493.1.S1_at	Os04g0667000	OsAffx.22439.1.S1_at	Os.15319.1.S1_at
Os08g0120000	Os.6390.1.S1_at	Os02g0639600	Os.34882.1.S1_at	Os09g0431600	Os.27446.1.S1_a_at	Os10g0519400		Os03g0824400	Os.46500.1.S1_at	Os05g0186100	OsAffx.22483.1.S1_at	Os.15320.1.S1_at
Os08g0126700	Os.6424.1.S1_at	Os12g0250700	Os.34903.1.S1_at	Os02g0772500	Os.27452.1.S1_at	Os10g0523900		Os03g0827500	Os.46506.1.S1_at	Os05g0557400	OsAffx.23121.1.S1_at	Os.15322.1.S1_at
Os08g0130600	Os.6440.1.S1_at	Os03g0619600	Os.34979.1.S1_at	Os08g0309300	Os.27456.1.S1_x_at	Os10g0534700		Os03g0828600	Os.46540.1.S1_at	Os07g0613500	OsAffx.23264.1.S1_s_at	Os.15338.1.S1_a_at
Os08g0133600	Os.6511.1.S1_at	Os04g0634800	Os.34984.2.S1_at	Os09g0427200	Os.27458.1.A1_at	Os10g0535600		Os03g0828800	Os.46550.1.A1_at	Os08g0511400	OsAffx.23267.1.S1_at	Os.15350.1.S1_x_at
Os08g0153600	Os.6601.1.S1_at	Os09g0568900	Os.35028.2.S1_x_at	Os02g0768400	Os.27468.1.S1_at	Os10g0542100		Os03g0831900	Os.46622.1.S1_x_at	Os08g0517200	OsAffx.23482.1.S1_at	Os.15390.1.S1_s_at
Os08g0181800	Os.6610.1.S1_at	Os06g0482500	Os.35084.1.S1_at	Os02g0768300	Os.27473.1.S1_at	Os10g0545800		Os03g0838500	Os.46652.1.S1_at	Os09g0111100	OsAffx.23812.1.S1_x_at	Os.154.1.S1_at
Os08g0187800	Os.6666.1.S1_at	Os12g0242600	Os.35188.1.S1_at	Os02g0769100	Os.27485.1.S1_at	Os10g0552100		Os03g0840800	Os.46686.1.S1_at	Os09g0375900	OsAffx.23851.1.S1_s_at	Os.1541.1.S1_at
Os08g0188000	Os.6726.1.S1_x_at	Os12g0242100	Os.3546.1.S1_at	Os02g0768600	Os.27520.4.S1_a_at	Os10g0558700		Os03g0842700	Os.46757.1.S1_s_at	Os10g0431100	OsAffx.24601.1.S1_at	Os.15410.1.S1_at
Os08g0193900	Os.6825.1.S1_at	Os03g0623100	Os.35753.1.S1_a_at	Os08g0169800	Os.27563.1.S1_at	Os10g0575000		Os03g0844800	Os.46781.1.S1_at	Os11g0104900	OsAffx.24709.1.S1_at	Os.15413.1.S1_at
Os08g0201700	Os.7009.1.S1_at	Os04g0634700	Os.35889.1.S1_at	Os02g0686500	Os.27613.1.A1_at	Os10g0575500		Os03g0851200	Os.4683.1.S1_at	Os11g0244300	OsAffx.24761.1.S1_at	Os.15421.1.S1_x_at
Os08g0207000	Os.7227.1.S1_at	Os12g0244700	Os.35957.1.S1_at	Os02g0683900	Os.27655.1.A1_a_at	Os11g0132900		Os03g0851800	Os.46840.1.S1_at	Os01g0379000	OsAffx.24840.1.S1_at	Os.15434.1.S1_at
Os08g0207600	Os.7435.1.S1_at	Os08g0112000	Os.36396.1.S1_at	Os08g0170900	Os.27680.1.S1_at	Os11g0134100		Os03g0860700	Os.46860.1.S1_at	Os01g0701900	OsAffx.2490.1.S1_at	Os.15435.1.S1_at
Os08g0233300	Os.7465.1.S1_at	Os03g0622400	Os.36511.1.S1_at	Os02g0688500	Os.27722.1.S1_at	Os11g0136400		Os03g0861000	Os.46873.1.S1_a_at	Os06g0593100	OsAffx.2534.1.S1_at	Os.15443.1.S1_x_at
Os08g0244400	Os.7470.1.S1_at	Os06g0481000	Os.37090.1.S1_x_at	Os03g0421000	Os.27736.1.S1_at	Os11g0151100		Os03g0862000	Os.4693.1.S1_at	Os07g0134800	OsAffx.25620.1.S1_x_at	Os.15456.1.S1_at
Os08g0245400	Os.7568.1.S1_a_at	Os04g0624800	Os.37200.1.S1_at	Os09g0529100	Os.27765.1.S1_at	Os11g0158300		Os04g0100300	Os.4697.1.S1_at	Os01g0117800	OsAffx.25746.1.S1_x_at	Os.15461.1.S1_at
Os08g0246800	Os.7623.1.S1_at	Os06g0638200	Os.3737.1.S1_at	Os08g0162000	Os.27791.1.S1_at	Os11g0168500		Os04g0113800	Os.4704.1.S1_at	Os01g0243200	OsAffx.26230.2.A1_at	Os.15501.1.S1_at
Os08g0252200	Os.7654.1.S1_at	Os08g0104100	Os.3739.1.S1_at	Os03g0417800	Os.27801.2.A1_x_at	Os11g0176000		Os04g0117300	Os.47058.1.S1_at	Os01g0253600	OsAffx.26318.1.S1_at	Os.15503.1.A1_at
Os08g0260600	Os.7926.1.S1_at	Os03g0641200	Os.3748.1.S1_at	Os03g0418600	Os.27813.1.S1_s_at	Os11g0182500		Os04g0120000	Os.47087.1.S1_at	Os01g0751600	OsAffx.26423.1.S1_at	Os.15515.1.S1_at
Os08g0266700	Os.8012.1.S1_at	Os04g0546400	Os.37511.1.S1_at	Os09g0520600	Os.27842.1.S1_at	Os11g0205200		Os04g0126800	Os.47335.2.S1_at	Os01g0759700	OsAffx.26488.1.S1_at	Os.15564.1.S1_at
Os08g0272000	Os.8024.1.S1_at	Os01g0685800	Os.37642.1.S1_at	Os08g0182400	Os.27900.1.A1_x_at	Os11g0208700		Os04g0128300	Os.47344.1.A1_at	Os02g0508000	OsAffx.26669.1.S1_at	Os.15567.1.S1_at
Os08g0281400	Os.8051.2.S1_x_at	Os10g0345900	Os.37742.1.S1_at	Os03g0399600	Os.27900.1.A1_x_at	Os11g0223400		Os04g0129500	Os.47348.1.A1_at	Os02g0621700	OsAffx.26725.1.S1_x_at	Os.15572.1.S1_at
Os08g0299300	Os.8148.1.S1_a_at	Os06g0499900	Os.37864.1.A1_at	Os08g0179900	Os.27901.1.S1_at	Os11g0229200		Os04g0136900	Os.47375.1.S1_s_at	Os02g0713400	OsAffx.27090.1.S1_at	Os.15593.1.S1_at
Os08g0310100	Os.8152.1.S1_at	Os03g0718000	Os.37893.1.S1_at	Os03g0392300	Os.28056.1.S1_at	Os11g0230400		Os04g0164900	Os.47461.1.S1_at	Os01g0935900	OsAffx.27326.1.S1_at	Os.15600.1.S1_a_at
Os08g0311500	Os.8172.1.S1_at	Os02g0551700	Os.37927.1.S1_at	Os08g0185300	Os.28095.1.S1_at	Os11g0237900		Os04g0175300	Os.4752.1.S1_at	Os02g0146500	OsAffx.27908.1.S1_at	Os.15618.1.S1_a_at
Os08g0320100	Os.8226.1.S1_at	Os12g0216500	Os.38045.1.S1_at	Os03g0395600	Os.28190.2.S1_s_at	Os11g0239800		Os04g0177400	Os.47742.1.S1_at	Os03g0400600	OsAffx.28195.1.S1_x_at	Os.15619.1.S1_at
Os08g0320500	Os.8230.1.S1_at	Os04g0549500	Os.38240.1.S1_a_at	Os09g0516800	Os.28214.2.S1_x_at	Os11g0258500		Os04g0185500	Os.47749.1.S1_at	Os03g0713100	OsAffx.28375.1.S1_at	Os.15633.1.S2_at
Os08g0323000	Os.8246.1.S1_at	Os12g0216000	Os.38273.2.S1_x_at	Os03g0405000	Os.28351.1.A1_a_at	Os11g0276000		Os04g0190000	Os.47891.1.S1_at	Os03g0855600	OsAffx.28980.1.S1_at	Os.15638.1.S1_at
Os08g0330800	Os.8311.1.S1_a_at	Os01g0771800	Os.38287.1.S1_at	Os09g0520100	Os.28406.1.S1_at	Os11g0289700		Os04g0191000	Os.47929.1.S1_at	Os04g0311500	OsAffx.29035.1.S1_at	Os.15647.1.S1_at
Os08g0337300	Os.8311.1.S1_a_at	Os12g0212900	Os.38764.1.S1_x_at	Os09g0516200	Os.28544.2.S1_x_at	Os11g0291900		Os04g0195000	Os.47960.1.S1_at	Os04g0394200	OsAffx.29212.1.S1_at	Os.15657.1.S1_at
Os08g0342400	Os.8542.1.S1_at	Os12g0218600	Os.38864.1.S1_at	Os02g0696700	Os.28549.1.S1_at	Os11g0294300		Os04g0202700	Os.47990.1.S1_at	Os04g0355900	OsAffx.29332.1.A1_at	Os.15682.1.A1_at
Os08g0359600	Os.8549.1.S1_at	Os12g0219000	Os.39043.1.S1_s_at	Os03g0441500	Os.2900.1.S1_at	Os11g0437600		Os04g0219000	Os.47991.1.S1_at	Os04g0668000	OsAffx.30915.1.S1_at	Os.15687.1.S1_at
Os08g0367300	Os.8779.1.S1_at	Os06g0636800	Os.39123.1.S1_at	Os02g0660100	Os.29925.1.S1_at	Os11g0469000		Os04g0244900	Os.48017.1.S1_x_at	Os05g0374600	OsAffx.30948.1.S1_at	Os.15706.1.S1_at
Os08g0374900	Os.8796.1.S2_s_at	Os04g0623400	Os.39151.1.S1_at	Os02g0664700	Os.30255.1.S1_at	Os11g0474800		Os04g0250000	Os.48456.1.S1_at	Os01g0204000	OsAffx.31331.1.S1_at	Os.15707.1.S1_at
Os08g0392100	Os.8849.1.S1_at	Os06g0506000	Os.3920.1.S1_at	Os02g0664000	Os.30993.1.S1_at	Os11g0485900		Os04g0252300	Os.48497.1.S1_at	Os07g0520900	OsAffx.31616.1.S1_at	Os.15713.1.S2_a_at
Os08g0412500	Os.8864.1.S1_at	Os12g0230800	Os.39978.1.S1_at	Os08g0137100	Os.31112.2.S1_at	Os11g0492700		Os04g0259200	Os.48498.1.S1_at	Os07g0580900	OsAffx.3193.1.S1_at	Os.15730.1.S1_x_at
Os08g0416400	Os.8874.1.S1_at	Os10g0351700	Os.40389.1.S1_at	Os03g0562200	Os.3121.1.S1_at	Os11g0505300		Os04g0268300	Os.48505.1.S1_at	Os07g0609000	OsAffx.32160.1.S1_at	Os.15764.1.S1_at
Os08g0421100	Os.8883.1.S1_at	Os06g0642900	Os.40827.1.S1_at	Os03g0448700	Os.317.1.S1_at	Os11g0525900		Os04g0272400	Os.48661.1.S1_at	Os10g0327300	OsAffx.4115.1.S1_at	Os.1577.1.S1_at
Os08g0430500	Os.8896.1.S1_a_at	Os01g0682500	Os.41096.1.S1_at	Os08g0139200	Os.31998.1.S1_at	Os11g0529800		Os04g0282200	Os.48676.1.S1_at	Os10g0438000	OsAffx.4286.1.S1_at	Os.15770.1.S1_x_at
Os08g0431800	Os.8991.1.S1_at	Os12g0230200	Os.4154.1.S1_at	Os03g0454100	Os.32101.1.S1_at	Os11g0531900		Os04g0284900	Os.4894.1.S1_a_at	Os10g0509000	OsAffx.4503.1.S1_at	Os.15776.1.S1_at
Os08g0434500	Os.9038.1.S1_at	Os01g0778100	Os.4171.1.S1_s_at	Os09g0532900	Os.32193.2.S1_x_at	Os11g0533400		Os04g0293600	Os.49085.1.S1_at	Os03g0112400	OsAffx.5201.1.S1_s_at	Os.15788.1.S1_at
Os08g0444100	Os.9075.1.S1_at	Os01g0778300	Os.41841.1.S1_at	Os03g0431500	Os.32455.1.S1_at	Os11g0537400		Os04g0296700	Os.49106.1.S1_at	Os11g0456300	OsAffx.5881.1.S1_s_at	Os.15790.2.S1_at
Os08g0451700	Os.9114.1.S1_at	Os06g0492600	Os.4188.1.S1_at	Os02g0669000	Os.32656.1.S1_at	Os11g0537800		Os04g0310500	Os.49110.1.S1_at	Os04g0397000	OsAffx.6040.1.S1_at	Os.15792.1.S1_at
Os08g0451800	Os.9142.1.S1_at	Os12g0232700	Os.42789.1.S1_at	Os03g0421700	Os.32947.1.S1_at	Os11g0540000		Os04g0321500	Os.49133.2.S1_x_at	Os04g0636600	OsAffx.6269.1.S1_at	Os.15798.1.S1_at
Os08g0457400	Os.9147.1.S1_s_at	Os01g0777700	Os.42801.1.S1_at	Os08g0159100	Os.33087.1.S1_at	Os11g0543300		Os04g0329300	Os.49179.1.S1_at	Os05g0123300	OsAffx.6292.1.A1_s_at	Os.15799.1.S1_at
Os08g0475400	Os.9197.1.S1_at	Os02g0629300	Os.4338.1.S1_at	Os08g0149100	Os.33087.2.S1_at	Os11g0582800		Os04g0330800	Os.4923.1.S1_at	Os07g0619700	OsAffx.7611.1.S1_at	Os.15802.2.S1_x_at
Os08g0486500	Os.9254.1.S1_at	Os04g0626900	Os.43459.1.S1_at	Os08g0148600	Os.33173.1.S1_at	Os11g0592900		Os04g0334700	Os.49257.1.S1_x_at	Os07g0668700	OsAffx.7861.1.S1_x_at	Os.15810.2.S1_x_at
Os08g0499300	Os.9266.1.S1_at	Os04g0545100	Os.4375.1.S1_a_at	Os02g0665000	Os.33192.1.S1_at	Os11g0593100		Os04g0335400	Os.49326.1.S1_at	Os11g0545600		Os.15812.1.S1_at
Os08g0507800	Os.9274.1.S1_at	Os01g0774500	Os.4377.1.S1_at	Os02g0668500	Os.33200.1.S1_at	Os11g0598500area		Os04g0336600	Os.49341.1.S1_x_at	Os11g0564100		Os.15825.1.S1_at
Os08g0512300	Os.9287.1.S1_at	Os02g0550100	Os.44418.2.S1_at	Os03g0436400	Os.33212.1.S1_at	Os11g0624500		Os04g0343900	Os.49403.1.S1_at	Os11g0572500		Os.15830.1.S1_at
Os08g0515800	Os.9317.1.S1_at	Os07g0642900	Os.458.1.S1_at	Os08g0151200	Os.33218.1.S1_at	Os11g0626700		Os04g0351200	Os.49406.1.S1_at	Os11g0575900		Os.15839.1.A1_at
Os08g0522100	Os.9323.1.S1_at	Os06g0494400	Os.46130.1.S1_a_at	Os08g0203800	Os.33696.1.S1_at	Os11g0637400		Os04g0362100	Os.49409.1.S1_at	Os11g0585700		Os.15845.2.S1_at
Os08g0523600	Os.9359.1.S1_at	Os06g0641400	Os.46278.1.S1_a_at	Os02g0716500	Os.33759.1.S1_at	Os11g0639400		Os04g0364300	Os.4941.1.S1_at	Os11g0586300		Os.15848.1.A1_a_at
Os08g0530100	Os.9376.1.S1_at	Os10g0348900	Os.46449.1.S1_at	Os03g0374100	Os.3386.1.S1_x_at	Os11g0642900		Os04g0387500	Os.49422.1.S1_x_at	Os11g0604700		Os.15891.1.A1_s_at
Os08g0530200	Os.9395.1.S1_at	Os02g0548900	Os.46486.1.S1_at	Os03g0374600	Os.33894.2.A1_at	Os11g0647800		Os04g0388700	Os.49425.1.S1_at	Os11g0629200		Os.15894.1.A2_at
Os08g0535800	Os.9397.1.S1_at	Os01g0750500	Os.46492.1.S1_at	Os03g0376800	Os.33974.1.S1_at	Os11g0650700		Os04g0390000	Os.49431.1.S1_at	Os11g0637700		Os.15901.1.S1_at
Os08g0541400	Os.9431.1.A1_a_at	Os06g0570100	Os.46500.2.S1_at	Os09g0495500	Os.3409.1.S1_at	Os11g0664800		Os04g0395400	Os.49432.1.S1_at	Os11g0670800		Os.15904.1.S1_at
Os08g0543000	Os.9470.1.S1_at	Os06g0570400	Os.46558.1.S1_at	Os09g0497400	Os.3411.1.S1_s_at	Os11g0667600		Os04g0399300	Os.49447.1.S1_at	Os11g0701100		Os.15913.1.S1_a_at
Os08g0547100	Os.9497.1.S1_at	Os06g0572000	Os.46571.1.S1_at	Os08g0220600	Os.34129.1.S1_x_at	Os11g0679700		Os04g0401400	Os.49448.1.S1_at	Os12g0104800		Os.1592.1.S1_at
Os08g0559600	Os.9497.1.S1_at	Os01g0750100	Os.46704.1.S1_at	Os03g0363900	Os.34174.1.S1_at	Os11g0682000		Os04g0405000	Os.49449.1.S1_at	Os12g0125300		Os.15921.1.S1_at
Os08g0561700	Os.9513.1.S2_a_at	Os02g0575200	Os.46737.3.S1_x_at	Os03g0364000	Os.3436.1.S1_at	Os11g0692000		Os04g0420500	Os.49469.1.S1_at	Os12g0126200		Os.15933.1.A1_s_at
Os08g0563300	Os.9534.1.S1_at	Os01g0728700	Os.4675.1.S1_at	Os03g0359100	Os.34404.1.S1_at	Os11g0701700		Os04g0431200	Os.49472.1.S1_at	Os12g0139600		Os.15938.1.S1_at
Os09g0112400	Os.9586.1.S1_at	Os02g0595200	Os.46753.1.S1_at	Os09g0481300	Os.34424.1.S1_at	Os11g0702200		Os04g0432400	Os.49504.1.S1_at	Os12g0151500		Os.15939.1.S2_at
Os09g0116900	Os.9612.1.S1_at	Os04g0595300	Os.46792.1.S1_at	Os08g0213400	Os.34631.1.S1_at	Os11g0702300		Os04g0436900	Os.4951.1.S1_at	Os12g0154000		Os.15943.1.S1_at
Os09g0130500	Os.965.2.S1_x_at	Os12g0129800	Os.46802.1.S1_at	Os03g0366900	Os.34954.1.S1_at	Os12g0102300		Os04g0438400	Os.49567.1.S1_at	Os12g0154600		Os.15944.1.S1_a_at
Os09g0131400	Os.9720.1.S1_at	Os12g0152000	Os.46844.1.S1_at	Os08g0216600	Os.35012.1.S1_at	Os12g0105300		Os04g0438500	Os.49578.1.S1_x_at	Os12g0161900		Os.15979.1.A1_at
Os09g0133000	Os.9746.1.S1_at	Os12g0152600	Os.46933.1.S1_at	Os02g0723300	Os.353.1.S1_at	Os12g0130100		Os04g0442200	Os.49592.1.S1_at	Os12g0162400		Os.15984.1.S1_at
Os09g0246200	Os.9783.1.S1_at	Os12g0151900	Os.4718.1.S1_at	Os08g0215300	Os.35316.1.S1_at	Os12g0135500		Os04g0448000	Os.49601.1.S1_at	Os12g0169700		Os.15988.1.S1_at
Os09g0248000	Os.9833.1.S1_at	Os02g0593400	Os.47301.1.A1_at	Os09g0505600	Os.3537.1.S1_at	Os12g0137600		Os04g0448800	Os.49604.1.S1_at	Os12g0179100		Os.16015.1.S1_a_at
Os09g0251500	Os.9858.1.S1_at	Os04g0591300	Os.4732.1.S1_at	Os03g0381200	Os.3537.1.S1_at	Os12g0157700		Os04g0449000	Os.49610.1.S1_at	Os12g0182600		Os.16018.1.S1_at
Os09g0252800	Os.9869.1.S1_at	Os01g0730300	Os.47338.1.S1_at	Os03g0384900	Os.35387.1.S1_at	Os12g0160300		Os04g0450100	Os.4963.1.S1_at	Os12g0197900		Os.16023.1.S1_at
Os09g0263700	OsAffx.10404.1.S1_at	Os06g0573500	Os.4739.1.S1_at	Os09g0505000	Os.35496.1.S1_at	Os12g0165300		Os04g0451200	Os.49630.1.A1_at	Os12g0203100		Os.16024.1.S1_at
Os09g0285800	OsAffx.10960.1.S1_at	Os01g0730600	Os.47485.1.S1_at	Os02g0705000	Os.35753.1.S1_a_at	Os12g0168100		Os04g0456100	Os.49643.1.S1_at	Os12g0210800		Os.16042.1.S1_at
Os09g0294000	OsAffx.11866.1.S1_at	Os12g0152800	Os.47560.1.S1_at	Os08g0191100	Os.35998.1.S1_at	Os12g0176600		Os04g0458900	Os.4965.1.S1_at	Os12g0236400		Os.16049.1.S1_at
Os09g0317700	OsAffx.12099.1.S1_s_at	Os12g0160000	Os.47768.1.S1_at	Os08g0190200	Os.36029.1.S1_at	Os12g0186700		Os04g0470700	Os.49658.1.S1_at	Os12g0236900		Os.16055.1.S1_at
Os09g0332900	OsAffx.12363.1.S1_at	Os01g0723600	Os.47818.1.A1_at	Os08g0192200	Os.3640.1.S1_at	Os12g0187800		Os04g0471300	Os.49661.1.S1_at	Os12g0238100		Os.16076.1.S1_s_at
Os09g0333600	OsAffx.12381.1.S1_at	Os12g0159700	Os.47881.1.S1_at	Os03g0379100	Os.36453.1.S1_at	Os12g0194400		Os04g0477500	Os.49673.1.S1_at	Os12g0244000		Os.16097.1.S1_a_at
Os09g0341000	OsAffx.12705.1.S1_at	Os06g0608000	Os.47882.1.A1_at	Os02g0714500	Os.36846.1.S1_at	Os12g0195100		Os04g0481700	Os.49683.1.S1_at	Os12g0265600		Os.16101.1.S1_at
Os09g0361400	OsAffx.14046.1.S1_at	Os07g0681600	Os.47889.1.S1_at	Os08g0200600	Os.36955.1.S1_at	Os12g0202800		Os04g0482800	Os.49685.1.S1_at	Os12g0270100		Os.16105.1.S1_at
Os09g0362500	OsAffx.14457.1.S1_at	Os12g0162400	Os.47918.1.S1_at	Os02g0792900	Os.3704.1.S1_at	Os12g0207000		Os04g0484300	Os.49687.1.S1_x_at	Os12g0275200		Os.16109.1.S1_at
Os09g0381800	OsAffx.14514.1.S1_at	Os06g0609400	Os.47931.1.A1_at	Os03g0127000	Os.3736.1.S1_at	Os12g0218600		Os04g0485800	Os.4969.1.S1_at	Os12g0415400		Os.16136.1.S1_at
Os09g0385300	OsAffx.15116.1.S1_at	Os10g0201000	Os.47940.1.S1_at	Os08g0480500	Os.37370.1.S1_at	Os12g0222500		Os04g0489100	Os.49696.1.S1_at	Os12g0438900		Os.16146.1.S1_s_at
Os09g0389500	OsAffx.15285.1.S1_at	Os03g0701500	Os.4799.1.S1_at	Os09g0129300	Os.37570.1.S1_s_at	Os12g0272100		Os04g0489200	Os.49698.1.S1_at	Os12g0465800		Os.16156.2.S1_at
Os09g0415300	OsAffx.15736.1.S1_at	Os06g0608600	Os.48057.1.S1_at	Os03g0215800	Os.37607.1.A1_at	Os12g0276300		Os04g0489800	Os.49705.1.S1_at	Os12g0488700		Os.1617.1.S1_at
Os09g0420700	OsAffx.15936.1.S1_at	Os03g0672900	Os.4807.1.S1_at	Os03g0217200	Os.37621.2.S1_at	Os12g0279600		Os04g0492100	Os.49715.1.S1_at	Os12g0493900		Os.16187.1.S1_at
Os09g0423600	OsAffx.16572.1.S1_x_at	Os10g0155300	Os.48083.1.A1_at	Os08g0482500	Os.3767.1.S1_at	Os12g0284800		Os04g0500300	Os.4972.1.S1_at	Os12g0497400		Os.162.1.S1_at
Os09g0439800	OsAffx.16790.1.S1_s_at	Os10g0154900	Os.48084.1.S1_at	Os03g0123300	Os.37700.1.S1_at	Os12g0441200		Os04g0500400	Os.49722.1.A1_at	Os12g0502500		Os.16220.1.A1_at
Os09g0442700	OsAffx.17086.1.S1_at	Os06g0568800	Os.4813.1.S1_at	Os03g0223700	Os.37723.1.S1_at	Os12g0456100		Os04g0505700	Os.49726.1.S1_at	Os12g0505800		Os.16225.1.S1_at
Os09g0443500	OsAffx.17844.1.S1_at	Os07g0680000	Os.4849.1.S1_at	Os09g0129400	Os.37836.1.S1_at	Os12g0512700		Os04g0508600	Os.49726.1.S1_at	Os12g0515400		Os.16227.1.S1_at
Os09g0446400	OsAffx.17881.1.S1_at	Os01g0726100	Os.48491.1.S1_at	Os03g0125700	Os.37899.1.S1_at	Os12g0514000		Os04g0532500	Os.49733.1.S1_at	Os12g0533800		Os.16247.1.S1_s_at
Os09g0446800	OsAffx.17972.1.S1_at	Os03g0673600	Os.48549.1.A1_at	Os03g0215400	Os.37912.1.S1_at	Os12g0523000		Os04g0535400	Os.49762.1.S1_at	Os12g0540800		Os.1625.1.S1_at
Os09g0453800	OsAffx.19376.1.S1_x_at	Os07g0662900	Os.48702.1.A1_at	Os09g0111800	Os.38171.1.S1_at	Os12g0537900		Os04g0535600	Os.49764.1.S1_at	Os12g0541200		Os.16261.1.S1_at
Os09g0463800	OsAffx.19979.1.S1_at	Os01g0750800	Os.48912.1.S1_at	Os09g0112000	Os.38217.1.S1_at	Os12g0541900		Os04g0543900	Os.49766.1.S1_at	Os12g0541400		Os.16279.1.S1_at
Os09g0479000	OsAffx.20370.1.S1_at	Os12g0127400	Os.4892.1.S1_at	Os03g0213900	Os.38226.1.S1_at	Os12g0552200		Os04g0549700	Os.49800.1.S1_at	Os12g0554800		Os.16320.1.S1_at
Os09g0487600	OsAffx.20707.5.S1_at	Os10g0167600	Os.48933.1.S1_at	Os03g0211100	Os.38273.2.S1_x_at	Os12g0559200		Os04g0550800	Os.49806.2.S1_x_at	Os12g0560300		Os.16326.1.S1_at
Os09g0501700	OsAffx.21821.1.S1_at	Os10g0185700	Os.49054.1.S1_at	Os09g0109500	Os.38282.1.S1_at	Os12g0562800		Os04g0551300	Os.49820.1.S1_at	Os12g0566300		Os.16333.1.S1_at
Os09g0502000	OsAffx.21963.1.S1_s_at	Os02g0588600	Os.49077.1.A1_at	Os09g0115400	Os.38341.1.S1_x_at	Os12g0568800		Os04g0552400	Os.49832.1.S1_at	Os12g0573700		Os.16334.1.S1_at
Os09g0510200	OsAffx.22766.1.S1_at	Os06g0598900	Os.49173.1.S1_at	Os03g0214900	Os.38379.1.S1_at	Os12g0583300		Os04g0553000	Os.49834.1.S1_at	Os12g0576900		Os.16349.1.S1_at
Os09g0513000	OsAffx.23738.1.S1_x_at	Os03g0685500	Os.49179.1.S1_at	Os09g0117000	Os.38774.1.S1_s_at	Os12g0591100		Os04g0555300	Os.49853.1.S1_a_at	Os12g0590500		Os.16363.1.S1_at
Os09g0515500	OsAffx.23850.1.S1_at	Os03g0694800	Os.49186.1.S1_at	Os03g0117200	Os.38811.1.S1_a_at	Os12g0596300		Os04g0558900	Os.49906.1.S1_at	Os12g0613700		Os.16375.1.S1_at
Os09g0518800	OsAffx.23866.1.S1_at	Os02g0589600	Os.49210.1.S1_at	Os09g0251400	Os.3933.1.S1_a_at	Os12g0609000		Os04g0559200	Os.49907.1.S1_at	Os12g0615500		Os.16381.1.S1_a_at
Os09g0528100	OsAffx.24159.1.S1_at	Os10g0169200	Os.49220.1.S1_at	Os08g0461800	Os.39800.1.S1_at	Os12g0613600		Os04g0559400	Os.49909.1.S1_at	Os12g0616600		Os.16391.1.S1_at
Os09g0529900	OsAffx.24191.1.S1_at	Os12g0140000	Os.49243.1.S1_x_at	Os03g0119100	Os.40028.1.A1_at	Os12g0614600		Os04g0562000	Os.49911.1.S1_at	Os12g0617100		Os.16405.1.S1_at
Os09g0535000	OsAffx.24217.1.S1_at	Os07g0671500	Os.49254.1.S1_at	Os08g0469600	Os.4020.1.S1_at	Os12g0629600		Os04g0567700	Os.49921.1.S1_at	Os12g0618400		Os.16414.1.S1_x_at
Os09g0541600	OsAffx.24710.1.S1_at	Os04g0581300	Os.49265.1.S2_a_at	Os08g0467400	Os.4114.1.S1_at	Os12g0639200		Os04g0568400	Os.49927.1.S1_at	Os12g0621000		Os.16443.1.S1_at
Os09g0542000	OsAffx.24849.1.S1_at	Os07g0670800	Os.49268.1.S1_at	Os03g0114900	Os.41790.1.S1_x_at	osa-miR156a		Os04g0578400	Os.49930.1.S1_at	Os12g0621500		Os.16447.1.S1_at
Os09g0555600	OsAffx.24979.1.S1_at	Os01g0738600	Os.49280.1.A1_at	Os08g0460700	Os.41883.1.S1_at	osa-miR156c		Os04g0578800	Os.49960.1.S1_at	Os12g0626400		Os.16460.1.S1_at
Os09g0557400	OsAffx.25219.1.S1_at	Os01g0739000	Os.49288.1.S1_at	Os08g0459600	Os.42436.1.S1_at	osa-miR156f		Os04g0583800	Os.50007.1.S1_at	Os12g0636600		Os.16469.1.S1_at
Os09g0559800	OsAffx.25860.1.S1_x_at	Os07g0667000	Os.4930.1.S1_at	Os08g0461400	Os.43636.1.S1_at	osa-miR156h		Os04g0585900	Os.50010.1.S1_at	osa-miR156e		Os.16479.1.S1_at
Os09g0565200	OsAffx.26367.1.S1_at	Os06g0578700	Os.49316.1.S1_at	Os09g0244900	Os.44781.1.S1_at	osa-miR156l		Os04g0587300	Os.50014.1.S1_at	osa-miR159f		Os.16492.1.S1_at
Os09g0568100	OsAffx.26703.1.S1_x_at	Os12g0132300	Os.49336.1.S1_s_at	Os09g0134900	Os.4548.1.S1_at	osa-miR159e		Os04g0595200	Os.50048.1.S1_at	osa-miR166d		Os.16502.1.S1_at
Os09g0568900	OsAffx.27398.1.S1_at	Os10g0162200	Os.49350.1.S1_at	Os03g0122300	Os.45831.2.S1_x_at	osa-miR160a		Os04g0600000	Os.5014.1.S1_at	osa-miR166h		Os.16507.1.S1_at
Os10g0116100	OsAffx.29053.1.S1_at	Os01g0748100	Os.49353.1.S1_at	Os09g0135500	Os.46060.1.S1_at	osa-miR164b		Os04g0600800	Os.50177.1.S1_at			Os.16523.1.S1_at
Os10g0118900	OsAffx.2925.1.S1_at	Os03g0698900	Os.49373.1.S1_at	Os08g0474600	Os.46062.1.S1_at	osa-miR164d		Os04g0602400	Os.50202.1.S1_at			Os.16556.1.S1_at
Os10g0126600	OsAffx.29475.2.S1_s_at	Os01g0732100	Os.49379.1.A1_at	Os09g0134500	Os.46074.1.A1_at	osa-miR164f		Os04g0602500	Os.50226.1.S1_at			Os.16567.1.S1_at
Os10g0127000	OsAffx.30056.1.S1_at	Os06g0578400	Os.4938.1.S1_at	Os03g0121700	Os.46183.1.S1_at	osa-miR167g		Os04g0605300	Os.50242.1.S1_at			Os.16591.1.S1_at
Os10g0130700	OsAffx.30822.1.S1_at	Os04g0575900	Os.49386.1.S1_at	Os03g0120800	Os.46278.1.S1_a_at	osa-miR168a		Os04g0606800	Os.50304.1.S2_at			Os.16603.1.S1_at
Os10g0137100	OsAffx.3101.1.S1_at	Os12g0147000	Os.49390.1.A1_at	Os03g0120100	Os.46324.1.S1_at	osa-miR169j		Os04g0607400	Os.50332.1.S1_at			Os.16617.1.S1_at
Os10g0157300	OsAffx.31257.1.S1_s_at	Os03g0695400	Os.49399.1.S1_at	Os03g0180400	Os.4649.1.S1_at	osa-miR171a		Os04g0607600	Os.50338.1.S1_at			Os.16625.1.S1_at
Os10g0170300	OsAffx.3137.1.S1_x_at	Os03g0684800	Os.49408.1.S1_at	Os08g0539700	Os.46516.1.S1_at	osa-miR319b		Os04g0609300	Os.50339.1.S1_at			Os.16646.1.A1_at
Os10g0181700	OsAffx.31686.1.S1_s_at	Os07g0674100	Os.49446.1.S1_at	Os08g0544900	Os.46550.1.A1_at	osa-miR390		Os04g0610700	Os.50341.1.S1_at			Os.16682.1.S1_at
Os10g0187500	OsAffx.3179.1.S1_s_at	Os10g0186900	Os.49451.1.S1_at	Os03g0183600	Os.46583.1.S1_s_at	osa-miR394		Os04g0618200	Os.50344.1.S1_at			Os.16743.2.A1_at
Os10g0200000	OsAffx.32002.1.S1_at	Os06g0581300	Os.49454.1.S1_at	Os08g0518100	Os.4661.1.S1_at	osa-miR395a		Os04g0619300	Os.50349.2.S1_at			Os.16748.1.S1_s_at
Os10g0214400	OsAffx.32284.1.A1_at	Os12g0132900	Os.49493.1.S1_at	Os08g0520400	Os.46663.1.S1_x_at	osa-miR395i		Os04g0620600	Os.50361.2.S1_x_at			Os.16763.1.S1_at
Os10g0320100	OsAffx.382.2.A1_at	Os01g0735300	Os.49498.1.S1_at	Os08g0544600	Os.46674.1.S1_at	osa-miR395l		Os04g0621700	Os.50365.1.S1_at			Os.16765.1.S1_at
Os10g0328800	OsAffx.4090.1.S1_s_at	Os10g0188000	Os.49510.1.S1_at	Os03g0167700	Os.4688.1.S1_at	osa-miR395q		Os04g0624500	Os.50394.1.S1_at			Os.16788.1.S1_at
Os10g0337600	OsAffx.4329.1.S1_at	Os03g0684500	Os.49557.1.S1_at	Os08g0532900	Os.4697.1.S1_at	osa-miR395r		Os04g0626000	Os.50401.1.S1_at			Os.16797.1.S1_at
Os10g0343500	OsAffx.4588.1.S1_at	Os04g0608100	Os.4956.1.S1_at	Os08g0530400	Os.47012.1.S1_at	osa-miR395s		Os04g0628000	Os.50403.1.S1_at			Os.16802.1.S1_a_at
Os10g0365200	OsAffx.5486.1.S1_at	Os03g0661300	Os.4957.1.S1_at	Os03g0171900	Os.4709.1.S1_a_at	osa-miR396d		Os04g0630600	Os.50416.1.S1_at			Os.16803.1.S1_at
Os10g0366400	OsAffx.5683.1.S1_x_at	Os04g0607600	Os.49593.1.S1_x_at	Os03g0171600	Os.4737.1.S1_at	osa-miR397b		Os04g0634500	Os.50441.2.S1_x_at			Os.16820.1.S1_at
Os10g0390100	OsAffx.6015.1.S1_at	Os12g0116200	Os.49602.1.A1_at	Os08g0535000	Os.47390.2.S1_at	osa-miR399b		Os04g0636100	Os.50446.1.S1_at			Os.16825.1.S1_at
Os10g0399500	OsAffx.6449.1.S1_at	Os06g0614300	Os.4966.1.S1_at	Os08g0535800	Os.47398.2.A1_at	osa-miR414		Os04g0641200	Os.50450.1.S1_at			Os.16866.2.A1_x_at
Os10g0400800	OsAffx.6968.1.S1_x_at	Os10g0136100	Os.49714.1.S1_at	Os08g0534300	Os.47474.1.S1_x_at	osa-miR415		Os04g0643100	Os.50452.2.S1_x_at			Os.16867.1.S1_at
Os10g0400900	OsAffx.7882.1.S1_x_at	Os12g0176300	Os.49759.1.S1_x_at	Os08g0562700	Os.47607.1.S1_at	osa-miR439d		Os04g0644000	Os.50459.1.S1_at			Os.16870.1.A1_at
Os10g0412800	OsAffx.9457.1.S1_at	Os01g0711000	Os.49763.1.S1_s_at	Os08g0564100	Os.4776.1.S1_at	osa-miR439e		Os04g0648300	Os.50461.1.S1_at			Os.16877.1.S1_at
Os10g0413500		Os10g0317000	Os.49818.1.S1_s_at	Os03g0137500	Os.47792.1.S1_at	osa-miR439h		Os04g0653600	Os.50477.1.S1_at			Os.16878.1.S1_at
Os10g0415600		Os02g0606400	Os.49822.1.S1_at	Os03g0198300	Os.47860.1.S1_at	osa-miR528		Os04g0660600	Os.50485.1.S1_at			Os.16889.1.S1_a_at
Os10g0421500		Os02g0606500	Os.49919.1.S1_at	Os08g0562100	Os.47943.1.A1_at	osa-miR529		Os04g0662700	Os.5049.1.S1_at			Os.16906.1.S1_at
Os10g0422400		Os07g0687300	Os.49920.1.S1_at	Os08g0492100	Os.47946.1.S1_s_at	osa-miR531		Os04g0663200	Os.50491.1.S1_at			Os.16908.1.S1_at
Os10g0422500		Os06g0552900	Os.49934.1.S1_at	Os08g0567000	Os.48071.2.S1_x_at	POsControl0001		Os04g0667100	Os.50493.1.S1_at			Os.16926.1.S1_at
Os10g0427900		Os10g0140300	Os.49942.1.S1_at	Os09g0103000	Os.48071.2.S1_x_at	POsControl0003		Os04g0667700	Os.50496.1.S1_at			Os.16964.1.S1_x_at
Os10g0446800		Os12g0174800	Os.49945.1.S1_at	Os08g0516600	Os.4822.1.S1_at	POsControl0011		Os04g0667900	Os.50497.1.S1_at			Os.16984.2.S1_a_at
Os10g0459400		Os04g0562300	Os.49959.1.S1_at	Os03g0156000	Os.4833.1.S1_at	POsControl0016		Os04g0668200	Os.50516.1.S1_at			Os.16993.1.S1_at
Os10g0459500		Os02g0564200	Os.49969.1.S1_at	Os03g0187400	Os.4847.1.S1_at	POsControl0018		Os04g0668600	Os.50535.1.S1_at			Os.16997.1.S1_at
Os10g0478200		Os12g0173300	Os.50167.1.S1_at	Os08g0517600	Os.48661.1.S1_at	POsControl0027		Os04g0668800	Os.50543.1.S1_x_at			Os.16999.1.A1_at
Os10g0482900		Os02g0607700	Os.50182.1.S1_at	Os08g0556000	Os.48834.1.S1_at	POsControl0036		Os04g0671300	Os.50588.1.S1_at			Os.17014.1.S1_s_at
Os10g0483500		Os02g0611200	Os.5019.1.S1_at	Os08g0556600	Os.4899.1.S1_a_at	PTaControl0002		Os04g0674200	Os.50600.1.S1_at			Os.17016.1.S1_at
Os10g0487300		Os12g0181300	Os.50244.1.S1_x_at	Os08g0512900	Os.49004.1.S1_at	PZmControl0002		Os04g0674600	Os.50611.1.S1_x_at			Os.17021.1.S1_at
Os10g0507900		Os02g0611000	Os.50273.1.S1_at	Os08g0511800	Os.4905.3.S1_a_at	PZmControl0003		Os04g0676100	Os.50638.1.S1_at			Os.17023.1.S1_a_at
Os10g0521300		Os10g0133100	Os.50289.1.S1_at	Os08g0554000	Os.49139.1.S1_at			Os04g0677400	Os.50737.1.S1_at			Os.17025.1.S1_at
Os10g0523100		Os06g0539200	Os.50330.1.S1_at	Os08g0396700	Os.49152.1.S1_x_at			Os04g0680300	Os.50744.1.S1_at			Os.17029.1.S1_at
Os10g0532000		Os10g0320400	Os.50335.1.S1_at	Os03g0274700	Os.49155.1.S1_at			Os04g0681500	Os.50745.1.S1_at			Os.17031.1.S1_at
Os10g0542100		Os06g0617800	Os.50348.1.S1_at	Os03g0275400	Os.49158.1.S1_at			Os04g0685500	Os.50757.1.S1_at			Os.17037.2.S1_at
Os10g0548000		Os12g0177800	Os.50365.1.S1_at	Os09g0340400	Os.49160.1.S1_at			Os04g0687300	Os.50774.1.S1_at			Os.17046.1.S1_at
Os10g0555700		Os07g0690500	Os.50384.1.S1_at	Os08g0406400	Os.49212.1.S1_a_at			Os04g0689300	Os.50813.1.S1_at			Os.17054.1.S1_at
Os10g0563400		Os06g0542700	Os.50387.1.S1_at	Os08g0398400	Os.49243.1.S1_x_at			Os05g0100300	Os.50864.1.S1_x_at			Os.17058.1.S1_at
Os10g0564500		Os04g0560500	Os.5039.1.S1_at	Os09g0363700	Os.49273.1.S1_at			Os05g0102900	Os.50912.1.S1_at			Os.17072.1.S1_at
Os10g0579400		Os10g0318000	Os.50409.1.S1_at	Os08g0385400	Os.49304.1.A1_at			Os05g0103500	Os.50920.1.A1_x_at			Os.17075.1.S1_at
Os11g0112600		Os10g0318200	Os.50418.1.S1_at	Os02g0809900	Os.49319.1.S1_at			Os05g0108300	Os.50946.2.S1_at			Os.17086.1.S1_at
Os11g0116500		Os01g0719300	Os.50421.1.S1_at	Os02g0813000	Os.49336.1.S1_s_at			Os05g0108700	Os.50985.1.S1_at			Os.17130.1.S1_at
Os11g0117400		Os07g0659400	Os.50440.1.S1_at	Os08g0386800	Os.49345.1.S1_at			Os05g0114700	Os.50990.1.S1_at			Os.17135.1.S1_at
Os11g0120600		Os12g0121000	Os.50449.1.S1_at	Os02g0819100	Os.49365.1.S1_at			Os05g0115700	Os.50993.1.S1_at			Os.17136.1.S1_at
Os11g0121000		Os01g0719800	Os.50465.1.S1_x_at	Os02g0822200	Os.49374.1.S1_at			Os05g0118000	Os.50998.1.S1_at			Os.17137.1.S1_at
Os11g0122900		Os02g0567000	Os.50475.1.S1_at	Os09g0327400	Os.49388.1.S1_at			Os05g0119200	Os.50999.1.S1_at			Os.17159.1.S1_at
Os11g0125500		Os04g0604000	Os.50476.1.S1_at	Os08g0414300	Os.49417.1.S1_at			Os05g0126100	Os.51062.1.S1_x_at			Os.17164.1.S1_s_at
Os11g0128800		Os07g0685500	Os.50481.1.S1_at	Os02g0822400	Os.49429.1.S1_at			Os05g0131900	Os.51090.1.S1_at			Os.17177.1.S1_at
Os11g0130800		Os01g0757200	Os.50484.1.S1_at	Os09g0338500	Os.49458.1.S1_at			Os05g0132500	Os.51118.1.S1_at			Os.17190.1.A1_s_at
Os11g0131300		Os06g0557400	Os.50506.1.S1_at	Os02g0819500	Os.49475.1.S1_at			Os05g0134000	Os.51127.1.S1_a_at			Os.17199.1.S1_at
Os11g0131900		Os06g0610300	Os.50524.1.S1_at	Os09g0339600	Os.49484.1.S1_x_at			Os05g0137800	Os.51130.1.S1_at			Os.17210.1.S1_at
Os11g0135400		Os02g0601100	Os.50548.2.S1_x_at	Os08g0412300	Os.49490.1.S1_at			Os05g0138800	Os.51130.2.S1_at			Os.17211.1.S1_at
Os11g0139100		Os02g0601300	Os.50581.1.S1_at	Os08g0411500	Os.49554.1.S1_at			Os05g0143300	Os.51214.2.S1_at			Os.17226.1.S1_s_at
Os11g0145100		Os10g0149700	Os.50601.1.S1_x_at	Os03g0268000	Os.4959.1.S1_at			Os05g0144000	Os.51250.1.S1_at			Os.17244.1.S1_at
Os11g0147200		Os01g0721700	Os.50644.2.S1_x_at	Os08g0363200	Os.49629.1.S1_at			Os05g0147100	Os.5127.1.S1_x_at			Os.17247.2.S1_at
Os11g0151300		Os12g0163000	Os.50742.1.S1_x_at	Os08g0361000	Os.49675.1.S1_at			Os05g0149000	Os.51280.1.S1_at			Os.17268.1.S1_at
Os11g0153800		Os12g0163700	Os.50772.1.S1_at	Os08g0359100	Os.49718.1.S1_at			Os05g0157000	Os.51294.1.S1_at			Os.17286.1.S1_at
Os11g0156200		Os02g0567900	Os.50809.1.S1_at	Os08g0366100	Os.49841.1.S1_x_at			Os05g0159100	Os.51309.1.S1_at			Os.17298.1.S1_at
Os11g0168300		Os10g0208800	Os.50841.1.S1_at	Os03g0287900	Os.49958.1.S1_at			Os05g0165400	Os.5133.1.S1_at			Os.17299.1.S1_at
Os11g0183700		Os12g0169700	Os.50889.1.S1_at	Os08g0355500	Os.49982.1.S1_at			Os05g0168700	Os.51393.1.S1_x_at			Os.17310.1.S1_at
Os11g0183900		Os01g0716800	Os.50913.1.S1_at	Os08g0352400	Os.4999.1.S1_at			Os05g0170800	Os.51396.1.S1_at			Os.17315.1.S1_at
Os11g0198100		Os03g0666500	Os.50917.1.S1_at	Os09g0394900	Os.5001.1.S1_at			Os05g0171000	Os.51409.1.S1_at			Os.17320.1.S1_at
Os11g0206200		Os02g0606000	Os.50950.1.S1_x_at	Os08g0378800	Os.5008.1.S1_at			Os05g0173800	Os.5143.1.S1_at			Os.17321.1.S1_at
Os11g0206400		Os07g0687200	Os.5096.1.S1_at	Os09g0372100	Os.50190.1.S1_at			Os05g0176800	Os.51473.2.S1_x_at			Os.17328.1.S1_at
Os11g0214400		Os10g0210500	Os.50994.1.S1_at	Os09g0372900	Os.50248.1.S1_at			Os05g0182700	Os.51483.1.S1_at			Os.17338.1.S1_at
Os11g0220800		Os06g0612500	Os.51020.1.S1_at	Os02g0808500	Os.50311.1.S1_at			Os05g0183300	Os.51523.1.S1_at			Os.17360.1.A1_at
Os11g0265500		Os01g0758300	Os.51061.1.S1_at	Os03g0279900	Os.5032.1.S1_at			Os05g0185700	Os.51598.1.S1_s_at			Os.17364.1.S1_at
Os11g0274700		Os06g0556200	Os.51138.1.S1_at	Os09g0367900	Os.50333.1.S1_at			Os05g0186300	Os.5160.1.S1_at			Os.17391.1.S1_at
Os11g0311300		Os12g0168700	Os.51149.1.S1_at	Os09g0380400	Os.50352.1.S1_at			Os05g0189900	Os.51671.1.S1_at			Os.17393.1.S1_at
Os11g0311900		Os02g0566500	Os.51159.1.S1_at	Os03g0286900	Os.50353.1.S1_at			Os05g0196700	Os.51722.1.S1_at			Os.17396.1.S1_at
Os11g0427500		Os06g0611100	Os.51170.1.S1_at	Os09g0373000	Os.50355.1.S1_at			Os05g0202800	Os.51817.1.S1_at			Os.17401.1.S1_at
Os11g0439300		Os06g0556600	Os.51186.1.S1_at	Os09g0376900	Os.50367.1.A1_at			Os05g0208100	Os.5183.1.S1_x_at			Os.17417.1.S1_at
Os11g0482000		Os03g0703600	Os.51229.1.S1_at	Os08g0451400	Os.50374.1.S1_at			Os05g0214100	Os.51833.1.S1_x_at			Os.17428.1.S1_at
Os11g0486000		Os03g0703900	Os.51234.1.S1_at	Os09g0278300	Os.5039.1.S1_at			Os05g0217800	Os.51840.1.S1_at			Os.17446.1.S1_at
Os11g0516100		Os10g0145000	Os.51250.1.S1_at	Os08g0443800	Os.5040.1.S1_at			Os05g0221400	Os.51854.1.S1_at			Os.17458.1.S1_at
Os11g0520500		Os01g0816700	Os.51358.1.S1_at	Os09g0267600	Os.50405.1.A1_at			Os05g0225800	Os.51934.1.S1_at			Os.17484.1.S1_at
Os11g0528200		Os06g0678200	Os.5140.1.S1_at	Os08g0451700	Os.50425.1.S1_at			Os05g0226000	Os.51989.1.S1_at			Os.17489.1.S1_x_at
Os11g0545000		Os08g0151100	Os.51435.1.S1_at	Os08g0442300	Os.50438.1.S1_at			Os05g0226300	Os.52009.1.S1_at			Os.17494.2.S1_at
Os11g0550900		Os02g0505700	Os.51436.1.S1_at	Os08g0440900	Os.50448.1.S1_at			Os05g0228900	Os.52027.1.S1_at			Os.17522.1.S1_s_at
Os11g0552100		Os08g0150000	Os.51458.1.S1_at	Os03g0105300	Os.50591.2.S1_x_at			Os05g0231600	Os.52033.1.S1_at			Os.17524.2.S1_x_at
Os11g0568500		Os04g0673800	Os.51548.1.S1_at	Os03g0243800	Os.5066.1.S1_at			Os05g0231700	Os.52048.1.S1_at			Os.17525.1.S1_at
Os11g0579900		Os11g0645600	Os.51563.1.S1_at	Os09g0261300	Os.50772.1.S1_at			Os05g0237400	Os.52078.1.S1_at			Os.17535.1.S1_at
Os11g0600900		Os06g0679400	Os.51595.1.S1_at	Os03g0237000	Os.50801.1.S1_at			Os05g0251900	Os.52107.1.S1_at			Os.17546.1.S1_a_at
Os11g0602400		Os08g0151800	Os.51627.1.A1_at	Os03g0110300	Os.50834.1.S1_at			Os05g0252000	Os.52109.1.S1_at			Os.17555.1.S1_at
Os11g0602600		Os02g0503900	Os.51655.2.S1_x_at	Os09g0258500	Os.50836.1.S1_at			Os05g0270400	Os.52114.1.S1_at			Os.17562.1.S1_at
Os11g0652600		Os01g0622300	Os.51669.1.S1_at	Os09g0266000	Os.50850.1.S1_at			Os05g0272900	Os.52162.1.S1_at			Os.17565.1.S1_at
Os11g0655000		Os07g0621100	Os.51670.1.S1_a_at	Os03g0238600	Os.50868.1.S1_at			Os05g0275600	Os.52168.1.S1_at			Os.17577.3.S1_at
Os11g0672200		Os02g0678200	Os.51695.1.S1_at	Os03g0257000	Os.50927.1.S1_at			Os05g0275700	Os.52206.1.S1_at			Os.17582.1.S1_at
Os11g0678200		Os04g0508100	Os.51700.1.S1_at	Os03g0258700	Os.50931.1.S1_at			Os05g0276100	Os.52221.1.S1_at			Os.17611.1.S1_at
Os11g0702700		Os03g0566500	Os.51720.1.S1_at	Os09g0315800	Os.50955.1.S1_at			Os05g0280700	Os.52230.1.S2_at			Os.17614.1.S1_at
Os11g0704300		Os08g0145300	Os.51762.1.S1_at	Os02g0830900	Os.50997.1.A1_x_at			Os05g0283200	Os.52247.1.S1_at			Os.17625.1.S1_at
Os11g0704600		Os02g0506400	Os.51765.1.S1_at	Os08g0430300	Os.51018.1.S1_at			Os05g0283600	Os.52274.1.S1_at			Os.17629.1.A1_at
Os11g0708500		Os09g0534500	Os.51772.1.S1_at	Os09g0310800	Os.51030.1.S1_at			Os05g0285900	Os.52302.1.S1_at			Os.17651.1.S1_at
Os12g0116600		Os04g0671100	Os.51789.1.S1_at	Os02g0823800	Os.51064.1.S1_at			Os05g0287800	Os.52359.1.S1_at			Os.17655.1.S1_at
Os12g0125400		Os11g0642800	Os.51801.1.S1_at	Os02g0823200	Os.5112.1.S1_at			Os05g0292200	Os.5237.1.S1_at			Os.17668.1.S1_at
Os12g0133400		Os12g0468500	Os.51819.1.S1_at	Os08g0414700	Os.51124.1.S1_at			Os05g0304200	Os.52371.1.S1_at			Os.17675.1.S1_at
Os12g0135000		Os12g0468100	Os.51947.1.S1_at	Os08g0424100	Os.51177.1.S1_at			Os05g0311600	Os.52374.1.S1_a_at			Os.17701.1.S1_x_at
Os12g0148700		Os04g0503800	Os.51971.1.S1_at	Os03g0262500	Os.51301.1.S1_at			Os05g0348000	Os.52383.1.S1_at			Os.17702.1.S1_at
Os12g0149700		Os07g0617200	Os.51983.1.A1_x_at	Os08g0422300	Os.51305.1.S1_at			Os05g0360900	Os.52395.1.S1_at			Os.17708.1.S1_at
Os12g0167900		Os06g0284900	Os.51990.1.S1_at	Os08g0430800	Os.51342.1.S1_at			Os05g0362600	Os.5241.1.S1_at			Os.17714.1.S1_at
Os12g0170100		Os02g0689200	Os.52014.1.S1_at	Os09g0287000	Os.51364.1.A1_at			Os05g0365000	Os.52414.1.S1_at			Os.17717.1.S1_at
Os12g0171200		Os03g0446000	Os.52018.1.S1_at	Os09g0290900	Os.51458.1.S1_at			Os05g0372900	Os.52430.1.S1_at			Os.17762.1.S1_at
Os12g0171600		Os04g0676400	Os.52020.1.S1_at	Os03g0248600	Os.51494.1.S1_at			Os05g0375600	Os.52449.1.S1_at			Os.17766.1.S1_at
Os12g0171900		Os12g0469600	Os.52044.1.S1_at	Os03g0102400	Os.51536.1.S1_at			Os05g0378900	Os.52466.1.S1_at			Os.17768.1.S1_at
Os12g0176800		Os06g0681300	Os.52061.1.S1_at	Os03g0102100	Os.51548.1.S1_at			Os05g0380900	Os.52501.1.S1_x_at			Os.17777.2.S1_x_at
Os12g0178100		Os04g0674300	Os.52065.1.S1_at	Os02g0833400	Os.5165.1.S1_at			Os05g0382600	Os.52525.1.S1_at			Os.17779.1.S1_at
Os12g0209100		Os03g0556200	Os.52115.1.S1_at	Os02g0833100	Os.51652.1.S1_at			Os05g0383200	Os.52530.1.S1_at			Os.178.1.S1_a_at
Os12g0210400		Os02g0684000	Os.52122.1.S1_at	Os09g0297100	Os.51754.1.S1_at			Os05g0388400	Os.52533.1.S1_at			Os.17809.1.S1_at
Os12g0212100		Os04g0674200	Os.52226.1.S1_at	Os08g0135400	Os.51769.1.S1_at			Os05g0396900	Os.52558.1.S1_at			Os.17811.1.S1_at
Os12g0235300		Os09g0530300	Os.52243.1.S1_at	Os02g0274000	Os.51819.1.S1_at			Os05g0400100	Os.52570.1.S1_at			Os.17826.1.A1_at
Os12g0244400		Os07g0618400	Os.52250.1.A1_at	Os10g0491100	Os.51861.1.S1_at			Os05g0400400	Os.52612.1.S1_s_at			Os.17833.1.S1_at
Os12g0256600		Os02g0685600	Os.52275.1.S1_x_at	Os03g0776000	Os.51918.1.S1_at			Os05g0402200	Os.5264.1.S1_at			Os.17839.1.A1_at
Os12g0257800		Os06g0291600	Os.523.1.S1_at	Os10g0489100	Os.5216.1.S1_at			Os05g0402300	Os.52706.2.S1_at			Os.17844.1.S1_at
Os12g0265800		Os12g0463300	Os.52309.1.S1_at	Os02g0272600	Os.52186.1.S1_at			Os05g0402700	Os.52710.1.S1_at			Os.17851.1.S1_at
Os12g0287200		Os09g0538200	Os.52318.1.S1_at	Os07g0564800	Os.52251.1.S1_at			Os05g0408300	Os.52720.1.S1_at			Os.17852.1.S1_at
Os12g0406000		Os03g0576100	Os.52385.1.S1_at	Os07g0568500	Os.52275.1.S1_x_at			Os05g0413400	Os.52725.2.S1_at			Os.17863.1.S1_at
Os12g0406200		Os06g0312900	Os.52446.1.S1_at	Os03g0775600	Os.52326.1.S1_at			Os05g0417300	Os.52727.1.S1_at			Os.17869.1.S1_at
Os12g0417100		Os01g0810300	Os.52455.1.S1_at	Os10g0481400	Os.52349.1.A1_at			Os05g0419000	Os.52746.1.S1_at			Os.17874.1.S1_at
Os12g0423700		Os01g0633400	Os.5250.1.S1_at	Os10g0482600	Os.52356.1.S1_at			Os05g0419200	Os.5275.1.S1_at			Os.17876.1.S1_at
Os12g0481200		Os11g0658700	Os.52519.1.S1_at	Os03g0769800	Os.52384.1.A1_at			Os05g0428300	Os.52753.1.S1_at			Os.17878.1.S1_at
Os12g0487700		Os11g0657400	Os.52539.1.S1_at	Os03g0767800	Os.52415.1.S1_at			Os05g0436900	Os.52768.1.S1_at			Os.17881.1.S1_at
Os12g0498800		Os11g0658900	Os.52553.1.S1_at	Os02g0290600	Os.52417.1.S1_at			Os05g0438500	Os.52803.1.S1_at			Os.17881.3.A1_at
Os12g0517000		Os04g0667100	Os.52567.1.S1_at	Os02g0279600	Os.52442.1.A1_at			Os05g0440100	Os.52814.1.S1_at			Os.17895.1.S1_a_at
Os12g0525800		Os02g0510400	Os.52568.1.S1_s_at	Os10g0487600	Os.52496.1.S1_at			Os05g0443700	Os.52820.1.S1_at			Os.17896.1.S1_at
Os12g0535300		Os01g0810200	Os.52611.1.S1_at	Os02g0276500	Os.52517.1.S1_at			Os05g0444200	Os.52822.1.S1_at			Os.17902.1.S1_at
Os12g0535400		Os02g0515200	Os.52620.1.S1_at	Os02g0286200	Os.52622.1.S1_at			Os05g0447700	Os.52825.1.S1_at			Os.17910.1.S1_a_at
Os12g0540200		Os12g0419700	Os.52667.1.S1_at	Os10g0485300	Os.52632.1.S1_at			Os05g0451200	Os.52831.1.S1_at			Os.17912.1.A1_at
Os12g0541000		Os10g0397800	Os.52739.1.S1_at	Os10g0486000	Os.52651.1.A1_at			Os05g0455700	Os.52832.1.S1_at			Os.17919.1.S1_at
Os12g0541400		Os03g0578200	Os.52751.1.S1_at	Os07g0543700	Os.52800.1.S1_at			Os05g0457200	Os.52838.1.S1_at			Os.17921.1.S1_at
Os12g0559900		Os02g0670100	Os.52756.1.S1_at	Os03g0798400	Os.52814.1.S1_at			Os05g0458000	Os.52846.1.S1_at			Os.17927.2.S1_x_at
Os12g0562900		Os06g0314300	Os.52760.1.S1_at	Os07g0541600	Os.52856.1.S1_at			Os05g0459300	Os.52858.1.S1_at			Os.17928.1.S1_at
Os12g0563400		Os09g0539200	Os.52762.1.S1_at	Os07g0549700	Os.52897.1.S1_at			Os05g0460200	Os.52860.1.A1_at			Os.17937.1.S1_a_at
Os12g0567700		Os12g0420100	Os.52782.1.S1_at	Os07g0549200	Os.5291.1.S1_at			Os05g0461300	Os.52863.1.S1_at			Os.17938.1.A1_s_at
Os12g0569700		Os06g0667600	Os.52785.1.S1_at	Os10g0514400	Os.5293.1.S1_at			Os05g0463000	Os.52864.1.S1_at			Os.17939.1.S1_x_at
Os12g0571200		Os12g0440300	Os.52792.1.S1_at	Os07g0535200	Os.5298.1.S1_a_at			Os05g0463300	Os.52867.1.S1_at			Os.17958.1.S1_at
Os12g0589100		Os12g0440400	Os.52797.1.S1_at	Os07g0535100	Os.52984.1.S1_at			Os05g0465000	Os.52868.1.S1_at			Os.17960.1.S1_at
Os12g0592200		Os04g0669300	Os.52802.1.S1_at	Os07g0540200	Os.52993.1.S1_at			Os05g0465400	Os.52872.1.S1_x_at			Os.17961.1.S1_a_at
Os12g0600400		Os01g0627400	Os.52804.1.S1_at	Os10g0518100	Os.5302.1.S1_a_at			Os05g0465800	Os.52881.1.S1_at			Os.17971.1.S1_at
Os12g0601200		Os11g0655100	Os.52805.1.S1_at	Os02g0225000	Os.53054.1.S1_at			Os05g0466200	Os.52888.1.S1_at			Os.17974.1.S1_at
Os12g0607100		Os02g0676000	Os.52829.1.S1_at	Os03g0784400	Os.53055.1.S1_at			Os05g0469600	Os.52890.1.S1_at			Os.1799.1.S1_a_at
Os12g0618400		Os08g0144100	Os.52842.1.S1_at	Os10g0496000	Os.53072.1.S1_at			Os05g0480000	Os.52892.1.S1_at			Os.17997.1.S1_at
Os12g0623900		Os06g0675600	Os.52849.1.S1_x_at	Os10g0497100	Os.53102.1.S1_s_at			Os05g0480200	Os.52893.1.S1_at			Os.18003.1.S1_at
Os12g0624000		Os01g0814200	Os.52855.1.S1_at	Os02g0265400	Os.5312.1.S1_at			Os05g0481600	Os.52899.1.S1_at			Os.18009.1.S1_a_at
Os12g0632100		Os06g0304300	Os.52861.1.S1_at	Os02g0254700	Os.53124.1.S1_at			Os05g0485000	Os.52901.1.S1_at			Os.18016.1.S1_at
Os12g0633700		Os04g0510000	Os.52873.1.S1_a_at	Os07g0555200	Os.53195.1.A1_at			Os05g0487600	Os.52904.2.S1_at			Os.18022.2.S1_x_at
Os12g0637300		Os04g0668300	Os.52879.1.S1_at	Os10g0509100	Os.53209.1.S1_at			Os05g0489600	Os.52905.1.S2_at			Os.18028.1.S1_at
POsControl0016		Os01g0813000	Os.52896.1.S1_at	Os10g0497300	Os.53229.1.S1_at			Os05g0490400	Os.52907.1.S1_at			Os.18030.1.S1_at
		Os07g0622500	Os.52908.1.S1_at	Os02g0258900	Os.53230.1.S1_at			Os05g0495300	Os.52918.1.S1_at			Os.18041.1.S1_at
		Os06g0306300	Os.52912.1.S1_at	Os10g0502500	Os.53240.1.A1_x_at			Os05g0498900	Os.52919.1.S1_at			Os.18042.1.S1_at
		Os12g0438000	Os.52913.1.A1_at	Os02g0330800	Os.53309.1.S1_at			Os05g0514300	Os.52923.1.S1_at			Os.18046.1.S1_at
		Os02g0509600	Os.52933.1.S1_at	Os02g0330700	Os.5331.1.S1_at			Os05g0521800	Os.52924.1.S1_at			Os.18061.1.S1_at
		Os04g0668400	Os.52952.1.S1_at	Os10g0456200	Os.53311.1.S1_at			Os05g0526300	Os.52925.1.S1_at			Os.18067.1.S1_at
		Os01g0599900	Os.52959.1.S1_at	Os02g0433600	Os.53321.1.S1_at			Os05g0527100	Os.52931.1.S1_at			Os.18069.1.S1_at
		Os01g0598900	Os.52968.1.S1_at	Os07g0597000	Os.53345.1.S1_at			Os05g0530500	Os.52935.1.S1_at			Os.18079.1.S1_at
		Os09g0517800	Os.52969.1.S2_at	Os03g0751600	Os.53351.1.S1_x_at			Os05g0534400	Os.52966.1.S1_at			Os.18081.1.S1_at
		Os12g0501200	Os.52976.1.S1_at	Os07g0592600	Os.53421.1.S1_at			Os05g0537300	Os.52995.1.S1_at			Os.18091.1.S1_at
		Os02g0481400	Os.52979.1.S1_at	Os02g0325100	Os.5345.1.S1_at			Os05g0540600	Os.53012.1.S1_at			Os.18092.1.S1_at
		Os06g0264600	Os.5300.1.S1_at	Os07g0594500	Os.53511.1.S1_at			Os05g0541200	Os.53024.1.S1_at			Os.18109.1.S1_at
		Os11g0620000	Os.53015.1.S1_at	Os02g0327100	Os.53519.1.S1_at			Os05g0542200	Os.53030.1.S1_at			Os.1811.1.S1_at
		Os06g0691700	Os.53042.1.S1_at	Os02g0326600	Os.53570.1.S1_at			Os05g0543100	Os.53031.1.S1_at			Os.18113.1.S1_s_at
		Os03g0428000	Os.53045.1.S1_at	Os03g0747300	Os.53580.1.S1_at			Os05g0547100	Os.53036.1.S1_at			Os.18115.1.S1_at
		Os12g0502400	Os.53047.1.S1_at	Os03g0744300	Os.53605.1.S1_at			Os05g0550000	Os.53049.1.S1_at			Os.18128.1.S1_a_at
		Os11g0621000	Os.53048.1.S1_at	Os10g0442800	Os.53657.1.S1_at			Os05g0555300	Os.53051.1.S1_at			Os.1813.1.S1_at
		Os04g0496800	Os.53067.1.S1_at	Os03g0744800	Os.53672.1.A1_at			Os05g0559000	Os.53063.1.S1_at			Os.18137.2.S1_at
		Os01g0829900	Os.53068.1.S1_at	Os07g0606500	Os.53683.1.S1_at			Os05g0560100	Os.53096.1.S1_at			Os.18138.1.S1_at
		Os06g0268800	Os.53070.1.S1_at	Os10g0438700	Os.53734.1.S1_at			Os05g0563300	Os.53100.1.S1_at			Os.1814.1.S1_a_at
		Os11g0624400	Os.53080.1.S1_at	Os07g0604500	Os.53795.1.S1_at			Os05g0564400	Os.53111.1.S1_at			Os.18144.1.S1_at
		Os01g0603200	Os.5310.3.A1_at	Os02g0442000	Os.53847.1.S1_at			Os05g0568100	Os.53121.1.S1_at			Os.18145.1.S1_x_at
		Os07g0611600	Os.53106.1.S1_at	Os10g0447100	Os.53887.2.S1_x_at			Os05g0569900	Os.53123.1.S1_at			Os.18150.1.S1_at
		Os04g0496000	Os.53110.1.S1_at	Os10g0447400	Os.53888.1.S1_at			Os05g0570900	Os.53131.1.S1_at			Os.18153.1.S1_at
		Os01g0834400	Os.53114.1.S1_at	Os10g0444400	Os.53891.1.S1_at			Os05g0576800	Os.53139.1.S1_at			Os.18158.1.S1_at
		Os08g0172300	Os.53126.1.S1_at	Os10g0445500	Os.53924.1.S1_at			Os05g0577100	Os.53154.1.S1_at			Os.18166.1.S1_at
		Os10g0425700	Os.53142.1.S1_at	Os03g0764600	Os.53984.1.S1_at			Os05g0577200	Os.53156.1.S1_at			Os.18183.1.S1_at
		Os12g0509400	Os.53144.1.S1_at	Os03g0765200	Os.54021.1.S1_at			Os05g0579000	Os.53157.1.S1_at			Os.18186.1.S1_at
		Os09g0513900	Os.53150.1.S1_at	Os10g0476900	Os.54035.2.S1_x_at			Os05g0582300	Os.53161.1.S1_x_at			Os.18187.1.S1_at
		Os12g0508100	Os.53153.1.S1_at	Os02g0306600	Os.54111.1.S1_at			Os05g0582400	Os.53166.1.S1_at			Os.18194.1.S1_at
		Os03g0422800	Os.53153.1.S1_at	Os02g0306100	Os.54164.2.S1_at			Os05g0585800	Os.53172.1.S1_at			Os.18195.1.S1_at
		Os10g0425500	Os.53163.1.S1_at	Os07g0579100	Os.54194.1.S1_at			Os05g0587500	Os.53184.1.S1_at			Os.18196.1.S1_at
		Os06g0693100	Os.53169.1.A1_at	Os02g0294700	Os.54250.1.S1_at			Os05g0588500	Os.53194.1.S1_at			Os.182.1.S1_at
		Os03g0425200	Os.53176.1.S1_at	Os02g0294600	Os.54254.1.S1_x_at			Os05g0593100	Os.53198.1.S1_at			Os.18207.1.A1_s_at
		Os03g0425800	Os.53180.1.S1_at	Os02g0294100	Os.54257.1.S1_at			Os05g0595000	Os.53200.1.S1_s_at			Os.18212.1.S1_at
		Os04g0685800	Os.53181.1.S1_at	Os03g0760600	Os.54274.1.S1_at			Os05g0595200	Os.53204.1.S1_at			Os.18214.1.S1_at
		Os03g0425900	Os.53182.1.S1_at	Os07g0589400	Os.54286.1.S1_x_at			Os05g0596000	Os.53211.1.S1_at			Os.18215.1.S1_at
		Os11g0616200	Os.53191.1.S1_at	Os07g0590600	Os.54290.1.S1_at			Os05g0597400	Os.53227.1.S1_at			Os.18224.1.S1_at
		Os12g0506700	Os.53219.1.S1_at	Os10g0464400	Os.54295.1.S1_at			Os06g0101000	Os.5323.1.S1_at			Os.18230.1.S1_at
		Os04g0493300	Os.53220.1.S1_at	Os03g0757500	Os.54319.1.S1_at			Os06g0107000	Os.53233.1.S1_at			Os.18247.1.S1_a_at
		Os12g0483700	Os.53223.1.S1_at	Os07g0585100	Os.54322.1.S1_x_at			Os06g0114900	Os.53257.1.S1_at			Os.18255.1.S1_at
		Os11g0637700	Os.53239.1.S1_at	Os10g0462500	Os.54371.1.S1_x_at			Os06g0119800	Os.53262.1.S1_at			Os.18262.1.S1_at
		Os03g0439700	Os.53247.1.S1_at	Os02g0320800	Os.54389.1.S1_at			Os06g0122500	Os.53265.1.S1_at			Os.18265.1.S1_at
		Os04g0679000	Os.53249.1.S1_at	Os02g0317400	Os.54390.1.S1_at			Os06g0124300	Os.53270.1.S1_at			Os.18267.1.S1_at
		Os10g0416100	Os.53261.1.S1_at	Os10g0567000	Os.54422.1.S1_at			Os06g0124400	Os.53280.1.S1_at			Os.18269.1.S1_at
		Os06g0685400	Os.53272.1.S1_at	Os03g0839300	Os.54486.1.S1_at			Os06g0124900	Os.53283.1.S1_at			Os.18272.1.S1_x_at
		Os07g0614500	Os.53273.1.S1_at	Os02g0176400	Os.54512.1.S1_at			Os06g0126200	Os.53284.1.S1_at			Os.18273.1.S1_at
		Os06g0275500	Os.53282.1.S1_at	Os03g0837300	Os.54561.1.S1_at			Os06g0127600	Os.53290.1.S1_at			Os.18275.1.S1_at
		Os06g0684000	Os.53293.1.S1_at	Os07g0479200	Os.54578.1.S1_at			Os06g0129100	Os.53295.1.A1_at			Os.18279.1.S1_at
		Os06g0277600	Os.53298.1.S1_at	Os03g0843000	Os.54585.1.S1_at			Os06g0131300	Os.53309.1.S1_at			Os.18280.1.S1_at
		Os03g0444600	Os.5331.1.S1_at	Os03g0843200	Os.54585.1.S1_at			Os06g0135900	Os.53318.1.S1_at			Os.18288.1.S1_at
		Os11g0640600	Os.53324.1.S1_at	Os02g0173900	Os.54711.1.S1_at			Os06g0138100	Os.53356.1.S1_at			Os.18290.1.S1_at
		Os04g0677400	Os.53363.1.S1_at	Os03g0841100	Os.54718.1.S1_at			Os06g0139200	Os.53359.1.S1_at			Os.18293.1.S1_at
		Os12g0482600	Os.53365.1.S1_at	Os03g0842700	Os.54756.1.S1_at			Os06g0139800	Os.53369.1.S1_at			Os.18296.1.S1_x_at
		Os01g0611300	Os.53412.1.S1_at	Os07g0481000	Os.54813.1.S1_at			Os06g0143800	Os.53376.1.S1_at			Os.18310.1.S1_at
		Os03g0441600	Os.53423.1.S1_at	Os02g0187200	Os.5493.1.S1_at			Os06g0144200	Os.53380.1.S1_at			Os.18311.1.S1_at
		Os02g0495900	Os.53448.1.S1_at	Os10g0561200	Os.55085.1.S1_at			Os06g0145000	Os.53386.1.S1_at			Os.18313.1.S1_at
		Os02g0697400	Os.53456.1.S1_at	Os07g0484700	Os.5512.1.S1_at			Os06g0145100	Os.53397.1.S1_at			Os.18314.1.S1_at
		Os06g0687400	Os.53466.1.S1_at	Os03g0831800	Os.5520.1.S1_at			Os06g0147800	Os.53410.1.S1_at			Os.18321.3.S1_at
		Os04g0498200	Os.53474.1.S1_at	Os02g0189000	Os.55305.1.S1_at			Os06g0150300	Os.53413.1.S1_at			Os.18333.1.S1_at
		Os09g0521500	Os.5348.1.S1_at	Os10g0559200	Os.55352.1.S1_x_at			Os06g0153800	Os.53416.1.S1_at			Os.18334.1.S1_at
		Os02g0697900	Os.53497.1.S1_at	Os07g0484300	Os.55355.1.S1_x_at			Os06g0165600	Os.53417.1.S1_at			Os.18342.1.S1_at
		Os06g0688100	Os.53499.1.S1_at	Os07g0483500	Os.55373.1.S1_at			Os06g0166000	Os.53419.1.S1_at			Os.18349.1.A1_s_at
		Os01g0604500	Os.53504.1.S1_at	Os10g0563200	Os.5547.1.S1_s_at			Os06g0167100	Os.53440.1.S1_at			Os.18357.1.S1_at
		Os01g0827300	Os.53512.1.S1_at	Os03g0835800	Os.5553.1.S1_at			Os06g0174400	Os.53450.1.S1_at			Os.18361.1.S1_at
		Os11g0633800	Os.53516.1.S1_at	Os10g0562500	Os.5555.1.S1_at			Os06g0175900	Os.53457.1.S1_at			Os.18376.1.S1_at
		Os11g0633600	Os.53531.1.S1_at	Os02g0163400	Os.5558.1.S1_at			Os06g0177000	Os.53463.1.S1_at			Os.18412.1.S1_a_at
		Os10g0417600	Os.53535.1.S1_at	Os07g0452100	Os.5560.1.S1_at			Os06g0181500	Os.53465.1.S1_at			Os.18413.1.S1_at
		Os03g0745700	Os.53536.1.S1_at	Os07g0450100	Os.5571.1.S1_at			Os06g0182100	Os.53465.1.S1_at			Os.18417.1.A1_at
		Os11g0634800	Os.53541.1.S1_at	Os07g0454700	Os.55737.1.S1_at			Os06g0182500	Os.53468.1.S1_at			Os.18422.1.A1_at
		Os04g0498400	Os.53547.1.S1_at	Os02g0163600	Os.55986.1.S1_x_at			Os06g0186000	Os.53476.1.S1_at			Os.18424.1.S1_at
		Os12g0489300	Os.53557.1.S1_at	Os02g0163500	Os.55989.1.S1_at			Os06g0187200	Os.53479.1.S1_x_at			Os.18429.1.S1_x_at
		Os01g0826000	Os.53598.1.S1_at	Os03g0853800	Os.56062.1.S1_at			Os06g0188600	Os.53483.1.S1_at			Os.18431.1.S1_at
		Os08g0161700	Os.53642.1.S1_at	Os11g0104400	Os.56069.1.S1_at			Os06g0191300	Os.53490.1.S1_at			Os.18434.1.S1_at
		Os10g0378300	Os.53645.1.S1_at	Os07g0446900	Os.5607.1.S1_at			Os06g0191900	Os.53493.1.S1_at			Os.18445.1.S1_at
		Os06g0351700	Os.53669.1.S1_at	Os11g0102600	Os.56072.1.S1_at			Os06g0194200	Os.53496.1.S1_at			Os.18456.2.S1_x_at
		Os08g0120000	Os.53693.1.S1_at	Os07g0457300	Os.5615.1.S1_at			Os06g0195600	Os.53507.1.S1_at			Os.18464.1.S1_at
		Os06g0654000	Os.53708.1.S1_at	Os07g0466200	Os.56171.1.S1_a_at			Os06g0198700	Os.53514.1.S1_at			Os.18465.1.S1_at
		Os01g0794900	Os.53723.1.A1_s_at	Os03g0845800	Os.56273.1.S1_at			Os06g0198900	Os.53520.1.A1_at			Os.18476.1.S1_at
		Os12g0275400	Os.53747.1.S1_at	Os07g0463500	Os.56957.1.S1_at			Os06g0199500	Os.53528.1.A1_at			Os.18483.1.S1_at
		Os03g0601900	Os.53756.1.S1_at	Os07g0469600	Os.5703.1.S1_at			Os06g0203600	Os.53543.1.A1_at			Os.18484.1.S1_at
		Os09g0558600	Os.53761.1.S1_at	Os07g0469500	Os.57121.1.S1_at			Os06g0206700	Os.53601.1.S1_at			Os.1849.1.S1_at
		Os03g0604200	Os.53802.1.S1_at	Os10g0573100	Os.57123.1.S1_at			Os06g0215200	Os.5362.1.S1_at			Os.18493.1.S1_at
		Os07g0634000	Os.53815.1.S1_at	Os07g0461600	Os.5714.1.S1_at			Os06g0217600	Os.53642.1.S1_at			Os.18510.1.S1_at
		Os06g0356200	Os.53821.1.S1_at	Os07g0458800	Os.57154.1.S1_at			Os06g0224500	Os.53674.1.S1_at			Os.18518.1.S1_at
		Os06g0357800	Os.53822.1.S1_x_at	Os10g0577600	Os.57376.1.S1_s_at			Os06g0227200	Os.53730.1.S2_at			Os.1852.1.S1_at
		Os07g0634400	Os.53823.1.S1_at	Os10g0574800	Os.57408.1.S1_at			Os06g0231600	Os.53762.1.S1_at			Os.18530.1.S1_at
		Os01g0662600	Os.53831.1.S1_at	Os10g0576000	Os.57435.1.S1_x_at			Os06g0248400	Os.53776.1.S1_at			Os.18539.1.S1_at
		Os04g0644700	Os.53832.1.S1_at	Os10g0533000	Os.5808.1.S1_at			Os06g0250600	Os.53793.1.S1_at			Os.18542.1.S1_at
		Os02g0529700	Os.53839.1.S1_at	Os07g0517900	Os.5830.1.S1_at			Os06g0251200	Os.53806.1.S1_at			Os.18547.1.S1_at
		Os01g0658500	Os.53844.1.S1_at	Os02g0208400	Os.5865.1.S1_at			Os06g0256500	Os.53809.1.S1_at			Os.18558.1.S1_at
		Os06g0345200	Os.53850.1.S1_at	Os07g0523600	Os.5894.1.S1_at			Os06g0263700	Os.53820.1.S1_at			Os.18559.1.S1_at
		Os10g0381800	Os.53856.1.S1_at	Os07g0523400	Os.5914.1.S1_at			Os06g0277700	Os.53825.1.S1_at			Os.18565.1.S1_at
		Os12g0278400	Os.53861.1.S1_at	Os02g0215400	Os.5935.1.S1_at			Os06g0300700	Os.53827.1.S1_at			Os.18580.1.S1_at
		Os03g0726300	Os.53871.1.S1_at	Os02g0204500	Os.6020.1.S1_at			Os06g0303800	Os.53829.1.S1_at			Os.18584.1.S1_at
		Os03g0597400	Os.53898.1.S1_at	Os10g0540300	Os.6051.1.S1_at			Os06g0308100	Os.53833.1.S1_at			Os.18593.2.S1_a_at
		Os02g0527500	Os.53899.1.S1_at	Os03g0819900	Os.6095.1.S1_at			Os06g0315900	Os.53836.1.S1_at			Os.18604.1.S1_at
		Os06g0656700	Os.53904.1.S1_at	Os10g0538500	Os.6114.1.S1_at			Os06g0318700	Os.53842.1.S1_x_at			Os.18614.1.S1_at
		Os06g0656800	Os.53915.1.S1_at	Os02g0205300	Os.6165.1.S1_a_at			Os06g0334400	Os.53845.1.S1_at			Os.18618.1.S1_at
		Os11g0689500	Os.53921.1.S1_at	Os03g0818000	Os.6177.1.S1_at			Os06g0336500	Os.53860.1.S1_at			Os.18620.1.S1_at
		Os01g0795300	Os.53939.1.S1_at	Os03g0809100	Os.6191.1.S1_at			Os06g0360300	Os.53863.1.S1_at			Os.18628.1.S1_at
		Os01g0660000	Os.53941.1.S1_at	Os07g0534200	Os.6226.1.S1_at			Os06g0365200	Os.5388.1.S1_at			Os.18634.1.S1_at
		Os03g0599800	Os.53943.1.S1_at	Os03g0804200	Os.6256.2.S1_at			Os06g0472900	Os.53881.1.S1_s_at			Os.18635.1.S1_at
		Os12g0275500	Os.53962.1.S1_at	Os10g0524400	Os.6268.1.S1_at			Os06g0474900	Os.53894.1.S1_x_at			Os.18647.1.S1_at
		Os06g0655200	Os.53971.1.S1_at	Os10g0522900	Os.6307.1.S1_at			Os06g0480500	Os.53900.1.S1_at			Os.18649.1.A1_s_at
		Os06g0346900	Os.53989.1.S1_at	Os07g0534400	Os.6310.1.S1_at			Os06g0486000	Os.53907.1.S1_at			Os.18652.1.S1_at
		Os02g0528200	Os.5402.1.S1_at	Os03g0805100	Os.6371.1.S1_at			Os06g0498400	Os.53907.1.S1_at			Os.18657.1.S1_at
		Os08g0120900	Os.54044.1.S1_at	Os07g0529800	Os.6385.1.S1_at			Os06g0498900	Os.53909.1.S1_at			Os.18661.1.S1_at
		Os03g0722000	Os.54051.1.S1_at	Os02g0221400	Os.6429.1.S1_a_at			Os06g0505400	Os.53916.1.S1_at			Os.18673.1.S1_at
		Os06g0649700	Os.54065.1.S1_at	Os07g0531900	Os.6630.1.S1_at			Os06g0510200	Os.53918.1.S1_at			Os.18686.1.S1_at
		Os12g0257600	Os.54069.1.S1_at	Os07g0531800	Os.6650.1.S1_at			Os06g0545200	Os.53923.1.S1_at			Os.18690.1.S1_at
		Os12g0257700	Os.54073.1.S1_at	Os07g0498300	Os.6664.1.S1_at			Os06g0545400	Os.53925.1.A1_at			Os.18691.1.S1_at
		Os02g0642700	Os.54120.1.S1_at	Os02g0195300	Os.6668.1.S1_at			Os06g0545800	Os.53935.1.S1_at			Os.18694.1.S1_at
		Os06g0472200	Os.54122.1.S1_at	Os10g0550100	Os.6677.1.S1_at			Os06g0547500	Os.53937.1.S1_x_at			Os.18701.1.S1_at
		Os03g0612400	Os.54162.1.S1_at	Os10g0550200	Os.6733.1.S1_at			Os06g0548800	Os.53953.1.S1_at			Os.18708.1.S1_at
		Os04g0638800	Os.54211.1.S1_at	Os07g0499300	Os.6747.1.S1_a_at			Os06g0551200	Os.53956.1.S1_at			Os.18713.1.S1_at
		Os10g0369900	Os.54219.1.S1_at	Os07g0496200	Os.6771.1.S1_s_at			Os06g0560400	Os.53957.1.S1_at			Os.18714.1.S1_a_at
		Os02g0640000	Os.54236.1.S1_at	Os02g0190900	Os.6797.1.S1_at			Os06g0563900	Os.54022.1.S1_at			Os.18728.1.S1_at
		Os04g0636500	Os.54248.1.S1_at	Os02g0189600	Os.6824.1.S1_at			Os06g0565900	Os.5404.1.S1_a_at			Os.18729.1.S1_at
		Os04g0534300	Os.54264.1.S1_at	Os10g0553800	Os.6830.1.S1_at			Os06g0569900	Os.54050.1.S1_at			Os.18739.1.S1_at
		Os01g0784600	Os.54286.1.S1_x_at	Os02g0193900	Os.6835.1.S1_at			Os06g0583900	Os.5408.1.S1_at			Os.18740.1.S1_at
		Os06g0475800	Os.54355.2.S1_at	Os07g0502200	Os.7034.1.S1_at			Os06g0584000	Os.5410.1.S1_at			Os.18761.1.S1_at
		Os09g0566700	Os.54372.1.S1_at	Os02g0202200	Os.7061.1.S1_at			Os06g0586000	Os.54110.1.S1_at			Os.18764.1.S1_at
		Os04g0534100	Os.54415.1.S1_at	Os10g0544500	Os.7077.1.S1_at			Os06g0586300	Os.54124.1.S1_at			Os.18817.1.S1_at
		Os01g0785600	Os.54439.1.S1_at	Os02g0202800	Os.7083.1.S1_at			Os06g0590500	Os.54142.1.S1_at			Os.18856.1.S1_at
		Os01g0785300	Os.54444.1.S1_at	Os02g0200300	Os.7094.1.S1_a_at			Os06g0590600	Os.54210.1.A1_at			Os.18877.1.S1_at
		Os06g0362100	Os.54484.2.S1_at	Os02g0198300	Os.7144.2.S1_a_at			Os06g0591200	Os.54232.1.S1_at			Os.18886.1.S1_at
		Os12g0267700	Os.54500.1.S1_at	Os10g0545000	Os.7153.1.S1_at			Os06g0602800	Os.54236.1.S1_at			Os.18924.1.S1_at
		Os06g0363900	Os.54524.1.S1_at	Os02g0200800	Os.7160.1.S1_at			Os06g0604500	Os.54294.1.S1_at			Os.18942.3.A1_a_at
		Os12g0267200	Os.54553.1.S1_at	Os02g0606000	Os.7200.1.S1_at			Os06g0607900	Os.54340.1.S1_at			Os.18955.1.S1_at
		Os08g0117400	Os.54573.1.S1_at	Os07g0694700	Os.7204.1.S1_at			Os06g0611500	Os.54349.1.S1_at			Os.18966.2.S1_at
		Os02g0530600	Os.5459.1.A1_at	Os03g0636800	Os.7211.1.S1_a_at			Os06g0611900	Os.54383.1.S1_at			Os.19005.2.S1_at
		Os03g0606200	Os.54604.1.S1_at	Os02g0606800	Os.7243.1.S1_s_at			Os06g0612800	Os.54451.1.S1_at			Os.19006.1.S1_a_at
		Os09g0560400	Os.54635.1.S1_at	Os07g0695400	Os.7300.1.S1_at			Os06g0613800	Os.54540.1.S1_at			Os.19011.1.S1_at
		Os02g0532300	Os.54647.1.S1_at	Os10g0135300	Os.7310.1.S1_at			Os06g0618600	Os.54552.1.S1_at			Os.19014.1.S1_at
		Os09g0564800	Os.54656.1.S1_at	Os10g0136100	Os.7320.1.S1_at			Os06g0621800	Os.54575.1.S1_at			Os.19016.1.S1_at
		Os04g0531800	Os.54710.1.S1_at	Os03g0640400	Os.7359.1.S1_at			Os06g0625900	Os.54619.1.S1_at			Os.19023.1.S1_s_at
		Os03g0722800	Os.54722.1.S1_at	Os07g0695900	Os.7364.1.S1_at			Os06g0637800	Os.54630.1.S1_at			Os.19026.1.S1_at
		Os03g0611200	Os.54723.1.S1_at	Os08g0101000	Os.7400.1.S1_at			Os06g0640100	Os.54633.1.S1_at			Os.19035.1.S1_at
		Os04g0639800	Os.54745.1.S1_at	Os10g0127900	Os.7411.1.S1_at			Os06g0643800	Os.5482.1.S1_at			Os.19052.1.S1_at
		Os01g0666000	Os.54758.1.S1_at	Os02g0611500	Os.7465.1.S1_at			Os06g0644700	Os.54855.1.S1_at			Os.19069.1.S1_at
		Os04g0641300	Os.54763.1.S1_at	Os10g0124500	Os.7486.1.S1_at			Os06g0655500	Os.54856.1.S1_at			Os.19074.1.S1_at
		Os12g0264800	Os.54768.1.S1_at	Os08g0101400	Os.7502.1.S1_at			Os06g0658500	Os.54870.1.S1_at			Os.19098.1.S1_at
		Os03g0724100	Os.54776.1.S1_at	Os08g0100300	Os.7503.1.S1_x_at			Os06g0660600	Os.54874.1.S1_at			Os.19126.1.S1_at
		Os06g0664500	Os.54810.1.A1_at	Os03g0635800	Os.7527.1.S1_at			Os06g0661100	Os.54880.1.S1_at			Os.19131.1.A1_at
		Os02g0518600	Os.54849.1.S1_at	Os10g0130500	Os.7532.1.S1_at			Os06g0661400	Os.54881.1.S1_at			Os.19137.1.S1_at
		Os12g0407100	Os.54879.1.S1_at	Os02g0608700	Os.7543.1.S1_at			Os06g0661700	Os.54890.1.S1_at			Os.19158.1.S1_at
		Os02g0519800	Os.54884.1.S1_at	Os07g0687200	Os.7560.1.S1_at			Os06g0662900	Os.54893.1.S1_at			Os.19164.1.S1_at
		Os10g0394400	Os.54892.1.S1_at	Os07g0686700	Os.7571.1.S1_at			Os06g0678700	Os.54903.1.S1_at			Os.19165.1.S1_at
		Os08g0133200	Os.54897.1.S1_at	Os02g0592600	Os.7574.1.S1_s_at			Os06g0679800	Os.54906.1.S1_at			Os.19170.1.S1_at
		Os10g0396100	Os.54898.1.S1_at	Os02g0594700	Os.7584.1.S1_at			Os06g0681300	Os.54909.1.S1_at			Os.19172.1.S1_at
		Os01g0643900	Os.54905.1.S1_at	Os03g0655400	Os.7624.1.S1_at			Os06g0683300	Os.54910.1.S1_at			Os.19187.1.S1_at
		Os03g0581800	Os.54918.1.S1_at	Os07g0680300	Os.7703.1.S1_at			Os06g0684500	Os.54912.1.S1_at			Os.19228.1.S1_at
		Os04g0518200	Os.54919.1.S1_at	Os02g0591600	Os.7712.1.S1_a_at			Os06g0685100	Os.54913.1.S1_at			Os.19229.1.S1_a_at
		Os03g0729800	Os.54947.1.S1_at	Os10g0155400	Os.7723.1.S1_at			Os06g0686700	Os.54914.1.S1_at			Os.19231.1.A1_s_at
		Os01g0803200	Os.55080.1.S1_at	Os10g0147300	Os.7745.1.S1_at			Os06g0690100	Os.54915.1.S1_at			Os.19277.1.S1_at
		Os02g0663800	Os.55086.1.S1_at	Os10g0136900	Os.7758.1.S1_at			Os06g0695700	Os.54921.1.S1_at			Os.19281.1.S1_at
		Os04g0658200	Os.55113.1.S1_at	Os07g0693400	Os.7800.1.S1_at			Os06g0695800	Os.54929.1.S1_at			Os.19296.1.S1_at
		Os03g0584800	Os.55123.1.S1_at	Os02g0602300	Os.7810.1.S1_at			Os06g0698300	Os.54945.1.S1_at			Os.19300.1.S1_at
		Os10g0393800	Os.55127.1.S1_at	Os07g0691800	Os.7897.1.S1_at			Os06g0698500	Os.5495.1.S1_at			Os.19306.1.S1_at
		Os12g0405400	Os.55129.1.S1_at	Os02g0598200	Os.8017.1.S1_at			Os06g0699400	Os.54950.1.S1_at			Os.19308.1.S1_x_at
		Os01g0646800	Os.55137.1.S1_at	Os10g0140200	Os.8033.1.S1_at			Os06g0702200	Os.5499.3.S1_a_at			Os.19330.3.S1_at
		Os06g0663600	Os.55206.1.A1_at	Os10g0141700	Os.8062.2.S1_x_at			Os06g0702500	Os.55083.1.S1_at			Os.19345.1.S1_at
		Os04g0519700	Os.55257.1.S1_at	Os10g0141800	Os.8065.1.S1_at			Os06g0709100	Os.55101.1.S1_at			Os.19349.1.A1_at
		Os02g0667600	Os.55267.1.S1_at	Os09g0559600	Os.8071.1.S1_at			Os06g0709200	Os.55136.1.S1_at			Os.19361.1.S2_at
		Os01g0639900	Os.55270.1.S1_s_at	Os09g0559800	Os.8078.1.S1_at			Os06g0710300	Os.55149.1.S1_at			Os.19374.2.S1_x_at
		Os06g0667200	Os.55310.1.S1_at	Os03g0581100	Os.8086.1.S1_at			Os06g0711600	Os.55268.1.S1_at			Os.19380.1.S1_at
		Os06g0318900	Os.55391.1.S1_at	Os09g0558100	Os.8097.1.A1_at			Os06g0714100	Os.55308.1.S1_at			Os.19401.1.S1_at
		Os01g0640600	Os.55397.1.S1_at	Os08g0127100	Os.8108.1.S1_at			Os06g0715400	Os.55312.1.S1_at			Os.19414.1.S1_a_at
		Os11g0665900	Os.55404.1.S1_at	Os03g0584300	Os.8132.1.S1_at			Os06g0717100	Os.55316.1.S1_at			Os.19421.1.S1_at
		Os02g0667500	Os.55438.1.S1_at	Os08g0120300	Os.8165.1.S1_at			Os06g0724400	Os.55335.1.S1_x_at			Os.19423.1.S1_at
		Os12g0410300	Os.55500.1.S1_at	Os03g0593700	Os.8176.1.S1_at			Os06g0726400	Os.55359.1.S1_at			Os.19476.1.S1_at
		Os03g0579800	Os.5553.1.S1_at	Os02g0638400	Os.8259.1.S1_at			Os06g0726900	Os.55367.1.S1_at			Os.19480.1.S1_at
		Os01g0806300	Os.55533.1.S1_at	Os08g0122000	Os.8289.1.A1_at			Os06g0728700	Os.55381.1.S1_at			Os.19523.1.S1_at
		Os10g0396300	Os.55537.1.S1_at	Os09g0557800	Os.8321.1.S1_at			Os06g0730300	Os.55424.1.S1_at			Os.19539.1.S1_at
		Os11g0667700	Os.55661.1.S1_at	Os08g0133000	Os.8325.1.S1_at			Os06g0731200	Os.55426.1.S1_at			Os.19563.1.S1_at
		Os01g0641100	Os.55705.1.S1_at	Os02g0652600	Os.8333.1.S1_at			Os07g0102200	Os.55517.1.S1_x_at			Os.19566.1.S1_at
		Os03g0732800	Os.55756.1.S1_at	Os02g0651500	Os.8369.1.S1_at			Os07g0102500	Os.55523.1.S1_at			Os.19577.1.S2_at
		Os04g0516300	Os.55782.1.S1_at	Os03g0565600	Os.8381.1.S1_at			Os07g0108400	Os.55551.1.S1_at			Os.19594.1.A1_at
		Os01g0807200	Os.55808.1.S1_at	Os08g0129500	Os.8438.1.S1_at			Os07g0108500	Os.55563.1.S1_at			Os.19596.1.S1_at
		Os06g0661800	Os.55877.1.S1_at	Os02g0646400	Os.8453.1.S1_a_at			Os07g0112100	Os.55647.1.A1_at			Os.19726.1.S1_at
		Os11g0684000	Os.5592.1.S1_at	Os02g0644700	Os.8464.1.A1_at			Os07g0113700	Os.55692.1.S1_at			Os.19740.1.S1_at
		Os02g0657400	Os.55956.1.S1_at	Os03g0574300	Os.8483.1.S1_at			Os07g0115900	Os.55727.1.A1_at			Os.19770.1.S1_at
		Os02g0657500	Os.56053.1.S1_at	Os03g0575500	Os.8489.1.A1_at			Os07g0119400	Os.55731.1.S1_at			Os.1981.1.S1_at
		Os09g0550500	Os.5609.1.S1_at	Os08g0109000	Os.8496.1.S1_at			Os07g0125000	Os.55769.1.S1_at			Os.19834.1.S1_at
		Os04g0523600	Os.56100.1.S1_at	Os02g0616800	Os.8524.1.S1_at			Os07g0133500	Os.55822.1.A1_at			Os.19942.1.S1_at
		Os01g0800500	Os.56104.1.A1_at	Os10g0110800	Os.855.1.S1_at			Os07g0137800	Os.5603.1.S1_at			Os.1995.1.S1_at
		Os09g0551200	Os.56110.1.S1_at	Os08g0109100	Os.8550.1.S1_x_at			Os07g0141500	Os.56065.1.S1_s_at			Os.19976.1.S1_at
		Os09g0551100	Os.56145.1.S1_at	Os03g0608800	Os.8611.1.S1_at			Os07g0159500	Os.56072.1.S1_at			Os.19982.2.S1_at
		Os02g0523800	Os.56186.1.S1_at	Os03g0609000	Os.8667.1.S1_at			Os07g0165200	Os.56167.1.S1_at			Os.20018.1.S1_a_at
		Os06g0659400	Os.56187.1.S1_at	Os02g0614500	Os.8713.1.S1_at			Os07g0168800	Os.56172.1.S1_at			Os.20030.1.S1_at
		Os08g0125200	Os.56194.1.S1_at	Os02g0614100	Os.8717.1.S1_at			Os07g0171300	Os.5621.1.S1_s_at			Os.20056.1.A1_at
		Os12g0283800	Os.56238.1.S1_at	Os02g0612300	Os.874.1.S1_at			Os07g0175000	Os.5623.1.S1_at			Os.20061.1.S1_at
		Os02g0655100	Os.56251.1.S1_x_at	Os10g0112600	Os.8788.1.S1_at			Os07g0175400	Os.5624.1.S1_at			Os.20067.1.S1_at
		Os10g0388900	Os.56266.1.S1_at	Os10g0113000	Os.8796.2.S1_a_at			Os07g0176600	Os.5625.1.S1_at			Os.20068.1.S1_at
		Os04g0525700	Os.56294.1.S1_at	Os03g0599800	Os.8803.1.S1_at			Os07g0177200	Os.56251.1.S1_x_at			Os.20089.1.S1_at
		Os08g0125300	Os.56299.1.S1_at	Os08g0112600	Os.8830.1.S1_at			Os07g0179400	Os.56261.1.S1_at			Os.20108.1.S1_a_at
		Os01g0657000	Os.56332.1.S1_at	Os03g0601100	Os.8836.1.S1_at			Os07g0185000	Os.56274.1.S1_at			Os.20152.1.S2_at
		Os09g0553800	Os.56344.1.S1_at	Os02g0628800	Os.8870.1.S1_s_at			Os07g0188700	Os.56282.1.S1_at			Os.20153.1.S1_x_at
		Os06g0662700	Os.56358.1.S1_at	Os08g0113700	Os.8871.1.S1_at			Os07g0191600	Os.56300.1.S1_at			Os.20164.1.S1_at
		Os12g0293000	Os.5655.1.S1_at	Os09g0570700	Os.8884.1.S1_at			Os07g0196100	Os.56303.1.S1_at			Os.20171.1.S1_at
		Os06g0662600	Os.5658.1.S1_at	Os03g0605400	Os.8898.1.S1_s_at			Os07g0205900	Os.56318.1.S1_at			Os.20179.1.S1_at
		Os06g0662500	Os.5662.1.S1_at	Os03g0606200	Os.8913.1.S1_at			Os07g0206800	Os.5636.1.S1_at			Os.20189.1.S1_at
		Os02g0661500	Os.5670.1.S1_at	Os02g0619600	Os.8918.1.S1_at			Os07g0212300	Os.5640.1.S1_at			Os.20190.1.S1_at
		Os06g0663300	Os.5671.1.S1_at	Os09g0573000	Os.8959.1.S1_at			Os07g0214100	Os.5642.1.S1_at			Os.20191.1.S1_at
		Os04g0521600	Os.5679.1.S1_at	Os02g0622200	Os.8970.1.S1_at			Os07g0223100	Os.5665.1.S1_at			Os.20194.1.A1_at
		Os03g0587000	Os.56801.1.S1_at	Os10g0100700	Os.9042.1.S1_at			Os07g0223400	Os.5680.1.S1_at			Os.20214.1.S1_at
		Os02g0659100	Os.56938.1.S1_at	Os10g0388500	Os.9051.1.S1_at			Os07g0228600	Os.5695.1.S1_at			Os.20243.1.S1_at
		Os01g0652300	Os.56956.1.S1_at	Os02g0518400	Os.9074.1.S1_s_at			Os07g0236900	Os.56999.1.S1_at			Os.20248.1.S1_at
		Os11g0683500	Os.5700.1.S1_at	Os03g0718000	Os.9082.1.S1_at			Os07g0237100	Os.57019.1.S1_at			Os.20256.1.S1_at
		Os03g0588100	Os.57045.1.S1_at	Os07g0636400	Os.9084.1.S1_at			Os07g0238500	Os.57076.1.S1_at			Os.20272.1.S1_a_at
		Os06g0662300	Os.57110.1.S1_at	Os10g0387000	Os.9106.1.S1_at			Os07g0238600	Os.5708.1.S1_at			Os.20299.1.S1_a_at
		Os03g0588200	Os.57130.1.S1_at	Os07g0636100	Os.9109.1.S1_a_at			Os07g0239400	Os.5708.1.S1_at			Os.20303.1.S1_s_at
		Os06g0334100	Os.57135.1.S1_at	Os07g0631100	Os.9111.1.S1_at			Os07g0240200	Os.57130.1.S1_at			Os.20311.1.S1_at
		Os01g0651200	Os.57139.1.S1_at	Os10g0397200	Os.9162.1.S1_at			Os07g0243200	Os.57137.1.S1_at			Os.20322.1.S1_at
		Os01g0203300	Os.5714.1.S1_at	Os10g0390600	Os.9195.1.S1_at			Os07g0244200	Os.57161.1.S1_at			Os.20337.1.S1_x_at
		Os03g0212700	Os.57144.1.S1_at	Os02g0515100	Os.9207.1.S1_at			Os07g0249600	Os.57173.1.S1_at			Os.20347.1.S1_at
		osa-miR398b	Os.57155.1.S1_at	Os07g0632600	Os.9241.1.S1_a_at			Os07g0258700	Os.57303.1.S1_x_at			Os.20355.1.S1_at
		Os01g0203100	Os.57168.1.S1_at	Os07g0637200	Os.9267.1.S1_a_at			Os07g0259000	Os.57313.1.S1_at			Os.20357.1.S1_at
		Os09g0280300	Os.57172.1.S1_at	Os10g0363100	Os.9280.1.S1_a_at			Os07g0260400	Os.57316.1.S1_at			Os.20359.1.S1_at
		Os04g0203400	Os.57304.1.S1_at	Os07g0642300	Os.9290.1.A1_at			Os07g0281200	Os.57344.1.S1_at			Os.20364.1.S1_at
		Os03g0109700	Os.57311.1.S1_at	Os10g0368400	Os.9299.1.S1_at			Os07g0298000	Os.5739.1.S1_at			Os.20397.1.S1_a_at
		Os04g0105500	Os.57348.1.S1_at	Os10g0357700	Os.9304.1.S1_at			Os07g0298100	Os.5744.1.S1_at			Os.20399.1.S1_s_at
		Os02g0120200	Os.5735.1.S1_at	Os10g0357800	Os.9320.1.S1_at			Os07g0299900	Os.57510.1.S1_x_at			Os.20414.1.S1_at
		Os01g0204000	Os.57396.1.S1_at	Os03g0712700	Os.9323.1.S1_at			Os07g0408800	Os.5819.1.S1_at			Os.20421.1.S1_at
		Os11g0229600	Os.57407.1.S1_at	Os03g0713000	Os.9377.1.S1_at			Os07g0417500	Os.5854.1.S1_a_at			Os.20428.1.S1_at
		Os10g0549200	Os.57548.1.S1_at	Os10g0374700	Os.9398.1.S1_a_at			Os07g0418200	Os.5884.1.S1_at			Os.20495.1.S1_at
		Os04g0203900	Os.57551.1.S1_s_at	Os10g0419300	Os.9454.1.S1_at			Os07g0424400	Os.5902.1.S2_at			Os.20512.1.S1_at
		Os10g0551100	Os.57560.1.S1_at	Os02g0473000	Os.9525.1.S1_a_at			Os07g0438700	Os.5910.1.S1_at			Os.20517.1.S1_at
		Os11g0157400	Os.5762.2.S1_at	Os02g0467700	Os.9545.1.S1_at			Os07g0438800	Os.5919.1.S1_at			Os.20518.1.S1_at
		Os01g0133400	Os.5814.1.S1_at	Os03g0729200	Os.9598.1.S1_at			Os07g0446000	Os.5935.1.S1_at			Os.20521.1.S1_at
		Os04g0103800	Os.5821.1.S1_at	Os02g0481700	Os.9625.1.S1_at			Os07g0449100	Os.5965.1.S1_s_at			Os.20524.1.S1_at
		Os05g0427900	Os.5823.1.S1_at	Os07g0619100	Os.9633.1.S1_a_at			Os07g0466200	Os.5990.1.S1_at			Os.20530.1.S1_at
		Os08g0558200	Os.5911.1.S1_at	Os03g0738400	Os.9639.1.S1_at			Os07g0467600	Os.6002.1.S1_at			Os.20532.2.S1_x_at
		Os11g0227300	Os.5913.1.S1_at	Os10g0434300	Os.9666.1.S1_at			Os07g0470400	Os.6023.1.S1_s_at			Os.20535.1.S1_at
		Os05g0509900	Os.5920.1.S1_at	Os02g0461400	Os.9668.1.S1_at			Os07g0472300	Os.6032.1.S1_at			Os.20538.1.S1_at
		Os02g0162000	Os.5953.1.S1_s_at	Os03g0737400	Os.9682.1.S1_at			Os07g0472400	Os.6053.1.S1_at			Os.20543.1.S1_at
		Os01g0133000	Os.5957.1.S1_at	Os07g0608300	Os.9695.1.S1_at			Os07g0481000	Os.6108.1.S1_at			Os.20555.1.S1_at
		Os01g0201100	Os.5960.1.S1_at	Os10g0406600	Os.9729.4.S1_a_at			Os07g0483400	Os.6206.1.S1_x_at			Os.20593.1.S1_x_at
		Os03g0156500	Os.5986.1.S1_at	Os10g0408700	Os.9757.1.S1_at			Os07g0484200	Os.6276.1.S1_at			Os.20595.1.S1_a_at
		Os07g0249700	Os.5998.1.S1_at	Os07g0623500	Os.9768.1.S1_a_at			Os07g0485000	Os.6306.1.S2_at			Os.20597.1.S1_at
		Os08g0501200	Os.6096.1.S1_a_at	Os03g0719700	Os.9769.1.S1_at			Os07g0485500	Os.6327.1.S1_at			Os.20614.1.S1_at
		Os10g0548600	Os.6176.1.S1_at	Os10g0416100	Os.9770.1.S1_at			Os07g0492400	Os.6338.1.S1_at			Os.20628.1.S1_at
		Os10g0548300	Os.6191.1.S1_at	Os10g0410600	Os.9796.1.S1_at			Os07g0493200	Os.6341.1.S1_at			Os.20644.1.S1_at
		Os01g0206800	Os.6209.1.S1_at	Os07g0622200	Os.9838.1.S1_at			Os07g0496000	Os.6348.1.S1_x_at			Os.20645.1.S1_at
		Os03g0108000	Os.6237.1.S1_at	Os02g0486800	Os.996.1.S1_at			Os07g0499800	Os.6353.1.S1_at			Os.20677.1.S1_at
		Os01g0129500	Os.6251.1.S1_at	Os10g0195300	OsAffx.10805.1.S1_at			Os07g0513100	Os.6359.1.S1_at			Os.2068.1.S1_a_at
		Os05g0342600	Os.6293.1.S1_at	Os03g0681900	OsAffx.11559.1.S1_at			Os07g0519100	Os.6376.1.S1_at			Os.207.1.S1_at
		Os05g0343200	Os.6346.1.S1_at	Os07g0667000	OsAffx.14974.1.A1_at			Os07g0519300	Os.6381.1.S1_at			Os.20700.1.S1_at
		Os07g0501700	Os.6347.1.S1_at	Os10g0188300	OsAffx.15193.1.S1_at			Os07g0521400	Os.6398.1.S1_at			Os.20727.1.S1_at
		Os07g0253100	Os.6362.1.S1_at	Os10g0188900	OsAffx.15506.1.S1_at			Os07g0522500	Os.6413.1.S1_a_at			Os.20730.1.S1_at
		Os09g0286800	Os.6372.1.S1_at	Os10g0194200	OsAffx.16345.1.S1_s_at			Os07g0522900	Os.6429.1.S1_a_at			Os.20757.1.S1_a_at
		Os08g0430800	Os.6591.1.S1_at	Os03g0685900	OsAffx.16512.1.S1_s_at			Os07g0524100	Os.6602.1.S1_at			Os.20817.5.A1_at
		Os07g0251500	Os.6609.1.S1_at	Os03g0686100	OsAffx.18719.2.S1_at			Os07g0525400	Os.6722.1.S1_at			Os.20822.1.A1_at
		Os01g0131600	Os.6642.1.S1_at	Os10g0208500	OsAffx.1887.1.S1_x_at			Os07g0531400	Os.6734.1.S1_at			Os.20860.1.S1_at
		Os08g0501500	Os.6678.1.S1_at	Os10g0204300	OsAffx.19165.1.S1_at			Os07g0531600	Os.6777.1.S1_at			Os.20910.1.S1_at
		Os03g0265500	Os.6783.1.S1_s_at	Os02g0562400	OsAffx.20758.1.S1_at			Os07g0558200	Os.6805.1.A1_at			Os.20931.1.S1_s_at
		Os08g0431500	Os.6796.1.S1_a_at	Os10g0206800	OsAffx.23889.1.S1_s_at			Os07g0563800	Os.6807.1.S1_at			Os.20935.1.S1_at
		Os01g0951800	Os.6805.1.A1_at	Os02g0573300	OsAffx.24369.13.S1_s_at			Os07g0566000	Os.6809.2.S1_x_at			Os.20980.1.S1_at
		Os01g0206600	Os.6817.1.S1_at	Os10g0167600	OsAffx.24894.1.S1_at			Os07g0567300	Os.6849.1.S2_at			Os.20982.1.S1_at
		Os10g0548800	Os.6828.1.S1_at	Os07g0675400	OsAffx.25413.1.S1_s_at			Os07g0568800	Os.6910.1.S1_at			Os.21043.1.S1_at
		Os01g0952200	Os.6842.1.S1_at	Os02g0577900	OsAffx.27252.1.S1_at			Os07g0573100	Os.7031.1.S1_at			Os.21056.1.S1_at
		Os05g0345700	Os.6864.1.S1_at	Os03g0662000	OsAffx.27392.1.S1_at			Os07g0575400	Os.7263.1.S1_at			Os.21058.1.S1_s_at
		Os08g0434300	Os.7046.1.S1_at	Os02g0582400	OsAffx.27508.22.S1_s_at			Os07g0581100	Os.7289.1.S1_at			Os.21061.1.S1_at
		Os05g0358400	Os.7075.1.S1_at	Os10g0184300	OsAffx.27788.1.S1_at			Os07g0582900	Os.7302.1.S1_at			Os.21066.1.S1_at
		Os01g0195100	Os.7083.1.S1_at	Os07g0672500	OsAffx.28515.1.S1_at			Os07g0584000	Os.7309.2.S1_at			Os.21077.1.S1_at
		Os09g0269900	Os.7176.1.S1_at	Os07g0673700	OsAffx.28611.1.S1_at			Os07g0584100	Os.7314.1.S1_at			Os.21096.1.S1_at
		Os07g0495200	Os.7295.1.S1_at	Os02g0575000	OsAffx.28635.1.S1_at			Os07g0584500	Os.7320.1.S1_at			Os.21108.1.S1_at
		Os01g0138100	Os.7358.1.S1_at	Os10g0343000	OsAffx.30134.1.S1_at			Os07g0584700	Os.7349.1.S1_at			Os.21141.1.S1_at
		Os03g0839600	Os.7405.1.S1_at	Os07g0649400	OsAffx.31501.1.S1_at			Os07g0585800	Os.7357.1.S1_at			Os.21158.1.S1_at
		Os10g0553600	Os.7428.1.S1_at	Os07g0648100	OsAffx.3640.1.S1_at			Os07g0592200	Os.7368.1.S1_at			Os.2118.1.S1_at
		Os01g0137300	Os.7429.1.S1_at	Os10g0333000	OsAffx.4218.1.S1_at			Os07g0596900	Os.7381.1.S1_at			Os.212.1.S1_at
		Os10g0553300	Os.7433.1.S1_at	Os07g0654700	OsAffx.4744.1.S1_at			Os07g0614300	Os.7432.1.S1_at			Os.2120.1.S1_a_at
		Os03g0215700	Os.7475.1.S1_at	Os02g0536100	OsAffx.4770.1.A1_at			Os07g0618600	Os.7445.1.S1_at			Os.21201.1.S1_at
		Os05g0425600	Os.7487.1.S1_at	Os07g0645400	OsAffx.5016.1.S1_at			Os07g0620600	Os.7448.1.S1_at			Os.21207.1.S1_at
		Os09g0270900	Os.7509.1.S1_at	Os10g0346400	OsAffx.5290.1.S1_at			Os07g0624700	Os.7450.1.S1_at			Os.21252.1.S1_at
		Os08g0496500	Os.767.1.S1_at	Os02g0537200	OsAffx.5582.1.S1_at			Os07g0627700	Os.7469.1.S1_at			Os.21264.1.S1_s_at
		Os01g0138300	Os.7677.1.S1_x_at	Os07g0645700	OsAffx.6009.1.S1_at			Os07g0636500	Os.7494.1.S1_at			Os.21284.1.S1_at
		Os02g0165800	Os.7712.1.S1_a_at	Os10g0330300	OsAffx.7476.1.S1_at			Os07g0637200	Os.7498.1.S1_at			Os.21289.1.S1_at
		Os04g0212200	Os.7745.1.S1_at	Os03g0690600	OsAffx.8492.1.S1_at			Os07g0640100	Os.7500.1.S1_at			Os.21295.1.S1_at
		Os05g0515400	Os.7767.1.S1_at	Os02g0555600				Os07g0641000	Os.7500.1.S1_at			Os.213.1.S1_at
		Os08g0560600	Os.778.2.S1_x_at	Os02g0558300				Os07g0646800	Os.7503.1.S1_x_at			Os.21317.1.S1_at
		Os08g0560700	Os.778.2.S1_x_at	Os03g0690000				Os07g0647800	Os.7529.1.S1_at			Os.21318.1.S1_at
		Os02g0197500	Os.7780.1.S1_at	Os02g0556100				Os07g0652100	Os.7563.1.S1_at			Os.21320.1.S1_at
		Os11g0218200	Os.780.1.S1_a_at	Os03g0695600				Os07g0652200	Os.7600.1.S1_at			Os.21363.1.S1_at
		Os11g0219400	Os.7852.2.S1_s_at	Os02g0551400				Os07g0655900	Os.7633.1.S1_at			Os.21367.1.S1_at
		Os11g0220100	Os.7869.1.S1_x_at	Os10g0324600				Os07g0656700	Os.7637.1.S1_at			Os.21387.2.S1_s_at
		Os09g0267800	Os.7909.1.S1_at	Os02g0553400				Os07g0658000	Os.7645.1.S1_at			Os.21390.1.S1_at
		Os07g0244600	Os.7921.1.S1_at	Os05g0188600				Os07g0658400	Os.7735.1.S1_at			Os.21398.1.S1_at
		Os04g0101700	Os.8006.1.S1_at	Os05g0401500				Os07g0663700	Os.7749.1.S1_at			Os.21433.1.S1_at
		Os04g0319700	Os.8082.1.S1_at	Os05g0458100				Os07g0667100	Os.7773.1.S1_at			Os.21468.1.S1_at
		Os04g0321800	Os.8115.1.S1_at	Os05g0543800				Os07g0673200	Os.7778.1.S1_at			Os.21491.1.S1_at
		Os08g0498600	Os.8140.1.S1_at	Os01g0281400				Os07g0673700	Os.7790.1.S1_at			Os.2150.1.S1_at
		Os07g0247000	Os.8163.1.S1_at	Os01g0126400				Os07g0681400	Os.7866.1.S1_at			Os.21524.2.S1_x_at
		Os07g0185200	Os.8166.1.S1_at	Os05g0515400				Os07g0681500	Os.7869.1.S1_x_at			Os.21565.1.S1_at
		Os02g0117600	Os.8208.1.S1_at	Os01g0104100				Os07g0688000	Os.7907.1.S2_at			Os.21592.1.S1_at
		Os02g0117700	Os.8275.1.S1_at	Os05g0200500				Os07g0691100	Os.7966.1.S1_at			Os.2160.2.S1_x_at
		Os03g0262900	Os.8309.1.S1_at	Os01g0115300				Os07g0691600	Os.7996.1.S1_at			Os.21634.1.S1_at
		Os04g0328900	Os.8324.1.S1_a_at	Os01g0219300				Os07g0694200	Os.8016.1.S1_a_at			Os.21636.2.S1_a_at
		Os05g0567800	Os.8331.1.S1_at	Os05g0251500				Os08g0103700	Os.8023.1.S1_at			Os.2175.1.S1_a_at
		Os01g0954600	Os.8361.1.S1_at	Os01g0103600				Os08g0112800	Os.8025.1.S1_at			Os.21764.1.S1_at
		Os05g0351500	Os.8363.1.S1_at	Os01g0194600				Os08g0113300	Os.8043.1.S1_at			Os.21789.2.S1_x_at
		Os02g0198200	Os.8374.1.S1_at	Os05g0492100				Os08g0117400	Os.8064.1.S1_at			Os.21790.1.S1_at
		Os08g0499200	Os.8443.1.S1_at	Os05g0199700				Os08g0117800	Os.8072.1.S1_at			Os.21792.1.S1_at
		Os07g0185700	Os.8455.1.S1_at	Os05g0428400				Os08g0120000	Os.8076.1.S1_at			Os.21796.1.S1_at
		Os11g0224400	Os.8501.1.S1_at	Os05g0481500				Os08g0122400	Os.8084.1.S1_x_at			Os.21817.1.S1_at
		Os05g0355100	Os.8502.7.S1_x_at	Os06g0105600				Os08g0130000	Os.8089.1.S1_at			Os.21823.1.S1_at
		Os08g0436200	Os.8675.1.S1_at	Os05g0339200				Os08g0130900	Os.8093.1.S1_at			Os.21849.1.S1_at
		Os11g0160600	Os.8701.1.S1_at	Os05g0558800				Os08g0138500	Os.8096.1.S1_at			Os.21880.2.S1_x_at
		Os05g0353600	Os.8740.1.S1_at	POsControl0008				Os08g0141700	Os.8113.1.S1_at			Os.21893.3.A1_at
		Os07g0246300	Os.8815.1.S1_at	Os01g0136800				Os08g0148900	Os.8116.1.S1_at			Os.21896.1.S1_at
		Os11g0224600	Os.8860.1.S1_at	Os05g0304600				Os08g0151000	Os.8117.2.S1_at			Os.22000.1.S1_at
		Os03g0152300	Os.8893.1.S1_at	Os05g0595300				Os08g0152500	Os.8128.1.S1_at			Os.2213.1.S1_at
		Os03g0152500	Os.8918.1.S1_at	Os05g0414300				Os08g0152700	Os.8133.1.S1_at			Os.2216.1.S1_at
		Os03g0832800	Os.8956.1.S1_at	Os01g0114100				Os08g0154900	Os.8135.1.S1_at			Os.22169.1.S1_a_at
		Os11g0149700	Os.9006.1.S1_at	Os05g0340700				Os08g0155100	Os.8146.1.S1_at			Os.2220.1.S1_at
		Os11g0244100	Os.9053.1.S1_at	Os01g0181000				Os08g0156700	Os.8149.1.S1_at			Os.2223.1.S1_at
		Os03g0163500	Os.9074.1.S1_s_at	Os05g0400800				Os08g0157600	Os.8169.1.S1_at			Os.22245.1.S1_at
		Os04g0187900	Os.9083.1.S1_at	Os01g0280000				Os08g0161800	Os.8169.1.S1_at			Os.22256.1.S1_at
		Os03g0203700	Os.9124.1.S1_at	Os01g0104400				Os08g0161900	Os.8258.1.S1_at			Os.2226.1.S1_at
		Os07g0175200	Os.9145.1.S1_at	Os05g0494100				Os08g0169600	Os.8268.1.S1_at			Os.22262.3.S1_a_at
		Os01g0219100	Os.9146.1.S1_at	Os01g0151600				Os08g0171600	Os.8369.1.S1_at			Os.2227.1.S1_at
		Os02g0205100	Os.9156.1.S1_at	POsControl0028				Os08g0171700	Os.8372.1.S1_at			Os.22272.1.S1_at
		Os02g0205000	Os.9169.1.S1_x_at	Os05g0305300				Os08g0171800	Os.8422.1.S1_at			Os.22276.1.S1_a_at
		Os08g0508700	Os.9186.1.S1_at	Os05g0585600				Os08g0172800	Os.8503.1.S1_at			Os.22279.1.S1_at
		Os09g0300800	Os.9221.1.S1_at	Os05g0547700				Os08g0178200	Os.8569.1.S1_at			Os.22280.1.S1_at
		Os04g0189400	Os.9284.1.S1_at	Os01g0266600				Os08g0199200	Os.8591.1.S1_at			Os.22285.1.S1_a_at
		Os08g0422900	Os.9346.1.S1_at	Os05g0404600				Os08g0209000	Os.8613.1.S1_at			Os.22305.1.S1_at
		Os04g0109200	Os.9367.1.S1_a_at	Os05g0459300				Os08g0218700	Os.8662.1.S1_at			Os.2232.1.S1_a_at
		Os05g0327000	Os.9374.1.S1_at	Os01g0117000				Os08g0219100	Os.8701.1.S1_at			Os.22350.1.S1_at
		Os08g0549200	Os.9380.2.S1_at	Os06g0113600				Os08g0220900	Os.8704.1.S1_at			Os.22353.2.S1_a_at
		Os03g0102100	Os.9394.1.S1_at	Os05g0405000				Os08g0222800	Os.8738.1.S1_at			Os.22368.1.S1_at
		Os03g0163400	Os.94.1.S1_at	Os05g0586200				Os08g0230500	Os.8739.2.S1_at			Os.22396.1.S1_at
		Os03g0269900	Os.941.1.S1_at	Os05g0569900				Os08g0233400	Os.8774.1.S1_at			Os.2241.1.S1_a_at
		Os05g0326100	Os.9447.1.S1_at	Os05g0349500				Os08g0233600	Os.8802.1.S1_at			Os.22413.1.S1_at
		Os04g0350000	Os.9470.1.S1_at	Os05g0361200				Os08g0236800	Os.8814.1.S1_at			Os.2243.1.S1_a_at
		Os07g0426000	Os.9506.3.A1_at	Os05g0220900				Os08g0237800	Os.8824.1.S1_at			Os.22452.1.S1_at
		Os03g0200800	Os.9514.2.A1_at	Os05g0440100				Os08g0239900	Os.8847.1.S1_at			Os.22453.1.S1_at
		Os05g0319800	Os.9542.1.A1_at	Os05g0458400				Os08g0254900	Os.8860.1.S1_at			Os.22458.1.S1_s_at
		Os01g0222900	Os.9607.1.S1_at	Os01g0147900				Os08g0258500	Os.8943.1.S1_at			Os.22470.2.S1_x_at
		Os03g0830600	Os.9611.1.S1_at	Os01g0148000				Os08g0263300	Os.8950.1.S1_a_at			Os.22471.1.S1_at
		Os01g0222500	Os.9613.1.S1_at	Os01g0242900				Os08g0265500	Os.8952.1.S1_at			Os.22477.1.S1_at
		Os05g0320100	Os.9614.1.S1_at	Os05g0320300				Os08g0266200	Os.8958.1.S1_x_at			Os.22480.1.S1_at
		Os04g0182200	Os.9633.1.S1_a_at	Os01g0218800				Os08g0273600	Os.8965.1.S1_at			Os.22514.1.S1_at
		Os01g0940800	Os.9639.1.S1_at	Os05g0481600				Os08g0280200	Os.8988.1.S1_at			Os.22519.1.A1_at
		Os05g0585900	Os.9643.1.S1_at	Os05g0512500				Os08g0282700	Os.8999.1.S1_at			Os.22522.1.A1_a_at
		Os02g0126300	Os.9663.1.S1_at	Os05g0346500				Os08g0290400	Os.9028.1.S1_at			Os.22539.2.A2_a_at
		Os01g0223000	Os.9665.1.S1_at	Os05g0527800				Os08g0294300	Os.9033.1.S1_at			Os.2254.1.S1_at
		Os08g0414200	Os.9820.1.S1_at	Os01g0210800				Os08g0298700	Os.9046.1.S1_x_at			Os.22560.1.A1_s_at
		Os03g0830800	Os.9938.1.S1_at	Os05g0404200				Os08g0300200	Os.9057.1.S1_a_at			Os.22569.1.S1_at
		Os08g0548000	Os.9961.1.S1_at	Os01g0183800				Os08g0307000	Os.9145.1.S1_at			Os.22582.1.S1_at
		Os11g0148600	Os.9965.1.S1_at	Os05g0430700				Os08g0320200	Os.9146.1.S1_at			Os.22585.1.S1_at
		Os03g0165800	OsAffx.11050.1.S1_x_at	Os01g0258100				Os08g0324200	Os.9158.1.S1_at			Os.22589.1.S1_at
		Os02g0207300	OsAffx.11224.1.S1_at	Os01g0107900				Os08g0333100	Os.9183.1.S1_at			Os.22596.1.S1_s_at
		Os03g0832400	OsAffx.11381.1.S1_at	Os05g0495300				Os08g0344300	Os.9199.1.S1_at			Os.22603.1.A1_a_at
		Os11g0149100	OsAffx.11579.1.S1_at	Os01g0107700				Os08g0369400	Os.9217.1.S1_at			Os.22608.1.S1_at
		Os04g0110700	OsAffx.11811.1.S1_at	Os06g0122600				Os08g0369500	Os.9251.1.S1_at			Os.22618.1.S1_at
		Os02g0208400	OsAffx.11958.1.S1_s_at	Os01g0276800				Os08g0369600	Os.9255.1.S1_at			Os.22619.1.S2_at
		Os04g0357200	OsAffx.12071.1.S1_s_at	Os05g0419600				Os08g0374800	Os.9282.1.S1_at			Os.22631.1.S1_a_at
		Os08g0547100	OsAffx.12171.2.S1_at	Os05g0521700				Os08g0375900	Os.9377.1.S1_at			Os.22631.2.S1_s_at
		Os02g0155000	OsAffx.12393.1.S1_x_at	Os05g0392300				Os08g0384900	Os.9384.1.S1_at			Os.22636.1.S1_at
		Os03g0831400	OsAffx.12512.1.S1_at	Os05g0575500				Os08g0389500	Os.9384.1.S1_at			Os.22637.1.S1_a_at
		Os10g0542100	OsAffx.12631.1.S1_at	Os01g0278200				Os08g0389700	Os.9385.1.S1_at			Os.22653.1.S1_s_at
		Os11g0148000	OsAffx.12646.1.S1_at	Os05g0212200				Os08g0398500	Os.9389.2.S2_at			Os.22661.2.S1_x_at
		Os02g0204400	OsAffx.13399.1.S1_at	Os05g0332300				Os08g0404200	Os.9390.1.S1_at			Os.22663.1.S1_at
		Os03g0106700	OsAffx.13462.1.S1_at	Os01g0176200				Os08g0411200	Os.9437.1.S1_at			Os.22667.1.S1_at
		Os03g0209800	OsAffx.13524.1.S1_at	Os05g0540800				Os08g0413100	Os.9472.1.S1_at			Os.22668.1.A1_at
		Os07g0255200	OsAffx.13652.1.S1_at	Os05g0540200				Os08g0432000	Os.9479.1.S1_at			Os.22672.1.S1_at
		Os11g0235700	OsAffx.13655.1.S1_at	Os05g0520200				Os08g0432500	Os.9481.1.S1_at			Os.22675.1.S1_at
		Os03g0106900	OsAffx.13803.1.S1_s_at	Os05g0540600				Os08g0436100	Os.9483.1.S1_at			Os.22675.1.S2_at
		Os03g0835400	OsAffx.13993.1.S1_at	Os05g0449600				Os08g0439300	Os.9487.1.S1_a_at			Os.22690.2.S1_x_at
		Os01g0210400	OsAffx.1437.1.S1_at	Os05g0422900				Os08g0442300	Os.9515.1.S1_at			Os.22692.1.S1_at
		Os07g0502900	OsAffx.14415.1.S1_at	Os05g0371500				Os08g0448900	Os.9547.1.S1_at			Os.22695.1.S1_s_at
		Os04g0107200	OsAffx.14425.1.S1_at	Os05g0579100				Os08g0450200	Os.9609.1.S1_at			Os.22712.1.S1_at
		Os03g0835200	OsAffx.14862.1.S1_x_at	Os06g0101800				Os08g0455600	Os.9621.1.S1_at			Os.22713.1.S1_at
		Os03g0106500	OsAffx.15154.1.S1_at	Os01g0226500				Os08g0457000	Os.9623.1.A1_at			Os.22723.1.S1_a_at
		Os05g0574700	OsAffx.15474.1.S1_s_at	Os05g0296600				Os08g0461000	Os.9637.1.S1_at			Os.22749.1.S1_at
		Os02g0120800	OsAffx.15752.1.S1_at	Os05g0372100				Os08g0477600	Os.9647.1.S1_at			Os.22778.1.S1_at
		Os11g0154300	OsAffx.15765.1.S1_at	Os01g0227300				Os08g0479400	Os.9650.1.A1_at			Os.22781.1.S1_at
		Os04g0339400	OsAffx.15772.1.S1_at	Os01g0225100				Os08g0481200	Os.9658.1.S1_at			Os.22783.1.S1_s_at
		Os04g0339800	OsAffx.15792.1.S1_at	Os01g0251000				Os08g0482100	Os.9661.1.S1_at			Os.22786.1.S1_at
		Os01g0951100	OsAffx.16129.1.S1_at	Os05g0333200				Os08g0482500	Os.9667.1.S1_at			Os.22794.1.A1_at
		Os05g0435500	OsAffx.16458.1.S1_at	Os01g0105900				Os08g0487500	Os.9705.1.S1_at			Os.22812.1.S1_a_at
		Os05g0339000	OsAffx.16646.1.S1_at	Os05g0501300				Os08g0490700	Os.9723.1.S1_a_at			Os.22819.1.S1_at
		Os04g0197200	OsAffx.17150.1.S1_at	Os05g0595400				Os08g0494200	Os.9749.1.S1_at			Os.22823.1.A1_at
		Os09g0290200	OsAffx.17258.1.S1_at	Os01g0174500				Os08g0496200	Os.9758.1.S1_at			Os.22827.1.A1_at
		Os01g0950800	OsAffx.17614.1.S1_at	Os05g0479700				Os08g0500800	Os.9783.1.S1_at			Os.22835.1.S1_at
		Os01g0949500	OsAffx.17941.2.S1_at	Os05g0231700				Os08g0504800	Os.980.1.S1_a_at			Os.22836.3.S1_x_at
		Os08g0551600	OsAffx.17986.1.S1_at	Os05g0542100				Os08g0505700	Os.9816.1.S1_a_at			Os.22838.1.S1_x_at
		Os05g0329400	OsAffx.18434.1.S1_at	Os01g0248600				Os08g0512700	Os.9835.1.S1_a_at			Os.22884.1.A1_at
		Os01g0125800	OsAffx.18466.1.S1_at	Os05g0443900				Os08g0517300	Os.9853.1.S1_at			Os.22911.1.S1_a_at
		Os08g0424600	OsAffx.18528.1.S1_at	Os05g0517500				Os08g0517700	Os.9883.2.S1_at			Os.22916.1.A1_at
		Os07g0258800	OsAffx.18657.3.S1_s_at	Os05g0542700				Os08g0520400	Os.9887.1.S1_at			Os.2292.3.S1_x_at
		Os05g0501600	OsAffx.18862.1.S1_at	Os01g0247600				Os08g0521200	Os.9931.1.S1_a_at			Os.22922.1.S1_at
		Os08g0551700	OsAffx.19058.1.S1_x_at	Os01g0128200				Os08g0528200	Os.9994.1.S1_at			Os.22923.1.S1_at
		Os08g0423500	OsAffx.19355.1.S1_at	Os01g0113600				Os08g0528800	OsAffx.10060.1.S1_at			Os.22940.1.S1_at
		Os11g0108500	OsAffx.21813.1.S1_at	Os05g0565100				Os08g0534400	OsAffx.10637.1.S1_s_at			Os.22946.1.S2_at
		Os01g0216300	OsAffx.23684.1.S1_x_at	Os05g0559900				Os08g0537600	OsAffx.10896.1.S1_at			Os.22947.1.S1_a_at
		Os03g0103200	OsAffx.23859.1.S1_at	Os05g0333500				Os08g0539300	OsAffx.11057.1.S1_x_at			Os.22969.1.S1_at
		Os04g0191800	OsAffx.23889.1.S1_s_at	Os01g0175500				Os08g0540400	OsAffx.11084.2.S1_at			Os.22971.1.S1_at
		Os03g0833500	OsAffx.23934.1.S1_at	Os05g0212400				Os08g0545700	OsAffx.11471.1.S1_at			Os.22994.1.S1_at
		Os11g0107600	OsAffx.24064.1.S1_at	Os01g0178900				Os08g0548500	OsAffx.11656.1.S1_at			Os.23028.1.S1_s_at
		Os02g0203600	OsAffx.24131.1.S1_at	Os05g0472300				Os08g0552200	OsAffx.11745.1.S1_at			Os.23036.1.A1_at
		Os02g0159900	OsAffx.24820.1.S1_at	Os05g0334400				Os08g0554000	OsAffx.11918.1.S1_s_at			Os.23055.1.A1_at
		Os05g0576700	OsAffx.24964.4.S1_x_at	Os05g0580900				Os08g0557400	OsAffx.11989.2.S1_s_at			Os.23065.1.S1_at
		Os05g0577000	OsAffx.24996.1.S1_at	Os05g0499500				Os08g0557600	OsAffx.12306.1.S1_at			Os.23073.1.S1_at
		Os02g0202800	OsAffx.25220.2.S1_at	Os05g0301600				Os08g0558700	OsAffx.12463.1.S1_at			Os.23084.1.S1_at
		Os08g0425100	OsAffx.25472.1.S1_at	Os01g0113000				Os08g0561900	OsAffx.12634.1.S1_at			Os.23095.1.S1_at
		Os03g0104400	OsAffx.2553.1.S1_at	Os01g0169500				Os08g0564300	OsAffx.12659.1.S1_at			Os.2310.1.S1_at
		Os02g0121800	OsAffx.25591.1.S1_x_at	Os05g0511000				Os08g0566000	OsAffx.13408.1.S1_at			Os.23129.1.A1_s_at
		Os04g0346100	OsAffx.2564.1.S1_x_at	Os01g0262600				Os08g0567100	OsAffx.13844.1.S1_at			Os.2313.1.S1_at
		Os05g0577300	OsAffx.25688.1.S1_at	Os05g0509200				Os09g0101000	OsAffx.13879.1.S1_at			Os.23140.1.S1_at
		Os11g0152600	OsAffx.25701.1.S1_at	Os05g0317300				Os09g0112100	OsAffx.14343.1.S1_at			Os.23145.1.S1_at
		Os05g0386000	OsAffx.2572.1.S1_at	Os05g0382900				Os09g0115500	OsAffx.14459.1.S1_at			Os.23146.1.S1_at
		Os02g0175500	OsAffx.25840.1.S1_at	Os05g0317200				Os09g0122500	OsAffx.14874.1.S1_x_at			Os.23157.1.S1_at
		Os05g0404200	OsAffx.27100.1.S1_at	Os01g0169900				Os09g0125700	OsAffx.15016.1.S1_at			Os.23162.1.S2_at
		Os05g0532600	OsAffx.27227.1.S1_at	Os05g0588800				Os09g0246700	OsAffx.15239.1.S1_at			Os.23168.1.S1_at
		Os03g0138000	OsAffx.27302.1.S1_at	Os05g0550300				Os09g0257900	OsAffx.15330.1.S1_at			Os.23179.1.S1_at
		Os07g0480700	OsAffx.27318.1.S1_at	Os05g0530500				Os09g0266300	OsAffx.15420.1.S1_at			Os.23181.1.S1_at
		Os02g0104800	OsAffx.27752.1.S1_s_at	Os05g0460200				Os09g0266400	OsAffx.15784.1.S1_at			Os.2319.1.S2_at
		Os02g0175400	OsAffx.2792.1.S1_s_at	Os05g0591500				Os09g0267400	OsAffx.15964.1.S1_at			Os.23191.1.S1_at
		Os07g0205900	OsAffx.28093.1.S1_at	Os01g0234800				Os09g0271900	OsAffx.16039.1.S1_at			Os.23196.1.S1_x_at
		Os11g0176300	OsAffx.28201.1.S1_s_at	Os05g0358000				Os09g0272500	OsAffx.16146.1.S1_x_at			Os.23199.1.S1_at
		Os09g0111300	OsAffx.28317.1.S1_at	Os05g0358400				Os09g0286400	OsAffx.16409.1.S1_s_at			Os.23200.2.S1_x_at
		Os03g0137500	OsAffx.28461.1.S1_at	Os05g0433200				Os09g0296500	OsAffx.16877.1.S1_at			Os.23201.1.S1_at
		Os11g0195700	OsAffx.28510.1.S1_at	Os01g0102300				Os09g0296700	OsAffx.16986.1.S1_at			Os.23213.1.S1_at
		Os07g0222800	OsAffx.28630.1.S1_at	Os05g0591600				Os09g0296900	OsAffx.17491.1.S1_at			Os.23216.1.S1_at
		Os02g0103300	OsAffx.29328.1.S1_at	Os01g0142800				Os09g0297800	OsAffx.17922.1.S1_x_at			Os.23220.1.S1_at
		Os03g0231600	OsAffx.29596.1.S1_s_at	Os01g0187500				Os09g0297900	OsAffx.17946.1.S1_at			Os.23229.1.S1_at
		Os04g0249900	OsAffx.2960.1.S1_x_at	Os01g0189700				Os09g0306800	OsAffx.17967.1.A1_at			Os.23243.2.S1_at
		Os10g0564400	OsAffx.3009.1.S1_at	Os05g0352800				Os09g0315200	OsAffx.18009.1.S1_s_at			Os.2326.1.S1_s_at
		Os01g0174900	OsAffx.30642.1.S1_at	Os01g0187700				Os09g0327100	OsAffx.18322.1.S1_s_at			Os.2328.1.S1_at
		Os10g0562200	OsAffx.30694.1.S1_at	Os05g0569200				Os09g0332600	OsAffx.18699.1.S1_at			Os.23289.1.S1_at
		Os07g0458700	OsAffx.30736.1.S1_x_at	Os05g0587400				Os09g0339200	OsAffx.18815.1.S1_at			Os.2329.1.S1_a_at
		Os05g0380400	OsAffx.30745.1.S1_x_at	Os01g0117400				Os09g0342100	OsAffx.18949.1.S1_at			Os.23291.1.A1_at
		Os11g0173500	OsAffx.30856.1.S1_at	Os01g0144200				Os09g0343600	OsAffx.19236.1.S1_at			Os.23310.1.A1_s_at
		Os05g0380700	OsAffx.31462.1.S1_at	Os01g0100800				Os09g0344800	OsAffx.19324.1.S1_at			Os.23313.1.S1_x_at
		Os09g0243600	OsAffx.31564.2.S1_at					Os09g0362900	OsAffx.19377.1.S1_at			Os.23342.1.S1_at
		Os03g0125100	OsAffx.31564.2.S1_at					Os09g0374900	OsAffx.19428.1.S1_s_at			Os.23344.1.S1_at
		Os05g0552100	OsAffx.31619.1.S1_at					Os09g0375000	OsAffx.19572.1.S1_at			Os.23350.1.S1_at
		osa-miR440	OsAffx.31974.1.S1_at					Os09g0376700	OsAffx.19624.1.S1_at			Os.23379.1.A1_at
		Os05g0380200	OsAffx.32074.1.S1_at					Os09g0382500	OsAffx.19894.1.S1_at			Os.23384.1.A1_at
		Os03g0141200	OsAffx.3354.1.S1_at					Os09g0385800	OsAffx.21389.1.S1_s_at			Os.23397.1.S1_at
		Os07g0458500	OsAffx.3364.1.S1_at					Os09g0388400	OsAffx.22107.1.S1_x_at			Os.23409.1.S1_at
		Os01g0969700	OsAffx.3778.1.S1_at					Os09g0394700	OsAffx.22646.1.S1_at			Os.23410.1.A1_at
		Os09g0107100	OsAffx.4110.1.S1_at					Os09g0397400	OsAffx.22655.1.S1_at			Os.23411.1.S1_at
		Os02g0188900	OsAffx.4573.1.S1_at					Os09g0401900	OsAffx.23121.1.S1_at			Os.23431.1.A1_at
		Os01g0154900	OsAffx.4769.1.S1_at					Os09g0412300	OsAffx.23179.1.S1_s_at			Os.23434.1.S1_at
		Os05g0405400	OsAffx.5522.1.S1_s_at					Os09g0412900	OsAffx.23252.1.S1_at			Os.23440.1.A1_at
		Os05g0382000	OsAffx.5969.1.S1_at					Os09g0413000	OsAffx.23589.1.S1_s_at			Os.2345.2.S1_a_at
		Os02g0105200	OsAffx.6107.1.S1_at					Os09g0416700	OsAffx.23670.1.S1_x_at			Os.23463.1.S1_s_at
		Os03g0138600	OsAffx.7023.1.S1_at					Os09g0423700	OsAffx.23761.2.S1_x_at			Os.23469.1.S1_at
		Os01g0155500	OsAffx.7024.1.S1_at					Os09g0425700	OsAffx.23869.1.S1_at			Os.23474.1.A1_at
		Os03g0125400	OsAffx.7036.1.S1_at					Os09g0426100	OsAffx.24229.1.S1_at			Os.23476.1.A1_at
		Os05g0529900	OsAffx.7376.1.S1_at					Os09g0428500	OsAffx.24405.1.S1_at			Os.2350.1.S1_at
		Os11g0174000	OsAffx.8079.1.S1_at					Os09g0429300	OsAffx.24522.1.S1_at			Os.23503.1.S1_at
		Os02g0188600	OsAffx.9933.1.S1_at					Os09g0433700	OsAffx.24628.1.S1_at			Os.23507.1.A1_at
		Os07g0461500						Os09g0434200	OsAffx.24717.1.S1_at			Os.23529.1.A1_at
		Os10g0573800						Os09g0434600	OsAffx.24722.1.S1_at			Os.2354.1.S1_at
		Os05g0381600						Os09g0436800	OsAffx.24743.1.S1_at			Os.23544.1.S1_at
		Os05g0387600						Os09g0442400	OsAffx.24771.1.S1_x_at			Os.23548.1.S1_at
		Os01g0164700						Os09g0442800	OsAffx.24868.1.S1_at			Os.23556.1.S1_at
		Os02g0178000						Os09g0444200	OsAffx.25118.1.S1_at			Os.23560.1.S1_at
		Os09g0128600						Os09g0444700	OsAffx.25245.1.S1_at			Os.23567.1.S1_at
		Os03g0851900						Os09g0451000	OsAffx.25247.1.S1_x_at			Os.23582.1.A1_x_at
		Os02g0180800						Os09g0454500	OsAffx.25265.2.S1_x_at			Os.23612.1.S1_at
		Os07g0212200						Os09g0455400	OsAffx.25415.1.S1_at			Os.23621.1.S1_a_at
		Os03g0237100						Os09g0458000	OsAffx.26559.1.S1_at			Os.23623.1.A1_at
		Os01g0975900						Os09g0458400	OsAffx.26634.1.S1_s_at			Os.2365.1.S1_at
		Os03g0130700						Os09g0464000	OsAffx.26793.1.S1_at			Os.23655.1.A1_at
		Os01g0976500						Os09g0465400	OsAffx.27098.1.S1_at			Os.23660.1.S1_at
		Os07g0211800						Os09g0469400	OsAffx.27219.1.S1_at			Os.23671.1.S1_at
		Os01g0976200						Os09g0473500	OsAffx.27391.1.S1_at			Os.23672.1.S1_at
		Os07g0214100						Os09g0474800	OsAffx.27426.2.S1_s_at			Os.23677.1.S1_at
		Os04g0269600						Os09g0476300	OsAffx.27501.1.S1_at			Os.23682.1.S1_at
		Os07g0470800						Os09g0477200	OsAffx.27508.78.S1_s_at			Os.23683.1.A1_at
		Os10g0567900						Os09g0489800	OsAffx.27578.1.S1_at			Os.23688.1.A1_x_at
		Os07g0470400						Os09g0497000	OsAffx.28205.1.S1_at			Os.23695.3.S1_x_at
		Os02g0179500						Os09g0500300	OsAffx.28216.1.S1_at			Os.23697.1.S1_at
		Os01g0166400						Os09g0507400	OsAffx.28262.1.S1_at			Os.2370.1.S1_at
		Os07g0469100						Os09g0509400	OsAffx.28731.1.S1_s_at			Os.2370.2.S1_at
		Os05g0393800						Os09g0512800	OsAffx.28939.1.S1_at			Os.23711.1.S1_at
		Os07g0471100						Os09g0512900	OsAffx.29016.1.S1_at			Os.2373.1.S1_at
		Os01g0167100						Os09g0514200	OsAffx.29184.1.S1_at			Os.23742.1.S1_at
		Os04g0269900						Os09g0514600	OsAffx.29191.1.S1_at			Os.23760.1.S1_at
		Os05g0397700						Os09g0516900	OsAffx.29777.1.S1_at			Os.23780.1.A1_at
		Os03g0130400						Os09g0525700	OsAffx.29952.1.S1_s_at			Os.23792.2.S1_x_at
		Os05g0535300						Os09g0528000	OsAffx.30071.1.S1_at			Os.23802.1.A1_at
		Os01g0974100						Os09g0529000	OsAffx.30150.5.S1_s_at			Os.23805.2.A1_at
		Os01g0173100						Os09g0529400	OsAffx.30382.1.S1_at			Os.23849.1.A1_at
		Os07g0465100						Os09g0529700	OsAffx.30659.1.S1_at			Os.23881.1.A1_at
		osa-miR531						Os09g0530700	OsAffx.30846.1.S1_at			Os.23883.1.S1_a_at
		Os05g0545200						Os09g0533200	OsAffx.30998.1.S1_at			Os.23898.1.S1_at
		Os01g0160800						Os09g0534000	OsAffx.31478.1.S1_at			Os.23911.1.S1_at
		Os08g0478200						Os09g0534200	OsAffx.31629.1.S1_at			Os.23916.1.A1_at
		Os01g0174100						Os09g0543100	OsAffx.31936.1.S1_at			Os.23970.1.S1_at
		Os04g0276600						Os09g0546000	OsAffx.32087.1.S1_at			Os.23977.1.S1_at
		Os01g0974000						Os09g0546900	OsAffx.32161.1.S1_x_at			Os.23984.1.S1_at
		Os01g0974300						Os09g0548100	OsAffx.3232.1.S1_at			Os.24003.2.S1_x_at
		Os07g0209700						Os09g0550500	OsAffx.3265.1.S1_at			Os.24008.1.S2_at
		Os10g0566200						Os09g0559900	OsAffx.3349.1.S1_at			Os.24019.1.S1_at
		Os11g0181700						Os09g0560300	OsAffx.3552.1.S1_at			Os.2402.1.S1_at
		Os05g0536400						Os09g0569200	OsAffx.4008.1.S1_at			Os.24026.1.S1_at
		Os05g0543000						Os09g0572200	OsAffx.4041.1.S1_at			Os.24029.1.A1_at
		Os10g0571200						Os09g0572600	OsAffx.4055.1.S1_at			Os.2403.1.S1_at
		Os02g0183800						Os09g0572800	OsAffx.4272.1.S1_at			Os.24034.3.S1_x_at
		Os04g0255700						Os10g0100200	OsAffx.4358.1.S1_at			Os.24044.1.S1_at
		Os05g0543700						Os10g0104800	OsAffx.4470.1.S1_at			Os.24046.1.S1_at
		Os02g0113900						Os10g0136200	OsAffx.4666.1.S1_at			Os.2405.1.S1_at
		Os10g0579300						Os10g0158000	OsAffx.4685.1.S1_at			Os.24073.1.S1_at
		Os01g0189700						Os10g0160000	OsAffx.4703.1.S1_at			Os.24083.1.A1_at
		osa-miR419						Os10g0160600	OsAffx.4774.1.S1_at			Os.24085.1.S1_x_at
		Os01g0962700						Os10g0161800	OsAffx.5247.1.S1_at			Os.24093.2.S1_x_at
		Os01g0142900						Os10g0162300	OsAffx.5312.1.S1_s_at			Os.24106.2.A1_at
		Os07g0492000						Os10g0167300	OsAffx.5804.1.S1_at			Os.24122.1.A1_at
		Os01g0190400						Os10g0168100	OsAffx.6076.1.S1_at			Os.24128.1.A1_at
		Os04g0310500						Os10g0186200	OsAffx.6308.1.S1_s_at			Os.24159.1.S1_at
		Os10g0579500						Os10g0193500	OsAffx.6350.1.S1_at			Os.2416.1.S1_a_at
		Os01g0962300						Os10g0195600	OsAffx.6477.1.S1_s_at			Os.24161.1.A1_at
		osa-miR418						Os10g0196400	OsAffx.6485.1.S1_at			Os.24183.1.A1_at
		Os02g0194100						Os10g0343200	OsAffx.7500.1.S1_at			Os.24213.1.S1_at
		Os09g0253100						Os10g0343300	OsAffx.7506.1.S1_at			Os.24244.1.A1_at
		Os11g0168100						Os10g0345100	OsAffx.7653.1.S1_at			Os.24246.1.A1_at
		Os11g0210500						Os10g0351300	OsAffx.7704.1.S1_s_at			Os.24273.1.A1_at
		Os05g0520300						Os10g0369500	OsAffx.7831.1.S1_at			Os.24275.1.S2_at
		Os03g0220700						Os10g0370500	OsAffx.8037.1.S1_s_at			Os.24285.1.A1_at
		Os08g0447900						Os10g0371200				Os.24287.1.A1_at
		Os11g0167600						Os10g0376200				Os.24310.1.A1_a_at
		Os04g0309400						Os10g0378500				Os.24315.1.S1_at
		Os05g0560200						Os10g0384600				Os.24318.1.S1_at
		Os03g0251500						Os10g0395100				Os.24334.1.A1_at
		Os09g0255300						Os10g0400700				Os.24361.1.S1_a_at
		Os08g0489800						Os10g0403400				Os.24393.1.S1_at
		Os10g0580400						Os10g0404500				Os.24395.1.S1_a_at
		Os02g0166600						Os10g0405600				Os.24409.2.S1_x_at
		Os03g0150800						Os10g0406100				Os.24417.3.S1_at
		Os09g0262900						Os10g0406200				Os.2448.1.S1_at
		Os05g0517900						Os10g0411500				Os.24486.1.A1_at
		Os04g0219200						Os10g0412000				Os.24503.1.S1_x_at
		Os04g0218900						Os10g0414800				Os.24536.1.S1_at
		Os04g0317500						Os10g0418200				Os.24548.1.A1_at
		Os04g0317800						Os10g0430800				Os.24562.1.S1_at
		Os10g0580500						Os10g0437100				Os.24599.1.A1_at
		Os09g0266000						Os10g0447100				Os.24606.1.S1_at
		Os04g0317400						Os10g0464300				Os.24611.1.S1_at
		POsControl0016						Os10g0465600				Os.24612.1.A1_at
		Os07g0447800						Os10g0471000				Os.24619.1.S1_at
		Os05g0519200						Os10g0475100				Os.24619.2.S1_at
		Os11g0167200						Os10g0476100				Os.24652.1.S1_at
		Os03g0117900						Os10g0476400				Os.24661.1.S1_at
		Os01g0191000						Os10g0485100				Os.24668.1.A1_at
		Os05g0561900						Os10g0485500				Os.2467.1.S1_at
		Os11g0214800						Os10g0488400				Os.24682.1.A1_at
		Os05g0518600						Os10g0491100				Os.24689.1.S1_at
		Os02g0195700						Os10g0493700				Os.24692.1.A1_at
		Os04g0311300						Os10g0495400				Os.24693.1.A1_s_at
		Os02g0193800						Os10g0495600				Os.24694.1.S1_at
		Os04g0296700						Os10g0497300				Os.24695.1.A1_at
		Os07g0197400						Os10g0502100				Os.24707.1.A1_at
		Os05g0375400						Os10g0503100				Os.24713.2.S1_x_at
		Os01g0149900						Os10g0503500				Os.24715.2.A1_a_at
		Os07g0200900						Os10g0509100				Os.24715.3.S1_x_at
		Os04g0293700						Os10g0510800				Os.24748.1.A1_at
		Os07g0230700						Os10g0516900				Os.24770.1.S1_at
		Os03g0143900						Os10g0521700				Os.24774.1.S1_at
		Os05g0374000						Os10g0524400				Os.24780.1.A1_a_at
		Os03g0247300						Os10g0537500				Os.24791.1.S1_at
		Os01g0182700						Os10g0541200				Os.24793.1.A1_at
		Os11g0170700						Os10g0545700				Os.24794.1.S1_x_at
		Os08g0453200						Os10g0547000				Os.24797.1.A1_at
		Os07g0229700						Os10g0549100				Os.24816.1.A1_at
		Os03g0847700						Os10g0550900				Os.24850.1.S1_at
		Os02g0106500						Os10g0551600				Os.2486.1.S1_at
		Os11g0172800						Os10g0554100				Os.24865.1.A1_at
		Os03g0245100						Os10g0558800				Os.24868.1.S1_at
		Os01g0179700						Os10g0559900				Os.24870.1.S1_at
		Os03g0124100						Os10g0560000				Os.24872.1.S1_at
		Os09g0246100						Os10g0563800				Os.24884.1.A1_s_at
		Os07g0229600						Os10g0565000				Os.24891.1.A1_at
		Os05g0377000						Os10g0565100				Os.24909.1.A1_s_at
		Os05g0553000						Os10g0567200				Os.24931.1.S1_at
		Os03g0142500						Os10g0573000				Os.24938.1.S1_at
		Os07g0196300						Os10g0574400				Os.24943.1.S1_at
		Os08g0487000						Os10g0575200				Os.24969.1.A1_at
		Os09g0250300						Os11g0104300				Os.24974.1.S1_a_at
		Os10g0577900						Os11g0106900				Os.24976.1.A1_s_at
		Os03g0121700						Os11g0109400				Os.24980.1.S1_at
		Os01g0184800						Os11g0118000				Os.24995.1.S1_a_at
		Os04g0303900						Os11g0123600				Os.25015.1.A1_at
		Os07g0490000						Os11g0136600				Os.25016.1.A1_at
		Os03g0120600						Os11g0139900				Os.25019.1.S1_at
		Os10g0559400						Os11g0145000				Os.25020.1.S1_at
		Os02g0169300						Os11g0148400				Os.25025.1.S1_at
		Os01g0965500						Os11g0152400				Os.25035.1.S1_at
		Os05g0522500						Os11g0152500				Os.25042.1.S1_x_at
		Os07g0452700						Os11g0153200				Os.2506.1.S1_at
		Os02g0170100						Os11g0153400				Os.25060.1.S1_at
		Os04g0228300						Os11g0158200				Os.25086.1.A1_at
		Os08g0566700						Os11g0159000				Os.25093.1.A1_at
		Os02g0191700						Os11g0166800				Os.25094.1.A1_at
		Os11g0208100						Os11g0167500				Os.25097.1.S1_at
		Os08g0564900						Os11g0172300				Os.25101.2.A1_s_at
		Os07g0235700						Os11g0175400				Os.25107.1.S1_at
		Os05g0522700						Os11g0186300				Os.25110.1.S1_a_at
		Os07g0195200						Os11g0186800				Os.25111.1.S1_at
		Os03g0222100						Os11g0187100				Os.25117.1.A1_at
		Os01g0253000						Os11g0191500				Os.25120.1.S1_at
		Os02g0831000						Os11g0191800				Os.25124.1.A1_at
		Os09g0357300						Os11g0193800				Os.25127.1.S1_at
		Os03g0171300						Os11g0194400				Os.25156.1.A1_at
		Os07g0163400						Os11g0194600				Os.25157.1.A1_at
		Os03g0185200						Os11g0208000				Os.25167.1.S1_a_at
		Os03g0171600						Os11g0210000				Os.25167.2.S1_at
		Os11g0267100						Os11g0227600				Os.25169.1.S1_at
		Os03g0196100						Os11g0229600				Os.25176.1.A1_at
		Os05g0485700						Os11g0230400				Os.25203.1.A1_at
		Os05g0267900						Os11g0242500				Os.25208.1.S1_at
		Os05g0475400						Os11g0246900				Os.25223.1.A1_at
		Os11g0121300						Os11g0252900				Os.25233.1.S1_x_at
		Os07g0416200						Os11g0264900				Os.25236.1.S1_x_at
		Os05g0268300						Os11g0284700				Os.25244.1.S1_at
		Os11g0133900						Os11g0286500				Os.25261.1.S1_at
		Os05g0297800						Os11g0297900				Os.25286.1.S1_at
		Os03g0287000						Os11g0303300				Os.25292.1.S1_a_at
		Os07g0277500						Os11g0303400				Os.25299.1.S1_x_at
		Os05g0305200						Os11g0304000				Os.253.1.S1_at
		Os03g0185400						Os11g0307500				Os.25308.1.A1_at
		Os02g0143200						Os11g0415500				Os.25311.1.A1_at
		Os08g0404300						Os11g0416900				Os.25345.1.S1_x_at
		Os05g0485800						Os11g0417400				Os.25401.1.S1_s_at
		Os07g0286100						Os11g0424400				Os.25407.1.S1_at
		Os02g0226900						Os11g0425100				Os.25416.1.A1_at
		Os07g0528100						Os11g0433500				Os.25447.1.S1_at
		Os02g0146600						Os11g0435500				Os.25453.1.A1_at
		Os11g0130500						Os11g0444400				Os.25469.1.S1_at
		Os10g0534700						Os11g0459200				Os.25471.2.S1_x_at
		Os01g0113300						Os11g0472000				Os.25481.1.S1_at
		Os02g0130100						Os11g0472500				Os.25486.1.S1_at
		Os04g0162600						Os11g0473000				Os.25494.1.S1_at
		Os06g0105400						Os11g0490100				Os.25510.1.S1_at
		Os01g0246700						Os11g0496400				Os.25515.1.S1_s_at
		Os05g0597700						Os11g0512800				Os.25544.1.S1_at
		Os02g0139400						Os11g0522300				Os.25567.1.S1_at
		Os08g0408200						Os11g0534300				Os.25570.1.S1_at
		Os02g0129000						Os11g0546300				Os.25573.1.S1_a_at
		Os09g0337300						Os11g0570400				Os.25587.1.S1_at
		Os04g0136600						Os11g0584100				Os.25606.1.S1_at
		Os08g0522300						Os11g0585200				Os.2562.1.S1_at
		Os01g0114600						Os11g0598200				Os.25624.1.S1_at
		Os03g0170200						Os11g0599500				Os.25636.1.S1_at
		Os03g0277000						Os11g0607000				Os.25696.2.S1_x_at
		Os11g0256000						Os11g0617800				Os.25731.1.S1_at
		Os09g0338400						Os11g0620100				Os.25754.1.A1_at
		Os04g0370600						Os11g0620500				Os.25771.1.S1_at
		Os11g0271000						Os11g0637700				Os.25986.3.S1_x_at
		Os02g0139500						Os11g0640700				Os.26004.3.S1_x_at
		Os05g0294800						Os11g0648700				Os.2601.1.S1_at
		Os11g0127700						Os11g0656500				Os.26062.1.S1_a_at
		Os09g0322200						Os11g0659600				Os.26152.1.S1_a_at
		Os08g0395500						Os11g0672400				Os.2616.1.S1_at
		Os02g0821500						Os11g0677400				Os.2617.2.S1_a_at
		Os03g0283800						Os11g0683700				Os.26226.1.S1_at
		Os05g0590100						Os11g0683800				Os.2623.1.S1_at
		Os09g0322300						Os11g0689300				Os.26271.1.A1_s_at
		Os07g0298200						Os11g0697300				Os.26343.1.S1_at
		Os07g0518100						Os11g0701600				Os.26354.1.S1_a_at
		Os07g0168800						Os11g0703100				Os.26357.1.S1_at
		Os03g0184400						Os12g0109100				Os.26365.1.S1_at
		Os02g0821600						Os12g0112800				Os.26369.1.S1_at
		Os06g0110000						Os12g0117200				Os.26376.2.S1_at
		Os09g0334800						Os12g0119600				Os.26378.1.A1_at
		Os09g0359700						Os12g0121600				Os.26388.3.S1_x_at
		Os07g0274400						Os12g0132300				Os.26392.1.S1_at
		Os02g0218600						Os12g0132500				Os.26393.1.S1_at
		Os03g0278500						Os12g0133500				Os.26406.2.S1_x_at
		Os10g0533500						Os12g0141100				Os.26408.1.S2_at
		Os05g0301700						Os12g0152800				Os.26409.1.S1_a_at
		Os01g0104400						Os12g0153500				Os.26409.2.S1_s_at
		Os08g0538800						Os12g0154600				Os.26430.1.A1_at
		Os03g0280800						Os12g0156000				Os.26431.1.A1_a_at
		Os04g0156200						Os12g0159400				Os.26434.1.S1_at
		Os07g0281300						Os12g0160200				Os.26440.1.S1_at
		Os03g0176700						Os12g0160700				Os.26441.2.S1_at
		Os05g0487300						Os12g0164600				Os.26446.1.S1_a_at
		Os07g0516200						Os12g0165600				Os.26447.1.A1_at
		Os03g0176800						Os12g0168000				Os.26453.1.S1_s_at
		Os02g0829300						Os12g0168800				Os.26460.1.S1_a_at
		Os05g0489100						Os12g0169800				Os.26461.1.S1_at
		Os03g0176600						Os12g0170300				Os.26468.1.S2_at
		Os01g0232100						Os12g0176200				Os.26473.1.S1_at
		Os05g0302300						Os12g0179800				Os.26475.1.S1_at
		Os05g0302600						Os12g0194600				Os.26478.1.S1_at
		Os01g0110100						Os12g0196300				Os.26479.1.A1_a_at
		Os07g0525100						Os12g0203000				Os.26480.1.A1_s_at
		Os02g0829000						Os12g0207000				Os.26497.1.S1_at
		Os02g0224400						Os12g0207300				Os.26498.1.A1_at
		Os09g0347900						Os12g0223700				Os.26502.1.S1_a_at
		Os07g0524300						Os12g0228800				Os.26538.1.S1_at
		Os11g0116700						Os12g0228900				Os.26546.1.S1_at
		Os01g0110700						Os12g0229100				Os.26561.1.S2_at
		Os08g0519100						Os12g0236700				Os.26562.1.S1_at
		Os05g0593100						Os12g0248900				Os.26566.1.S1_at
		Os04g0129200						Os12g0262700				Os.2657.1.S1_x_at
		Os02g0145500						Os12g0267700				Os.26571.1.S1_at
		Os05g0466000						Os12g0271600				Os.26592.1.S1_s_at
		Os02g0131600						Os12g0275100				Os.26628.1.S1_at
		Os02g0133200						Os12g0284000				Os.26637.1.S1_at
		Os03g0177100						Os12g0297500				Os.26641.1.S1_at
		Os01g0112100						Os12g0407300				Os.26642.1.S1_a_at
		Os09g0329800						Os12g0408800				Os.26648.1.S1_at
		Os03g0173700						Os12g0420300				Os.26657.1.A1_s_at
		Os05g0269800						Os12g0435100				Os.26686.1.S1_a_at
		Os01g0936500						Os12g0444500				Os.26690.1.S2_a_at
		Os08g0398400						Os12g0446500				Os.26698.2.S1_at
		Os01g0235200						Os12g0457200				Os.26701.1.S1_s_at
		Os11g0140100						Os12g0483500				Os.26703.1.S1_at
		Os05g0269500						Os12g0485500				Os.26706.1.S1_at
		Os03g0172200						Os12g0486600				Os.26713.1.S1_at
		Os09g0330200						Os12g0489400				Os.26725.1.S1_at
		Os09g0329900						Os12g0497700				Os.26728.1.S1_a_at
		Os02g0821000						Os12g0500800				Os.2673.1.S1_at
		Os04g0379700						Os12g0501400				Os.26730.1.S1_at
		Os07g0164500						Os12g0509800				Os.26731.1.S1_at
		Os08g0381000						Os12g0512400				Os.2675.2.A1_at
		Os01g0108500						Os12g0512700				Os.26753.1.S1_at
		Os07g0165500						Os12g0514000				Os.26754.1.S1_at
		Os05g0592600						Os12g0515600				Os.26756.1.S2_at
		Os08g0518600						Os12g0518000				Os.26767.1.A1_at
		Os11g0116200						Os12g0531300				Os.26776.1.S1_at
		Os03g0281300						Os12g0534400				Os.26783.2.S1_x_at
		Os04g0129900						Os12g0536200				Os.26791.1.S1_a_at
		Os08g0402100						Os12g0536900				Os.26794.1.S2_at
		Os05g0460500						Os12g0542200				Os.26799.1.A1_at
		Os02g0150200						Os12g0545600				Os.2681.1.S1_at
		Os08g0411800						Os12g0546800				Os.26815.1.S1_at
		Os02g0140500						Os12g0555600				Os.26818.1.S1_a_at
		Os05g0586100						Os12g0559200				Os.26820.1.A1_at
		Os09g0320100						Os12g0560200				Os.26824.1.S1_at
		Os07g0301000						Os12g0563700				Os.26827.1.A1_at
		Os03g0829000						Os12g0565100				Os.26830.1.S1_at
		Os01g0243000						Os12g0566900				Os.26836.4.S1_x_at
		Os11g0281000						Os12g0567000				Os.26844.1.S1_at
		Os09g0345700						Os12g0570500				Os.26850.1.A1_s_at
		Os07g0272300						Os12g0572700				Os.26851.1.A1_at
		Os04g0166400						Os12g0573300				Os.26853.1.A1_at
		Os07g0171300						Os12g0573800				Os.26855.1.A1_at
		Os04g0137500						Os12g0577700				Os.26856.1.S1_at
		Os03g0829600						Os12g0580900				Os.26860.1.S1_at
		Os03g0284500						Os12g0585300				Os.26866.1.S1_at
		Os01g0254100						Os12g0590400				Os.2688.1.S1_at
		Os01g0239100						Os12g0592500				Os.26881.1.A1_a_at
		Os02g0816800						Os12g0594300				Os.26885.1.A1_at
		Os04g0115900						Os12g0600200				Os.26890.1.A1_x_at
		Os04g0367200						Os12g0606600				Os.26892.1.A1_at
		Os01g0239300						Os12g0609500				Os.26899.1.A1_at
		Os04g0394700						Os12g0611000				Os.26916.1.S1_a_at
		Os03g0199000						Os12g0611900				Os.26919.1.S1_at
		Os01g0116400						Os12g0612300				Os.26922.1.S1_at
		Os02g0229500						Os12g0613300				Os.26928.1.S1_at
		Os01g0242900						Os12g0614000				Os.26931.1.S1_a_at
		Os11g0128600						Os12g0617100				Os.26948.1.S1_at
		Os02g0127400						Os12g0621400				Os.26955.1.S1_at
		Os05g0451900						Os12g0633400				Os.26957.1.A1_a_at
		Os04g0382400						Os12g0635700				Os.26963.1.A1_at
		Os09g0345000						Os12g0636800				Os.26967.1.S1_a_at
		Os02g0219400						Os12g0638300				Os.2697.1.S1_a_at
		Os11g0135300						Os12g0640500				Os.26983.1.S1_s_at
		Os05g0481700						Os12g0641000				Os.26985.1.S1_at
		Os05g0452500						Os12g0641300				Os.26989.1.S1_a_at
		Os11g0146300						osa-miR156d				Os.26990.1.S1_at
		Os02g0127500						osa-miR160a				Os.26995.1.S1_at
		Os01g0224400						osa-miR160b				Os.27024.1.S1_at
		Os02g0140400						osa-miR160c				Os.27032.1.S2_at
		Os07g0271000						osa-miR160d				Os.27035.2.S1_s_at
		Os01g0224700						osa-miR160e				Os.27039.1.S1_at
		Os02g0127200						osa-miR160f				Os.27045.1.S1_a_at
		Os11g0146100						osa-miR168a				Os.27049.1.S2_at
		Os03g0190800						osa-miR169p				Os.27054.1.S1_at
		Os01g0255500						osa-miR531				Os.27062.1.S1_at
		Os10g0529600						POsControl0033				Os.27073.1.S1_at
		Os03g0168900										Os.27076.1.S1_at
		Os02g0127300										Os.27077.1.A1_at
		Os01g0931000										Os.27083.1.A1_at
		Os07g0521300										Os.27089.1.S1_at
		Os01g0226500										Os.27092.1.S1_at
		Os04g0386100										Os.27107.1.S1_at
		Os05g0312500										Os.27110.1.A1_at
		Os02g0228600										Os.27113.1.S1_at
		Os11g0297300										Os.27122.2.S1_at
		Os11g0144500										Os.27126.1.S1_at
		Os08g0529200										Os.27129.1.S1_at
		Os09g0361300										Os.27130.1.S1_at
		Os11g0113100										Os.27144.1.S1_at
		Os03g0197300										Os.27158.1.S1_at
		Os05g0482700										Os.27188.1.S1_at
		Os11g0280900										Os.27194.2.A1_x_at
		Os03g0276800										Os.27196.1.S1_x_at
		Os08g0392500										Os.272.2.A1_at
		Os02g0152300										Os.27209.1.S1_at
		Os07g0162100										Os.27215.1.A1_at
		Os11g0134400										Os.27219.1.S1_at
		Os06g0111200										Os.27230.1.A1_at
		Os09g0344900										Os.27245.1.S1_at
		Os05g0588700										Os.27248.1.S1_a_at
		Os05g0283600										Os.27251.1.S1_at
		Os02g0135000										Os.27252.1.S1_a_at
		Os05g0280200										Os.27259.1.S1_at
		Os05g0449600										Os.27284.1.S1_at
		Os07g0169700										Os.27287.1.S1_at
		Os05g0492500										Os.2729.1.S1_at
		Os08g0521600										Os.27320.1.S1_at
		Os08g0529100										Os.27325.1.S1_at
		Os01g0939100										Os.27332.1.S1_at
		Os05g0480700										Os.27334.1.S1_at
		Os08g0387200										Os.27341.1.S1_at
		Os03g0817500										Os.27353.1.S1_at
		Os04g0114200										Os.27354.1.S1_at
												Os.27355.1.A1_at
												Os.27370.1.S1_at
												Os.27371.1.A1_at
												Os.27373.1.S1_at
												Os.27383.1.S1_at
												Os.27390.1.S1_a_at
												Os.27401.1.S1_at
												Os.27402.1.S1_at
												Os.27405.1.S1_at
												Os.27408.1.S1_at
												Os.27421.3.S1_x_at
												Os.27425.1.S1_at
												Os.27432.1.S1_at
												Os.27438.1.S1_a_at
												Os.27441.1.S1_at
												Os.27445.1.S1_at
												Os.27446.1.S1_a_at
												Os.27456.1.S1_x_at
												Os.27459.1.A1_at
												Os.27467.1.S1_at
												Os.27468.1.S1_at
												Os.27473.1.S1_at
												Os.27481.1.S2_at
												Os.27485.1.S1_at
												Os.27498.1.S1_at
												Os.27508.1.S1_a_at
												Os.27512.1.A1_at
												Os.27516.1.A1_at
												Os.27520.4.S1_a_at
												Os.27520.8.S1_x_at
												Os.27528.1.S1_x_at
												Os.27534.1.A1_at
												Os.27537.1.S1_at
												Os.27539.1.A1_at
												Os.27545.1.S1_at
												Os.27546.1.A1_at
												Os.27563.1.S1_at
												Os.27565.1.S1_a_at
												Os.27569.1.S1_a_at
												Os.27579.1.A1_at
												Os.27580.1.S1_at
												Os.27589.1.S1_at
												Os.27605.1.S1_at
												Os.27611.1.S1_s_at
												Os.27613.1.A1_at
												Os.27628.2.S1_a_at
												Os.27646.1.A1_at
												Os.27655.1.A1_a_at
												Os.27680.1.S1_at
												Os.27686.1.S1_at
												Os.2769.1.S1_at
												Os.27699.1.A1_at
												Os.27720.1.S1_at
												Os.27722.1.S1_at
												Os.27724.2.A1_a_at
												Os.27736.1.S1_at
												Os.27739.1.A1_at
												Os.27742.2.S1_a_at
												Os.27751.1.S1_at
												Os.27756.1.S1_at
												Os.27765.1.S1_at
												Os.27776.1.S1_at
												Os.27789.1.A1_at
												Os.27791.1.S1_at
												Os.27805.1.S1_at
												Os.27813.1.S1_s_at
												Os.27825.1.S1_at
												Os.27833.1.S1_at
												Os.27842.1.S1_at
												Os.27843.1.S2_at
												Os.27859.1.S1_at
												Os.27860.2.S1_at
												Os.27874.2.S1_x_at
												Os.27881.1.S1_s_at
												Os.27888.1.S1_at
												Os.27900.1.A1_x_at
												Os.27901.1.S1_at
												Os.27914.1.S1_at
												Os.27933.1.S1_at
												Os.27933.2.S1_s_at
												Os.27939.1.A1_at
												Os.27942.1.A1_at
												Os.27962.1.A1_at
												Os.27967.1.A1_at
												Os.27989.1.A1_at
												Os.28022.1.S1_s_at
												Os.28023.1.S1_at
												Os.28047.1.S1_at
												Os.28056.1.S1_at
												Os.28062.2.S2_at
												Os.28088.1.S1_at
												Os.28089.1.S1_at
												Os.28095.1.S1_at
												Os.28098.1.S1_at
												Os.28138.1.S1_at
												Os.28190.2.S1_s_at
												Os.28214.2.S1_x_at
												Os.28219.1.S1_at
												Os.28227.1.S1_at
												Os.28272.1.S1_at
												Os.28272.1.S1_x_at
												Os.28282.2.S1_s_at
												Os.28290.1.S1_at
												Os.28351.1.A1_a_at
												Os.28370.1.A1_s_at
												Os.28374.1.S1_at
												Os.28384.1.S1_at
												Os.28394.1.S1_s_at
												Os.28399.1.S2_at
												Os.28406.1.S1_at
												Os.28412.1.S2_a_at
												Os.28418.1.S1_a_at
												Os.28427.1.S2_a_at
												Os.28433.3.S1_x_at
												Os.28435.1.S1_a_at
												Os.28482.1.S1_at
												Os.2854.1.S1_at
												Os.28541.1.S1_at
												Os.28544.2.S1_x_at
												Os.28549.1.S1_at
												Os.28605.1.S1_at
												Os.28642.1.S1_at
												Os.28645.1.S1_at
												Os.2867.1.A1_at
												Os.28791.1.A1_at
												Os.28798.1.S1_at
												Os.28809.1.S1_at
												Os.2881.1.S1_at
												Os.28814.1.S1_at
												Os.2884.1.S1_at
												Os.28855.1.S1_at
												Os.28873.1.S1_at
												Os.2898.1.S1_at
												Os.2900.1.S1_at
												Os.29008.1.S1_at
												Os.29051.1.S1_at
												Os.29063.2.S1_at
												Os.2914.1.S1_at
												Os.2919.1.S1_s_at
												Os.2961.1.S1_at
												Os.2971.1.S1_at
												Os.2976.1.S1_at
												Os.29800.1.S1_x_at
												Os.29800.2.S2_at
												Os.29810.1.S1_at
												Os.29822.1.S1_at
												Os.29825.2.S1_at
												Os.29851.1.S1_x_at
												Os.29859.1.S1_at
												Os.29866.1.S1_at
												Os.29925.1.S1_at
												Os.29959.1.S1_at
												Os.29967.1.S1_at
												Os.29998.1.S1_at
												Os.30005.1.S1_at
												Os.30055.1.S1_x_at
												Os.30086.1.S1_at
												Os.30203.1.S1_at
												Os.30255.1.S1_at
												Os.30258.1.S1_at
												Os.30324.2.S1_x_at
												Os.3033.1.S1_at
												Os.30361.1.S1_at
												Os.30473.1.S1_at
												Os.30485.1.S1_at
												Os.3049.1.S1_at
												Os.30505.1.S1_at
												Os.30521.1.S1_at
												Os.3053.1.A1_at
												Os.30547.1.S1_at
												Os.30588.1.S1_at
												Os.30589.1.S1_at
												Os.30600.1.S1_at
												Os.30683.1.S1_at
												Os.30691.1.S1_at
												Os.30699.1.S1_at
												Os.30724.1.S1_at
												Os.3075.1.S1_s_at
												Os.3082.1.S1_at
												Os.30861.1.S1_at
												Os.30910.1.S1_at
												Os.30993.1.S1_at
												Os.30995.1.S1_at
												Os.31094.1.S1_at
												Os.31112.2.S1_at
												Os.31129.1.S1_at
												Os.3121.1.S1_at
												Os.31301.1.S1_at
												Os.31403.1.S1_at
												Os.31415.1.S1_at
												Os.31468.1.S1_at
												Os.31529.1.S1_at
												Os.31546.1.S1_at
												Os.31563.1.S1_at
												Os.31602.1.S1_at
												Os.31606.1.S1_at
												Os.31613.2.S1_at
												Os.31623.1.S1_at
												Os.31624.1.S1_at
												Os.31630.2.S1_at
												Os.31630.3.S1_at
												Os.31637.1.S1_at
												Os.31644.1.S1_at
												Os.31647.1.S1_at
												Os.31653.1.S1_at
												Os.31656.1.S1_x_at
												Os.3166.1.S1_at
												Os.31669.1.S1_at
												Os.31670.1.S1_at
												Os.317.1.S1_at
												Os.31726.1.S1_at
												Os.31773.2.S1_at
												Os.318.1.S1_at
												Os.31808.2.S1_x_at
												Os.31860.1.S1_at
												Os.31900.2.S1_at
												Os.3192.1.S1_a_at
												Os.31929.1.S1_at
												Os.3195.2.S1_x_at
												Os.31993.1.S1_at
												Os.31998.1.S1_at
												Os.32046.1.S1_at
												Os.32064.1.S1_x_at
												Os.32068.1.S1_at
												Os.32071.1.S1_at
												Os.32072.1.S1_at
												Os.32101.1.S1_at
												Os.32115.1.S1_at
												Os.32126.1.S1_x_at
												Os.32197.2.S1_x_at
												Os.32285.1.S1_at
												Os.32314.1.S1_at
												Os.32330.1.S1_at
												Os.32335.1.S1_at
												Os.32339.1.S1_at
												Os.32367.1.S1_at
												Os.32455.1.S1_at
												Os.32457.1.S1_at
												Os.32459.1.S1_at
												Os.32481.1.S1_s_at
												Os.32485.1.S1_at
												Os.32493.1.S1_at
												Os.32501.1.S1_a_at
												Os.32503.1.S1_x_at
												Os.32521.1.S1_at
												Os.32545.1.S1_at
												Os.32620.1.S1_at
												Os.32650.1.S1_at
[truncated: 3,347 more rows]

## Sheet: Figure 8 details
37k Unique list	TPA Expressed	Lily Generative Cell Homologs	Maize Sperm Cell Homologs	Arabidopsis Sperm Cell Homologs	Hobo et al. Microspore Expressing Genes	Putative sperm cell transcriptome of rice
Os.1.1.S1_s_at	1	0	0	0	0
Os.10.1.S1_s_at	1	0	0	0	0
Os.1000.1.S1_at	0	0	0	0	0
Os.10001.1.S1_at	1	0	0	1	1	putative sperm cell transcriptome of rice
Os.10002.1.S1_at	1	0	0	0	1
Os.10003.1.S1_at	1	0	0	0	0
Os.10004.1.S1_s_at	1	0	0	0	0
Os.10006.1.S1_at	1	0	0	0	0
Os.10007.1.A1_a_at	1	0	0	1	0	putative sperm cell transcriptome of rice
Os.10010.1.S1_at	1	0	0	1	0	putative sperm cell transcriptome of rice
Os.10011.1.S1_at	1	0	0	0	0
Os.10013.1.S1_at	0	0	0	0	0
Os.10015.1.S1_s_at	1	0	0	0	0
Os.10016.1.S1_a_at	1	0	0	1	0	putative sperm cell transcriptome of rice
Os.10017.1.S1_at	1	0	0	1	0	putative sperm cell transcriptome of rice
Os.10019.1.S1_a_at	1	0	0	1	0	putative sperm cell transcriptome of rice
Os.10020.1.S1_at	1	0	0	0	0
Os.10021.1.S1_at	0	0	0	1	0
Os.10023.1.S1_at	1	0	0	1	0	putative sperm cell transcriptome of rice
Os.10025.1.S1_a_at	1	0	0	0	1
Os.10027.1.S1_at	0	0	0	0	0
Os.10028.1.S1_x_at	1	0	0	0	0
Os.10029.1.S1_at	0	0	0	0	0
Os.10031.1.S1_at	0	0	0	0	0
Os.10032.1.S1_at	1	0	0	0	0
Os.10033.1.S1_at	1	0	0	0	0
Os.10034.1.S1_at	1	0	0	0	1
Os.10037.1.S1_at	1	1	0	1	0	putative sperm cell transcriptome of rice
Os.10038.1.S1_s_at	0	0	0	0	0
Os.10039.1.S1_at	1	0	0	1	0	putative sperm cell transcriptome of rice
Os.10041.1.S1_at	1	0	0	1	0	putative sperm cell transcriptome of rice
Os.10042.1.S1_at	1	0	0	0	1
Os.10043.1.S1_at	0	0	0	0	0
Os.10044.1.S2_at	1	0	0	0	1
Os.10048.1.S1_at	1	0	0	0	0
Os.1005.1.S1_at	0	0	0	0	0
Os.10050.1.S1_at	1	0	0	0	1
Os.10051.1.S1_at	1	0	0	0	0
Os.10052.1.S1_at	1	0	0	1	1	putative sperm cell transcriptome of rice
Os.10054.1.S1_at	1	0	0	0	0
Os.10055.1.S1_at	1	0	0	0	0
Os.10056.1.S1_at	1	0	0	0	0
Os.10057.1.S1_at	1	0	0	0	0
Os.10058.1.S1_at	1	0	0	0	1
Os.10059.1.S1_at	1	0	0	0	1
Os.10060.1.S1_at	1	0	0	0	0
Os.10061.1.S1_at	1	0	0	0	0
Os.10062.1.S1_at	1	0	0	1	0	putative sperm cell transcriptome of rice
Os.10063.1.S1_at	1	0	0	0	0
Os.10063.2.S1_at	0	0	0	0	0
Os.10065.1.S1_at	1	0	0	0	0
Os.10066.1.A1_at	0	0	0	0	0
Os.10066.1.A1_x_at	1	0	0	1	1	putative sperm cell transcriptome of rice
Os.10068.1.S1_at	1	0	0	0	0
Os.10071.1.S1_at	1	0	0	0	1
Os.10074.1.S1_at	1	0	0	0	1
Os.10075.1.S1_at	1	0	0	0	1
Os.10076.1.S1_at	1	0	0	0	0
Os.10077.2.S1_at	1	0	0	0	0
Os.10078.1.S1_at	1	0	0	0	0
Os.10079.1.S1_at	1	0	0	1	0	putative sperm cell transcriptome of rice
Os.10080.1.S1_at	1	0	0	0	0
Os.10081.1.S1_at	1	0	1	1	1	putative sperm cell transcriptome of rice
Os.10082.1.S1_at	1	0	0	0	0
Os.10083.1.S1_at	1	0	0	0	0
Os.10084.1.A1_at	1	0	0	1	0	putative sperm cell transcriptome of rice
Os.10084.2.A1_at	0	0	0	0	0
Os.10085.1.S1_at	1	0	0	0	1
Os.10086.1.S1_at	0	0	0	0	1
Os.10087.1.S1_at	0	0	0	0	0
Os.10088.1.S1_a_at	1	0	0	1	0	putative sperm cell transcriptome of rice
Os.10091.1.S1_at	1	0	0	0	0
Os.10093.1.A1_at	1	0	0	0	1
Os.10093.3.S1_x_at	1	0	0	0	0
Os.10093.4.S1_s_at	1	0	0	0	0
Os.10094.1.S1_at	1	0	0	0	0
Os.10095.1.S1_at	0	0	0	0	0
Os.10096.1.S1_at	1	0	0	1	1	putative sperm cell transcriptome of rice
Os.10097.1.S1_at	1	0	0	0	0
Os.10098.1.S1_at	1	0	0	0	1
Os.10099.1.S1_at	1	0	0	0	1
Os.10101.1.S1_at	0	0	0	0	0
Os.10102.1.S1_at	0	0	0	0	0
Os.10104.1.S1_at	0	0	0	0	0
Os.10105.1.S1_at	1	0	0	1	1	putative sperm cell transcriptome of rice
Os.10107.2.S1_x_at	1	0	0	0	0
Os.10108.1.S1_at	0	0	0	0	0
Os.10109.1.S1_at	1	0	0	1	0	putative sperm cell transcriptome of rice
Os.10110.1.S1_at	1	0	0	0	0
Os.10111.1.S1_at	1	0	0	0	0
Os.10112.1.S1_at	1	0	0	0	1
Os.10113.1.S1_at	1	0	0	0	0
Os.10115.1.S1_at	0	0	0	0	0
Os.10116.1.S1_at	1	0	0	0	0
Os.10117.1.S1_at	1	0	0	0	0
Os.10118.1.S1_at	1	0	0	1	0	putative sperm cell transcriptome of rice
Os.10119.1.S1_a_at	1	0	0	1	0	putative sperm cell transcriptome of rice
Os.10120.1.S1_at	1	0	0	1	0	putative sperm cell transcriptome of rice
Os.10120.1.S2_a_at	1	0	0	0	0
Os.10120.3.S1_at	1	0	0	0	0
Os.10121.1.S1_at	1	0	0	0	0
Os.10122.1.S1_at	1	0	0	0	0
Os.10123.1.S1_at	1	0	0	1	0	putative sperm cell transcriptome of rice
Os.10124.3.S1_x_at	1	0	0	0	0
Os.10125.1.S1_a_at	1	0	0	1	1	putative sperm cell transcriptome of rice
Os.10128.1.S1_at	1	0	0	0	1
Os.10128.2.A1_at	0	0	0	0	0
Os.10129.1.S1_at	1	0	0	1	0	putative sperm cell transcriptome of rice
Os.10130.3.S1_a_at	1	0	0	1	0	putative sperm cell transcriptome of rice
Os.10131.1.S1_a_at	1	0	0	1	0	putative sperm cell transcriptome of rice
Os.10131.4.A1_at	1	0	0	0	1
Os.10132.1.S1_at	1	0	0	1	0	putative sperm cell transcriptome of rice
Os.10134.1.S1_at	1	0	0	1	1	putative sperm cell transcriptome of rice
Os.10135.1.S1_at	1	0	0	0	0
Os.10136.1.S1_at	1	0	0	1	0	putative sperm cell transcriptome of rice
Os.10137.1.S1_a_at	1	0	0	0	0
Os.10138.2.S1_a_at	1	0	0	0	0
Os.10139.1.S1_s_at	1	1	1	1	0	putative sperm cell transcriptome of rice
Os.10140.1.S1_at	1	0	0	0	0
Os.10141.1.S1_at	1	0	0	0	0
Os.10143.1.S1_at	1	0	0	1	1	putative sperm cell transcriptome of rice
Os.10144.1.S1_at	1	0	0	1	0	putative sperm cell transcriptome of rice
Os.10146.1.S1_at	1	0	0	0	0
Os.10148.1.S1_at	1	0	0	0	1
Os.10149.2.S1_at	1	0	0	0	0
Os.10150.1.S1_at	1	0	0	1	1	putative sperm cell transcriptome of rice
Os.10151.1.S1_at	1	0	0	0	0
Os.10152.1.S1_at	1	0	0	0	0
Os.10153.1.S2_at	1	0	0	1	1	putative sperm cell transcriptome of rice
Os.10154.1.S1_at	1	0	0	0	0
Os.10155.1.S1_at	1	0	0	0	1
Os.10156.1.S1_a_at	1	0	0	0	0
Os.10158.1.S1_at	1	0	0	0	1
Os.10159.1.S1_at	1	0	0	1	0	putative sperm cell transcriptome of rice
Os.10160.1.S1_at	1	0	0	1	1	putative sperm cell transcriptome of rice
Os.10162.1.S1_at	1	0	0	0	0
Os.10164.1.S1_at	1	0	0	0	0
Os.10166.1.S1_at	1	0	0	0	0
Os.10167.1.S1_x_at	1	0	0	0	0
Os.10168.1.S1_at	1	1	1	0	1	putative sperm cell transcriptome of rice
Os.10169.1.S1_at	0	0	0	0	0
Os.10171.1.S1_at	0	0	0	0	0
Os.10172.1.S1_at	1	0	0	1	0	putative sperm cell transcriptome of rice
Os.10174.1.S1_at	0	0	0	0	0
Os.10175.1.S1_at	1	0	0	0	0
Os.10176.1.S1_at	1	0	0	1	0	putative sperm cell transcriptome of rice
Os.10177.1.S1_at	1	0	0	0	0
Os.10178.2.S1_a_at	1	0	0	0	1
Os.10179.1.S1_at	0	0	0	0	0
Os.10180.1.S1_at	0	0	0	0	0
Os.10183.1.S2_at	1	0	0	0	0
Os.10184.1.S1_s_at	1	0	0	0	0
Os.10185.1.S1_at	1	0	0	0	1
Os.10186.1.S1_s_at	1	0	0	0	0
Os.10187.1.S1_at	1	0	0	0	1
Os.10188.1.S1_at	1	0	0	0	0
Os.10189.1.S1_at	1	0	0	0	0
Os.10190.1.S1_at	1	0	0	0	0
Os.10193.1.S1_at	1	0	0	1	0	putative sperm cell transcriptome of rice
Os.10194.1.S1_at	1	0	0	0	1
Os.10196.1.S1_at	0	0	0	0	0
Os.10197.1.S1_at	0	0	0	0	0
Os.10198.1.S1_at	1	0	0	1	1	putative sperm cell transcriptome of rice
Os.10200.1.S1_at	1	0	0	0	0
Os.10201.1.S1_at	0	0	0	0	1
Os.10202.1.S1_at	1	0	0	1	0	putative sperm cell transcriptome of rice
Os.10203.1.S1_at	1	0	0	0	0
Os.10204.1.S1_at	1	0	0	0	0
Os.10206.1.S1_at	0	0	0	0	0
Os.10208.1.S1_at	1	0	0	0	1
Os.10209.1.S1_x_at	1	0	0	0	0
Os.1021.1.S1_at	1	0	0	1	1	putative sperm cell transcriptome of rice
Os.10211.1.S1_at	1	0	0	0	0
Os.10212.1.S1_at	1	0	0	0	0
Os.10214.1.S1_at	1	0	0	0	0
Os.10215.1.S1_at	1	0	0	1	0	putative sperm cell transcriptome of rice
Os.10216.1.S1_at	1	0	0	0	1
Os.10217.1.S1_a_at	1	0	0	1	0	putative sperm cell transcriptome of rice
Os.10219.1.S1_at	0	1	0	0	0
Os.10220.1.S1_at	1	0	0	0	0
Os.10221.1.S1_at	1	0	1	0	0	putative sperm cell transcriptome of rice
Os.10222.1.S1_s_at	1	0	0	0	0
Os.10224.1.S1_at	1	0	1	1	0	putative sperm cell transcriptome of rice
Os.10225.1.S1_at	1	0	0	0	1
Os.10227.1.S1_at	1	0	0	0	0
Os.10234.1.S1_at	1	0	0	0	1
Os.10235.1.S1_at	1	0	0	1	0	putative sperm cell transcriptome of rice
Os.10238.1.S1_at	1	0	0	0	0
Os.10240.1.S1_at	1	0	0	1	1	putative sperm cell transcriptome of rice
Os.10241.1.S1_at	1	0	0	0	1
Os.10244.1.S1_s_at	1	0	0	0	0
Os.10245.1.S1_at	0	0	0	0	0
Os.10246.1.S1_at	1	0	0	0	0
Os.10246.2.S1_at	0	0	0	0	0
Os.10246.3.S1_at	0	0	0	0	0
Os.10246.4.S1_x_at	0	0	0	0	0
Os.10246.5.S1_at	1	0	0	0	0
Os.10247.1.S1_a_at	1	0	0	1	0	putative sperm cell transcriptome of rice
Os.10251.1.S1_at	0	0	0	0	0
Os.10252.1.S1_s_at	0	0	0	0	0
Os.10253.1.S1_at	1	0	0	0	0
Os.10254.1.S1_at	1	0	0	0	0
Os.10255.1.S1_s_at	0	0	0	0	0
Os.10256.1.S1_at	1	0	0	0	0
Os.10257.1.S1_x_at	1	0	0	1	0	putative sperm cell transcriptome of rice
Os.10258.1.S1_at	1	0	1	0	1	putative sperm cell transcriptome of rice
Os.10259.1.S1_at	1	0	1	1	0	putative sperm cell transcriptome of rice
Os.10260.1.S1_at	1	0	0	0	0
Os.10261.1.S1_at	1	0	0	1	0	putative sperm cell transcriptome of rice
Os.10262.1.S1_at	1	0	0	0	1
Os.10263.1.S1_at	1	0	0	0	0
Os.10264.2.S1_at	1	0	0	0	0
Os.10266.1.S1_at	1	0	0	0	1
Os.10270.1.S1_at	0	0	0	0	0
Os.10271.1.S1_x_at	0	0	0	0	0
Os.10271.2.S1_x_at	1	0	0	0	0
Os.10272.1.S1_at	1	0	0	0	0
Os.10273.1.S1_at	0	0	0	0	0
Os.10274.1.S1_a_at	1	0	0	0	0
Os.10274.3.S1_at	1	0	0	0	1
Os.10274.4.S1_at	0	0	0	0	0
Os.10275.1.S1_at	1	0	0	1	0	putative sperm cell transcriptome of rice
Os.10276.1.S1_at	1	0	0	0	1
Os.10276.2.S1_at	1	0	1	1	0	putative sperm cell transcriptome of rice
Os.10277.1.S1_at	0	0	0	0	0
Os.10278.1.S1_at	0	0	0	0	1
Os.10279.1.S1_at	1	0	0	0	1
Os.10281.1.S1_at	1	0	0	1	0	putative sperm cell transcriptome of rice
Os.10281.2.S1_at	0	0	0	0	0
Os.10283.1.S1_at	1	0	0	0	0
Os.10285.1.S1_at	0	0	0	0	0
Os.10286.1.S1_x_at	0	0	0	0	0
Os.10287.1.S1_at	0	0	0	0	0
Os.10289.1.S1_at	1	0	0	0	0
Os.10290.1.S1_at	1	0	0	0	1
Os.10292.1.S1_at	1	0	0	0	0
Os.10293.1.S1_at	0	0	0	0	0
Os.10294.1.S1_at	1	0	0	0	0
Os.10298.1.S1_at	1	0	0	1	0	putative sperm cell transcriptome of rice
Os.10299.1.S1_at	0	0	0	1	0
Os.10300.1.S1_x_at	0	0	0	0	0
Os.10303.1.S1_at	1	0	0	0	0
Os.10305.1.S1_at	1	0	0	0	0
Os.10306.2.S1_x_at	1	0	0	0	0
Os.10307.1.S1_at	1	0	0	0	0
Os.10308.1.S1_at	1	1	1	1	0	putative sperm cell transcriptome of rice
Os.10309.1.S1_at	1	0	0	0	0
Os.10310.1.S1_at	0	0	0	0	0
Os.10311.1.S1_a_at	1	0	0	0	0
Os.10311.2.A1_s_at	1	0	0	0	0
Os.10312.1.S1_at	1	0	0	1	1	putative sperm cell transcriptome of rice
Os.10314.1.S1_a_at	1	0	0	0	0
Os.10315.1.S1_at	0	0	0	0	0
Os.10316.1.S1_at	0	0	0	0	0
Os.10317.1.S1_at	0	0	0	1	0
Os.10319.1.S1_at	0	0	0	0	0
Os.10320.1.S1_x_at	1	0	1	0	0	putative sperm cell transcriptome of rice
Os.10322.1.S1_s_at	1	0	0	0	0
Os.10323.1.S1_at	1	0	0	0	0
Os.10324.1.S1_at	1	0	0	0	0
Os.10324.2.S1_at	0	0	0	0	0
Os.10326.1.S1_at	0	0	0	0	0
Os.10328.1.S1_at	1	0	0	0	0
Os.10333.1.S1_at	1	0	0	0	0
Os.10334.1.S1_at	1	0	0	0	0
Os.10335.1.S1_at	0	0	0	0	0
Os.10336.1.S1_at	1	0	0	1	0	putative sperm cell transcriptome of rice
Os.10337.1.S1_x_at	1	0	0	1	0	putative sperm cell transcriptome of rice
Os.10338.1.S1_x_at	0	0	0	0	0
Os.10338.2.S1_at	1	0	1	1	0	putative sperm cell transcriptome of rice
Os.10339.1.S1_at	1	0	0	1	1	putative sperm cell transcriptome of rice
Os.10340.1.S1_at	1	0	1	1	0	putative sperm cell transcriptome of rice
Os.10342.1.S1_s_at	1	0	0	1	1	putative sperm cell transcriptome of rice
Os.10344.1.S1_at	1	0	0	0	1
Os.10346.1.S1_at	0	0	0	0	0
Os.10348.1.S1_at	1	0	0	0	0
Os.10351.1.S1_a_at	1	0	0	0	1
Os.10352.1.S1_at	1	0	0	1	1	putative sperm cell transcriptome of rice
Os.10353.1.S1_at	1	0	0	1	0	putative sperm cell transcriptome of rice
Os.10356.1.S1_at	1	0	0	0	0
Os.10358.1.A1_at	0	0	0	0	0
Os.10359.1.S1_at	1	0	0	0	0
Os.10360.1.S1_at	1	0	0	0	0
Os.10361.1.S1_at	1	0	0	1	0	putative sperm cell transcriptome of rice
Os.10369.1.S1_a_at	1	0	0	0	0
Os.10370.1.S1_at	0	0	0	0	0
Os.10370.2.S1_at	1	0	0	0	0
Os.10371.1.S1_at	1	0	0	1	1	putative sperm cell transcriptome of rice
Os.10373.1.S1_at	0	0	0	0	0
Os.10374.1.S1_at	0	0	0	0	0
Os.10374.2.S1_at	0	0	0	0	0
Os.10375.1.S1_at	1	0	0	0	0
Os.10376.1.S1_at	1	0	0	0	0
Os.10377.1.S1_at	1	0	0	1	0	putative sperm cell transcriptome of rice
Os.10378.2.A1_s_at	1	0	0	0	0
Os.10379.1.S1_at	0	0	0	0	0
Os.10380.1.S1_at	0	0	0	0	0
Os.10381.1.S1_at	1	0	0	0	1
Os.10382.1.S1_at	1	0	0	1	0	putative sperm cell transcriptome of rice
Os.10383.1.S1_at	1	0	0	1	0	putative sperm cell transcriptome of rice
Os.10384.1.S1_at	1	0	0	0	0
Os.10385.1.S1_at	1	0	0	0	1
Os.10386.1.S1_at	1	0	0	1	0	putative sperm cell transcriptome of rice
Os.10387.1.S1_a_at	1	0	0	0	0
Os.10388.1.S1_at	1	0	0	0	0
Os.10389.1.S1_at	1	0	0	0	0
Os.10390.1.S1_at	1	0	0	0	0
Os.10391.1.S1_a_at	1	0	0	0	0
Os.10392.1.S1_at	1	0	0	0	0
Os.10393.1.S1_at	1	0	0	0	1
Os.10394.1.S1_at	0	0	0	0	0
Os.10394.2.S1_at	0	0	0	0	0
Os.10395.1.S1_s_at	1	0	0	0	1
Os.10398.1.S1_at	1	0	0	1	1	putative sperm cell transcriptome of rice
Os.10399.1.S1_at	1	0	0	0	0
Os.10400.1.S1_at	1	0	0	1	0	putative sperm cell transcriptome of rice
Os.10401.1.S1_s_at	1	0	0	0	0
Os.10402.1.S1_x_at	0	0	0	0	0
Os.10403.1.S1_at	1	0	0	0	0
Os.10404.1.S1_at	1	0	0	0	0
Os.10406.1.S1_at	1	0	0	1	0	putative sperm cell transcriptome of rice
Os.10409.1.A1_at	0	0	0	0	0
Os.1041.1.S1_x_at	1	0	0	0	0
Os.10410.1.S1_at	0	0	0	0	0
Os.10411.1.S1_at	1	0	0	0	0
Os.10416.1.S1_at	1	0	0	0	0
Os.10417.1.S1_at	1	0	0	1	0	putative sperm cell transcriptome of rice
Os.10422.1.S1_at	1	0	0	0	0
Os.10423.1.S1_s_at	1	0	0	0	0
Os.10424.1.S1_at	1	1	0	0	1	putative sperm cell transcriptome of rice
Os.10425.1.S1_at	1	0	0	0	0
Os.10426.1.S1_at	1	0	0	0	0
Os.10427.1.S1_a_at	1	0	0	0	1
Os.10428.1.S1_at	0	0	0	0	0
Os.10430.1.S1_at	0	0	0	0	0
Os.10433.1.S1_at	1	0	0	1	0	putative sperm cell transcriptome of rice
Os.10435.1.S1_at	0	0	0	0	0
Os.10437.1.S1_at	1	0	0	0	1
Os.10438.1.S1_at	1	0	0	1	1	putative sperm cell transcriptome of rice
Os.1044.1.S1_at	1	0	0	0	0
Os.10440.1.S1_a_at	1	0	0	0	0
Os.10441.1.S1_at	0	0	0	0	0
Os.10442.1.S1_at	1	0	0	0	0
Os.10442.1.S2_at	1	0	0	0	0
Os.10443.1.S1_at	0	0	0	0	0
Os.10444.1.S1_at	0	0	0	0	0
Os.10447.1.S1_at	1	0	0	0	0
Os.10449.1.S1_a_at	1	0	0	1	0	putative sperm cell transcriptome of rice
Os.10450.1.S1_at	1	0	0	0	0
Os.10451.1.S1_at	1	0	0	0	0
Os.10451.2.S1_at	1	0	0	0	0
Os.10452.1.S1_at	0	0	0	0	0
Os.10453.1.S1_at	1	0	0	0	0
Os.10454.1.S1_a_at	1	0	0	0	0
Os.10455.1.S1_at	0	0	0	0	0
Os.10456.1.S1_at	1	0	0	0	0
Os.10458.1.S1_at	1	0	0	0	0
Os.10460.1.S1_at	1	0	0	0	0
Os.10464.1.S1_at	1	0	0	0	0
Os.10465.1.S1_at	1	0	0	0	0
Os.10466.1.S1_at	1	0	0	1	0	putative sperm cell transcriptome of rice
Os.10468.1.S1_at	0	0	0	0	0
Os.10469.1.S1_at	1	0	0	0	0
Os.10470.1.S1_s_at	0	0	0	0	0
Os.10471.1.S1_a_at	1	0	0	0	0
Os.10472.1.S1_a_at	1	0	0	0	1
Os.10473.1.S1_at	1	0	0	0	0
Os.10474.1.S1_s_at	1	0	0	1	0	putative sperm cell transcriptome of rice
Os.10475.1.A1_at	1	0	0	0	0
Os.10476.1.S1_at	1	0	0	1	1	putative sperm cell transcriptome of rice
Os.10477.1.S1_at	1	0	0	0	0
Os.10478.1.S1_at	1	0	0	0	0
Os.10482.1.S1_at	1	0	0	0	0
Os.10483.1.S1_at	1	0	0	0	0
Os.10486.1.S1_at	1	0	0	0	1
Os.10487.1.S1_at	1	0	0	0	0
Os.10488.1.S1_at	1	0	0	0	1
Os.10490.1.S1_at	1	0	0	0	0
Os.10491.1.S1_at	1	0	0	0	0
Os.10492.1.S1_at	1	0	0	0	0
Os.10493.1.S1_at	1	0	0	0	0
Os.10494.1.S1_at	1	0	0	0	0
Os.10495.1.S1_at	1	0	0	1	0	putative sperm cell transcriptome of rice
Os.10496.1.S1_at	1	0	0	1	1	putative sperm cell transcriptome of rice
Os.10497.1.S1_s_at	1	0	0	0	0
Os.10498.1.S1_at	0	0	0	0	0
Os.10499.1.S1_at	1	0	0	0	0
Os.10500.1.S1_at	1	0	0	0	0
Os.10501.1.S1_at	1	0	0	0	0
Os.10502.1.S1_at	0	0	0	0	0
Os.10503.1.S1_at	1	0	0	0	1
Os.10504.1.S1_at	1	0	0	0	1
Os.10505.1.S1_a_at	0	0	0	0	0
Os.10506.1.S1_at	0	0	0	0	0
Os.10507.1.S1_at	0	0	0	0	0
Os.10509.1.S1_at	1	0	0	0	0
Os.10510.1.S1_at	1	0	0	0	1
Os.10512.1.S1_at	1	0	0	0	0
Os.10514.1.S1_at	0	0	0	0	0
Os.10515.1.S1_s_at	1	0	0	1	0	putative sperm cell transcriptome of rice
Os.10518.1.S1_at	1	0	0	0	0
Os.10521.1.S1_at	0	0	0	0	0
Os.10522.2.S1_at	0	0	0	0	0
Os.10524.1.S1_x_at	0	0	0	0	0
Os.10525.1.S1_at	0	0	0	0	0
Os.10526.1.S1_a_at	1	0	0	1	0	putative sperm cell transcriptome of rice
Os.10527.1.S3_a_at	1	0	0	0	0
Os.10528.1.S1_s_at	0	0	0	0	0
Os.10529.1.S1_s_at	1	0	0	0	0
Os.10530.1.S1_at	1	0	0	0	0
Os.10531.1.S1_at	1	0	0	0	1
Os.10532.1.S1_s_at	1	1	0	1	0	putative sperm cell transcriptome of rice
Os.10533.1.S1_at	1	0	0	0	0
Os.10534.1.S1_at	0	0	0	0	0
Os.10535.1.S1_at	0	0	0	0	0
Os.10536.1.S1_at	1	0	0	0	0
Os.10537.1.S1_at	1	0	0	0	0
Os.10539.1.S1_at	0	0	0	0	1
Os.1054.1.A1_at	0	0	0	0	0
Os.10541.1.S1_at	1	0	0	0	1
Os.10542.1.S1_at	1	0	0	1	1	putative sperm cell transcriptome of rice
Os.10542.1.S1_s_at	1	0	0	0	0
Os.10543.1.S1_at	1	0	1	0	0	putative sperm cell transcriptome of rice
Os.10544.1.S2_at	1	0	0	1	0	putative sperm cell transcriptome of rice
Os.10545.1.S1_at	0	0	0	0	0
Os.10546.1.S1_s_at	0	0	0	0	0
Os.10547.1.S1_at	1	0	0	0	0
Os.10548.1.S1_s_at	1	0	0	0	0
Os.10549.1.S1_at	1	0	0	1	0	putative sperm cell transcriptome of rice
Os.10550.1.S1_at	0	0	0	0	0
Os.10551.1.S1_at	1	0	0	0	0
Os.10552.1.S1_at	1	0	0	0	0
Os.10553.1.S1_s_at	1	0	0	1	0	putative sperm cell transcriptome of rice
Os.10555.1.S1_a_at	1	0	0	0	0
Os.10556.1.S1_at	1	0	0	0	0
Os.10557.1.S1_at	1	0	0	0	1
Os.10560.1.S1_at	1	0	0	0	1
Os.10561.1.S1_at	1	0	0	1	1	putative sperm cell transcriptome of rice
Os.10566.1.S1_at	1	0	0	0	0
Os.10568.1.S1_at	1	0	0	0	0
Os.10570.1.S1_at	1	0	0	0	0
Os.10571.1.S1_at	1	0	0	1	1	putative sperm cell transcriptome of rice
Os.10572.1.S1_at	1	0	0	0	0
Os.10574.1.S1_at	0	0	0	0	0
Os.10575.1.S1_at	1	0	0	1	0	putative sperm cell transcriptome of rice
Os.10576.1.S1_at	0	0	0	0	0
Os.10577.1.S1_x_at	0	0	0	0	0
Os.10578.1.A1_at	1	0	0	0	0
Os.10579.1.S1_at	1	0	1	0	0	putative sperm cell transcriptome of rice
Os.10580.1.S1_at	1	0	0	0	0
Os.10581.1.S1_x_at	0	0	0	0	0
Os.10583.1.S1_at	1	0	0	0	1
Os.10585.1.A1_at	1	0	0	0	0
Os.10590.1.S1_s_at	0	0	0	0	0
Os.10591.1.S1_at	1	0	0	0	0
Os.10592.1.S1_at	1	0	0	0	0
Os.10593.1.S1_at	1	0	0	1	0	putative sperm cell transcriptome of rice
Os.10594.1.S1_at	1	0	0	0	0
Os.10595.1.S1_at	1	0	0	1	0	putative sperm cell transcriptome of rice
Os.10596.1.S1_at	0	0	0	0	0
Os.10597.1.S1_at	1	0	0	0	0
Os.10598.1.S1_at	1	0	1	0	0	putative sperm cell transcriptome of rice
Os.10599.1.S1_x_at	1	0	0	0	0
Os.106.1.S1_at	1	0	0	1	0	putative sperm cell transcriptome of rice
Os.10600.1.S1_a_at	1	0	0	0	0
Os.10603.1.S1_at	1	0	0	0	1
Os.10604.1.S1_at	1	1	0	0	0	putative sperm cell transcriptome of rice
Os.10606.1.S1_a_at	1	0	0	0	0
Os.10607.1.S1_at	1	1	0	0	0	putative sperm cell transcriptome of rice
Os.10609.1.S1_at	1	0	0	1	0	putative sperm cell transcriptome of rice
Os.10611.1.S1_at	1	0	0	1	0	putative sperm cell transcriptome of rice
Os.10612.1.S1_at	1	0	0	0	0
Os.10613.1.S1_at	1	0	0	0	0
Os.10614.1.S1_at	1	0	0	1	0	putative sperm cell transcriptome of rice
Os.10615.1.S1_s_at	1	0	0	0	0
Os.10616.1.S1_a_at	1	0	0	0	0
Os.10617.1.S1_at	1	0	0	1	1	putative sperm cell transcriptome of rice
Os.10618.1.S1_s_at	1	0	0	0	0
Os.10619.1.S1_at	0	0	0	0	0
Os.10619.1.S2_at	1	0	0	0	1
Os.10620.1.S1_at	1	0	0	1	0	putative sperm cell transcriptome of rice
Os.10623.1.S1_x_at	0	0	0	0	0
Os.10626.1.S1_at	0	0	0	0	0
Os.10626.4.A1_s_at	0	0	0	0	0
Os.10627.1.S1_a_at	1	0	0	0	0
Os.10628.1.S1_at	1	0	0	1	0	putative sperm cell transcriptome of rice
Os.10633.1.S1_at	1	0	0	0	0
Os.10635.1.S1_s_at	1	0	0	0	1
Os.10636.2.A1_x_at	1	0	0	0	0
Os.10644.1.S1_at	0	0	0	0	0
Os.10645.1.S1_x_at	0	0	0	0	0
Os.10646.1.S1_at	1	0	0	1	0	putative sperm cell transcriptome of rice
Os.10647.2.S1_at	1	0	0	0	0
Os.10650.1.S1_at	0	0	0	0	0
Os.10651.1.S1_at	1	0	0	0	0
Os.10652.1.S1_at	1	0	0	0	0
Os.10654.1.S1_s_at	1	0	0	0	0
Os.10655.1.S1_at	1	1	1	0	1	putative sperm cell transcriptome of rice
Os.10656.1.S1_at	1	0	1	0	1	putative sperm cell transcriptome of rice
Os.10657.1.S1_at	0	0	0	0	0
Os.10659.1.S1_at	0	0	0	0	0
Os.10659.1.S1_s_at	0	0	0	0	0
Os.10660.1.S1_at	1	0	0	0	0
Os.10662.1.S1_at	1	0	0	0	0
Os.10663.1.S1_at	0	0	0	1	0
Os.10664.1.S1_at	1	0	0	0	1
Os.10665.1.S1_at	1	0	0	0	1
Os.10666.1.S1_at	1	0	0	0	0
Os.10667.1.S1_at	1	0	0	0	0
Os.10669.1.S1_at	1	0	0	0	0
Os.10671.1.S1_at	0	0	0	0	0
Os.10672.1.S1_at	1	0	0	0	0
Os.10673.1.S1_at	1	0	0	0	0
Os.10674.1.S1_at	1	1	0	0	1	putative sperm cell transcriptome of rice
Os.10675.1.A1_at	1	0	0	0	0
Os.10676.1.S1_a_at	1	0	0	1	1	putative sperm cell transcriptome of rice
Os.10677.1.A1_at	1	1	0	0	0	putative sperm cell transcriptome of rice
Os.10678.1.S1_at	0	0	0	0	0
Os.10679.1.S1_at	1	0	0	0	1
Os.10680.1.S1_at	1	0	0	0	1
Os.10681.1.S1_at	0	0	0	0	0
Os.10682.1.S1_at	1	0	0	0	0
Os.10683.1.A1_s_at	1	0	0	0	0
Os.10684.1.S1_at	1	0	0	0	0
Os.10686.1.S1_at	1	0	0	1	0	putative sperm cell transcriptome of rice
Os.10688.1.S1_at	1	0	0	0	1
Os.10689.1.S1_at	1	0	0	1	1	putative sperm cell transcriptome of rice
Os.10691.1.S1_at	1	0	0	0	0
Os.10693.1.S1_at	0	0	0	1	1
Os.10695.1.S1_at	1	0	0	1	1	putative sperm cell transcriptome of rice
Os.10696.1.S1_at	0	0	0	0	0
Os.10698.1.S1_s_at	0	0	0	0	0
Os.1070.1.S1_at	1	0	0	0	0
Os.10700.1.S1_at	1	0	0	0	0
Os.10701.1.S1_at	1	0	0	0	0
Os.10703.1.S1_a_at	1	0	0	1	1	putative sperm cell transcriptome of rice
Os.10705.1.S1_at	1	0	0	1	0	putative sperm cell transcriptome of rice
Os.10706.1.S1_a_at	1	0	0	0	0
Os.10707.3.S1_x_at	1	0	0	1	1	putative sperm cell transcriptome of rice
Os.10708.1.S1_at	1	0	0	1	0	putative sperm cell transcriptome of rice
Os.10709.1.S1_at	1	0	0	0	1
Os.1071.1.S1_at	1	0	0	0	0
Os.10713.1.S1_at	1	0	0	0	1
Os.10714.1.S1_s_at	1	0	0	1	0	putative sperm cell transcriptome of rice
Os.10715.1.S1_a_at	0	0	0	0	0
Os.10716.1.S1_at	0	0	0	0	0
Os.10719.1.S1_at	1	0	0	0	0
Os.10721.1.S1_at	0	0	0	0	0
Os.10723.1.S1_at	0	0	0	0	0
Os.10725.1.S1_at	1	0	0	0	1
Os.10726.1.S1_a_at	1	0	0	1	0	putative sperm cell transcriptome of rice
Os.10727.1.S1_at	1	0	0	0	0
[truncated: 37,375 more rows]
