# Supplementary material for: Analysis of anther transcriptomes to identify genes contributing to meiosis and male gametophyte development in rice
Source: BMC Plant Biol. 2011 May 9;11:78. doi: 10.1186/1471-2229-11-78 (PMC3112077; doi:10.1186/1471-2229-11-78)
Supplement: Additional File 3 — List of Primers used in Real-time PCR. [file 1471-2229-11-78-S3.XLS]

## Sheet: Additional file 3
Additional File 3 : List of Primers used in Real time PCR
S.No	GENE LOCUS	Forward primer (5'-3')	Reverse primer (5'-3')
1	AK059783	CTACGTCCCTGCCCTTTGTACA	ACACTTCACCGGACCATTCAA	18SrRNA
2	LOC_Os08g43240	GGTGAGAAAGACCGGGATCA	GGCTGCAGACCACCACAAT
3	LOC_Os01g70440	CGCACCTACGTATGCCACAT	TTCATAATCCACTAATCGCATT
4	LOC_Os02g02820	GCTGGACCTGCCTTCTTCAA	GCGCATGCATCCCTATGG
5	LOC_Os04g52550	GGTCTCTCGTTGCCAGGTACTC	CGGACAGGTATCACAACCAGAA
6	LOC_Os09g16010	TCCTGGCCGTCGATTCC	ACGTGTCGAGATGGCAGATG
7	LOC_Os10g24050	GGTAATCACCCTGTCCTTGCA	CGGTGGAGCGGTGAAAGTAT
8	LOC_Os12g23170	GCGTAACGGTGTGCCAATT	TAGATCCCCCAAGGAACAACAT
9	LOC_Os03g58600	ATCCGCGCGAACCACTT	TTTTGACTCAGGATTGATTGAA
