# Supplementary material for: Analysis of anther transcriptomes to identify genes contributing to meiosis and male gametophyte development in rice
Source: BMC Plant Biol. 2011 May 9;11:78. doi: 10.1186/1471-2229-11-78 (PMC3112077; doi:10.1186/1471-2229-11-78)
Supplement: Additional File 5 — MAS5 detection calls and p-values for the list of unique probe-set IDs and probe-set lists of SAM, PMA, MA, SCP, seed, and leaf transcriptomes. [file 1471-2229-11-78-S5.ZIP]

Archive with 3 entries (2 files):
- Additional File 5.xls
- __MACOSX/
- __MACOSX/._Additional File 5.xls
