# Supplementary material for: Analysis of anther transcriptomes to identify genes contributing to meiosis and male gametophyte development in rice
Source: BMC Plant Biol. 2011 May 9;11:78. doi: 10.1186/1471-2229-11-78 (PMC3112077; doi:10.1186/1471-2229-11-78)
Supplement: Additional File 5 — MAS5 detection calls and p-values for the list of unique probe-set IDs and probe-set lists of SAM, PMA, MA, SCP, seed, and leaf transcriptomes. [file 1471-2229-11-78-S5.ZIP › Additional File 5.xls]

## Sheet: MAS5 calls and pvalues
Additional File 5 : MAS5 detection calls and p-values for the list of unique probe-set IDs.
Stages	Mature Leaf						Y-Leaf						Root						7 day old seedling						Shoot apcal meristem						Pre-meiotic Anther						Meiotic Anther						Anthers with single celled pollen						Anther s with trinucleate pollen
Repicates	A		B		C		A		B		C		A		B		C		A		B		C		A		B		C		A		B		C		A		B		C		A		B		C		A
Probe Set ID	MaS5 call	pValue	MaS5 call	pValue	MaS5 call	pValue	MaS5 call	pValue	MaS5 call	pValue	MaS5 call	pValue	MaS5 call	pValue	MaS5 call	pValue	MaS5 call	pValue	MaS5 call	pValue	MaS5 call	pValue	MaS5 call	pValue	MaS5 call	pValue	MaS5 call	pValue	MaS5 call	pValue	MaS5 call	pValue	MaS5 call	pValue	MaS5 call	pValue	MaS5 call	pValue	MaS5 call	pValue	MaS5 call	pValue	MaS5 call	pValue	MaS5 call	pValue	MaS5 call	pValue	MaS5 call
Os.1.1.S1_s_at	P	0.000244141	P	0.000244141	P	0.000244141	P	0.000244141	P	0.000244141	P	0.000244141	P	0.000244141	P	0.000244141	P	0.000244141	P	0.000244141	P	0.000244141	P	0.000244141	P	0.000244141	P	0.000244141	P	0.000244141	P	0.000244141	P	0.000244141	P	0.000244141	P	0.000244141	P	0.000244141	P	0.000244141	P	0.000244141	P	0.000244141	P	0.000244141	P
Os.10.1.S1_s_at	P	0.000244141	P	0.000244141	P	0.000244141	P	0.000244141	P	0.000244141	P	0.000244141	P	0.000244141	P	0.000244141	P	0.000244141	P	0.000244141	P	0.000244141	P	0.000244141	P	0.000244141	P	0.000244141	P	0.000244141	P	0.000244141	P	0.000244141	P	0.000244141	P	0.000244141	P	0.000244141	P	0.000244141	P	0.000244141	P	0.000244141	P	0.000244141	P
Os.1000.1.S1_at	A	0.432373	A	0.111572	M	0.0461426	A	0.533936	A	0.456787	A	0.456787	P	0.000732422	P	0.000244141	P	0.00195313	P	0.0302734	P	0.00415039	P	0.00585938	P	0.00585938	A	0.466064	A	0.219482	A	0.943848	A	0.696289	A	0.398926	P	0.0239258	P	0.00585938	P	0.00415039	M	0.0461426	M	0.0561523	P	0.0012207	A
Os.10001.1.S1_at	P	0.000244141	P	0.000244141	P	0.000244141	P	0.000244141	P	0.000244141	P	0.000244141	P	0.000244141	P	0.000244141	P	0.000732422	P	0.000244141	P	0.000244141	P	0.000244141	P	0.000244141	P	0.000244141	P	0.000244141	P	0.000244141	P	0.000244141	P	0.000244141	P	0.000244141	P	0.000244141	P	0.000244141	P	0.000244141	P	0.000244141	P	0.000244141	P
Os.10002.1.S1_at	A	0.0952148	A	0.0805664	A	0.303711	P	0.00585938	P	0.0185547	P	0.0185547	P	0.0185547	P	0.0175781	P	0.0185547	A	0.0805664	A	0.111572	P	0.0354004	P	0.0239258	M	0.0461426	P	0.00805664	P	0.00805664	P	0.0107422	P	0.0141602	A	0.219482	P	0.0302734	P	0.00195313	A	0.067627	P	0.000244141	A	0.067627	P
Os.10003.1.S1_at	P	0.000244141	P	0.000244141	P	0.000244141	P	0.00805664	P	0.000244141	P	0.000244141	M	0.0461426	M	0.0461426	P	0.0239258	P	0.000244141	P	0.000244141	P	0.000244141	P	0.000244141	P	0.000244141	P	0.000244141	P	0.000244141	P	0.000732422	P	0.000732422	P	0.000732422	P	0.000244141	P	0.000244141	P	0.000244141	P	0.000244141	P	0.000244141	P
Os.10004.1.S1_s_at	A	0.601074	A	0.633789	A	0.432373	A	0.398926	A	0.567627	A	0.567627	A	0.111572	A	0.171387	A	0.0952148	A	0.633789	A	0.601074	A	0.753906	A	0.828613	A	0.466064	A	0.633789	A	0.601074	A	0.366211	A	0.72583	P	0.0375977	A	0.0952148	P	0.0185547	A	0.303711	A	0.246094	A	0.0805664	P
Os.10006.1.S1_at	A	0.129639	A	0.601074	P	0.000244141	A	0.398926	A	0.633789	A	0.633789	P	0.000244141	P	0.000244141	P	0.000244141	P	0.000244141	P	0.000244141	P	0.000244141	P	0.000244141	P	0.000244141	P	0.000244141	P	0.000244141	P	0.000244141	P	0.0012207	P	0.000244141	P	0.000244141	P	0.000244141	P	0.000244141	P	0.000244141	P	0.000244141	P
Os.10007.1.A1_a_at	P	0.000244141	P	0.000244141	P	0.000244141	P	0.000244141	P	0.000244141	P	0.000244141	P	0.000244141	P	0.000244141	P	0.000244141	P	0.000244141	P	0.000244141	P	0.000244141	P	0.000244141	P	0.000244141	P	0.000244141	P	0.000244141	P	0.000244141	P	0.000244141	P	0.000244141	P	0.000244141	P	0.000244141	P	0.000244141	P	0.000244141	P	0.000244141	P
Os.10010.1.S1_at	P	0.000732422	P	0.000244141	P	0.000244141	P	0.000244141	P	0.000244141	P	0.000244141	P	0.000244141	P	0.000244141	P	0.000732422	P	0.000732422	P	0.000732422	P	0.000244141	P	0.000732422	P	0.0012207	P	0.000732422	P	0.000732422	P	0.000244141	P	0.000732422	P	0.000732422	P	0.000732422	P	0.000732422	P	0.000244141	P	0.000244141	P	0.000244141	P
Os.10011.1.S1_at	P	0.0012207	P	0.00292969	P	0.000732422	A	0.067627	P	0.000732422	P	0.000732422	P	0.0012207	P	0.000732422	P	0.0012207	P	0.000732422	P	0.00195313	P	0.000732422	P	0.00195313	P	0.00292969	P	0.0012207	P	0.000732422	P	0.000732422	P	0.000732422	P	0.000732422	P	0.000732422	P	0.000732422	P	0.0239258	P	0.0107422	P	0.0239258	P
Os.10013.1.S1_at	A	0.870361	A	0.567627	A	0.870361	A	0.828613	A	0.850342	A	0.850342	P	0.000244141	P	0.000244141	P	0.000244141	P	0.00292969	P	0.000732422	P	0.000732422	A	0.533936	A	0.943848	A	0.919434	A	0.870361	A	0.246094	A	0.601074	A	0.533936	A	0.747314	A	0.366211	A	0.943848	A	0.334473	A	0.943848	A
Os.10015.1.S1_s_at	P	0.00195313	P	0.00415039	P	0.000732422	P	0.00195313	P	0.000732422	P	0.000732422	P	0.0012207	P	0.00195313	P	0.0012207	P	0.00292969	P	0.000732422	P	0.000732422	P	0.00195313	P	0.000244141	P	0.0012207	P	0.0012207	P	0.00292969	P	0.00195313	P	0.00292969	P	0.0012207	P	0.0012207	P	0.0012207	P	0.0012207	P	0.00195313	P
Os.10016.1.S1_a_at	P	0.000244141	P	0.000244141	P	0.000244141	P	0.000244141	P	0.000244141	P	0.000244141	P	0.000244141	P	0.000244141	P	0.000244141	P	0.000244141	P	0.000244141	P	0.000244141	P	0.000244141	P	0.000244141	P	0.000244141	P	0.000244141	P	0.000244141	P	0.000244141	P	0.00195313	P	0.000732422	P	0.000732422	P	0.000244141	P	0.000732422	P	0.000244141	P
Os.10017.1.S1_at	P	0.000244141	P	0.000244141	P	0.000244141	P	0.000244141	P	0.000244141	P	0.000244141	P	0.000244141	P	0.000244141	P	0.000244141	P	0.000244141	P	0.000244141	P	0.000244141	P	0.000244141	P	0.000244141	P	0.000244141	P	0.000244141	P	0.000244141	P	0.000244141	P	0.000244141	P	0.000244141	P	0.000244141	P	0.000244141	P	0.000244141	P	0.000244141	P
Os.10019.1.S1_a_at	P	0.000244141	P	0.000244141	P	0.000244141	P	0.000244141	P	0.000244141	P	0.000244141	P	0.000244141	P	0.000244141	P	0.000244141	P	0.000244141	P	0.000244141	P	0.000244141	P	0.000244141	P	0.000244141	P	0.000244141	P	0.000244141	P	0.000244141	P	0.000244141	P	0.000244141	P	0.000244141	P	0.000244141	P	0.000244141	P	0.000244141	P	0.000244141	P
Os.10020.1.S1_at	P	0.000244141	P	0.000244141	P	0.000244141	P	0.000244141	P	0.000244141	P	0.000244141	P	0.000244141	P	0.000244141	P	0.000244141	P	0.000244141	P	0.000244141	P	0.000244141	P	0.000244141	P	0.000244141	P	0.000244141	P	0.000244141	P	0.000244141	P	0.000244141	P	0.000244141	P	0.000244141	P	0.000244141	P	0.000244141	P	0.000244141	P	0.000244141	P
Os.10021.1.S1_at	P	0.00292969	P	0.00292969	P	0.000244141	P	0.000732422	P	0.0012207	P	0.0012207	P	0.000244141	P	0.000244141	P	0.000244141	P	0.000244141	P	0.000244141	P	0.000244141	P	0.000244141	P	0.000244141	P	0.000732422	P	0.000244141	P	0.000732422	P	0.000732422	P	0.000244141	P	0.000244141	P	0.000244141	P	0.000244141	P	0.000244141	P	0.000244141	M
Os.10023.1.S1_at	P	0.000244141	P	0.000244141	P	0.000244141	P	0.000244141	P	0.000244141	P	0.000244141	P	0.000244141	P	0.000244141	P	0.000244141	P	0.000244141	P	0.000244141	P	0.000244141	P	0.000244141	P	0.000244141	P	0.000244141	P	0.000244141	P	0.000244141	P	0.000244141	P	0.000244141	P	0.000244141	P	0.000244141	P	0.000244141	P	0.000244141	P	0.000244141	P
Os.10025.1.S1_a_at	P	0.000244141	P	0.000244141	P	0.000244141	A	0.466064	A	0.111572	A	0.111572	P	0.0012207	P	0.0012207	P	0.000732422	P	0.000244141	P	0.000244141	P	0.000244141	P	0.00195313	P	0.0185547	P	0.00292969	P	0.00292969	P	0.000732422	P	0.0107422	P	0.000732422	P	0.0012207	P	0.000244141	P	0.0107422	P	0.00415039	P	0.0185547	P
Os.10027.1.S1_at	A	0.567627	A	0.0952148	A	0.398926	A	0.633789	A	0.696289	A	0.696289	A	0.27417	A	0.111572	A	0.334473	A	0.171387	A	0.219482	A	0.432373	A	0.780518	A	0.828613	A	0.665527	A	0.567627	A	0.5	A	0.919434	A	0.870361	A	0.828613	A	0.533936	A	0.334473	A	0.466064	A	0.601074	A
Os.10028.1.S1_x_at	A	0.149658	A	0.0805664	M	0.0561523	A	0.398926	A	0.219482	A	0.219482	P	0.0239258	P	0.00195313	P	0.0012207	M	0.0461426	P	0.0302734	P	0.0107422	P	0.0239258	M	0.0461426	P	0.0239258	P	0.0375977	P	0.0185547	M	0.0561523	P	0.0375977	P	0.0239258	P	0.0107422	P	0.0141602	P	0.0239258	P	0.0239258	P
Os.10029.1.S1_at	A	0.969727	A	0.919434	A	0.974854	A	0.828613	A	0.567627	A	0.567627	P	0.000732422	P	0.000732422	P	0.000732422	P	0.0012207	P	0.0239258	P	0.000732422	A	0.969727	A	0.432373	A	0.932373	A	0.80542	A	0.665527	A	0.943848	A	0.943848	A	0.953857	A	0.991943	A	0.870361	A	0.601074	A	0.80542	A
Os.10031.1.S1_at	P	0.000244141	P	0.000244141	P	0.000244141	P	0.000244141	P	0.000732422	P	0.000732422	A	0.932373	A	0.888428	A	0.932373	P	0.00292969	P	0.00195313	P	0.00195313	A	0.870361	A	0.888428	A	0.943848	A	0.962402	A	0.870361	A	0.828613	A	0.828613	A	0.665527	A	0.665527	A	0.919434	A	0.633789	A	0.696289	A
Os.10032.1.S1_at	A	0.5	A	0.932373	A	0.432373	A	0.567627	A	0.696289	A	0.696289	P	0.000732422	P	0.000244141	P	0.000244141	P	0.000244141	P	0.00292969	P	0.000244141	P	0.000244141	P	0.000244141	P	0.000244141	P	0.0012207	P	0.00195313	P	0.00195313	P	0.000244141	P	0.000244141	P	0.000244141	P	0.0012207	P	0.00585938	P	0.000244141	P
Os.10033.1.S1_at	P	0.000244141	P	0.000244141	P	0.000244141	P	0.000244141	P	0.000244141	P	0.000244141	P	0.000244141	P	0.000244141	P	0.000244141	P	0.000244141	P	0.000244141	P	0.000244141	P	0.000244141	P	0.000244141	P	0.000244141	P	0.000244141	P	0.000244141	P	0.000244141	P	0.000244141	P	0.000244141	P	0.000244141	P	0.000244141	P	0.000244141	P	0.000244141	P
Os.10034.1.S1_at	P	0.000244141	P	0.000244141	P	0.000244141	P	0.000244141	P	0.000244141	P	0.000244141	P	0.000244141	P	0.000244141	P	0.000244141	P	0.000244141	P	0.000244141	P	0.000244141	P	0.000244141	P	0.000244141	P	0.000244141	P	0.000244141	P	0.000244141	P	0.000244141	P	0.000244141	P	0.000244141	P	0.000244141	P	0.000244141	P	0.000244141	P	0.000244141	P
Os.10037.1.S1_at	P	0.000244141	P	0.000244141	P	0.000244141	P	0.000244141	P	0.000244141	P	0.000244141	P	0.000244141	P	0.000244141	P	0.000244141	P	0.000244141	P	0.000244141	P	0.000244141	P	0.000244141	P	0.000244141	P	0.000244141	P	0.000244141	P	0.000244141	P	0.000244141	P	0.000244141	P	0.000244141	P	0.000244141	P	0.000244141	P	0.000244141	P	0.000244141	P
Os.10038.1.S1_s_at	A	0.80542	A	0.828613	A	0.696289	A	0.953857	A	0.704102	A	0.704102	A	0.72583	A	0.980469	A	0.601074	A	0.999756	A	0.969727	A	0.601074	A	0.99585	A	0.696289	A	0.994385	P	0.0141602	M	0.0461426	A	0.334473	A	0.0952148	M	0.0461426	P	0.00805664	P	0.00195313	P	0.00415039	A	0.111572	A
Os.10039.1.S1_at	P	0.000244141	P	0.000732422	P	0.000732422	P	0.0012207	P	0.000732422	P	0.000732422	P	0.000732422	P	0.000244141	P	0.000244141	P	0.000244141	P	0.000244141	P	0.000244141	P	0.000244141	P	0.000244141	P	0.000244141	P	0.000244141	P	0.000244141	P	0.000244141	P	0.000244141	P	0.000244141	P	0.000244141	P	0.000732422	P	0.000244141	P	0.000244141	P
Os.10041.1.S1_at	P	0.000244141	P	0.000244141	P	0.000244141	P	0.00292969	P	0.000244141	P	0.000244141	P	0.000244141	P	0.000244141	P	0.000244141	P	0.000244141	P	0.000244141	P	0.000244141	P	0.000244141	P	0.000244141	P	0.000244141	P	0.000244141	P	0.000244141	P	0.000244141	P	0.000244141	P	0.000244141	P	0.000244141	P	0.000244141	P	0.000244141	P	0.000244141	P
Os.10042.1.S1_at	P	0.000244141	P	0.000244141	P	0.000244141	P	0.000244141	P	0.000244141	P	0.000244141	P	0.000244141	P	0.000244141	P	0.000244141	P	0.000244141	P	0.000244141	P	0.000244141	P	0.000244141	P	0.000244141	P	0.000244141	P	0.000244141	P	0.000244141	P	0.000244141	P	0.000244141	P	0.000244141	P	0.000244141	P	0.000244141	P	0.000244141	P	0.000244141	P
Os.10043.1.S1_at	A	0.129639	M	0.0561523	P	0.00415039	M	0.0561523	P	0.0141602	P	0.0141602	P	0.000732422	P	0.0107422	P	0.000732422	P	0.000732422	P	0.00292969	P	0.000244141	P	0.000244141	P	0.0012207	P	0.000244141	P	0.000244141	P	0.000244141	P	0.000244141	P	0.000244141	P	0.000244141	P	0.000244141	P	0.0012207	P	0.0012207	P	0.000244141	A
Os.10044.1.S2_at	P	0.000244141	P	0.000244141	P	0.000244141	P	0.000244141	P	0.000244141	P	0.000244141	P	0.000244141	P	0.000244141	P	0.000244141	P	0.000244141	P	0.000244141	P	0.000244141	P	0.000244141	P	0.000244141	P	0.000244141	P	0.000244141	P	0.000244141	P	0.000244141	P	0.000244141	P	0.000244141	P	0.000244141	P	0.000244141	P	0.000244141	P	0.000244141	P
Os.10048.1.S1_at	P	0.000244141	P	0.000244141	P	0.000244141	P	0.000244141	P	0.000244141	P	0.000244141	P	0.000244141	P	0.000244141	P	0.000244141	P	0.000244141	P	0.000244141	P	0.000244141	P	0.000244141	P	0.000244141	P	0.000244141	P	0.000244141	P	0.000244141	P	0.000244141	P	0.000244141	P	0.000244141	P	0.000244141	P	0.000244141	P	0.000244141	P	0.000244141	P
Os.1005.1.S1_at	P	0.000244141	P	0.000732422	P	0.000244141	P	0.000244141	P	0.000244141	P	0.000244141	P	0.000732422	P	0.000732422	P	0.000732422	P	0.000244141	P	0.000244141	P	0.000244141	P	0.000732422	P	0.000732422	P	0.000732422	P	0.00195313	P	0.00292969	P	0.00195313	P	0.0185547	P	0.00805664	P	0.0302734	P	0.000732422	P	0.0012207	P	0.000732422	M
Os.10050.1.S1_at	P	0.0375977	A	0.19458	P	0.0012207	P	0.00415039	P	0.000244141	P	0.000244141	P	0.000244141	P	0.000244141	P	0.000732422	A	0.0805664	P	0.0185547	P	0.000244141	P	0.000732422	P	0.0012207	P	0.0012207	P	0.000244141	P	0.000244141	P	0.000244141	P	0.000244141	P	0.000244141	P	0.000732422	P	0.000244141	P	0.000244141	P	0.0141602	P
Os.10051.1.S1_at	P	0.000244141	P	0.000244141	P	0.000244141	P	0.000244141	P	0.000244141	P	0.000244141	P	0.000244141	P	0.000244141	P	0.000244141	P	0.000244141	P	0.000244141	P	0.000244141	P	0.000244141	P	0.000244141	P	0.000244141	P	0.000244141	P	0.000244141	P	0.000244141	P	0.000244141	P	0.000244141	P	0.000244141	P	0.000244141	P	0.000244141	P	0.000244141	P
Os.10052.1.S1_at	P	0.000244141	P	0.000244141	P	0.000244141	P	0.000244141	P	0.000244141	P	0.000244141	P	0.000244141	P	0.000244141	P	0.000244141	P	0.000244141	P	0.000244141	P	0.000244141	P	0.000244141	P	0.000244141	P	0.000244141	P	0.000244141	P	0.000244141	P	0.000244141	P	0.000244141	P	0.000244141	P	0.000244141	P	0.000244141	P	0.000244141	P	0.000244141	P
Os.10054.1.S1_at	P	0.000244141	P	0.000244141	P	0.000244141	P	0.000244141	P	0.000244141	P	0.000244141	P	0.000244141	P	0.000244141	P	0.000244141	P	0.000244141	P	0.000244141	P	0.000244141	P	0.000244141	P	0.000244141	P	0.000244141	P	0.000244141	P	0.000244141	P	0.000244141	P	0.000244141	P	0.000244141	P	0.000244141	P	0.000244141	P	0.000244141	P	0.000244141	P
Os.10055.1.S1_at	P	0.00195313	P	0.00195313	P	0.0012207	P	0.00805664	P	0.000244141	P	0.000244141	P	0.00415039	P	0.0375977	P	0.0107422	P	0.0107422	P	0.0239258	P	0.00195313	A	0.067627	P	0.0141602	P	0.00415039	P	0.00292969	P	0.0239258	A	0.067627	P	0.00195313	P	0.00195313	P	0.00292969	P	0.00195313	P	0.000732422	P	0.00195313	P
Os.10056.1.S1_at	P	0.000244141	P	0.000244141	P	0.000732422	P	0.000244141	P	0.000244141	P	0.000244141	P	0.000732422	P	0.000244141	P	0.00195313	P	0.000244141	P	0.000244141	P	0.000244141	P	0.000244141	P	0.000244141	P	0.000244141	P	0.000732422	P	0.000732422	P	0.000244141	P	0.000244141	P	0.000244141	P	0.000244141	P	0.000244141	P	0.000244141	P	0.000732422	P
Os.10057.1.S1_at	P	0.000244141	P	0.000244141	P	0.000244141	P	0.000244141	P	0.000244141	P	0.000244141	P	0.000244141	P	0.000244141	P	0.000244141	P	0.000244141	P	0.000244141	P	0.000244141	P	0.000244141	P	0.000244141	P	0.000244141	P	0.000244141	P	0.000244141	P	0.000244141	P	0.000244141	P	0.000244141	P	0.000244141	P	0.000244141	P	0.000244141	P	0.000244141	P
Os.10058.1.S1_at	P	0.000244141	P	0.000244141	P	0.000244141	P	0.000244141	P	0.000244141	P	0.000244141	P	0.000244141	P	0.000732422	P	0.000732422	P	0.000244141	P	0.000732422	P	0.000244141	P	0.000244141	P	0.00805664	P	0.00195313	P	0.000244141	P	0.000244141	P	0.000244141	P	0.000732422	P	0.000244141	P	0.000244141	P	0.000244141	P	0.000244141	P	0.000244141	P
Os.10059.1.S1_at	P	0.000244141	P	0.000244141	P	0.000244141	P	0.000244141	P	0.000244141	P	0.000244141	P	0.000244141	P	0.0012207	P	0.000732422	P	0.000244141	P	0.000732422	P	0.000244141	P	0.000244141	P	0.000244141	P	0.000244141	P	0.000244141	P	0.000244141	P	0.00195313	P	0.000244141	P	0.000244141	P	0.000244141	P	0.000244141	P	0.000244141	P	0.000244141	P
Os.10060.1.S1_at	P	0.000732422	P	0.000732422	P	0.000732422	P	0.000732422	P	0.000732422	P	0.000732422	P	0.000732422	P	0.000732422	P	0.000732422	P	0.0012207	P	0.0012207	P	0.0012207	P	0.000732422	P	0.000732422	P	0.000732422	P	0.000732422	P	0.000244141	P	0.000732422	P	0.000732422	P	0.000732422	P	0.0012207	P	0.000732422	P	0.000732422	P	0.000244141	P
Os.10061.1.S1_at	P	0.000244141	P	0.000244141	P	0.000244141	P	0.000244141	P	0.000244141	P	0.000244141	P	0.00585938	P	0.00585938	P	0.00415039	P	0.00292969	P	0.0107422	P	0.00292969	P	0.00585938	P	0.0185547	P	0.00415039	P	0.00292969	P	0.000244141	P	0.00415039	P	0.00585938	P	0.00415039	P	0.00415039	P	0.000732422	P	0.00195313	P	0.000244141	P
Os.10062.1.S1_at	P	0.000244141	P	0.000244141	P	0.000244141	P	0.000732422	P	0.000244141	P	0.000244141	P	0.000244141	P	0.000732422	P	0.000244141	P	0.00415039	P	0.000244141	P	0.000244141	P	0.000244141	P	0.000244141	P	0.000244141	P	0.000244141	P	0.000244141	P	0.0012207	P	0.000244141	P	0.000244141	P	0.000244141	P	0.000244141	P	0.000244141	P	0.000244141	P
Os.10063.1.S1_at	P	0.000732422	P	0.000244141	P	0.000244141	P	0.000244141	P	0.000244141	P	0.000244141	P	0.000244141	P	0.000244141	P	0.000244141	P	0.00195313	P	0.000732422	P	0.000244141	P	0.000244141	P	0.0012207	P	0.000732422	P	0.000732422	P	0.00195313	P	0.000244141	P	0.0012207	P	0.000244141	P	0.00195313	P	0.0012207	P	0.000244141	P	0.00415039	P
Os.10063.2.S1_at	A	0.149658	A	0.067627	M	0.0561523	A	0.0952148	M	0.0461426	M	0.0461426	P	0.0239258	P	0.00805664	P	0.00195313	P	0.00292969	P	0.00585938	P	0.000732422	P	0.000244141	P	0.000732422	P	0.000244141	P	0.00195313	P	0.00805664	P	0.00195313	P	0.00805664	P	0.000732422	P	0.00292969	P	0.00805664	P	0.00195313	M	0.0461426	A
Os.10065.1.S1_at	P	0.000244141	P	0.000244141	P	0.000244141	P	0.000244141	P	0.000244141	P	0.000244141	P	0.000244141	P	0.000244141	P	0.000244141	P	0.000244141	P	0.000244141	P	0.000244141	P	0.0012207	P	0.000244141	P	0.000732422	P	0.000244141	P	0.000244141	P	0.000244141	P	0.000244141	P	0.000244141	P	0.000244141	P	0.000244141	P	0.000244141	P	0.000244141	P
Os.10066.1.A1_at	A	0.533936	A	0.633789	A	0.0952148	A	0.80542	A	0.525635	A	0.525635	P	0.0354004	A	0.5	A	0.0805664	A	0.77417	A	0.366211	A	0.466064	A	0.398926	A	0.5	A	0.129639	A	0.0952148	P	0.0107422	A	0.27417	A	0.466064	A	0.567627	A	0.334473	A	0.665527	A	0.366211	A	0.366211	A
Os.10066.1.A1_x_at	P	0.00195313	P	0.0185547	P	0.00585938	P	0.0185547	P	0.00415039	P	0.00415039	P	0.00415039	P	0.00415039	P	0.00195312	P	0.00292969	P	0.0012207	P	0.0141602	P	0.00195313	P	0.00805664	P	0.000244141	P	0.000244141	P	0.00195313	P	0.00292969	P	0.00585938	P	0.00195313	P	0.00415039	P	0.00415039	P	0.00292969	P	0.00292969	P
Os.10068.1.S1_at	P	0.000244141	P	0.000244141	P	0.000732422	P	0.0012207	P	0.00195313	P	0.00195313	P	0.000732422	P	0.000244141	P	0.000732422	P	0.000244141	P	0.000244141	P	0.000244141	P	0.000244141	P	0.000244141	P	0.0012207	P	0.000244141	P	0.000244141	P	0.000244141	P	0.0012207	P	0.000732422	P	0.000244141	P	0.000732422	P	0.000244141	P	0.000732422	P
Os.10071.1.S1_at	A	0.219482	A	0.72583	A	0.149658	A	0.633789	A	0.601074	A	0.601074	P	0.00415039	A	0.870361	A	0.334473	A	0.111572	A	0.533936	A	0.27417	A	0.75415	A	0.919434	A	0.870361	A	0.111572	A	0.171387	A	0.466064	A	0.149658	M	0.0461426	P	0.0107422	A	0.696289	A	0.246094	A	0.466064	P
Os.10074.1.S1_at	P	0.000732422	P	0.0012207	P	0.000244141	P	0.000244141	P	0.0012207	P	0.0012207	P	0.000244141	P	0.000244141	P	0.000244141	P	0.000244141	P	0.000244141	P	0.000244141	P	0.000244141	P	0.000244141	P	0.000244141	P	0.000244141	P	0.000244141	P	0.000244141	P	0.000244141	P	0.000244141	P	0.000244141	P	0.000244141	P	0.000732422	P	0.000732422	P
Os.10075.1.S1_at	A	0.888428	A	0.80542	A	0.773926	A	0.80542	A	0.989258	A	0.989258	P	0.000244141	P	0.000244141	P	0.000244141	A	0.111572	A	0.129639	A	0.0952148	A	0.99585	P	0.0141602	A	0.633789	A	0.888428	A	0.80542	A	0.601074	M	0.0461426	P	0.00585938	P	0.0078125	A	0.432373	A	0.398926	A	0.567627	P
Os.10076.1.S1_at	P	0.000244141	P	0.000244141	P	0.000244141	P	0.000244141	P	0.000244141	P	0.000244141	P	0.000732422	P	0.000732422	P	0.000732422	P	0.000244141	P	0.000244141	P	0.000732422	P	0.000244141	P	0.000244141	P	0.000244141	P	0.000244141	P	0.000244141	P	0.000244141	P	0.000732422	P	0.000732422	P	0.000244141	P	0.000244141	P	0.000244141	P	0.0012207	P
Os.10077.2.S1_at	P	0.000244141	P	0.000244141	P	0.000244141	P	0.000244141	P	0.000244141	P	0.000244141	P	0.000244141	P	0.000244141	P	0.000244141	P	0.000244141	P	0.000244141	P	0.000244141	P	0.000244141	P	0.000244141	P	0.000244141	P	0.000244141	P	0.000244141	P	0.000244141	P	0.000244141	P	0.000244141	P	0.000244141	P	0.000244141	P	0.000244141	P	0.000244141	P
Os.10078.1.S1_at	P	0.000244141	P	0.000244141	P	0.000244141	P	0.000244141	P	0.000244141	P	0.000244141	P	0.000732422	P	0.000244141	P	0.000244141	P	0.000244141	P	0.000244141	P	0.000244141	P	0.000244141	P	0.000244141	P	0.000244141	P	0.000244141	P	0.000732422	P	0.000244141	P	0.000732422	P	0.000732422	P	0.000244141	P	0.000732422	P	0.00195313	P	0.00415039	P
Os.10079.1.S1_at	P	0.00292969	P	0.00415039	P	0.000732422	A	0.19458	P	0.00805664	P	0.00805664	P	0.000244141	P	0.000244141	P	0.000244141	P	0.000244141	P	0.000244141	P	0.000244141	A	0.067627	P	0.0375977	P	0.00415039	P	0.000244141	P	0.00292969	P	0.0012207	P	0.000244141	P	0.000244141	P	0.000244141	P	0.000244141	P	0.000244141	P	0.000244141	P
Os.10080.1.S1_at	P	0.000244141	P	0.000244141	P	0.000244141	P	0.000244141	P	0.000244141	P	0.000244141	P	0.000244141	P	0.000244141	P	0.000244141	P	0.000244141	P	0.000244141	P	0.000244141	P	0.000244141	P	0.000244141	P	0.000244141	P	0.000244141	P	0.000244141	P	0.000244141	P	0.000244141	P	0.000244141	P	0.000244141	P	0.000244141	P	0.000244141	P	0.000244141	P
Os.10081.1.S1_at	P	0.0012207	P	0.000244141	P	0.000732422	P	0.000732422	P	0.000732422	P	0.000732422	P	0.000244141	P	0.000732422	P	0.000244141	P	0.000244141	P	0.000244141	P	0.000244141	P	0.000732422	P	0.000732422	P	0.000732422	P	0.000732422	P	0.0012207	P	0.000732422	P	0.000244141	P	0.000244141	P	0.000244141	P	0.000244141	P	0.000244141	P	0.000244141	P
Os.10082.1.S1_at	P	0.000244141	P	0.000244141	P	0.000244141	P	0.000732422	P	0.000244141	P	0.000244141	P	0.000244141	P	0.000244141	P	0.000244141	P	0.000732422	P	0.000732422	P	0.000244141	P	0.000244141	P	0.00805664	P	0.000244141	P	0.0012207	P	0.00195313	P	0.00195313	P	0.000244141	P	0.000732422	P	0.000244141	P	0.000732422	P	0.000732422	P	0.000732422	P
Os.10083.1.S1_at	P	0.000244141	P	0.000244141	P	0.000244141	P	0.000244141	P	0.000244141	P	0.000244141	P	0.000244141	P	0.000244141	P	0.000244141	P	0.000244141	P	0.000244141	P	0.000244141	P	0.000244141	P	0.000244141	P	0.000244141	P	0.000244141	P	0.000244141	P	0.000244141	P	0.000244141	P	0.000244141	P	0.000244141	P	0.000244141	P	0.000244141	P	0.000244141	P
Os.10084.1.A1_at	P	0.000244141	P	0.000244141	P	0.000244141	P	0.000244141	P	0.000244141	P	0.000244141	P	0.000244141	P	0.000732422	P	0.000244141	P	0.000244141	P	0.000244141	P	0.000244141	P	0.000244141	P	0.000244141	P	0.000244141	P	0.000244141	P	0.000244141	P	0.000244141	P	0.000244141	P	0.000244141	P	0.000244141	P	0.000244141	P	0.000244141	P	0.000244141	P
Os.10084.2.A1_at	A	0.533936	A	0.45752	A	0.0952148	A	0.366211	A	0.780518	A	0.780518	A	0.656982	P	0.0185547	A	0.633789	A	0.5	A	0.246094	A	0.466064	A	0.466064	A	0.0915527	A	0.19458	A	0.5	A	0.334473	P	0.00585938	A	0.171387	A	0.466064	P	0.0375977	A	0.27417	A	0.398926	A	0.366211	A
Os.10085.1.S1_at	P	0.000244141	P	0.000244141	P	0.000732422	P	0.000244141	P	0.000244141	P	0.000244141	P	0.000244141	P	0.000732422	P	0.000732422	P	0.000732422	P	0.000732422	P	0.000244141	P	0.000732422	P	0.000244141	P	0.000732422	P	0.000244141	P	0.000732422	P	0.000244141	P	0.000244141	P	0.000244141	P	0.000244141	P	0.000732422	P	0.000244141	P	0.000244141	P
Os.10086.1.S1_at	P	0.0375977	A	0.0952148	A	0.219482	A	0.149658	A	0.5	A	0.5	A	0.171387	A	0.5	A	0.533936	A	0.366211	A	0.466064	A	0.171387	A	0.27417	A	0.753906	A	0.601074	A	0.246094	A	0.303711	A	0.828613	A	0.432373	A	0.219482	A	0.171387	A	0.27417	A	0.219482	A	0.633789	A
Os.10087.1.S1_at	P	0.000244141	P	0.000244141	P	0.000244141	P	0.000244141	P	0.000244141	P	0.000244141	P	0.000244141	P	0.000732422	P	0.000244141	P	0.000244141	P	0.000244141	P	0.000244141	P	0.000244141	P	0.000244141	P	0.000244141	P	0.000244141	P	0.000244141	P	0.000244141	P	0.000244141	P	0.000244141	P	0.000244141	P	0.000244141	P	0.000244141	P	0.000244141	P
Os.10088.1.S1_a_at	P	0.000244141	P	0.000244141	P	0.000244141	P	0.000244141	P	0.000244141	P	0.000244141	P	0.000244141	P	0.000244141	P	0.000244141	P	0.000244141	P	0.000244141	P	0.000244141	P	0.000732422	P	0.000244141	P	0.000244141	P	0.000244141	P	0.000244141	P	0.000244141	P	0.000244141	P	0.000244141	P	0.000244141	P	0.000244141	P	0.000244141	P	0.000244141	P
Os.10091.1.S1_at	P	0.000732422	P	0.000732422	P	0.00195313	P	0.0012207	P	0.000732422	P	0.000732422	P	0.00805664	P	0.0107422	P	0.0107422	P	0.00292969	P	0.00805664	P	0.00415039	P	0.00195313	A	0.067627	P	0.00195313	P	0.00292969	P	0.00292969	P	0.00195313	P	0.0012207	P	0.00415039	P	0.000244141	P	0.000244141	P	0.000732422	P	0.00195313	P
Os.10093.1.A1_at	P	0.0107422	A	0.0952148	P	0.0141602	P	0.0107422	A	0.0952148	A	0.0952148	P	0.0012207	P	0.00195313	A	0.0952148	P	0.0012207	P	0.00195313	P	0.0141602	P	0.0012207	P	0.00585938	P	0.00292969	P	0.00195313	P	0.00195313	P	0.00195313	P	0.00195313	P	0.00415039	P	0.000732422	P	0.00292969	P	0.0185547	P	0.000244141	P
Os.10093.3.S1_x_at	P	0.000732422	P	0.000732422	P	0.000732422	P	0.0012207	P	0.000732422	P	0.000732422	P	0.0012207	P	0.000732422	P	0.00195313	P	0.000732422	P	0.00195313	P	0.000732422	P	0.000732422	P	0.000244141	P	0.000732422	P	0.000732422	P	0.000244141	P	0.000732422	P	0.000732422	P	0.000732422	P	0.000244141	P	0.000732422	P	0.000732422	P	0.000732422	P
Os.10093.4.S1_s_at	P	0.000244141	P	0.000732422	P	0.000244141	P	0.000732422	P	0.00195313	P	0.00195313	P	0.000244141	P	0.000244141	P	0.000244141	P	0.000244141	P	0.00195313	P	0.000244141	P	0.000244141	P	0.000244141	P	0.000244141	P	0.000244141	P	0.000244141	P	0.000244141	P	0.000244141	P	0.000244141	P	0.000244141	P	0.000244141	P	0.000244141	P	0.000244141	P
Os.10094.1.S1_at	P	0.000244141	P	0.000244141	P	0.000244141	P	0.000244141	P	0.000244141	P	0.000244141	P	0.000244141	P	0.000244141	P	0.000244141	P	0.000244141	P	0.000244141	P	0.000244141	P	0.000244141	P	0.000244141	P	0.000244141	P	0.000244141	P	0.000244141	P	0.000244141	P	0.000244141	P	0.000244141	P	0.000244141	P	0.000244141	P	0.000244141	P	0.000244141	P
Os.10095.1.S1_at	A	0.171387	A	0.0952148	A	0.171387	A	0.80542	A	0.753906	A	0.753906	P	0.0107422	P	0.00415039	P	0.00805664	P	0.0185547	P	0.0107422	P	0.0107422	A	0.246094	A	0.111572	A	0.129639	M	0.0561523	P	0.0107422	A	0.366211	A	0.0649414	A	0.5	P	0.0185547	P	0.0141602	P	0.00195313	M	0.0439453	A
Os.10096.1.S1_at	P	0.000244141	P	0.000244141	P	0.000244141	P	0.000732422	P	0.000244141	P	0.000244141	P	0.000244141	P	0.000244141	P	0.000244141	P	0.000244141	P	0.000244141	P	0.000244141	P	0.000244141	P	0.000244141	P	0.000244141	P	0.000244141	P	0.000244141	P	0.000244141	P	0.000244141	P	0.000244141	P	0.000244141	P	0.000244141	P	0.000244141	P	0.000244141	P
Os.10097.1.S1_at	P	0.000244141	P	0.000244141	P	0.000244141	P	0.000244141	P	0.000244141	P	0.000244141	P	0.000732422	P	0.000244141	P	0.000244141	P	0.000732422	P	0.000732422	P	0.000244141	P	0.000732422	P	0.000732422	P	0.000732422	P	0.000244141	P	0.000244141	P	0.000244141	P	0.000244141	P	0.000244141	P	0.000244141	P	0.000244141	P	0.000244141	P	0.000244141	P
Os.10098.1.S1_at	P	0.00195313	P	0.00415039	P	0.00195313	P	0.0239258	P	0.000732422	P	0.000732422	P	0.00805664	P	0.00805664	P	0.00292969	P	0.0141602	P	0.0375977	P	0.00292969	P	0.00292969	P	0.0239258	P	0.00585938	P	0.000732422	P	0.0012207	P	0.00292969	P	0.000732422	P	0.000244141	P	0.00195313	P	0.0107422	P	0.00415039	P	0.000732422	P
Os.10099.1.S1_at	P	0.000244141	P	0.000244141	P	0.000244141	P	0.0012207	P	0.000732422	P	0.000732422	P	0.000244141	P	0.000244141	P	0.000244141	P	0.000244141	P	0.000244141	P	0.000244141	P	0.00415039	P	0.00805664	P	0.0012207	P	0.00805664	A	0.171387	P	0.00195313	P	0.000732422	P	0.00292969	P	0.0012207	P	0.0012207	P	0.000732422	P	0.000244141	P
Os.10101.1.S1_at	A	0.219482	A	0.171387	A	0.219482	A	0.432373	P	0.0239258	P	0.0239258	A	0.366211	A	0.27417	A	0.366211	P	0.000244141	P	0.000732422	P	0.000244141	P	0.000244141	P	0.000244141	P	0.000244141	P	0.00585938	P	0.000244141	P	0.000732422	P	0.000732422	P	0.000244141	P	0.0012207	P	0.000244141	P	0.000732422	P	0.000244141	A
Os.10102.1.S1_at	A	0.80542	A	0.932373	A	0.366211	A	0.72583	A	0.633789	A	0.633789	A	0.5	A	0.943848	A	0.888428	P	0.00195313	P	0.00292969	P	0.00195313	P	0.00585938	P	0.0375977	P	0.00585938	P	0.00195313	P	0.000732422	P	0.000732422	P	0.00415039	P	0.00195313	P	0.00195313	P	0.00415039	P	0.00585938	P	0.00585938	A
Os.10104.1.S1_at	P	0.000244141	P	0.000244141	P	0.000244141	P	0.00195313	P	0.000244141	P	0.000244141	P	0.000732422	P	0.000732422	P	0.000244141	P	0.000732422	P	0.00195313	P	0.000244141	P	0.000244141	P	0.000244141	P	0.000244141	P	0.000244141	P	0.000244141	P	0.000244141	P	0.000244141	P	0.000244141	P	0.000244141	P	0.000244141	P	0.000244141	P	0.000244141	A
Os.10105.1.S1_at	P	0.000244141	P	0.000244141	P	0.000244141	P	0.000244141	P	0.000244141	P	0.000244141	P	0.000244141	P	0.000244141	P	0.000244141	P	0.000244141	P	0.000244141	P	0.000244141	P	0.000244141	P	0.000244141	P	0.000244141	P	0.000244141	P	0.000244141	P	0.000244141	P	0.000244141	P	0.000244141	P	0.000244141	P	0.000244141	P	0.000244141	P	0.000244141	P
Os.10107.2.S1_x_at	M	0.0561523	M	0.0561523	P	0.0107422	P	0.000244141	P	0.000244141	P	0.000244141	P	0.000244141	P	0.000244141	P	0.000244141	P	0.000244141	P	0.000244141	P	0.000244141	P	0.000244141	P	0.000244141	P	0.000244141	P	0.000244141	P	0.000244141	P	0.000244141	P	0.000244141	P	0.000244141	P	0.000244141	P	0.000244141	P	0.000244141	P	0.000244141	P
Os.10108.1.S1_at	A	0.533936	A	0.696289	A	0.5	A	0.828613	A	0.919434	A	0.919434	A	0.80542	A	0.828613	A	0.633789	A	0.72583	A	0.665527	A	0.432373	A	0.696289	A	0.98584	A	0.919434	A	0.601074	A	0.943848	A	0.962402	A	0.943848	A	0.932373	A	0.932373	A	0.870361	A	0.780518	A	0.696289	A
Os.10109.1.S1_at	P	0.0302734	A	0.149658	P	0.0185547	A	0.149658	P	0.0107422	P	0.0107422	P	0.000244141	P	0.000244141	P	0.000244141	P	0.000244141	P	0.000244141	P	0.000244141	P	0.000244141	P	0.000244141	P	0.000244141	P	0.000244141	P	0.000732422	P	0.000244141	P	0.000244141	P	0.000244141	P	0.000244141	P	0.000244141	P	0.000244141	P	0.000244141	P
Os.10110.1.S1_at	P	0.000244141	P	0.000244141	P	0.000244141	P	0.000244141	P	0.000244141	P	0.000244141	P	0.000244141	P	0.000244141	P	0.000244141	P	0.000244141	P	0.000244141	P	0.000244141	P	0.000244141	P	0.000244141	P	0.000244141	P	0.000244141	P	0.000244141	P	0.000244141	P	0.000244141	P	0.000244141	P	0.000244141	P	0.000244141	P	0.000244141	P	0.000244141	P
Os.10111.1.S1_at	P	0.000244141	P	0.000244141	P	0.000244141	P	0.000244141	P	0.000244141	P	0.000244141	P	0.000244141	P	0.000244141	P	0.000244141	P	0.000244141	P	0.000244141	P	0.000244141	P	0.000244141	P	0.000244141	P	0.000244141	P	0.000244141	P	0.000244141	P	0.000244141	P	0.000244141	P	0.000244141	P	0.000244141	P	0.000244141	P	0.000244141	P	0.000244141	P
Os.10112.1.S1_at	P	0.000244141	P	0.000244141	P	0.000244141	P	0.000244141	P	0.000244141	P	0.000244141	P	0.000244141	P	0.000244141	P	0.000244141	P	0.000244141	P	0.000244141	P	0.000244141	P	0.000244141	P	0.000244141	P	0.000244141	P	0.000244141	P	0.000244141	P	0.000244141	P	0.000244141	P	0.000244141	P	0.000244141	P	0.000244141	P	0.000244141	P	0.000244141	P
Os.10113.1.S1_at	P	0.000244141	P	0.000244141	P	0.000244141	P	0.000244141	P	0.000244141	P	0.000244141	P	0.00415039	P	0.0239258	P	0.0302734	P	0.000244141	P	0.000244141	P	0.000244141	P	0.0107422	A	0.533936	A	0.398926	A	0.0952148	A	0.398926	P	0.00292969	P	0.0012207	P	0.0012207	P	0.00292969	P	0.00195313	P	0.0012207	P	0.000244141	P
Os.10115.1.S1_at	A	0.870361	A	0.753906	A	0.828613	A	0.850342	A	0.696289	A	0.696289	A	0.149658	M	0.0461426	A	0.129639	M	0.0561523	P	0.0239258	P	0.00805664	A	0.625488	A	0.981445	A	0.567627	A	0.828613	A	0.870361	A	0.969727	A	0.828613	A	0.633789	A	0.567627	A	0.303711	A	0.466064	A	0.567627	A
Os.10116.1.S1_at	P	0.000244141	P	0.000244141	P	0.000244141	P	0.000244141	P	0.000244141	P	0.000244141	P	0.000244141	P	0.000244141	P	0.000244141	P	0.000244141	P	0.000244141	P	0.000244141	P	0.000244141	P	0.000244141	P	0.000244141	P	0.000244141	P	0.000244141	P	0.000244141	P	0.000244141	P	0.000244141	P	0.000244141	P	0.000244141	P	0.000244141	P	0.000244141	P
Os.10117.1.S1_at	P	0.000244141	P	0.000244141	P	0.000244141	P	0.0012207	P	0.000244141	P	0.000244141	P	0.000244141	P	0.000244141	P	0.000244141	P	0.000244141	P	0.000244141	P	0.000244141	P	0.000732422	P	0.000244141	P	0.000244141	P	0.000244141	P	0.000244141	P	0.000244141	P	0.000244141	P	0.000244141	P	0.000244141	P	0.000244141	P	0.000244141	P	0.000244141	P
Os.10118.1.S1_at	P	0.000244141	P	0.000244141	P	0.000244141	P	0.000244141	P	0.000244141	P	0.000244141	P	0.000244141	P	0.000244141	P	0.000244141	P	0.000244141	P	0.000244141	P	0.000244141	P	0.000244141	P	0.000244141	P	0.000244141	P	0.000244141	P	0.000244141	P	0.000244141	P	0.000244141	P	0.000244141	P	0.000244141	P	0.000244141	P	0.000244141	P	0.000244141	P
Os.10119.1.S1_a_at	P	0.000244141	P	0.000244141	P	0.000244141	P	0.000244141	P	0.000244141	P	0.000244141	P	0.000244141	P	0.000244141	P	0.000244141	P	0.000244141	P	0.000244141	P	0.000244141	P	0.000244141	P	0.000244141	P	0.000244141	P	0.000244141	P	0.000244141	P	0.000244141	P	0.000244141	P	0.000244141	P	0.000244141	P	0.000244141	P	0.000244141	P	0.000244141	P
Os.10120.1.S1_at	P	0.000732422	P	0.000244141	P	0.000244141	P	0.000732422	P	0.000732422	P	0.000732422	P	0.000732422	P	0.000732422	P	0.000732422	P	0.000732422	P	0.000732422	P	0.000244141	P	0.000732422	P	0.000732422	P	0.000244141	P	0.000732422	P	0.000244141	P	0.000732422	P	0.000244141	P	0.000244141	P	0.000244141	P	0.000244141	P	0.000244141	P	0.000244141	P
Os.10120.1.S2_a_at	P	0.000732422	P	0.000244141	P	0.000732422	P	0.00195313	P	0.000732422	P	0.000732422	P	0.00292969	P	0.000244141	P	0.00292969	P	0.00195313	P	0.000732422	P	0.000244141	A	0.72583	A	0.111572	A	0.129639	A	0.366211	A	0.19458	A	0.171387	P	0.00805664	P	0.000732422	P	0.000732422	P	0.0141602	P	0.0012207	A	0.246094	P
Os.10120.3.S1_at	P	0.000244141	P	0.000244141	P	0.000244141	P	0.000244141	P	0.000244141	P	0.000244141	P	0.000244141	P	0.000244141	P	0.000244141	P	0.000244141	P	0.000244141	P	0.000244141	P	0.000244141	P	0.000244141	P	0.000244141	P	0.000244141	P	0.000244141	P	0.000244141	P	0.000244141	P	0.000244141	P	0.000244141	P	0.000244141	P	0.000244141	P	0.000244141	P
Os.10121.1.S1_at	P	0.000732422	P	0.000244141	P	0.000244141	P	0.000732422	P	0.000244141	P	0.000244141	P	0.000732422	P	0.000244141	P	0.000732422	P	0.000244141	P	0.000244141	P	0.000732422	P	0.00292969	P	0.00292969	P	0.00195313	P	0.000732422	P	0.0012207	P	0.0012207	P	0.00195313	P	0.000732422	P	0.000732422	P	0.000244141	P	0.000244141	P	0.000244141	P
Os.10122.1.S1_at	P	0.000244141	P	0.000244141	P	0.000244141	P	0.000244141	P	0.000244141	P	0.000244141	P	0.000244141	P	0.000244141	P	0.000244141	P	0.000244141	P	0.000244141	P	0.000244141	A	0.533936	A	0.398926	A	0.219482	M	0.0561523	A	0.111572	M	0.0561523	A	0.129639	P	0.0239258	A	0.0952148	P	0.0375977	P	0.0107422	P	0.00805664	P
Os.10123.1.S1_at	P	0.000244141	P	0.000244141	P	0.000244141	P	0.000244141	P	0.000244141	P	0.000244141	P	0.000244141	P	0.000732422	P	0.000244141	P	0.000732422	P	0.000244141	P	0.000244141	P	0.000244141	P	0.000244141	P	0.000244141	P	0.000244141	P	0.000732422	P	0.000244141	P	0.000244141	P	0.000244141	P	0.000244141	P	0.000244141	P	0.000244141	P	0.000244141	P
Os.10124.3.S1_x_at	P	0.000244141	P	0.000244141	P	0.000244141	P	0.000244141	P	0.000244141	P	0.000244141	P	0.000244141	P	0.000244141	P	0.000244141	P	0.000244141	P	0.000244141	P	0.000244141	P	0.000244141	P	0.000244141	P	0.000244141	P	0.000244141	P	0.000244141	P	0.000244141	P	0.000244141	P	0.000244141	P	0.000244141	P	0.000244141	P	0.000244141	P	0.000244141	P
Os.10125.1.S1_a_at	P	0.000244141	P	0.000244141	P	0.000244141	P	0.000244141	P	0.000244141	P	0.000244141	P	0.000244141	P	0.000244141	P	0.000244141	P	0.000244141	P	0.000244141	P	0.000244141	P	0.000244141	P	0.000244141	P	0.000244141	P	0.000244141	P	0.000244141	P	0.000244141	P	0.000244141	P	0.000244141	P	0.000244141	P	0.000244141	P	0.000244141	P	0.000244141	P
Os.10128.1.S1_at	P	0.000244141	P	0.000244141	P	0.000244141	P	0.000244141	P	0.000244141	P	0.000244141	P	0.000244141	P	0.000244141	P	0.000244141	P	0.000244141	P	0.000244141	P	0.000244141	P	0.000244141	P	0.000244141	P	0.000244141	P	0.000244141	P	0.000244141	P	0.000244141	P	0.000244141	P	0.000244141	P	0.000244141	P	0.000244141	P	0.000244141	P	0.000244141	P
Os.10128.2.A1_at	A	0.366211	A	0.466064	A	0.633789	A	0.432373	A	0.696289	A	0.696289	A	0.80542	A	0.665527	A	0.932373	A	0.870361	A	0.696289	A	0.828613	A	0.432373	A	0.633789	A	0.633789	A	0.80542	A	0.80542	A	0.601074	A	0.822754	A	0.888428	A	0.753906	A	0.466064	A	0.5	A	0.533936	A
Os.10129.1.S1_at	P	0.000244141	P	0.000244141	P	0.000244141	P	0.000244141	P	0.000244141	P	0.000244141	P	0.000732422	P	0.000732422	P	0.000244141	P	0.000244141	P	0.000244141	P	0.000244141	P	0.0012207	P	0.000732422	P	0.000244141	P	0.000244141	P	0.000732422	P	0.000732422	P	0.000244141	P	0.000244141	P	0.000244141	P	0.000244141	P	0.000732422	P	0.000732422	P
Os.10130.3.S1_a_at	P	0.000244141	P	0.000244141	P	0.000244141	P	0.000244141	P	0.000244141	P	0.000244141	P	0.000244141	P	0.000244141	P	0.000244141	P	0.000244141	P	0.000244141	P	0.000244141	P	0.000244141	P	0.000244141	P	0.000244141	P	0.000244141	P	0.000244141	P	0.000244141	P	0.000244141	P	0.000244141	P	0.000244141	P	0.000244141	P	0.000244141	P	0.000244141	P
Os.10131.1.S1_a_at	P	0.000244141	P	0.000244141	P	0.000244141	P	0.000244141	P	0.000244141	P	0.000244141	P	0.000244141	P	0.000244141	P	0.000244141	P	0.000244141	P	0.000244141	P	0.000244141	P	0.0375977	A	0.129639	P	0.0107422	P	0.000244141	P	0.000244141	P	0.000244141	P	0.000244141	P	0.000244141	P	0.000244141	P	0.000244141	P	0.000244141	P	0.000244141	P
Os.10131.4.A1_at	A	0.658447	A	0.5	A	0.567627	A	0.19458	A	0.850342	A	0.850342	A	0.633789	A	0.303711	A	0.533936	A	0.366211	A	0.888428	A	0.533936	A	0.423828	A	0.601074	A	0.828613	A	0.0952148	A	0.5	A	0.665527	A	0.696289	A	0.567627	A	0.780518	A	0.72583	A	0.533936	A	0.850342	P
Os.10132.1.S1_at	P	0.000244141	P	0.000244141	P	0.000244141	P	0.000244141	P	0.000244141	P	0.000244141	P	0.000244141	P	0.000244141	P	0.000244141	P	0.000244141	P	0.000244141	P	0.000244141	P	0.000244141	P	0.000244141	P	0.000244141	P	0.000244141	P	0.000244141	P	0.000244141	P	0.000244141	P	0.000244141	P	0.000244141	P	0.000244141	P	0.000244141	P	0.000244141	P
Os.10134.1.S1_at	P	0.000244141	P	0.000244141	P	0.000244141	P	0.000244141	P	0.000244141	P	0.000244141	P	0.000244141	P	0.000244141	P	0.000244141	P	0.000244141	P	0.000244141	P	0.000244141	P	0.000244141	P	0.000244141	P	0.000244141	P	0.000244141	P	0.000244141	P	0.000244141	P	0.000244141	P	0.000244141	P	0.000244141	P	0.000244141	P	0.000244141	P	0.000244141	P
Os.10135.1.S1_at	P	0.000244141	P	0.000244141	P	0.000244141	P	0.000244141	P	0.000244141	P	0.000244141	P	0.000244141	P	0.000244141	P	0.000244141	P	0.000244141	P	0.000244141	P	0.000244141	P	0.000244141	P	0.000244141	P	0.000244141	P	0.000244141	P	0.000244141	P	0.000244141	P	0.000244141	P	0.000244141	P	0.000244141	P	0.000244141	P	0.000244141	P	0.000244141	P
Os.10136.1.S1_at	P	0.000244141	P	0.000244141	P	0.000244141	P	0.000244141	P	0.000244141	P	0.000244141	P	0.00292969	P	0.00292969	P	0.00292969	P	0.000244141	P	0.000244141	P	0.000244141	P	0.00585938	P	0.000732422	P	0.0012207	P	0.0012207	P	0.00585938	P	0.000244141	P	0.000732422	P	0.000244141	P	0.000244141	P	0.000244141	P	0.000244141	P	0.000244141	P
Os.10137.1.S1_a_at	P	0.000244141	P	0.000244141	P	0.000244141	P	0.000244141	P	0.000244141	P	0.000244141	P	0.000244141	P	0.000244141	P	0.000244141	P	0.000244141	P	0.000244141	P	0.000244141	P	0.000244141	P	0.000244141	P	0.000244141	P	0.000244141	P	0.000732422	P	0.000244141	P	0.000244141	P	0.000244141	P	0.000244141	P	0.000244141	P	0.000244141	P	0.000244141	P
Os.10138.2.S1_a_at	P	0.000244141	P	0.000244141	P	0.000244141	P	0.000244141	P	0.000244141	P	0.000244141	P	0.000244141	P	0.000244141	P	0.000244141	P	0.000244141	P	0.000244141	P	0.000244141	P	0.000244141	P	0.000244141	P	0.000244141	P	0.000244141	P	0.000244141	P	0.000244141	P	0.000244141	P	0.000244141	P	0.000244141	P	0.000244141	P	0.000244141	P	0.000244141	P
Os.10139.1.S1_s_at	P	0.000244141	P	0.000244141	P	0.000244141	P	0.000244141	P	0.000244141	P	0.000244141	P	0.000244141	P	0.000244141	P	0.000244141	P	0.000244141	P	0.000244141	P	0.000244141	P	0.000244141	P	0.000244141	P	0.000244141	P	0.000244141	P	0.000244141	P	0.000244141	P	0.000244141	P	0.000244141	P	0.000244141	P	0.000244141	P	0.000244141	P	0.000244141	P
Os.10140.1.S1_at	P	0.000244141	P	0.000244141	P	0.000244141	P	0.000244141	P	0.000244141	P	0.000244141	P	0.000244141	P	0.000244141	P	0.000244141	P	0.000244141	P	0.000244141	P	0.000244141	P	0.000244141	P	0.000244141	P	0.000244141	P	0.000244141	P	0.000244141	P	0.000244141	P	0.000244141	P	0.000244141	P	0.000244141	P	0.000244141	P	0.000244141	P	0.000244141	P
Os.10141.1.S1_at	P	0.000244141	P	0.000244141	P	0.000244141	P	0.000244141	P	0.000244141	P	0.000244141	P	0.000244141	P	0.000244141	P	0.000244141	P	0.000244141	P	0.000244141	P	0.000244141	P	0.000244141	P	0.000244141	P	0.000244141	P	0.0012207	P	0.000732422	P	0.0012207	P	0.000732422	P	0.000732422	P	0.000732422	P	0.000732422	P	0.000732422	P	0.000732422	P
Os.10143.1.S1_at	P	0.000244141	P	0.000244141	P	0.000244141	P	0.000244141	P	0.000244141	P	0.000244141	P	0.000244141	P	0.000244141	P	0.000244141	P	0.000244141	P	0.000244141	P	0.000244141	P	0.000244141	P	0.000244141	P	0.000244141	P	0.000244141	P	0.000244141	P	0.000244141	P	0.000244141	P	0.000244141	P	0.000244141	P	0.000244141	P	0.000244141	P	0.000244141	P
Os.10144.1.S1_at	P	0.000244141	P	0.000244141	P	0.000244141	P	0.000244141	P	0.000244141	P	0.000244141	P	0.000244141	P	0.000244141	P	0.000244141	P	0.000244141	P	0.000244141	P	0.000244141	P	0.000244141	P	0.000244141	P	0.000244141	P	0.000244141	P	0.000244141	P	0.000244141	P	0.000244141	P	0.000244141	P	0.000244141	P	0.000244141	P	0.000244141	P	0.000244141	P
Os.10146.1.S1_at	P	0.000244141	P	0.000244141	P	0.000244141	P	0.000732422	P	0.000244141	P	0.000244141	P	0.00805664	P	0.000732422	P	0.0141602	P	0.000244141	P	0.000244141	P	0.000244141	A	0.149658	A	0.19458	P	0.0302734	P	0.000244141	P	0.000732422	P	0.0012207	P	0.000244141	P	0.000244141	P	0.000244141	P	0.0012207	P	0.00292969	P	0.0141602	P
Os.10148.1.S1_at	P	0.000244141	P	0.000244141	P	0.000244141	P	0.000244141	P	0.000244141	P	0.000244141	P	0.000244141	P	0.000244141	P	0.000244141	P	0.000244141	P	0.000244141	P	0.000244141	P	0.000244141	P	0.000244141	P	0.000244141	P	0.000244141	P	0.000244141	P	0.000244141	P	0.000244141	P	0.000244141	P	0.000244141	P	0.000244141	P	0.000244141	P	0.000244141	P
Os.10149.2.S1_at	P	0.000244141	P	0.000244141	P	0.000244141	P	0.000244141	P	0.000244141	P	0.000244141	P	0.000244141	P	0.000244141	P	0.000244141	P	0.000244141	P	0.000244141	P	0.000244141	P	0.000244141	P	0.000244141	P	0.000244141	P	0.000244141	P	0.000244141	P	0.000244141	P	0.000244141	P	0.000244141	P	0.000244141	P	0.000244141	P	0.000244141	P	0.000244141	P
Os.10150.1.S1_at	P	0.000244141	P	0.000244141	P	0.000244141	P	0.000244141	P	0.000244141	P	0.000244141	P	0.000244141	P	0.000244141	P	0.000244141	P	0.000244141	P	0.000244141	P	0.000244141	A	0.466064	A	0.219482	A	0.171387	P	0.000244141	P	0.000244141	P	0.000244141	P	0.000244141	P	0.000244141	P	0.000244141	P	0.000244141	P	0.000244141	P	0.000244141	P
Os.10151.1.S1_at	P	0.000244141	P	0.000244141	P	0.000244141	P	0.000732422	P	0.000732422	P	0.000732422	P	0.000244141	P	0.000244141	P	0.000244141	P	0.000244141	P	0.000244141	P	0.000244141	P	0.000244141	P	0.000244141	P	0.000244141	P	0.000244141	P	0.000244141	P	0.000244141	P	0.000244141	P	0.000244141	P	0.000244141	P	0.000244141	P	0.000244141	P	0.000244141	P
Os.10152.1.S1_at	P	0.000244141	P	0.000244141	P	0.000244141	P	0.000244141	P	0.000244141	P	0.000244141	P	0.000244141	P	0.000244141	P	0.000244141	P	0.000244141	P	0.000244141	P	0.000244141	P	0.000244141	P	0.000244141	P	0.000244141	P	0.000244141	P	0.000244141	P	0.000244141	P	0.000244141	P	0.000244141	P	0.000244141	P	0.000244141	P	0.000244141	P	0.000244141	P
Os.10153.1.S2_at	P	0.000244141	P	0.000244141	P	0.000244141	P	0.000244141	P	0.000244141	P	0.000244141	P	0.000244141	P	0.000244141	P	0.000244141	P	0.000244141	P	0.000244141	P	0.000244141	P	0.000244141	P	0.000244141	P	0.000244141	P	0.000244141	P	0.000244141	P	0.000244141	P	0.000244141	P	0.000244141	P	0.000244141	P	0.000244141	P	0.000244141	P	0.000244141	P
Os.10154.1.S1_at	P	0.00195313	P	0.000244141	P	0.00195313	P	0.00195313	P	0.000732422	P	0.000732422	P	0.00292969	P	0.00195313	P	0.0012207	P	0.00195313	P	0.00195313	P	0.000732422	P	0.000244141	P	0.00292969	P	0.00292969	P	0.00195313	P	0.0012207	P	0.00585938	P	0.0012207	P	0.000732422	P	0.00195313	P	0.00415039	P	0.00195313	P	0.00415039	P
Os.10155.1.S1_at	P	0.00292969	P	0.000732422	P	0.000732422	P	0.00292969	P	0.00195313	P	0.00195313	P	0.000244141	P	0.000732422	P	0.000732422	P	0.000732422	P	0.000732422	P	0.000732422	P	0.000244141	P	0.000244141	P	0.000244141	P	0.000244141	P	0.000244141	P	0.000244141	P	0.0012207	P	0.000732422	P	0.0012207	P	0.000244141	P	0.000732422	P	0.000732422	P
Os.10156.1.S1_a_at	P	0.000244141	P	0.000244141	P	0.000244141	P	0.000244141	P	0.000244141	P	0.000244141	P	0.000244141	P	0.000244141	P	0.000244141	P	0.000244141	P	0.000244141	P	0.000244141	P	0.000244141	P	0.000244141	P	0.000244141	P	0.000244141	P	0.000244141	P	0.000244141	P	0.000244141	P	0.000244141	P	0.000244141	P	0.000244141	P	0.000244141	P	0.000244141	P
Os.10158.1.S1_at	P	0.000244141	P	0.0012207	P	0.000732422	P	0.000244141	P	0.000732422	P	0.000732422	P	0.000732422	P	0.000244141	P	0.000732422	P	0.00195313	P	0.000244141	P	0.000244141	P	0.000244141	P	0.00195313	P	0.000244141	P	0.000244141	P	0.0012207	P	0.000244141	P	0.000732422	P	0.000732422	P	0.000244141	P	0.000732422	P	0.000732422	P	0.000244141	P
Os.10159.1.S1_at	P	0.000244141	P	0.000244141	P	0.000244141	P	0.000244141	P	0.000244141	P	0.000244141	P	0.000244141	P	0.000244141	P	0.000244141	P	0.000244141	P	0.000244141	P	0.000244141	P	0.000244141	P	0.000244141	P	0.000244141	P	0.000244141	P	0.000244141	P	0.000244141	P	0.000244141	P	0.000244141	P	0.000244141	P	0.000244141	P	0.000244141	P	0.000244141	P
Os.10160.1.S1_at	P	0.000244141	P	0.000244141	P	0.000244141	P	0.000244141	P	0.000244141	P	0.000244141	P	0.000244141	P	0.000244141	P	0.000244141	P	0.000244141	P	0.000244141	P	0.000244141	P	0.000244141	P	0.000244141	P	0.000244141	P	0.000244141	P	0.000244141	P	0.000244141	P	0.000244141	P	0.000244141	P	0.000244141	P	0.000244141	P	0.000244141	P	0.000244141	P
Os.10162.1.S1_at	P	0.00585938	P	0.00415039	P	0.00805664	P	0.00195313	P	0.00415039	P	0.00415039	P	0.00195313	P	0.00415039	P	0.00292969	P	0.00292969	P	0.000732422	P	0.00195313	P	0.00292969	P	0.0012207	P	0.00195313	P	0.00292969	P	0.00585938	P	0.00585938	P	0.00195313	P	0.00585938	P	0.00585938	P	0.00415039	P	0.00415039	P	0.00415039	P
Os.10164.1.S1_at	P	0.000244141	P	0.000244141	P	0.000244141	P	0.000244141	P	0.000244141	P	0.000244141	P	0.000244141	P	0.000244141	P	0.000244141	P	0.000244141	P	0.000244141	P	0.000244141	P	0.000244141	P	0.000244141	P	0.000244141	P	0.000244141	P	0.000244141	P	0.000244141	P	0.000244141	P	0.000244141	P	0.000244141	P	0.000244141	P	0.000244141	P	0.000244141	P
Os.10166.1.S1_at	P	0.00415039	P	0.000732422	P	0.000732422	M	0.0461426	A	0.303711	A	0.303711	A	0.432373	A	0.5	A	0.533936	P	0.00195313	P	0.000732422	P	0.000244141	A	0.601074	A	0.943848	A	0.696289	A	0.665527	A	0.953857	A	0.303711	A	0.696289	A	0.19458	A	0.0805664	P	0.000244141	P	0.00195313	P	0.000244141	P
Os.10167.1.S1_x_at	P	0.000732422	P	0.000244141	P	0.0012207	P	0.000244141	P	0.000244141	P	0.000244141	P	0.00195313	P	0.00195313	P	0.000244141	P	0.00195313	P	0.00195313	P	0.00195313	P	0.000244141	P	0.000244141	P	0.000244141	P	0.000244141	P	0.000732422	P	0.00195313	P	0.000244141	P	0.000732422	P	0.0012207	P	0.000732422	P	0.0012207	P	0.000732422	P
Os.10168.1.S1_at	P	0.000244141	P	0.000732422	P	0.000244141	P	0.000732422	P	0.000732422	P	0.000732422	P	0.000244141	P	0.000244141	P	0.000244141	P	0.000244141	P	0.000244141	P	0.000244141	P	0.000244141	P	0.000244141	P	0.000244141	P	0.000244141	P	0.000244141	P	0.000244141	P	0.000244141	P	0.000244141	P	0.000244141	P	0.000244141	P	0.000244141	P	0.000244141	P
Os.10169.1.S1_at	P	0.00585938	P	0.0185547	P	0.00415039	P	0.00195313	P	0.00292969	P	0.00292969	P	0.000732422	P	0.000732422	P	0.0012207	P	0.0012207	P	0.00195313	P	0.000732422	P	0.00415039	P	0.0107422	P	0.00415039	A	0.976074	A	0.557861	A	0.850342	A	0.171387	A	0.27417	A	0.423828	A	0.919434	A	0.888428	A	0.976074	A
Os.10171.1.S1_at	P	0.00415039	P	0.0302734	A	0.111572	P	0.00585938	P	0.0012207	P	0.0012207	P	0.000244141	P	0.000244141	P	0.000244141	P	0.000244141	P	0.000244141	P	0.000244141	A	0.0952148	A	0.171387	A	0.32666	A	0.753906	A	0.432373	A	0.466064	A	0.533936	A	0.0671387	A	0.246094	A	0.567627	A	0.398926	A	0.466064	A
Os.10172.1.S1_at	P	0.000244141	P	0.000244141	P	0.000244141	P	0.000244141	P	0.000244141	P	0.000244141	P	0.00292969	P	0.0141602	P	0.0239258	P	0.00805664	P	0.00805664	P	0.00195313	P	0.0239258	A	0.213379	A	0.366211	P	0.00292969	P	0.0012207	P	0.00292969	P	0.00415039	P	0.0012207	P	0.00585938	P	0.0012207	P	0.0012207	P	0.000732422	P
Os.10174.1.S1_at	A	0.149658	A	0.567627	A	0.27417	P	0.0239258	A	0.533936	A	0.533936	P	0.000244141	P	0.000732422	P	0.000244141	P	0.00585938	P	0.000244141	P	0.000244141	A	0.962402	A	0.850342	A	0.916016	A	0.888428	A	0.888428	A	0.919434	A	0.888428	A	0.962402	A	0.943848	A	0.780518	A	0.988281	A	0.904785	A
Os.10175.1.S1_at	P	0.000244141	P	0.000244141	P	0.000244141	P	0.000244141	P	0.000244141	P	0.000244141	P	0.000244141	P	0.000244141	P	0.000244141	P	0.000244141	P	0.000244141	P	0.000244141	P	0.000244141	P	0.00292969	P	0.000244141	P	0.000244141	P	0.000732422	P	0.000244141	P	0.000244141	P	0.000244141	P	0.000244141	P	0.000244141	P	0.000244141	P	0.000244141	P
Os.10176.1.S1_at	P	0.00195313	P	0.000244141	P	0.000732422	P	0.000244141	P	0.00292969	P	0.00292969	P	0.000244141	P	0.000244141	P	0.000244141	P	0.000244141	P	0.000244141	P	0.000244141	P	0.000732422	P	0.000732422	P	0.000244141	P	0.000244141	P	0.000244141	P	0.000244141	P	0.000244141	P	0.000244141	P	0.000244141	P	0.000244141	P	0.000244141	P	0.000244141	P
Os.10177.1.S1_at	P	0.000244141	P	0.000244141	P	0.000244141	P	0.000244141	P	0.000244141	P	0.000244141	P	0.000244141	P	0.000244141	P	0.000244141	P	0.000244141	P	0.000244141	P	0.000244141	P	0.000244141	P	0.000244141	P	0.000244141	P	0.000244141	P	0.000244141	P	0.000244141	P	0.000244141	P	0.000244141	P	0.000244141	P	0.000244141	P	0.000244141	P	0.000244141	P
Os.10178.2.S1_a_at	P	0.000244141	P	0.000244141	P	0.000244141	P	0.000244141	P	0.000244141	P	0.000244141	P	0.000244141	P	0.000244141	P	0.000244141	P	0.000244141	P	0.000244141	P	0.000244141	P	0.000244141	P	0.000244141	P	0.000244141	P	0.000244141	P	0.000244141	P	0.000244141	P	0.000244141	P	0.000244141	P	0.000244141	P	0.000244141	P	0.000244141	P	0.000244141	P
Os.10179.1.S1_at	P	0.0239258	P	0.00585938	P	0.000732422	A	0.943848	A	0.696289	A	0.696289	P	0.000244141	P	0.000244141	P	0.000244141	P	0.000244141	P	0.000244141	P	0.000244141	P	0.000732422	P	0.000244141	P	0.000732422	P	0.0185547	P	0.0185547	P	0.0239258	P	0.00585938	P	0.00585938	P	0.0141602	P	0.00292969	P	0.000732422	P	0.0012207	P
Os.10180.1.S1_at	A	0.904785	A	0.601074	A	0.780518	A	0.601074	A	0.5	A	0.5	A	0.601074	A	0.633789	A	0.72583	A	0.932373	A	0.932373	A	0.466064	A	0.5	A	0.696289	A	0.919434	A	0.5	A	0.80542	A	0.246094	A	0.633789	A	0.533936	A	0.398926	A	0.432373	A	0.919434	A	0.850342	A
Os.10183.1.S2_at	P	0.0239258	P	0.0239258	P	0.0185547	A	0.067627	P	0.0239258	P	0.0239258	P	0.00805664	P	0.00805664	P	0.00805664	P	0.0107422	P	0.0141602	P	0.00805664	P	0.0141602	P	0.0141602	P	0.00805664	P	0.0107422	P	0.0107422	P	0.0107422	P	0.00805664	P	0.0107422	P	0.0107422	P	0.0141602	P	0.0141602	P	0.0107422	P
Os.10184.1.S1_s_at	P	0.000244141	P	0.000244141	P	0.000244141	P	0.000732422	P	0.000244141	P	0.000244141	P	0.000244141	P	0.000244141	P	0.000244141	P	0.0012207	P	0.000244141	P	0.000244141	P	0.000244141	P	0.000732422	P	0.000244141	P	0.000244141	P	0.000244141	P	0.000244141	P	0.000244141	P	0.000244141	P	0.000244141	P	0.000244141	P	0.000244141	P	0.000244141	P
Os.10185.1.S1_at	A	0.19458	A	0.27417	A	0.171387	A	0.0952148	P	0.0239258	P	0.0239258	A	0.219482	A	0.432373	A	0.19458	A	0.533936	A	0.567627	A	0.171387	A	0.72583	A	0.149658	A	0.0805664	P	0.00195313	P	0.000244141	A	0.0952148	P	0.000732422	P	0.000244141	P	0.000244141	P	0.000732422	P	0.000732422	P	0.00195313	P
Os.10186.1.S1_s_at	P	0.00195313	P	0.00195313	P	0.000732422	P	0.000244141	P	0.000244141	P	0.000244141	P	0.000244141	P	0.000244141	P	0.000244141	P	0.000732422	P	0.000244141	P	0.000244141	P	0.000244141	P	0.000244141	P	0.000732422	P	0.00195313	P	0.000732422	P	0.000244141	P	0.000244141	P	0.000244141	P	0.000244141	P	0.000244141	P	0.000732422	P	0.00195313	P
Os.10187.1.S1_at	P	0.000244141	P	0.000244141	P	0.000244141	P	0.000244141	P	0.000244141	P	0.000244141	P	0.000244141	P	0.000244141	P	0.000244141	P	0.000244141	P	0.000244141	P	0.000244141	P	0.000732422	P	0.000244141	P	0.000244141	P	0.000244141	P	0.000244141	P	0.000244141	P	0.000244141	P	0.000244141	P	0.000244141	P	0.000244141	P	0.000244141	P	0.000244141	P
Os.10188.1.S1_at	P	0.000244141	P	0.000244141	P	0.000244141	P	0.000244141	P	0.000244141	P	0.000244141	P	0.000244141	P	0.000244141	P	0.000244141	P	0.000244141	P	0.000244141	P	0.000244141	P	0.000244141	P	0.000244141	P	0.000244141	P	0.000244141	P	0.000244141	P	0.000244141	P	0.000244141	P	0.000244141	P	0.000244141	P	0.000244141	P	0.000244141	P	0.000244141	P
Os.10189.1.S1_at	P	0.000244141	P	0.000244141	P	0.000244141	P	0.000244141	P	0.000244141	P	0.000244141	P	0.000244141	P	0.000244141	P	0.000244141	P	0.000244141	P	0.000244141	P	0.000244141	P	0.000244141	P	0.000244141	P	0.000244141	P	0.000244141	P	0.000244141	P	0.000244141	P	0.000244141	P	0.000244141	P	0.000244141	P	0.000244141	P	0.000244141	P	0.000244141	P
Os.10190.1.S1_at	P	0.000732422	P	0.000732422	P	0.000732422	P	0.000732422	P	0.000732422	P	0.000732422	P	0.000732422	P	0.000244141	P	0.000732422	P	0.000732422	P	0.000732422	P	0.000732422	P	0.000732422	P	0.000732422	P	0.000244141	P	0.000732422	P	0.000732422	P	0.000732422	P	0.000732422	P	0.000732422	P	0.000732422	P	0.000732422	P	0.000732422	P	0.000732422	P
Os.10193.1.S1_at	P	0.000732422	P	0.0012207	P	0.000732422	P	0.000244141	P	0.000244141	P	0.000244141	P	0.0012207	P	0.000244141	P	0.0012207	P	0.0012207	P	0.000244141	P	0.000244141	P	0.00195313	P	0.00195313	P	0.000244141	P	0.000244141	P	0.000732422	P	0.00195313	P	0.000244141	P	0.000732422	P	0.000732422	P	0.000732422	P	0.00195313	P	0.000732422	P
Os.10194.1.S1_at	A	0.366211	A	0.129639	A	0.5	A	0.366211	A	0.366211	A	0.366211	A	0.129639	A	0.466064	A	0.398926	A	0.27417	A	0.884277	A	0.398926	A	0.219482	A	0.303711	A	0.27417	A	0.696289	A	0.466064	A	0.533936	A	0.19458	A	0.27417	M	0.0561523	A	0.633789	A	0.432373	A	0.665527	P
Os.10196.1.S1_at	A	0.390625	A	0.870361	P	0.0375977	P	0.000244141	A	0.111572	A	0.111572	P	0.0285645	A	0.845215	A	0.27417	A	0.533936	A	0.366211	A	0.696289	A	0.366211	A	0.943848	A	0.932373	A	0.5	A	0.466064	A	0.567627	A	0.746094	A	0.696289	A	0.303711	A	0.953857	A	0.27417	A	0.870361	A
Os.10197.1.S1_at	P	0.0185547	P	0.0012207	P	0.000244141	M	0.0461426	P	0.0141602	P	0.0141602	P	0.000244141	P	0.000244141	P	0.000244141	P	0.000244141	P	0.000244141	P	0.000244141	P	0.000244141	P	0.000244141	P	0.000244141	P	0.000244141	P	0.000244141	P	0.000244141	P	0.000244141	P	0.000244141	P	0.000244141	P	0.000244141	P	0.000244141	P	0.000244141	P
Os.10198.1.S1_at	P	0.000244141	P	0.000244141	P	0.000244141	P	0.000244141	P	0.000244141	P	0.000244141	P	0.000244141	P	0.000244141	P	0.000244141	P	0.000244141	P	0.000244141	P	0.000244141	P	0.000244141	P	0.000244141	P	0.000244141	P	0.000244141	P	0.000244141	P	0.000244141	P	0.000244141	P	0.000244141	P	0.000244141	P	0.000244141	P	0.000244141	P	0.000244141	P
Os.10200.1.S1_at	P	0.000732422	P	0.00415039	P	0.000732422	M	0.0561523	P	0.00195313	P	0.00195313	P	0.0239258	P	0.0302734	P	0.0302734	P	0.0012207	P	0.00292969	P	0.000732422	A	0.366211	A	0.601074	A	0.533936	A	0.149658	A	0.19458	A	0.19458	P	0.000244141	P	0.000244141	P	0.000244141	P	0.000244141	P	0.000244141	P	0.000244141	P
Os.10201.1.S1_at	A	0.567627	A	0.423828	A	0.533936	A	0.665527	A	0.466064	A	0.466064	A	0.149658	A	0.932373	A	0.888428	A	0.774414	A	0.969727	A	0.601074	A	0.780518	A	0.633789	A	0.850342	A	0.432373	A	0.398926	A	0.171387	A	0.466064	A	0.98584	A	0.432373	A	0.828613	A	0.665527	A	0.932373	A
Os.10202.1.S1_at	P	0.000244141	P	0.000244141	P	0.000244141	P	0.000244141	P	0.000244141	P	0.000244141	P	0.000244141	P	0.000244141	P	0.000244141	P	0.000244141	P	0.000244141	P	0.000244141	P	0.000244141	P	0.000244141	P	0.000244141	P	0.000244141	P	0.000244141	P	0.000244141	P	0.000244141	P	0.000244141	P	0.000244141	P	0.000244141	P	0.000244141	P	0.000244141	P
Os.10203.1.S1_at	P	0.000244141	P	0.000244141	P	0.000244141	P	0.000244141	P	0.000244141	P	0.000244141	P	0.000244141	P	0.000244141	P	0.000244141	P	0.000244141	P	0.000244141	P	0.000244141	P	0.000244141	P	0.000244141	P	0.000244141	P	0.000244141	P	0.000244141	P	0.000244141	P	0.000244141	P	0.000244141	P	0.000244141	P	0.000244141	P	0.000244141	P	0.000244141	P
Os.10204.1.S1_at	P	0.000244141	P	0.0012207	P	0.000244141	P	0.0239258	P	0.00415039	P	0.00415039	P	0.000244141	P	0.000244141	P	0.000244141	P	0.000244141	P	0.000732422	P	0.000244141	P	0.0302734	P	0.00195313	P	0.00292969	P	0.000244141	P	0.000732422	P	0.000732422	P	0.00585938	P	0.000732422	P	0.00805664	P	0.00585938	P	0.0239258	P	0.0302734	P
Os.10206.1.S1_at	A	0.246094	A	0.665527	A	0.423096	A	0.398926	A	0.687744	A	0.687744	P	0.0012207	P	0.000732422	P	0.0012207	P	0.00585938	P	0.00195313	P	0.0012207	A	0.149658	A	0.067627	A	0.067627	A	0.398926	A	0.171387	A	0.592773	A	0.366211	A	0.533936	A	0.601074	A	0.665527	P	0.0239258	A	0.27417	A
Os.10208.1.S1_at	P	0.00415039	P	0.00415039	P	0.00585938	P	0.00195313	P	0.00415039	P	0.00415039	P	0.00292969	P	0.0012207	P	0.000244141	P	0.00292969	P	0.00585938	P	0.000244141	P	0.000244141	P	0.000732422	P	0.000732422	P	0.00292969	P	0.000244141	P	0.00292969	P	0.00195313	P	0.000244141	P	0.00195313	P	0.00195313	P	0.0012207	P	0.000732422	P
Os.10209.1.S1_x_at	P	0.000244141	P	0.000244141	P	0.000244141	P	0.000244141	P	0.000244141	P	0.000244141	P	0.000244141	P	0.000244141	P	0.000244141	P	0.000244141	P	0.000244141	P	0.000244141	P	0.000244141	P	0.000244141	P	0.000244141	P	0.000244141	P	0.000244141	P	0.000244141	P	0.000244141	P	0.000244141	P	0.000244141	P	0.000244141	P	0.000244141	P	0.000244141	P
Os.1021.1.S1_at	P	0.00415039	P	0.0012207	P	0.0012207	P	0.0012207	P	0.000244141	P	0.000244141	P	0.0012207	P	0.000732422	P	0.000244141	A	0.0805664	M	0.0461426	P	0.00415039	P	0.000244141	P	0.0012207	P	0.000244141	P	0.000244141	P	0.000244141	P	0.000244141	P	0.00292969	P	0.000732422	P	0.0012207	P	0.000244141	P	0.00195313	P	0.000244141	P
Os.10211.1.S1_at	A	0.0952148	A	0.111572	P	0.000732422	A	0.27417	A	0.303711	A	0.303711	P	0.0107422	P	0.00805664	P	0.00195313	P	0.00805664	P	0.00415039	P	0.0302734	P	0.00195313	P	0.0012207	P	0.000244141	P	0.0012207	P	0.000732422	P	0.00415039	P	0.0012207	P	0.00195313	P	0.0012207	P	0.0185547	P	0.0012207	A	0.067627	P
Os.10212.1.S1_at	P	0.000244141	P	0.000244141	P	0.000244141	P	0.000244141	P	0.000244141	P	0.000244141	P	0.000244141	P	0.000244141	P	0.000244141	P	0.000244141	P	0.000732422	P	0.000244141	P	0.000732422	P	0.000244141	P	0.000244141	P	0.000244141	P	0.000244141	P	0.000732422	P	0.000244141	P	0.000244141	P	0.000244141	P	0.000244141	P	0.000244141	P	0.000244141	P
Os.10214.1.S1_at	P	0.000244141	P	0.000244141	P	0.000244141	P	0.000244141	P	0.000244141	P	0.000244141	P	0.000244141	P	0.000244141	P	0.000244141	P	0.000244141	P	0.000244141	P	0.000244141	P	0.000732422	P	0.000244141	P	0.000244141	P	0.000244141	P	0.000244141	P	0.000244141	P	0.000244141	P	0.000244141	P	0.000244141	P	0.000244141	P	0.000244141	P	0.000244141	P
Os.10215.1.S1_at	P	0.00805664	P	0.0375977	P	0.00415039	A	0.398926	P	0.0302734	P	0.0302734	P	0.000244141	P	0.000244141	P	0.000244141	P	0.00292969	P	0.000732422	P	0.000244141	P	0.000244141	P	0.000244141	P	0.000244141	P	0.0012207	P	0.00292969	P	0.000732422	P	0.000732422	P	0.000732422	P	0.000732422	P	0.0107422	P	0.0302734	P	0.0185547	A
Os.10216.1.S1_at	P	0.000244141	P	0.000244141	P	0.000244141	P	0.000244141	P	0.000244141	P	0.000244141	P	0.000244141	P	0.000244141	P	0.000244141	P	0.000244141	P	0.000244141	P	0.000244141	P	0.000244141	P	0.000244141	P	0.000244141	P	0.000244141	P	0.000244141	P	0.000244141	P	0.000244141	P	0.000244141	P	0.000244141	P	0.000244141	P	0.000244141	P	0.000244141	P
Os.10217.1.S1_a_at	P	0.000732422	P	0.000732422	P	0.000732422	P	0.000732422	P	0.000732422	P	0.000732422	P	0.000732422	P	0.000732422	P	0.000732422	P	0.000732422	P	0.000732422	P	0.000732422	P	0.000244141	P	0.000244141	P	0.000244141	P	0.000244141	P	0.000244141	P	0.000244141	P	0.000732422	P	0.000732422	P	0.000732422	P	0.000732422	P	0.000732422	P	0.000732422	P
Os.10219.1.S1_at	P	0.000244141	P	0.000244141	P	0.000244141	P	0.000244141	P	0.000244141	P	0.000244141	P	0.000244141	P	0.000732422	P	0.000244141	P	0.0012207	P	0.000244141	P	0.000244141	P	0.000244141	P	0.000244141	P	0.000244141	P	0.000244141	P	0.000244141	P	0.000244141	P	0.000732422	P	0.000244141	P	0.000244141	P	0.000244141	P	0.000244141	P	0.000732422	P
Os.10220.1.S1_at	P	0.000244141	P	0.000244141	P	0.000244141	P	0.000244141	P	0.000244141	P	0.000244141	P	0.000244141	P	0.000244141	P	0.000244141	P	0.000244141	P	0.000244141	P	0.000244141	P	0.000244141	P	0.000244141	P	0.000732422	P	0.000244141	P	0.000244141	P	0.000244141	P	0.000244141	P	0.000244141	P	0.000244141	P	0.000244141	P	0.000244141	P	0.000244141	P
Os.10221.1.S1_at	P	0.000244141	P	0.000244141	P	0.000244141	P	0.000244141	P	0.000244141	P	0.000244141	P	0.000244141	P	0.000244141	P	0.000244141	P	0.000732422	P	0.000732422	P	0.000732422	P	0.000244141	P	0.000244141	P	0.000244141	P	0.000244141	P	0.000244141	P	0.000244141	P	0.000244141	P	0.000244141	P	0.000244141	P	0.000244141	P	0.000244141	P	0.000244141	P
Os.10222.1.S1_s_at	P	0.000244141	P	0.000244141	P	0.000244141	P	0.000244141	P	0.000244141	P	0.000244141	P	0.000244141	P	0.000244141	P	0.000244141	P	0.000244141	P	0.000244141	P	0.000244141	P	0.000244141	P	0.000244141	P	0.000244141	P	0.000244141	P	0.000244141	P	0.000244141	P	0.000244141	P	0.000244141	P	0.000244141	P	0.000244141	P	0.000244141	P	0.000244141	P
Os.10224.1.S1_at	P	0.000244141	P	0.000244141	P	0.000244141	P	0.000244141	P	0.000244141	P	0.000244141	P	0.000244141	P	0.000244141	P	0.000244141	P	0.000244141	P	0.000244141	P	0.000244141	P	0.000244141	P	0.000244141	P	0.000244141	P	0.000244141	P	0.000244141	P	0.000244141	P	0.000244141	P	0.000244141	P	0.000244141	P	0.000244141	P	0.000244141	P	0.000244141	P
Os.10225.1.S1_at	A	0.696289	A	0.5	A	0.633789	A	0.633789	A	0.780518	A	0.780518	A	0.633789	M	0.0461426	A	0.432373	A	0.432373	A	0.398926	A	0.19458	A	0.828613	A	0.567627	A	0.850342	A	0.753906	A	0.366211	A	0.533936	A	0.432373	A	0.171387	A	0.398926	A	0.567627	A	0.5	A	0.533936	P
Os.10227.1.S1_at	P	0.00585938	P	0.000732422	P	0.000732422	P	0.000732422	P	0.000732422	P	0.000732422	P	0.000244141	P	0.000244141	P	0.000244141	P	0.000244141	P	0.000732422	P	0.000244141	P	0.0012207	P	0.000244141	P	0.000732422	P	0.000244141	P	0.000732422	P	0.000732422	P	0.000732422	P	0.000244141	P	0.000732422	P	0.000732422	P	0.000732422	P	0.000732422	P
Os.10234.1.S1_at	P	0.000244141	P	0.000244141	P	0.000244141	P	0.000244141	P	0.000244141	P	0.000244141	P	0.000244141	P	0.000244141	P	0.000244141	P	0.000244141	P	0.000244141	P	0.000244141	P	0.000244141	P	0.000244141	P	0.000244141	P	0.000244141	P	0.000244141	P	0.000244141	P	0.000244141	P	0.000244141	P	0.000244141	P	0.000244141	P	0.000244141	P	0.000732422	P
Os.10235.1.S1_at	P	0.000244141	P	0.000244141	P	0.000244141	P	0.000244141	P	0.000244141	P	0.000244141	P	0.000244141	P	0.000244141	P	0.000244141	P	0.000244141	P	0.000244141	P	0.000244141	P	0.000244141	P	0.000732422	P	0.000244141	P	0.000244141	P	0.000244141	P	0.000244141	P	0.000244141	P	0.000244141	P	0.000244141	P	0.000244141	P	0.000244141	P	0.000244141	P
Os.10238.1.S1_at	M	0.0561523	P	0.00585938	P	0.00585938	A	0.0805664	A	0.111572	A	0.111572	P	0.000244141	P	0.0107422	P	0.00585938	P	0.000244141	P	0.00415039	P	0.00195313	P	0.00805664	A	0.219482	A	0.067627	P	0.00292969	P	0.00415039	P	0.0239258	P	0.00195313	P	0.00195312	P	0.0012207	P	0.00292969	P	0.000244141	P	0.00415039	A
Os.10240.1.S1_at	A	0.0805664	P	0.0302734	P	0.00805664	A	0.366211	A	0.171387	A	0.171387	P	0.000244141	P	0.000244141	P	0.000244141	P	0.000732422	P	0.0012207	P	0.000244141	A	0.72583	A	0.432373	A	0.919434	A	0.567627	A	0.72583	A	0.533936	A	0.188477	A	0.696289	A	0.398926	A	0.366211	A	0.067627	A	0.334473	P
Os.10241.1.S1_at	P	0.000244141	P	0.000244141	P	0.000244141	P	0.000244141	P	0.000244141	P	0.000244141	P	0.000244141	P	0.000244141	P	0.000244141	P	0.000244141	P	0.000244141	P	0.000244141	P	0.000244141	P	0.000244141	P	0.000244141	P	0.000244141	P	0.000244141	P	0.000244141	P	0.000244141	P	0.000244141	P	0.000244141	P	0.000244141	P	0.000244141	P	0.000244141	P
Os.10244.1.S1_s_at	P	0.0185547	P	0.0239258	P	0.000244141	A	0.067627	P	0.0239258	P	0.0239258	P	0.000244141	P	0.000244141	P	0.000244141	P	0.0375977	P	0.00292969	P	0.000244141	A	0.753906	A	0.696289	A	0.969727	P	0.000244141	P	0.0302734	P	0.00292969	A	0.124756	A	0.111572	A	0.111572	P	0.00415039	A	0.067627	P	0.0185547	P
Os.10245.1.S1_at	A	0.27417	M	0.0461426	P	0.0239258	A	0.334473	A	0.567627	A	0.567627	P	0.00585938	P	0.00805664	P	0.00292969	P	0.0185547	P	0.0185547	P	0.0141602	A	0.696289	A	0.962402	A	0.633789	A	0.665527	A	0.366211	A	0.171387	A	0.27417	A	0.366211	A	0.398926	A	0.0952148	A	0.111572	A	0.171387	A
Os.10246.1.S1_at	P	0.000732422	P	0.000732422	P	0.000732422	P	0.000244141	P	0.000244141	P	0.000244141	P	0.000244141	P	0.000732422	P	0.000732422	P	0.000732422	P	0.000732422	P	0.000244141	P	0.000732422	P	0.000732422	P	0.000732422	P	0.000732422	P	0.000732422	P	0.000732422	P	0.000732422	P	0.000732422	P	0.000244141	P	0.000244141	P	0.000244141	P	0.000244141	P
Os.10246.2.S1_at	A	0.932373	A	0.696289	A	0.149658	A	0.72583	A	0.932373	A	0.932373	P	0.000244141	P	0.000732422	P	0.000244141	P	0.000244141	P	0.000244141	P	0.000244141	P	0.000244141	P	0.000244141	P	0.000244141	P	0.000244141	P	0.000244141	P	0.000244141	P	0.000244141	P	0.000244141	P	0.000244141	P	0.000244141	P	0.000732422	P	0.000244141	P
Os.10246.3.S1_at	M	0.0461426	A	0.432373	P	0.0239258	A	0.72583	A	0.246094	A	0.246094	P	0.000244141	P	0.000244141	P	0.000244141	P	0.000244141	P	0.000244141	P	0.000244141	P	0.000244141	P	0.000244141	P	0.000244141	P	0.000244141	P	0.000244141	P	0.000244141	P	0.000244141	P	0.000244141	P	0.000244141	P	0.000244141	P	0.000244141	P	0.000244141	A
Os.10246.4.S1_x_at	P	0.0239258	A	0.246094	M	0.0561523	A	0.366211	A	0.334473	A	0.334473	P	0.000244141	P	0.000244141	P	0.000732422	P	0.000732422	P	0.000732422	P	0.000732422	P	0.000732422	P	0.000244141	P	0.000732422	P	0.000732422	P	0.000732422	P	0.000732422	P	0.000732422	P	0.000732422	P	0.000732422	P	0.00292969	P	0.00292969	P	0.00292969	A
Os.10246.5.S1_at	P	0.00195313	A	0.165771	P	0.000244141	A	0.633789	A	0.870361	A	0.870361	P	0.000244141	P	0.000244141	P	0.000244141	P	0.000244141	P	0.000244141	P	0.000244141	P	0.000244141	P	0.000244141	P	0.000244141	P	0.000244141	P	0.000244141	P	0.000244141	P	0.000244141	P	0.000244141	P	0.000244141	P	0.000244141	P	0.000244141	P	0.000244141	P
Os.10247.1.S1_a_at	P	0.000244141	P	0.000244141	P	0.000244141	P	0.000244141	P	0.000244141	P	0.000244141	P	0.000244141	P	0.000244141	P	0.000244141	P	0.000244141	P	0.000244141	P	0.000244141	P	0.000244141	P	0.000244141	P	0.000244141	P	0.000244141	P	0.000244141	P	0.000244141	P	0.000244141	P	0.000244141	P	0.000244141	P	0.000244141	P	0.000244141	P	0.000244141	P
Os.10251.1.S1_at	A	0.149658	A	0.432373	A	0.533936	A	0.567627	A	0.334473	A	0.334473	A	0.334473	A	0.067627	A	0.633789	P	0.000244141	P	0.000244141	P	0.000244141	P	0.000244141	P	0.000244141	P	0.000244141	P	0.000244141	P	0.000244141	P	0.000244141	P	0.000244141	P	0.000244141	P	0.000244141	P	0.000244141	P	0.000244141	P	0.000244141	A
Os.10252.1.S1_s_at	P	0.0012207	A	0.0952148	P	0.00195312	P	0.0302734	P	0.000244141	P	0.000244141	P	0.0375977	A	0.303711	A	0.303711	A	0.0805664	P	0.0302734	P	0.00195313	P	0.000732422	P	0.00292969	P	0.00195313	P	0.0012207	P	0.00195313	P	0.00585938	P	0.00805664	P	0.00195313	P	0.00415039	P	0.000244141	P	0.00195313	P	0.00195313	P
Os.10253.1.S1_at	P	0.000244141	P	0.000244141	P	0.000244141	P	0.000244141	P	0.000244141	P	0.000244141	P	0.000244141	P	0.000244141	P	0.000244141	P	0.000244141	P	0.000244141	P	0.000244141	P	0.000244141	P	0.000732422	P	0.000244141	P	0.0012207	P	0.00195313	P	0.000732422	P	0.00292969	P	0.0107422	P	0.00195313	P	0.000732422	P	0.000244141	P	0.000244141	P
Os.10254.1.S1_at	P	0.0185547	P	0.00805664	P	0.000244141	A	0.19458	A	0.0805664	A	0.0805664	P	0.0375977	P	0.00415039	P	0.00292969	P	0.000732422	P	0.00292969	P	0.000732422	P	0.000732422	P	0.0012207	P	0.000244141	P	0.000244141	P	0.000244141	P	0.000244141	P	0.000244141	P	0.000244141	P	0.000244141	P	0.000244141	P	0.000244141	P	0.000244141	P
Os.10255.1.S1_s_at	A	0.919434	A	0.665527	A	0.432373	A	0.246094	A	0.246094	A	0.246094	A	0.466064	A	0.567627	A	0.219482	A	0.366211	A	0.780518	A	0.398926	A	0.171387	A	0.753906	A	0.27417	P	0.00585938	A	0.334473	P	0.0107422	A	0.0952148	P	0.0375977	A	0.149658	A	0.633789	A	0.696289	A	0.5	A
Os.10256.1.S1_at	P	0.000244141	P	0.000244141	P	0.000244141	P	0.000244141	P	0.000244141	P	0.000244141	P	0.000244141	P	0.000244141	P	0.000244141	P	0.000244141	P	0.000244141	P	0.000244141	P	0.000244141	P	0.000244141	P	0.000244141	P	0.000244141	P	0.000244141	P	0.000244141	P	0.000244141	P	0.000244141	P	0.000244141	P	0.000244141	P	0.000244141	P	0.000244141	P
Os.10257.1.S1_x_at	P	0.0012207	P	0.0012207	P	0.000732422	P	0.000732422	P	0.000732422	P	0.000732422	P	0.000732422	P	0.0012207	P	0.000732422	P	0.0012207	P	0.0012207	P	0.000732422	P	0.000732422	P	0.000732422	P	0.000732422	P	0.000732422	P	0.000732422	P	0.0012207	P	0.000732422	P	0.000732422	P	0.000732422	P	0.0012207	P	0.00195313	P	0.0012207	P
Os.10258.1.S1_at	P	0.000244141	P	0.000244141	P	0.000244141	P	0.000244141	P	0.000244141	P	0.000244141	P	0.000244141	P	0.000732422	P	0.000732422	P	0.000244141	P	0.000244141	P	0.000244141	P	0.000244141	P	0.000244141	P	0.000244141	P	0.000244141	P	0.000244141	P	0.000244141	P	0.000244141	P	0.000244141	P	0.000244141	P	0.000244141	P	0.000244141	P	0.000244141	P
Os.10259.1.S1_at	P	0.000244141	P	0.000244141	P	0.000244141	P	0.000244141	P	0.000244141	P	0.000244141	P	0.000244141	P	0.000244141	P	0.000244141	P	0.000244141	P	0.000244141	P	0.000244141	P	0.000244141	P	0.000244141	P	0.000244141	P	0.000244141	P	0.000244141	P	0.000244141	P	0.000244141	P	0.000244141	P	0.000244141	P	0.000244141	P	0.000244141	P	0.000244141	P
Os.10260.1.S1_at	P	0.000244141	P	0.000244141	P	0.000244141	P	0.000244141	P	0.000244141	P	0.000244141	P	0.000244141	P	0.000244141	P	0.000244141	P	0.000244141	P	0.000244141	P	0.000244141	P	0.000244141	P	0.000244141	P	0.000244141	P	0.000244141	P	0.000244141	P	0.000244141	P	0.000244141	P	0.000244141	P	0.000244141	P	0.000244141	P	0.000244141	P	0.000244141	P
Os.10261.1.S1_at	P	0.000244141	P	0.000244141	P	0.000244141	P	0.000732422	P	0.000244141	P	0.000244141	P	0.000244141	P	0.000244141	P	0.000244141	P	0.000244141	P	0.000244141	P	0.000244141	P	0.000244141	P	0.000244141	P	0.000244141	P	0.000244141	P	0.000244141	P	0.000244141	P	0.000244141	P	0.000244141	P	0.000244141	P	0.000244141	P	0.000244141	P	0.000244141	P
Os.10262.1.S1_at	P	0.00805664	P	0.00415039	P	0.00195313	P	0.000244141	P	0.000244141	P	0.000244141	P	0.0185547	P	0.0185547	P	0.0239258	P	0.0185547	P	0.0185547	P	0.0107422	P	0.00195313	P	0.00195313	P	0.00415039	P	0.00585938	P	0.00292969	P	0.0141602	P	0.0239258	P	0.0239258	P	0.0239258	P	0.0107422	P	0.0141602	P	0.00585938	P
Os.10263.1.S1_at	P	0.0107422	P	0.00195313	P	0.00195313	P	0.00585938	P	0.0107422	P	0.0107422	P	0.00585938	P	0.0107422	P	0.00805664	P	0.0302734	P	0.0185547	P	0.00195313	P	0.00292969	A	0.0805664	P	0.0302734	P	0.000732422	P	0.000244141	P	0.000732422	P	0.000732422	P	0.000244141	P	0.00292969	P	0.000732422	P	0.00415039	A	0.149658	P
Os.10264.2.S1_at	P	0.000244141	P	0.0012207	P	0.000244141	P	0.0012207	P	0.000244141	P	0.000244141	P	0.000244141	P	0.000244141	P	0.000244141	P	0.000732422	P	0.000244141	P	0.000244141	P	0.000244141	P	0.000244141	P	0.000244141	P	0.000244141	P	0.000244141	P	0.000244141	P	0.000244141	P	0.000244141	P	0.000244141	P	0.000244141	P	0.000244141	P	0.000244141	P
Os.10266.1.S1_at	A	0.466064	A	0.366211	A	0.303711	A	0.19458	A	0.149658	A	0.149658	A	0.398926	A	0.149658	A	0.334473	A	0.171387	A	0.325684	A	0.171387	A	0.303711	A	0.19458	A	0.567627	A	0.246094	A	0.0805664	A	0.219482	P	0.000244141	P	0.000732422	P	0.000244141	P	0.00585938	P	0.00805664	P	0.0012207	P
Os.10270.1.S1_at	M	0.0461426	A	0.80542	P	0.0185547	A	0.850342	A	0.398926	A	0.398926	P	0.000244141	P	0.000244141	P	0.000244141	P	0.000244141	P	0.000244141	P	0.000244141	A	0.533936	P	0.0185547	A	0.129639	A	0.398926	A	0.398926	A	0.129639	A	0.665527	A	0.432373	A	0.246094	P	0.00292969	P	0.0107422	P	0.00805664	A
Os.10271.1.S1_x_at	P	0.000732422	M	0.0561523	P	0.00805664	A	0.067627	P	0.0375977	P	0.0375977	P	0.0012207	A	0.0952148	P	0.0141602	A	0.5	P	0.00585938	P	0.0302734	P	0.00292969	P	0.000244141	P	0.00292969	P	0.0012207	P	0.000732422	P	0.0141602	P	0.00195313	P	0.0107422	P	0.00268555	P	0.000244141	P	0.0107422	P	0.0185547	M
Os.10271.2.S1_x_at	P	0.000244141	P	0.000244141	P	0.000244141	P	0.000732422	P	0.000732422	P	0.000732422	P	0.00585938	P	0.000732422	P	0.000732422	P	0.00292969	P	0.0012207	P	0.000244141	P	0.000244141	P	0.000244141	P	0.000244141	P	0.000244141	P	0.000244141	P	0.000244141	P	0.000244141	P	0.000244141	P	0.000244141	P	0.000244141	P	0.000244141	P	0.000244141	P
Os.10272.1.S1_at	P	0.000244141	P	0.000244141	P	0.000244141	P	0.000244141	P	0.000244141	P	0.000244141	P	0.000244141	P	0.000244141	P	0.000244141	P	0.000244141	P	0.000244141	P	0.000244141	P	0.00195313	P	0.00195313	P	0.00292969	P	0.000732422	P	0.0141602	P	0.00195313	P	0.000732422	P	0.00415039	P	0.000732422	P	0.000244141	P	0.000244141	P	0.000244141	P
Os.10273.1.S1_at	A	0.432373	A	0.5	P	0.00805664	A	0.5	A	0.432373	A	0.432373	P	0.0012207	P	0.00415039	P	0.000732422	A	0.19458	A	0.067627	P	0.0141602	P	0.000732422	P	0.0302734	P	0.0302734	A	0.19458	A	0.19458	A	0.398926	M	0.0461426	A	0.149658	A	0.067627	A	0.129639	A	0.432373	A	0.111572	A
Os.10274.1.S1_a_at	P	0.000244141	P	0.000244141	P	0.000244141	P	0.000244141	P	0.000244141	P	0.000244141	P	0.000244141	P	0.000244141	P	0.000244141	P	0.000244141	P	0.000244141	P	0.000244141	P	0.000244141	P	0.000244141	P	0.000244141	P	0.000244141	P	0.000244141	P	0.000244141	P	0.000244141	P	0.000244141	P	0.000244141	P	0.000244141	P	0.000244141	P	0.000244141	P
Os.10274.3.S1_at	P	0.000244141	P	0.000244141	P	0.00292969	P	0.000732422	P	0.00292969	P	0.00292969	P	0.000244141	P	0.000244141	P	0.000732422	M	0.0561523	A	0.0805664	P	0.0302734	P	0.00415039	P	0.00537109	M	0.0461426	P	0.0375977	P	0.0239258	P	0.0302734	P	0.000732422	P	0.0012207	P	0.000244141	P	0.00585938	P	0.000244141	P	0.0239258	A
Os.10274.4.S1_at	P	0.0185547	P	0.00585938	P	0.000244141	P	0.0141602	P	0.0012207	P	0.0012207	P	0.000244141	P	0.00195313	P	0.000244141	A	0.129639	M	0.0561523	P	0.000732422	P	0.0185547	A	0.219482	P	0.0185547	P	0.000244141	P	0.00292969	P	0.0239258	P	0.000244141	P	0.000244141	P	0.0012207	P	0.0185547	A	0.111572	P	0.0302734	A
Os.10275.1.S1_at	P	0.000244141	P	0.000244141	P	0.000244141	P	0.000244141	P	0.000244141	P	0.000244141	P	0.000244141	P	0.000244141	P	0.000244141	P	0.000244141	P	0.000244141	P	0.000244141	P	0.000244141	P	0.00195313	P	0.000244141	P	0.000244141	P	0.000244141	P	0.000732422	P	0.000244141	P	0.000244141	P	0.000244141	P	0.000244141	P	0.000244141	P	0.000244141	P
Os.10276.1.S1_at	P	0.000244141	P	0.000244141	P	0.000244141	P	0.000244141	P	0.000244141	P	0.000244141	P	0.000244141	P	0.000244141	P	0.000244141	P	0.000244141	P	0.000244141	P	0.000244141	P	0.000244141	P	0.000244141	P	0.000244141	P	0.000244141	P	0.000244141	P	0.000244141	P	0.000244141	P	0.000244141	P	0.000244141	P	0.000244141	P	0.000244141	P	0.000244141	P
Os.10276.2.S1_at	P	0.000244141	P	0.000244141	P	0.000244141	P	0.000244141	P	0.000244141	P	0.000244141	P	0.000244141	P	0.000244141	P	0.000244141	P	0.000244141	P	0.000244141	P	0.000244141	P	0.000244141	P	0.000732422	P	0.0012207	P	0.000244141	P	0.000244141	P	0.000244141	P	0.000244141	P	0.000244141	P	0.000244141	P	0.000732422	P	0.000244141	P	0.000244141	P
Os.10277.1.S1_at	A	0.0952148	A	0.144043	A	0.398926	A	0.219482	A	0.111572	A	0.111572	A	0.129639	A	0.219482	P	0.0302734	A	0.19458	A	0.111572	A	0.27417	A	0.067627	A	0.219482	A	0.0805664	A	0.0952148	A	0.067627	A	0.19458	A	0.0805664	A	0.129639	A	0.111572	M	0.0561523	A	0.149658	A	0.149658	A
Os.10278.1.S1_at	A	0.633789	A	0.850342	A	0.828613	A	0.870361	A	0.533936	A	0.533936	A	0.850342	A	0.246094	A	0.398926	A	0.828613	A	0.850342	A	0.80542	A	0.246094	A	0.149658	A	0.129639	A	0.27417	A	0.432373	A	0.633789	A	0.171387	A	0.533936	A	0.219482	A	0.665527	A	0.665527	A	0.398926	A
Os.10279.1.S1_at	P	0.000244141	P	0.000244141	P	0.000244141	P	0.000244141	P	0.000244141	P	0.000244141	P	0.000244141	P	0.000244141	P	0.000244141	P	0.000732422	P	0.000732422	P	0.000244141	P	0.000244141	P	0.000244141	P	0.000244141	P	0.000244141	P	0.000244141	P	0.000244141	P	0.000244141	P	0.000244141	P	0.000244141	P	0.000244141	P	0.000244141	P	0.000244141	P
Os.10281.1.S1_at	P	0.000244141	P	0.000244141	P	0.000244141	P	0.000244141	P	0.000244141	P	0.000244141	P	0.000244141	P	0.000244141	P	0.000244141	P	0.000244141	P	0.000244141	P	0.000244141	P	0.000244141	P	0.000732422	P	0.000244141	P	0.000244141	P	0.000244141	P	0.000244141	P	0.000244141	P	0.000244141	P	0.000244141	P	0.000244141	P	0.000244141	P	0.000244141	P
Os.10281.2.S1_at	A	0.919434	A	0.533936	A	0.633789	A	0.567627	A	0.870361	A	0.870361	A	0.870361	A	0.633789	A	0.601074	A	0.533936	A	0.633789	A	0.423828	A	0.870361	A	0.633789	A	0.80542	A	0.5	A	0.0952148	A	0.219482	A	0.601074	A	0.45752	A	0.696289	A	0.601074	A	0.334473	A	0.334473	A
Os.10283.1.S1_at	P	0.000244141	P	0.000244141	P	0.000244141	P	0.000244141	P	0.000244141	P	0.000244141	P	0.000244141	P	0.000244141	P	0.000244141	P	0.000244141	P	0.000244141	P	0.000244141	P	0.000244141	P	0.000244141	P	0.000244141	P	0.000244141	P	0.000244141	P	0.000244141	P	0.000244141	P	0.000244141	P	0.000244141	P	0.000244141	P	0.000244141	P	0.000244141	P
Os.10285.1.S1_at	A	0.80542	A	0.991943	A	0.780518	A	0.888428	A	0.998047	A	0.998047	P	0.00805664	P	0.0302734	P	0.0375977	A	0.303711	A	0.665527	A	0.334473	A	0.780518	A	0.601074	A	0.943848	P	0.000244141	P	0.000244141	P	0.000244141	P	0.000244141	P	0.000244141	P	0.000244141	P	0.000244141	P	0.000244141	P	0.000244141	M
Os.10286.1.S1_x_at	P	0.0131836	P	0.0107422	P	0.00195313	P	0.00195313	P	0.00195313	P	0.00195313	P	0.0185547	A	0.0771484	A	0.0805664	A	0.067627	A	0.266602	P	0.00585938	A	0.943848	A	0.592773	A	0.850342	A	0.432373	A	0.72583	A	0.828613	A	0.129639	A	0.303711	A	0.246094	A	0.753906	A	0.567627	M	0.0561523	A
Os.10287.1.S1_at	P	0.000732422	P	0.0375977	P	0.000244141	A	0.129639	A	0.5	A	0.5	P	0.000244141	P	0.000244141	P	0.000244141	P	0.000244141	P	0.000244141	P	0.000244141	P	0.000244141	P	0.00415039	P	0.000244141	A	0.366211	M	0.0561523	A	0.246094	A	0.19458	A	0.067627	A	0.19458	P	0.00585938	P	0.000244141	P	0.00585938	A
Os.10289.1.S1_at	P	0.000244141	P	0.000244141	P	0.000244141	P	0.000244141	P	0.000244141	P	0.000244141	P	0.000244141	P	0.000244141	P	0.000244141	P	0.000244141	P	0.000244141	P	0.000244141	P	0.000244141	P	0.000244141	P	0.000244141	P	0.000244141	P	0.000244141	P	0.000244141	P	0.000244141	P	0.000244141	P	0.000244141	P	0.000244141	P	0.000244141	P	0.000244141	P
Os.10290.1.S1_at	P	0.000244141	P	0.000244141	P	0.000244141	P	0.000244141	P	0.000244141	P	0.000244141	P	0.000244141	P	0.000244141	P	0.000244141	P	0.000244141	P	0.000244141	P	0.000244141	P	0.000244141	P	0.000244141	P	0.000244141	P	0.000244141	P	0.000244141	P	0.000244141	P	0.000244141	P	0.000244141	P	0.000244141	P	0.000244141	P	0.000244141	P	0.000244141	P
Os.10292.1.S1_at	P	0.000244141	P	0.000244141	P	0.000244141	P	0.000244141	P	0.000244141	P	0.000244141	P	0.000244141	P	0.000244141	P	0.000244141	P	0.000244141	P	0.000244141	P	0.000244141	P	0.000244141	P	0.000732422	P	0.000244141	P	0.000244141	P	0.000244141	P	0.000244141	P	0.000244141	P	0.000244141	P	0.000244141	P	0.000244141	P	0.000244141	P	0.000244141	P
Os.10293.1.S1_at	P	0.000732422	P	0.00415039	P	0.000244141	P	0.000732422	P	0.000244141	P	0.000244141	P	0.000244141	P	0.000244141	P	0.000244141	P	0.000732422	P	0.000244141	P	0.000244141	P	0.00415039	A	0.129639	P	0.00415039	P	0.000732422	P	0.00195313	P	0.000244141	P	0.000244141	P	0.000244141	P	0.000244141	P	0.00292969	P	0.000244141	P	0.000732422	A
Os.10294.1.S1_at	P	0.00195313	P	0.000732422	P	0.000244141	P	0.000244141	P	0.000244141	P	0.000244141	P	0.000244141	P	0.000244141	P	0.000244141	P	0.00292969	P	0.00292969	P	0.0012207	A	0.0952148	A	0.219482	A	0.567627	P	0.0185547	P	0.0239258	P	0.0185547	P	0.00292969	P	0.0107422	P	0.00292969	P	0.00195313	P	0.00195313	P	0.00292969	P
Os.10298.1.S1_at	P	0.0141602	P	0.0185547	P	0.00292969	P	0.0107422	P	0.00195313	P	0.00195313	P	0.00292969	P	0.00585938	P	0.000244141	P	0.0107422	P	0.00585938	P	0.0012207	P	0.000244141	P	0.00415039	P	0.000732422	P	0.00195313	P	0.00292969	P	0.00195313	P	0.00195313	P	0.000244141	P	0.00585938	P	0.00195313	P	0.000244141	P	0.000732422	P
Os.10299.1.S1_at	P	0.00195313	P	0.000244141	P	0.0012207	P	0.00195313	P	0.00195313	P	0.00195313	P	0.00195313	P	0.00415039	P	0.00415039	P	0.00805664	P	0.00805664	P	0.00292969	P	0.000732422	P	0.0012207	P	0.0012207	P	0.000732422	P	0.000244141	P	0.0012207	P	0.0012207	P	0.0012207	P	0.00195313	P	0.000244141	P	0.0012207	P	0.000244141	A
Os.10300.1.S1_x_at	A	0.466064	A	0.665527	A	0.366211	A	0.27417	A	0.27417	A	0.27417	A	0.0952148	A	0.633789	A	0.888428	A	0.533936	A	0.932373	A	0.149658	A	0.888428	A	0.533936	A	0.696289	A	0.72583	A	0.27417	A	0.601074	A	0.780518	A	0.358154	A	0.625488	A	0.111572	A	0.366211	A	0.0805664	A
Os.10303.1.S1_at	P	0.000732422	P	0.000244141	P	0.000732422	P	0.000244141	P	0.000244141	P	0.000244141	P	0.0012207	P	0.00292969	P	0.000244141	P	0.0012207	P	0.00292969	P	0.000732422	P	0.000732422	P	0.000732422	P	0.00195313	A	0.366211	A	0.111572	A	0.149658	A	0.111572	A	0.27417	A	0.246094	P	0.0375977	A	0.129639	P	0.0302734	P
Os.10305.1.S1_at	P	0.000244141	P	0.000244141	P	0.000244141	P	0.000732422	P	0.000244141	P	0.000244141	P	0.000244141	P	0.000244141	P	0.000244141	P	0.000244141	P	0.000244141	P	0.000244141	P	0.000244141	P	0.000244141	P	0.000244141	P	0.0302734	A	0.219482	A	0.149658	P	0.000732422	P	0.000732422	P	0.000244141	P	0.000244141	P	0.000244141	P	0.000244141	P
Os.10306.2.S1_x_at	P	0.00195313	P	0.000244141	P	0.000244141	P	0.000244141	P	0.000244141	P	0.000244141	P	0.000244141	P	0.000244141	P	0.000244141	P	0.000732422	P	0.000244141	P	0.000244141	P	0.000244141	P	0.000244141	P	0.000244141	P	0.000244141	P	0.000244141	P	0.000244141	P	0.000244141	P	0.000244141	P	0.000244141	P	0.000244141	P	0.000732422	P	0.000244141	P
Os.10307.1.S1_at	P	0.000244141	P	0.000244141	P	0.000244141	P	0.000244141	P	0.000244141	P	0.000244141	P	0.000244141	P	0.000244141	P	0.000244141	P	0.000244141	P	0.000244141	P	0.000244141	P	0.000244141	P	0.000244141	P	0.000732422	P	0.000244141	P	0.000244141	P	0.000244141	P	0.000732422	P	0.000244141	P	0.000732422	P	0.000244141	P	0.000244141	P	0.000244141	P
Os.10308.1.S1_at	P	0.000244141	P	0.000732422	P	0.000244141	P	0.000244141	P	0.000244141	P	0.000244141	P	0.000244141	P	0.000244141	P	0.000244141	P	0.000244141	P	0.000244141	P	0.000244141	P	0.000244141	P	0.000732422	P	0.000732422	P	0.000244141	P	0.000244141	P	0.000244141	P	0.000244141	P	0.000244141	P	0.000244141	P	0.000244141	P	0.000244141	P	0.000244141	P
Os.10309.1.S1_at	P	0.000244141	P	0.000244141	P	0.000244141	P	0.000244141	P	0.000244141	P	0.000244141	P	0.000244141	P	0.000732422	P	0.000244141	P	0.000244141	P	0.000244141	P	0.000244141	P	0.000244141	P	0.000244141	P	0.000244141	P	0.000244141	P	0.000244141	P	0.000244141	P	0.000244141	P	0.000244141	P	0.000244141	P	0.000244141	P	0.000244141	P	0.000244141	P
Os.10310.1.S1_at	P	0.00195313	P	0.000732422	P	0.000244141	P	0.00195313	P	0.00195313	P	0.00195313	P	0.000732422	P	0.000732422	P	0.00195313	P	0.000732422	P	0.000732422	P	0.000244141	A	0.239258	M	0.0561523	P	0.0302734	P	0.0239258	A	0.219482	A	0.0952148	A	0.45752	A	0.432373	A	0.129639	P	0.00805664	A	0.129639	A	0.219482	P
Os.10311.1.S1_a_at	P	0.000244141	P	0.000732422	P	0.000732422	P	0.000732422	P	0.000732422	P	0.000732422	A	0.466064	A	0.246094	A	0.850342	P	0.000244141	P	0.000732422	P	0.000732422	A	0.633789	A	0.633789	A	0.828613	A	0.149658	A	0.19458	A	0.0952148	A	0.366211	A	0.601074	A	0.870361	A	0.0769043	A	0.067627	A	0.398926	P
Os.10311.2.A1_s_at	P	0.000732422	P	0.000244141	P	0.000244141	P	0.000732422	P	0.000732422	P	0.000732422	A	0.870361	A	0.919434	A	0.969727	P	0.000244141	P	0.000244141	P	0.000244141	A	0.994141	A	0.398926	A	0.943848	P	0.00195313	P	0.0185547	P	0.00585938	A	0.696289	A	0.246094	A	0.19458	P	0.000244141	P	0.000244141	P	0.000244141	P
Os.10312.1.S1_at	P	0.000244141	P	0.000244141	P	0.000244141	P	0.000244141	P	0.000244141	P	0.000244141	P	0.000244141	P	0.000244141	P	0.000244141	P	0.000244141	P	0.000244141	P	0.000244141	P	0.000244141	P	0.000244141	P	0.000244141	P	0.000244141	P	0.000244141	P	0.000244141	P	0.000244141	P	0.000244141	P	0.000244141	P	0.000244141	P	0.000244141	P	0.000244141	P
Os.10314.1.S1_a_at	P	0.000244141	P	0.000732422	P	0.000732422	P	0.000244141	P	0.000244141	P	0.000244141	P	0.000244141	P	0.000244141	P	0.000732422	P	0.000732422	P	0.000732422	P	0.000244141	P	0.000244141	P	0.000732422	P	0.000732422	P	0.000244141	P	0.00195313	P	0.000732422	P	0.000244141	P	0.000244141	P	0.000244141	P	0.000244141	P	0.000244141	P	0.000732422	P
Os.10315.1.S1_at	P	0.000244141	P	0.00195313	P	0.000732422	M	0.0461426	P	0.00195313	P	0.00195313	P	0.00195313	P	0.000244141	P	0.000244141	P	0.0141602	P	0.000732422	P	0.00292969	P	0.0302734	P	0.00292969	P	0.00805664	P	0.0012207	P	0.0107422	A	0.0952148	P	0.00585938	P	0.0141602	P	0.00585938	M	0.0461426	A	0.111572	A	0.533936	A
Os.10316.1.S1_at	P	0.000244141	P	0.000244141	P	0.000244141	P	0.000244141	P	0.000244141	P	0.000244141	P	0.000244141	P	0.000244141	P	0.000244141	P	0.000244141	P	0.000244141	P	0.000244141	A	0.149658	A	0.466064	A	0.366211	P	0.0302734	P	0.0375977	P	0.0375977	P	0.000244141	P	0.000244141	P	0.000732422	M	0.0561523	P	0.0185547	A	0.0805664	A
Os.10317.1.S1_at	A	0.432373	A	0.665527	A	0.870361	A	0.432373	A	0.72583	A	0.72583	P	0.0239258	P	0.0375977	P	0.0302734	P	0.0185547	A	0.0805664	P	0.0239258	P	0.000244141	P	0.000244141	P	0.000244141	P	0.00585938	P	0.00292969	P	0.00415039	P	0.0375977	P	0.0141602	A	0.0805664	A	0.780518	A	0.601074	A	0.27417	A
Os.10319.1.S1_at	A	0.129639	A	0.171387	P	0.0239258	A	0.0952148	P	0.0239258	P	0.0239258	P	0.0107422	P	0.0285645	P	0.0107422	A	0.111572	M	0.0461426	P	0.0141602	P	0.00195313	P	0.0239258	P	0.000732422	P	0.0107422	P	0.00585938	P	0.0185547	P	0.0141602	P	0.0239258	P	0.0141602	P	0.0185547	P	0.0185547	P	0.0375977	A
Os.10320.1.S1_x_at	P	0.000244141	P	0.000244141	P	0.000244141	P	0.000244141	P	0.000244141	P	0.000244141	P	0.000244141	P	0.000244141	P	0.000244141	P	0.000244141	P	0.000244141	P	0.000244141	P	0.000244141	P	0.000244141	P	0.000244141	P	0.000244141	P	0.000244141	P	0.000244141	P	0.000244141	P	0.000244141	P	0.000244141	P	0.000244141	P	0.000244141	P	0.000244141	P
Os.10322.1.S1_s_at	P	0.000244141	P	0.000244141	P	0.000244141	P	0.000244141	P	0.000244141	P	0.000244141	P	0.000244141	P	0.000244141	P	0.000244141	P	0.000244141	P	0.000244141	P	0.000244141	P	0.000244141	P	0.000732422	P	0.000244141	P	0.000244141	P	0.000244141	P	0.000244141	P	0.000244141	P	0.000244141	P	0.000244141	P	0.000244141	P	0.000244141	P	0.000244141	P
Os.10323.1.S1_at	P	0.000244141	P	0.000244141	P	0.000244141	P	0.000732422	P	0.000244141	P	0.000244141	P	0.000244141	P	0.000244141	P	0.000244141	P	0.000244141	P	0.000244141	P	0.000244141	P	0.000244141	P	0.000244141	P	0.000244141	P	0.000244141	P	0.000244141	P	0.000244141	P	0.000244141	P	0.000244141	P	0.000244141	P	0.000244141	P	0.000244141	P	0.000244141	P
Os.10324.1.S1_at	M	0.0561523	M	0.0461426	P	0.0302734	P	0.000244141	P	0.00195313	P	0.00195313	P	0.000244141	P	0.000732422	P	0.000732422	M	0.0439453	A	0.0805664	P	0.0239258	P	0.000244141	P	0.000244141	P	0.000244141	P	0.000244141	P	0.000244141	P	0.000244141	P	0.000244141	P	0.000244141	P	0.000244141	P	0.000732422	P	0.000732422	P	0.000732422	P
Os.10324.2.S1_at	P	0.0368652	A	0.0805664	P	0.000244141	P	0.0375977	P	0.00292969	P	0.00292969	P	0.0107422	P	0.0185547	P	0.0185547	P	0.000244141	P	0.000244141	P	0.000244141	A	0.718262	A	0.696289	A	0.533936	A	0.753906	A	0.246094	A	0.72583	A	0.665527	A	0.665527	A	0.246094	A	0.219482	A	0.943848	A	0.334473	A
Os.10326.1.S1_at	A	0.665527	A	0.601074	A	0.0952148	A	0.80542	A	0.71875	A	0.71875	A	0.466064	A	0.567627	A	0.19458	A	0.633789	A	0.0805664	A	0.533936	A	0.334473	A	0.696289	A	0.466064	A	0.696289	A	0.633789	A	0.888428	A	0.19458	A	0.19458	A	0.266357	A	0.533936	A	0.665527	A	0.432373	A
Os.10328.1.S1_at	P	0.0375977	A	0.303711	P	0.0012207	A	0.850342	A	0.780518	A	0.780518	P	0.00292969	P	0.00195313	P	0.000732422	P	0.0107422	P	0.0185547	P	0.00195313	P	0.000244141	P	0.000732422	P	0.000244141	P	0.000732422	P	0.00585938	P	0.00292969	M	0.0561523	P	0.00805664	P	0.00292969	A	0.171387	P	0.0302734	A	0.149658	P
Os.10333.1.S1_at	P	0.000244141	P	0.000244141	P	0.000244141	P	0.000244141	P	0.000244141	P	0.000244141	P	0.000244141	P	0.000244141	P	0.000244141	P	0.000244141	P	0.000244141	P	0.000244141	P	0.000244141	P	0.000244141	P	0.000244141	P	0.000244141	P	0.000244141	P	0.000244141	P	0.000244141	P	0.000244141	P	0.000244141	P	0.000244141	P	0.000244141	P	0.000244141	P
Os.10334.1.S1_at	P	0.000244141	P	0.000244141	P	0.000244141	P	0.000244141	P	0.000244141	P	0.000244141	P	0.000244141	P	0.000244141	P	0.000244141	P	0.000244141	P	0.000244141	P	0.000244141	P	0.000244141	P	0.000244141	P	0.000244141	P	0.000244141	P	0.000244141	P	0.000244141	P	0.000244141	P	0.000244141	P	0.000244141	P	0.000244141	P	0.000244141	P	0.000244141	P
Os.10335.1.S1_at	P	0.0107422	P	0.00805664	P	0.00585938	P	0.0375977	A	0.567627	A	0.567627	M	0.0461426	A	0.246094	P	0.0375977	P	0.0239258	M	0.0561523	A	0.19458	A	0.72583	A	0.129639	A	0.334473	A	0.398926	A	0.601074	A	0.780518	A	0.870361	P	0.0185547	A	0.5	A	0.171387	A	0.601074	A	0.0952148	A
Os.10336.1.S1_at	P	0.000732422	P	0.000732422	P	0.000244141	P	0.000244141	P	0.000244141	P	0.000244141	P	0.000732422	P	0.000732422	P	0.000732422	P	0.000244141	P	0.000244141	P	0.000244141	P	0.000244141	P	0.000244141	P	0.000244141	P	0.000244141	P	0.000244141	P	0.000732422	P	0.000732422	P	0.0012207	P	0.000732422	P	0.000244141	P	0.000244141	P	0.000244141	P
Os.10337.1.S1_x_at	P	0.000732422	P	0.000732422	P	0.000732422	P	0.000244141	P	0.000244141	P	0.000244141	P	0.000244141	P	0.000244141	P	0.000244141	P	0.000244141	P	0.000244141	P	0.000244141	P	0.000244141	P	0.000244141	P	0.000244141	P	0.000244141	P	0.000244141	P	0.000244141	P	0.000244141	P	0.000244141	P	0.000244141	P	0.000244141	P	0.000244141	P	0.000244141	P
Os.10338.1.S1_x_at	A	0.943848	A	0.904785	A	0.976074	A	0.919434	A	0.919434	A	0.919434	A	0.962402	A	0.969727	A	0.969727	A	0.943848	A	0.953857	A	0.943848	A	0.850342	A	0.904785	A	0.828613	A	0.962402	A	0.888428	A	0.953857	A	0.932373	A	0.932373	A	0.753906	A	0.943848	A	0.953857	A	0.953857	A
Os.10338.2.S1_at	A	0.111572	P	0.0185547	A	0.111572	A	0.171387	P	0.0239258	P	0.0239258	P	0.000732422	P	0.000732422	P	0.000244141	P	0.0012207	P	0.000244141	P	0.00805664	P	0.000244141	P	0.000732422	P	0.00195313	P	0.000732422	P	0.000732422	P	0.000732422	P	0.0012207	P	0.00195313	P	0.0107422	P	0.000732422	P	0.000244141	P	0.000732422	P
Os.10339.1.S1_at	M	0.0461426	A	0.067627	P	0.0185547	A	0.870361	A	0.219482	A	0.219482	A	0.27417	A	0.246094	A	0.0952148	A	0.72583	A	0.601074	A	0.432373	A	0.601074	A	0.828613	A	0.753906	A	0.19458	M	0.0461426	P	0.0302734	A	0.567627	A	0.334473	A	0.432373	P	0.0302734	P	0.0375977	P	0.0302734	P
Os.10340.1.S1_at	P	0.000244141	P	0.000732422	P	0.000732422	P	0.000244141	P	0.000244141	P	0.000244141	P	0.000244141	P	0.000732422	P	0.000244141	P	0.000732422	P	0.000732422	P	0.000732422	P	0.0012207	P	0.00585938	P	0.000244141	P	0.000244141	P	0.000244141	P	0.000244141	P	0.000244141	P	0.000244141	P	0.000244141	P	0.000244141	P	0.000244141	P	0.000244141	P
Os.10342.1.S1_s_at	P	0.000244141	P	0.000244141	P	0.000244141	P	0.000244141	P	0.000244141	P	0.000244141	P	0.000244141	P	0.000244141	P	0.000244141	P	0.000244141	P	0.000244141	P	0.000244141	P	0.000244141	P	0.000244141	P	0.000244141	P	0.000244141	P	0.000244141	P	0.000244141	P	0.000244141	P	0.000244141	P	0.000244141	P	0.000244141	P	0.000244141	P	0.000244141	P
Os.10344.1.S1_at	P	0.00585938	P	0.00805664	P	0.00292969	A	0.828613	A	0.601074	A	0.601074	A	0.067627	A	0.067627	P	0.0375977	A	0.129639	A	0.149658	A	0.219482	A	0.753906	A	0.960449	A	0.219482	A	0.129639	A	0.432373	A	0.601074	P	0.0302734	A	0.129639	A	0.0805664	M	0.0461426	M	0.0461426	A	0.0805664	P
Os.10346.1.S1_at	P	0.000244141	P	0.000732422	P	0.000244141	P	0.000244141	P	0.000244141	P	0.000244141	P	0.000244141	P	0.000732422	P	0.000244141	P	0.000244141	P	0.000244141	P	0.000244141	A	0.38916	A	0.601074	A	0.303711	P	0.0239258	A	0.246094	A	0.246094	P	0.0012207	P	0.00195313	P	0.00195313	A	0.466064	A	0.129639	A	0.0805664	P
Os.10348.1.S1_at	P	0.000732422	P	0.000732422	P	0.000732422	P	0.000244141	P	0.000244141	P	0.000244141	P	0.000244141	P	0.000732422	P	0.000244141	A	0.398926	A	0.219482	P	0.00805664	A	0.828613	A	0.303711	A	0.91626	A	0.828613	A	0.303711	A	0.129639	P	0.000244141	P	0.000732422	P	0.00195313	M	0.0461426	P	0.0107422	P	0.0302734	P
Os.10351.1.S1_a_at	P	0.0012207	P	0.00415039	P	0.000732422	P	0.0012207	P	0.000244141	P	0.000244141	P	0.000244141	P	0.000244141	P	0.000244141	P	0.000244141	P	0.000244141	P	0.000244141	P	0.000244141	P	0.000244141	P	0.000244141	P	0.000244141	P	0.000244141	P	0.000244141	P	0.000244141	P	0.000244141	P	0.000244141	P	0.000244141	P	0.000244141	P	0.000244141	P
Os.10352.1.S1_at	P	0.000244141	P	0.000244141	P	0.000244141	P	0.000244141	P	0.000244141	P	0.000244141	P	0.000244141	P	0.000244141	P	0.000244141	P	0.000244141	P	0.000244141	P	0.000244141	P	0.000244141	P	0.000244141	P	0.000732422	P	0.000244141	P	0.000244141	P	0.000244141	P	0.000732422	P	0.000244141	P	0.000244141	P	0.000244141	P	0.000244141	P	0.000244141	P
Os.10353.1.S1_at	P	0.0012207	P	0.0012207	P	0.000732422	P	0.000732422	P	0.000244141	P	0.000244141	P	0.000244141	P	0.000244141	P	0.000244141	P	0.0012207	P	0.0012207	P	0.000732422	P	0.000244141	P	0.000244141	P	0.000244141	P	0.000244141	P	0.000244141	P	0.000244141	P	0.000244141	P	0.000244141	P	0.000244141	P	0.000244141	P	0.000244141	P	0.000244141	P
Os.10356.1.S1_at	P	0.000244141	P	0.000244141	P	0.000244141	P	0.000244141	P	0.000244141	P	0.000244141	P	0.000244141	P	0.000244141	P	0.000244141	P	0.000244141	P	0.000244141	P	0.000244141	P	0.000244141	A	0.111572	P	0.000244141	P	0.000244141	P	0.000244141	P	0.000244141	P	0.000244141	P	0.000244141	P	0.000244141	P	0.000244141	P	0.000244141	P	0.000244141	P
Os.10358.1.A1_at	P	0.00195313	P	0.0012207	P	0.000732422	P	0.00292969	P	0.00195313	P	0.00195313	P	0.000244141	P	0.000244141	P	0.000244141	P	0.000244141	P	0.000244141	P	0.000244141	P	0.000244141	P	0.000244141	P	0.000244141	P	0.00195313	P	0.0012207	P	0.000732422	P	0.0012207	P	0.000244141	P	0.000244141	P	0.0185547	P	0.0239258	P	0.0107422	A
Os.10359.1.S1_at	P	0.000244141	P	0.000244141	P	0.000244141	P	0.000244141	P	0.000244141	P	0.000244141	P	0.000244141	P	0.000244141	P	0.000244141	P	0.000244141	P	0.000244141	P	0.000244141	P	0.000244141	P	0.000244141	P	0.000244141	P	0.000244141	P	0.000244141	P	0.000244141	P	0.000244141	P	0.000244141	P	0.000244141	P	0.000244141	P	0.000244141	P	0.000244141	P
Os.10360.1.S1_at	P	0.00585938	P	0.000732422	P	0.000244141	P	0.000244141	P	0.000244141	P	0.000244141	P	0.000244141	P	0.000244141	P	0.000244141	P	0.000244141	P	0.000244141	P	0.000244141	P	0.0375977	A	0.149658	P	0.0239258	P	0.000244141	M	0.0561523	P	0.000244141	P	0.000732422	P	0.000244141	P	0.000244141	P	0.00805664	M	0.0561523	A	0.366211	P
Os.10361.1.S1_at	P	0.000244141	P	0.000244141	P	0.000244141	P	0.000244141	P	0.000244141	P	0.000244141	P	0.000244141	P	0.000244141	P	0.000732422	P	0.000244141	P	0.000732422	P	0.000244141	P	0.000244141	P	0.000244141	P	0.000244141	P	0.000244141	P	0.000244141	P	0.000244141	P	0.000244141	P	0.000244141	P	0.000244141	P	0.000244141	P	0.000244141	P	0.000244141	P
Os.10369.1.S1_a_at	P	0.000244141	P	0.000244141	P	0.000244141	P	0.000244141	P	0.000244141	P	0.000244141	P	0.000244141	P	0.000244141	P	0.000244141	P	0.000244141	P	0.000244141	P	0.000244141	P	0.000244141	P	0.000244141	P	0.000244141	P	0.000244141	P	0.000244141	P	0.000244141	P	0.000244141	P	0.000244141	P	0.000244141	P	0.000244141	P	0.000244141	P	0.000244141	P
Os.10370.1.S1_at	P	0.0012207	P	0.00415039	P	0.00585938	P	0.000732422	P	0.000244141	P	0.000244141	A	0.27417	A	0.219482	A	0.171387	P	0.000732422	P	0.000732422	P	0.0012207	A	0.19458	A	0.633789	A	0.366211	M	0.0561523	A	0.398926	A	0.567627	A	0.850342	A	0.366211	A	0.633789	A	0.953857	A	0.19458	A	0.5	A
Os.10370.2.S1_at	P	0.000244141	P	0.000244141	P	0.000244141	P	0.00585938	P	0.000244141	P	0.000244141	P	0.000244141	P	0.000732422	P	0.000244141	P	0.000244141	P	0.000244141	P	0.000244141	P	0.000244141	P	0.000244141	P	0.000732422	P	0.000244141	P	0.0012207	P	0.000244141	P	0.000244141	P	0.000244141	P	0.000244141	P	0.000244141	P	0.000244141	P	0.000244141	P
Os.10371.1.S1_at	P	0.000244141	P	0.000244141	P	0.000244141	P	0.000244141	P	0.000244141	P	0.000244141	P	0.000244141	P	0.000244141	P	0.000244141	P	0.000244141	P	0.000244141	P	0.000244141	P	0.000244141	P	0.000244141	P	0.000244141	P	0.000244141	P	0.000244141	P	0.000244141	P	0.000244141	P	0.000244141	P	0.000244141	P	0.000244141	P	0.000244141	P	0.000244141	P
Os.10373.1.S1_at	P	0.000244141	P	0.000244141	P	0.000244141	P	0.00585938	P	0.00195313	P	0.00195313	P	0.000244141	P	0.000244141	P	0.000244141	P	0.000244141	P	0.000244141	P	0.000244141	P	0.000732422	P	0.000244141	P	0.00195313	P	0.0107422	P	0.00585938	P	0.00805664	P	0.00585938	P	0.00195313	P	0.00585938	P	0.000244141	P	0.000244141	P	0.000732422	P
Os.10374.1.S1_at	A	0.432373	A	0.0805664	A	0.72583	A	0.888428	A	0.219482	A	0.219482	A	0.665527	A	0.601074	A	0.5	A	0.5	A	0.391113	A	0.665527	A	0.567627	A	0.696289	A	0.398926	A	0.129639	A	0.567627	A	0.5	A	0.398926	A	0.72583	A	0.822998	A	0.633789	A	0.633789	A	0.780518	A
Os.10374.2.S1_at	A	0.567627	A	0.932373	A	0.533936	A	0.5	A	0.246094	A	0.246094	A	0.246094	A	0.74707	A	0.5	A	0.904785	A	0.753906	A	0.828613	A	0.943848	A	0.98584	A	0.919434	A	0.962402	A	0.888428	A	0.904785	A	0.601074	A	0.976074	A	0.904785	A	0.932373	A	0.334473	A	0.665527	A
Os.10375.1.S1_at	P	0.000244141	P	0.000244141	P	0.000244141	P	0.000244141	P	0.000244141	P	0.000244141	P	0.000244141	P	0.000244141	P	0.000244141	P	0.000244141	P	0.000244141	P	0.000244141	P	0.000244141	P	0.000244141	P	0.000244141	P	0.000244141	P	0.000244141	P	0.000244141	P	0.000244141	P	0.000244141	P	0.000244141	P	0.000244141	P	0.000244141	P	0.000244141	P
Os.10376.1.S1_at	P	0.000244141	P	0.000244141	P	0.000244141	P	0.000732422	P	0.000244141	P	0.000244141	P	0.000244141	P	0.000244141	P	0.000244141	P	0.000732422	P	0.000732422	P	0.000732422	P	0.000244141	P	0.000244141	P	0.000244141	P	0.000244141	P	0.000244141	P	0.000244141	P	0.000244141	P	0.000244141	P	0.000244141	P	0.000244141	P	0.000244141	P	0.000244141	P
Os.10377.1.S1_at	P	0.000244141	P	0.000244141	P	0.000732422	P	0.000244141	P	0.000244141	P	0.000244141	P	0.000244141	P	0.000244141	P	0.000244141	P	0.000244141	P	0.000244141	P	0.000244141	P	0.000244141	P	0.000244141	P	0.000244141	P	0.000244141	P	0.000244141	P	0.000244141	P	0.000244141	P	0.000244141	P	0.000244141	P	0.000244141	P	0.000244141	P	0.000244141	P
Os.10378.2.A1_s_at	P	0.0012207	P	0.00195313	P	0.000732422	P	0.0012207	P	0.0012207	P	0.0012207	P	0.00585938	P	0.00292969	P	0.00415039	P	0.0141602	P	0.00415039	P	0.00195313	P	0.00415039	P	0.00805664	P	0.00585938	P	0.00292969	P	0.00415039	P	0.00585938	P	0.00415039	P	0.00195313	P	0.00292969	P	0.00292969	P	0.00585938	P	0.0239258	P
Os.10379.1.S1_at	A	0.246094	A	0.567627	A	0.111572	M	0.0561523	P	0.0302734	P	0.0302734	P	0.0141602	A	0.171387	A	0.0805664	A	0.27417	A	0.466064	A	0.0805664	A	0.432373	A	0.366211	A	0.72583	P	0.00195313	P	0.00415039	P	0.0302734	P	0.000732422	P	0.00195313	P	0.000244141	P	0.00585938	A	0.111572	A	0.0805664	A
Os.10380.1.S1_at	P	0.017334	P	0.0107422	P	0.0107422	A	0.124512	P	0.00415039	P	0.00415039	P	0.00585938	A	0.171387	A	0.067627	P	0.0356445	A	0.067627	P	0.0239258	P	0.0141602	M	0.0461426	M	0.0561523	P	0.0141602	P	0.00585938	P	0.00585938	P	0.00415039	P	0.000244141	A	0.171387	P	0.0302734	P	0.00292969	P	0.000732422	P
Os.10381.1.S1_at	P	0.000732422	P	0.000244141	P	0.000732422	P	0.000732422	P	0.000244141	P	0.000244141	P	0.00195313	P	0.00292969	P	0.000732422	P	0.000244141	P	0.000732422	P	0.000732422	P	0.00195313	P	0.00292969	P	0.00292969	P	0.000244141	P	0.000244141	P	0.000244141	P	0.000244141	P	0.000244141	P	0.000244141	P	0.000732422	P	0.000732422	P	0.000732422	P
Os.10382.1.S1_at	P	0.000244141	P	0.000244141	P	0.000244141	P	0.000244141	P	0.000244141	P	0.000244141	P	0.000244141	P	0.000244141	P	0.000244141	P	0.000244141	P	0.000244141	P	0.000244141	P	0.000244141	P	0.000244141	P	0.000244141	P	0.000244141	P	0.000244141	P	0.000244141	P	0.000244141	P	0.000244141	P	0.000244141	P	0.000244141	P	0.000244141	P	0.000244141	P
Os.10383.1.S1_at	P	0.000244141	P	0.000244141	P	0.000244141	P	0.000244141	P	0.000244141	P	0.000244141	P	0.000244141	P	0.000244141	P	0.000244141	P	0.000244141	P	0.000244141	P	0.000244141	P	0.000244141	P	0.000244141	P	0.000244141	P	0.000244141	P	0.000244141	P	0.000244141	P	0.000244141	P	0.000244141	P	0.000244141	P	0.000244141	P	0.000244141	P	0.000244141	P
Os.10384.1.S1_at	P	0.000244141	P	0.000244141	P	0.000244141	P	0.000244141	P	0.000244141	P	0.000244141	P	0.000244141	P	0.000732422	P	0.000244141	P	0.000244141	P	0.0012207	P	0.000244141	P	0.0012207	A	0.303711	P	0.00805664	P	0.000244141	P	0.000244141	P	0.000244141	P	0.0012207	P	0.000732422	P	0.000244141	P	0.000244141	P	0.000244141	P	0.000244141	P
Os.10385.1.S1_at	P	0.000244141	P	0.000244141	P	0.000244141	P	0.000244141	P	0.000244141	P	0.000244141	P	0.000244141	P	0.000244141	P	0.000244141	P	0.000244141	P	0.000244141	P	0.000244141	P	0.000244141	P	0.000244141	P	0.000244141	P	0.000244141	P	0.000244141	P	0.000244141	P	0.000244141	P	0.000244141	P	0.000244141	P	0.000244141	P	0.000244141	P	0.000244141	P
Os.10386.1.S1_at	P	0.000244141	P	0.000244141	P	0.000244141	P	0.000244141	P	0.000244141	P	0.000244141	P	0.000244141	P	0.000244141	P	0.000244141	P	0.000244141	P	0.000244141	P	0.000244141	P	0.000244141	P	0.000244141	P	0.000244141	P	0.000244141	P	0.000244141	P	0.000244141	P	0.000244141	P	0.000244141	P	0.000244141	P	0.000244141	P	0.000244141	P	0.000244141	P
Os.10387.1.S1_a_at	P	0.000244141	P	0.000244141	P	0.000244141	P	0.000244141	P	0.000244141	P	0.000244141	P	0.000244141	P	0.000244141	P	0.000244141	P	0.000244141	P	0.000244141	P	0.000244141	P	0.000244141	P	0.000244141	P	0.000244141	P	0.000244141	P	0.000244141	P	0.000244141	P	0.000244141	P	0.000244141	P	0.000244141	P	0.000244141	P	0.000244141	P	0.000244141	P
Os.10388.1.S1_at	P	0.0012207	P	0.00195313	P	0.0012207	P	0.00195313	P	0.0012207	P	0.0012207	P	0.00805664	M	0.0461426	P	0.0107422	P	0.0012207	P	0.00195313	P	0.0012207	P	0.00415039	P	0.00585938	P	0.0012207	P	0.0012207	P	0.00292969	P	0.00292969	P	0.00195313	P	0.0012207	P	0.0012207	P	0.0012207	P	0.0012207	P	0.0012207	P
Os.10389.1.S1_at	P	0.00195313	P	0.000732422	P	0.000244141	P	0.000244141	P	0.000732422	P	0.000732422	P	0.000244141	P	0.000244141	P	0.000244141	P	0.000244141	P	0.000244141	P	0.000244141	P	0.000244141	P	0.000244141	P	0.000244141	P	0.000244141	P	0.000244141	P	0.000244141	P	0.000244141	P	0.000244141	P	0.000244141	P	0.000732422	P	0.000732422	P	0.0012207	P
Os.10390.1.S1_at	P	0.00195313	P	0.00195313	P	0.000732422	P	0.00805664	P	0.0012207	P	0.0012207	M	0.0561523	P	0.0375977	P	0.0239258	P	0.0375977	A	0.067627	P	0.0302734	P	0.0185547	A	0.398926	A	0.334473	P	0.00585938	P	0.00415039	P	0.00415039	P	0.000244141	P	0.000244141	P	0.000732422	P	0.000244141	P	0.000244141	P	0.000244141	P
Os.10391.1.S1_a_at	P	0.000244141	P	0.000244141	P	0.000244141	P	0.000244141	P	0.000244141	P	0.000244141	P	0.000244141	P	0.000244141	P	0.000244141	P	0.000244141	P	0.000244141	P	0.000244141	P	0.000244141	P	0.000244141	P	0.000244141	P	0.000244141	P	0.000244141	P	0.000244141	P	0.000244141	P	0.000244141	P	0.000244141	P	0.000244141	P	0.000244141	P	0.000244141	P
Os.10392.1.S1_at	P	0.000244141	P	0.000244141	P	0.000244141	P	0.000244141	P	0.000244141	P	0.000244141	P	0.000732422	P	0.000244141	P	0.000244141	P	0.000732422	P	0.000732422	P	0.000244141	P	0.00292969	P	0.0012207	P	0.000732422	P	0.000732422	P	0.000244141	P	0.000732422	P	0.000244141	P	0.000732422	P	0.000244141	P	0.000732422	P	0.000732422	P	0.000732422	P
Os.10393.1.S1_at	P	0.000244141	P	0.000244141	P	0.000244141	P	0.000244141	P	0.000244141	P	0.000244141	P	0.000244141	P	0.000244141	P	0.000244141	P	0.000244141	P	0.000244141	P	0.000244141	P	0.000244141	P	0.000244141	P	0.000244141	P	0.000244141	P	0.000244141	P	0.000244141	P	0.000244141	P	0.000244141	P	0.000244141	P	0.000244141	P	0.000244141	P	0.000244141	P
Os.10394.1.S1_at	A	0.219482	A	0.0805664	M	0.0561523	A	0.390137	A	0.432373	A	0.432373	A	0.171387	A	0.0952148	A	0.466064	A	0.129639	A	0.144531	A	0.567627	A	0.533936	A	0.303711	A	0.171387	A	0.246094	M	0.0461426	A	0.149658	A	0.466064	A	0.171387	A	0.149658	P	0.0302734	A	0.149658	A	0.5	A
Os.10394.2.S1_at	A	0.398926	P	0.0239258	P	0.0141602	A	0.780518	A	0.665527	A	0.665527	P	0.000244141	P	0.000244141	P	0.000244141	P	0.0375977	P	0.00585938	P	0.00585938	P	0.0185547	P	0.0107422	M	0.0461426	A	0.72583	A	0.601074	A	0.696289	A	0.633789	A	0.5	A	0.665527	A	0.246094	A	0.149658	M	0.0461426	A
Os.10395.1.S1_s_at	A	0.335938	A	0.0917969	A	0.230469	A	0.943359	A	0.797852	A	0.797852	A	0.834961	A	0.477539	A	0.611328	A	0.34668	A	0.769531	A	0.432617	A	0.862305	A	0.65332	A	0.926758	A	0.388672	A	0.694336	A	0.34668	A	0.230469	M	0.0566406	P	0.0078125	P	0.000976563	P	0.000976563	M	0.0429688	P
Os.10398.1.S1_at	P	0.000244141	P	0.000244141	P	0.000244141	P	0.000244141	P	0.000244141	P	0.000244141	P	0.000244141	P	0.000732422	P	0.000244141	P	0.000244141	P	0.000244141	P	0.000244141	P	0.000244141	P	0.000244141	P	0.000244141	P	0.000244141	P	0.000244141	P	0.000244141	P	0.000244141	P	0.000244141	P	0.000244141	P	0.000244141	P	0.000244141	P	0.000244141	P
Os.10399.1.S1_at	P	0.0107422	P	0.00805664	P	0.0107422	A	0.111572	M	0.0461426	M	0.0461426	P	0.000244141	P	0.000244141	P	0.000244141	P	0.000244141	P	0.000244141	P	0.000244141	P	0.000244141	P	0.000244141	P	0.000244141	P	0.000732422	P	0.000732422	P	0.000244141	P	0.000732422	P	0.000732422	P	0.000732422	P	0.000732422	P	0.000732422	P	0.000732422	M
Os.10400.1.S1_at	P	0.000244141	P	0.000244141	P	0.000244141	P	0.000244141	P	0.000244141	P	0.000244141	P	0.000244141	P	0.000244141	P	0.000244141	P	0.000244141	P	0.000244141	P	0.000244141	P	0.000244141	P	0.000244141	P	0.000244141	P	0.000244141	P	0.000244141	P	0.000244141	P	0.000244141	P	0.000244141	P	0.000244141	P	0.000244141	P	0.000244141	P	0.000732422	P
Os.10401.1.S1_s_at	P	0.000244141	P	0.000244141	P	0.000244141	A	0.357666	A	0.533936	A	0.533936	P	0.000244141	P	0.000244141	P	0.000244141	P	0.000244141	P	0.000244141	P	0.000244141	P	0.000244141	P	0.000244141	P	0.000244141	P	0.000244141	P	0.000244141	P	0.000244141	P	0.000244141	P	0.000244141	P	0.000244141	P	0.000244141	P	0.000244141	P	0.000244141	P
Os.10402.1.S1_x_at	A	0.303711	A	0.753906	A	0.067627	A	0.067627	A	0.466064	A	0.466064	A	0.19458	A	0.303711	P	0.0302734	P	0.0302734	A	0.5	A	0.124756	A	0.149658	A	0.27417	P	0.00415039	A	0.0805664	A	0.171387	P	0.00415039	A	0.0952148	M	0.0561523	A	0.129639	A	0.366211	A	0.303711	A	0.067627	A
Os.10403.1.S1_at	P	0.000244141	P	0.00195313	P	0.000244141	P	0.0239258	P	0.0239258	P	0.0239258	P	0.000244141	P	0.000244141	P	0.000244141	P	0.000244141	P	0.000244141	P	0.000244141	P	0.000244141	P	0.000244141	P	0.000244141	P	0.000244141	P	0.000244141	P	0.000244141	P	0.000244141	P	0.000244141	P	0.000244141	P	0.000244141	P	0.000244141	P	0.000244141	P
Os.10404.1.S1_at	P	0.000244141	P	0.000244141	P	0.000244141	P	0.000244141	P	0.000244141	P	0.000244141	P	0.000244141	P	0.000244141	P	0.000244141	P	0.000244141	P	0.000244141	P	0.000244141	P	0.000244141	P	0.000244141	P	0.000244141	P	0.000244141	P	0.000244141	P	0.000244141	P	0.000244141	P	0.000244141	P	0.000244141	P	0.000244141	P	0.000244141	P	0.000244141	P
Os.10406.1.S1_at	P	0.000244141	P	0.000244141	P	0.000244141	P	0.000244141	P	0.000244141	P	0.000244141	P	0.000244141	P	0.000244141	P	0.000244141	P	0.000244141	P	0.000244141	P	0.000244141	P	0.000244141	P	0.000244141	P	0.000244141	P	0.000244141	P	0.000244141	P	0.000244141	P	0.000244141	P	0.000244141	P	0.000244141	P	0.000244141	P	0.000244141	P	0.000244141	P
Os.10409.1.A1_at	A	0.633789	A	0.27417	A	0.171387	A	0.398926	A	0.129639	A	0.129639	P	0.0302734	M	0.0461426	P	0.0239258	A	0.129639	A	0.129639	A	0.19458	P	0.0012207	P	0.0375977	P	0.000732422	P	0.0239258	P	0.0375977	A	0.111572	P	0.0141602	M	0.0461426	P	0.0302734	A	0.067627	P	0.00805664	P	0.0375977	P
Os.1041.1.S1_x_at	P	0.000244141	P	0.000244141	P	0.000244141	P	0.000732422	P	0.000244141	P	0.000244141	P	0.000732422	P	0.000244141	P	0.000244141	P	0.000244141	P	0.000244141	P	0.000244141	P	0.000244141	P	0.000244141	P	0.000732422	P	0.000244141	P	0.000244141	P	0.000244141	P	0.000244141	P	0.000244141	P	0.000244141	P	0.000244141	P	0.000244141	P	0.000244141	P
Os.10410.1.S1_at	P	0.000244141	P	0.000244141	P	0.000244141	P	0.00415039	P	0.00195313	P	0.00195313	A	0.753906	A	0.219482	A	0.601074	P	0.000244141	P	0.000244141	P	0.000244141	A	0.27417	A	0.5	A	0.828613	A	0.633789	A	0.398926	A	0.888428	A	0.850342	A	0.466064	A	0.932373	A	0.533936	A	0.219482	A	0.432373	A
Os.10411.1.S1_at	P	0.000244141	P	0.000244141	P	0.000244141	P	0.000732422	P	0.000244141	P	0.000244141	P	0.000244141	P	0.000244141	P	0.000244141	P	0.000244141	P	0.00585938	P	0.000244141	A	0.246094	M	0.0561523	A	0.5	P	0.000244141	P	0.00292969	P	0.00195313	P	0.000244141	P	0.000244141	P	0.000244141	P	0.00195313	P	0.000244141	P	0.000244141	P
Os.10416.1.S1_at	P	0.000244141	P	0.000244141	P	0.000244141	P	0.000244141	P	0.000244141	P	0.000244141	P	0.000244141	P	0.000244141	P	0.000244141	P	0.000244141	P	0.000244141	P	0.000244141	P	0.000244141	P	0.000244141	P	0.000244141	P	0.000244141	P	0.000244141	P	0.000244141	P	0.000244141	P	0.000244141	P	0.000244141	P	0.000244141	P	0.000244141	P	0.000244141	P
Os.10417.1.S1_at	P	0.000244141	P	0.000244141	P	0.000244141	P	0.000244141	P	0.000244141	P	0.000244141	P	0.000244141	P	0.000244141	P	0.000244141	P	0.000244141	P	0.000244141	P	0.000244141	P	0.000244141	P	0.000244141	P	0.000244141	P	0.000244141	P	0.000244141	P	0.000244141	P	0.000244141	P	0.000244141	P	0.000244141	P	0.000244141	P	0.000244141	P	0.000244141	P
Os.10422.1.S1_at	P	0.00585938	P	0.00585938	P	0.000244141	A	0.5	A	0.144531	A	0.144531	P	0.0012207	P	0.00195313	P	0.0012207	P	0.00805664	P	0.00415039	P	0.0012207	M	0.0561523	A	0.19458	M	0.0561523	A	0.27417	A	0.567627	A	0.149658	P	0.0012207	P	0.000244141	P	0.0012207	P	0.000244141	P	0.000244141	P	0.000244141	P
Os.10423.1.S1_s_at	P	0.000244141	P	0.000244141	P	0.000244141	P	0.000732422	P	0.000244141	P	0.000244141	P	0.000244141	P	0.000732422	P	0.000732422	P	0.000732422	P	0.000244141	P	0.000732422	P	0.000244141	P	0.000244141	P	0.000244141	P	0.000244141	P	0.000244141	P	0.000244141	P	0.000244141	P	0.000244141	P	0.000244141	P	0.000244141	P	0.000732422	P	0.000244141	P
Os.10424.1.S1_at	P	0.000244141	P	0.000244141	P	0.000244141	P	0.000244141	P	0.000244141	P	0.000244141	P	0.000244141	P	0.000732422	P	0.000244141	P	0.000244141	P	0.000244141	P	0.000244141	P	0.000244141	P	0.000244141	P	0.000244141	P	0.000244141	P	0.000244141	P	0.000244141	P	0.000244141	P	0.000244141	P	0.000244141	P	0.000244141	P	0.000244141	P	0.000732422	P
Os.10425.1.S1_at	P	0.000244141	P	0.000244141	P	0.000244141	P	0.00195313	P	0.000244141	P	0.000244141	P	0.000244141	P	0.000732422	P	0.000244141	P	0.000732422	P	0.000244141	P	0.000244141	P	0.000244141	P	0.000244141	P	0.000244141	P	0.000732422	P	0.000244141	P	0.000244141	P	0.000244141	P	0.000244141	P	0.000244141	P	0.000244141	P	0.000244141	P	0.000244141	P
Os.10426.1.S1_at	P	0.000244141	P	0.000244141	P	0.000732422	A	0.466064	A	0.5	A	0.5	P	0.000732422	P	0.000244141	P	0.000732422	P	0.000732422	P	0.000244141	P	0.000244141	P	0.000244141	P	0.000732422	P	0.000244141	P	0.000732422	P	0.000244141	P	0.000732422	P	0.000732422	P	0.000244141	P	0.000732422	P	0.000244141	P	0.000244141	P	0.000732422	P
Os.10427.1.S1_a_at	P	0.000732422	P	0.000732422	P	0.00195313	P	0.000732422	P	0.000732422	P	0.000732422	M	0.0437012	A	0.19458	A	0.334473	P	0.00415039	P	0.000732422	P	0.0012207	P	0.00415039	P	0.0141602	P	0.000732422	P	0.0012207	P	0.000732422	P	0.00195313	P	0.0012207	P	0.00585938	P	0.000732422	P	0.00415039	P	0.00585938	P	0.0141602	P
Os.10428.1.S1_at	M	0.0561523	A	0.27417	M	0.0461426	A	0.753906	A	0.533936	A	0.533936	P	0.000732422	P	0.000732422	P	0.000244141	P	0.000732422	P	0.000244141	P	0.000732422	P	0.000732422	P	0.00195313	P	0.000244141	P	0.0375977	M	0.0461426	A	0.111572	A	0.5	A	0.303711	A	0.246094	A	0.111572	A	0.0805664	A	0.219482	A
Os.10430.1.S1_at	A	0.19458	P	0.0302734	A	0.27417	A	0.246094	A	0.366211	A	0.366211	P	0.0012207	P	0.000244141	P	0.000244141	P	0.00805664	A	0.366211	P	0.000732422	A	0.303711	A	0.19458	A	0.398926	A	0.398926	A	0.067627	A	0.334473	A	0.5	A	0.0805664	A	0.19458	A	0.111572	A	0.19458	A	0.432373	A
Os.10433.1.S1_at	P	0.000244141	P	0.000244141	P	0.000244141	P	0.000244141	P	0.000244141	P	0.000244141	P	0.000244141	P	0.000244141	P	0.000244141	P	0.000244141	P	0.000244141	P	0.000244141	P	0.000244141	P	0.000244141	P	0.000244141	P	0.000244141	P	0.000244141	P	0.000244141	P	0.000244141	P	0.000244141	P	0.000244141	P	0.000244141	P	0.000244141	P	0.000244141	P
Os.10435.1.S1_at	A	0.432373	A	0.303711	A	0.398926	A	0.753906	A	0.665527	A	0.665527	P	0.000244141	P	0.000244141	P	0.000244141	P	0.0107422	P	0.0239258	P	0.00805664	A	0.0952148	A	0.633789	A	0.601074	A	0.27417	A	0.067627	A	0.19458	M	0.0461426	M	0.0461426	P	0.00195313	A	0.219482	P	0.0375977	P	0.0302734	A
Os.10437.1.S1_at	P	0.000244141	P	0.000244141	P	0.000244141	P	0.000244141	P	0.000244141	P	0.000244141	P	0.000244141	P	0.000244141	P	0.000244141	P	0.000244141	P	0.000244141	P	0.000244141	P	0.000244141	P	0.000244141	P	0.000244141	P	0.000244141	P	0.000244141	P	0.000244141	P	0.000244141	P	0.000244141	P	0.000244141	P	0.000244141	P	0.000244141	P	0.000244141	P
Os.10438.1.S1_at	P	0.000244141	P	0.000244141	P	0.000244141	P	0.000244141	P	0.000244141	P	0.000244141	P	0.000244141	P	0.000244141	P	0.000244141	P	0.000244141	P	0.000244141	P	0.000244141	P	0.000244141	P	0.000244141	P	0.000244141	P	0.000244141	P	0.000244141	P	0.000244141	P	0.000244141	P	0.000244141	P	0.000244141	P	0.000244141	P	0.000244141	P	0.000244141	P
Os.1044.1.S1_at	P	0.000244141	P	0.000244141	P	0.000244141	P	0.000244141	P	0.000244141	P	0.000244141	P	0.000244141	P	0.000244141	P	0.000244141	P	0.000244141	P	0.000244141	P	0.000244141	P	0.000244141	P	0.000244141	P	0.000732422	P	0.000244141	P	0.000244141	P	0.000244141	P	0.000244141	P	0.000244141	P	0.000244141	P	0.000244141	P	0.000244141	P	0.000244141	P
Os.10440.1.S1_a_at	P	0.000244141	P	0.000244141	P	0.000244141	P	0.000244141	P	0.000244141	P	0.000244141	P	0.000732422	P	0.000244141	P	0.000244141	P	0.000244141	P	0.000244141	P	0.000244141	P	0.000244141	P	0.000244141	P	0.000244141	P	0.000244141	P	0.000244141	P	0.000244141	P	0.000244141	P	0.000244141	P	0.000244141	P	0.00195313	P	0.000732422	P	0.000244141	P
Os.10441.1.S1_at	A	0.753906	A	0.665527	A	0.5	A	0.601074	A	0.219482	A	0.219482	P	0.0239258	M	0.0461426	M	0.0561523	A	0.432373	A	0.432373	A	0.27417	M	0.0461426	A	0.149658	A	0.171387	A	0.0805664	A	0.129639	A	0.0952148	A	0.0952148	A	0.0952148	P	0.0302734	A	0.129639	A	0.149658	A	0.246094	A
Os.10442.1.S1_at	P	0.000244141	P	0.000244141	P	0.000244141	P	0.000244141	P	0.000244141	P	0.000244141	P	0.000244141	P	0.000732422	P	0.000244141	P	0.000244141	P	0.000244141	P	0.000244141	P	0.000244141	P	0.000732422	P	0.000244141	P	0.000244141	P	0.000244141	P	0.000244141	P	0.000244141	P	0.000244141	P	0.000244141	P	0.000244141	P	0.000244141	P	0.000244141	P
Os.10442.1.S2_at	A	0.633789	A	0.303711	A	0.303711	A	0.601074	A	0.219482	A	0.219482	A	0.27417	A	0.303711	A	0.398926	A	0.19458	A	0.466064	A	0.432373	A	0.366211	A	0.657471	A	0.27417	A	0.398926	A	0.303711	A	0.601074	A	0.398926	A	0.171387	A	0.601074	A	0.129639	P	0.00292969	M	0.0561523	P
Os.10443.1.S1_at	P	0.0107422	P	0.00805664	P	0.00585938	P	0.00805664	P	0.00292969	P	0.00292969	P	0.00805664	P	0.0107422	P	0.0185547	P	0.0107422	P	0.0141602	P	0.0141602	A	0.067627	M	0.0461426	A	0.0805664	P	0.0185547	P	0.00805664	P	0.0239258	P	0.00805664	P	0.0107422	P	0.00415039	P	0.0239258	P	0.0185547	M	0.0461426	A
Os.10444.1.S1_at	P	0.00805664	A	0.533936	P	0.00585938	A	0.753906	P	0.000732422	P	0.000732422	P	0.00415039	A	0.0805664	M	0.0561523	A	0.72583	A	0.567627	P	0.0185547	A	0.533936	A	0.828613	A	0.72583	A	0.5	A	0.850342	A	0.850342	A	0.943848	A	0.633789	A	0.633789	A	0.533936	A	0.80542	A	0.27417	A
Os.10447.1.S1_at	P	0.000244141	P	0.000244141	P	0.000244141	P	0.000244141	P	0.000244141	P	0.000244141	P	0.000732422	P	0.000732422	P	0.000732422	P	0.000244141	P	0.000244141	P	0.000732422	P	0.000244141	P	0.000244141	P	0.000244141	P	0.000244141	P	0.000244141	P	0.000244141	P	0.000732422	P	0.000732422	P	0.000244141	P	0.000244141	P	0.000244141	P	0.000244141	P
Os.10449.1.S1_a_at	P	0.000244141	P	0.0012207	P	0.000732422	P	0.000244141	P	0.000244141	P	0.000244141	P	0.000244141	P	0.000732422	P	0.000244141	P	0.000244141	P	0.000732422	P	0.000244141	P	0.000244141	P	0.000732422	P	0.000244141	P	0.000244141	P	0.000244141	P	0.000244141	P	0.000244141	P	0.000244141	P	0.000244141	P	0.000732422	P	0.000244141	P	0.000732422	P
Os.10450.1.S1_at	P	0.000244141	P	0.000244141	P	0.000244141	P	0.000244141	P	0.000244141	P	0.000244141	P	0.000244141	P	0.000244141	P	0.000244141	P	0.000244141	P	0.000244141	P	0.000244141	P	0.000244141	P	0.000244141	P	0.000244141	P	0.000244141	P	0.000244141	P	0.000244141	P	0.000244141	P	0.000244141	P	0.000244141	P	0.000244141	P	0.000244141	P	0.000244141	P
Os.10451.1.S1_at	P	0.000732422	P	0.000244141	P	0.000244141	P	0.000244141	P	0.000244141	P	0.000244141	P	0.000244141	P	0.0012207	P	0.000244141	P	0.0012207	P	0.000244141	P	0.000244141	P	0.000244141	P	0.000732422	P	0.000732422	P	0.000244141	P	0.000244141	P	0.000732422	P	0.000244141	P	0.000244141	P	0.000244141	P	0.000732422	P	0.000244141	P	0.000244141	P
Os.10451.2.S1_at	P	0.000244141	P	0.000244141	P	0.000244141	P	0.000244141	P	0.000244141	P	0.000244141	P	0.000244141	P	0.000244141	P	0.000244141	P	0.000244141	P	0.000244141	P	0.000244141	P	0.000244141	P	0.000244141	P	0.000244141	P	0.000244141	P	0.000244141	P	0.000244141	P	0.000244141	P	0.000244141	P	0.000244141	P	0.000244141	P	0.000244141	P	0.000244141	P
Os.10452.1.S1_at	P	0.00415039	A	0.171387	P	0.000732422	M	0.0561523	P	0.000732422	P	0.000732422	A	0.0805664	M	0.0561523	P	0.0141602	P	0.0375977	M	0.0461426	P	0.0012207	P	0.000244141	P	0.000244141	P	0.000244141	P	0.000244141	P	0.000244141	P	0.000244141	P	0.000732422	P	0.000244141	P	0.000244141	P	0.00585938	P	0.0141602	P	0.00292969	A
Os.10453.1.S1_at	P	0.000244141	P	0.000244141	P	0.000244141	P	0.000244141	P	0.000244141	P	0.000244141	P	0.000244141	P	0.000244141	P	0.000244141	P	0.000244141	P	0.000244141	P	0.000244141	P	0.000244141	P	0.000244141	P	0.000244141	P	0.000244141	P	0.000244141	P	0.000244141	P	0.000244141	P	0.000244141	P	0.000244141	P	0.000244141	P	0.000244141	P	0.000244141	P
Os.10454.1.S1_a_at	P	0.000244141	P	0.000244141	P	0.000244141	P	0.000244141	P	0.000244141	P	0.000244141	P	0.000244141	P	0.0012207	P	0.00195313	P	0.000244141	P	0.000244141	P	0.000244141	P	0.00195313	P	0.000244141	P	0.00195313	P	0.000244141	P	0.0012207	P	0.000732422	P	0.0012207	P	0.00585938	P	0.000732422	P	0.000244141	P	0.000244141	P	0.000244141	P
Os.10455.1.S1_at	P	0.0141602	P	0.0239258	P	0.0239258	A	0.665527	A	0.932373	A	0.932373	P	0.000732422	P	0.000244141	P	0.000244141	P	0.000732422	P	0.000732422	P	0.000244141	P	0.000244141	P	0.000732422	P	0.000244141	P	0.000732422	P	0.000244141	P	0.000732422	P	0.00195313	P	0.0012207	P	0.0012207	P	0.000732422	P	0.0012207	P	0.00195313	A
Os.10456.1.S1_at	A	0.129639	A	0.533936	A	0.5	A	0.27417	A	0.334473	A	0.334473	P	0.0239258	A	0.466064	A	0.129639	A	0.171387	A	0.149658	A	0.0771484	A	0.067627	P	0.0107422	A	0.149658	A	0.067627	M	0.0561523	A	0.219482	M	0.0461426	A	0.0805664	P	0.0375977	A	0.129639	A	0.27417	A	0.845215	P
Os.10458.1.S1_at	P	0.000244141	P	0.000244141	P	0.000244141	P	0.000244141	P	0.000244141	P	0.000244141	P	0.000244141	P	0.000244141	P	0.000244141	P	0.000244141	P	0.000244141	P	0.000244141	P	0.000244141	P	0.000244141	P	0.000244141	P	0.000244141	P	0.000244141	P	0.000244141	P	0.000244141	P	0.000244141	P	0.000244141	P	0.000244141	P	0.000244141	P	0.000244141	P
Os.10460.1.S1_at	P	0.00415039	P	0.00585938	P	0.00195313	P	0.00805664	P	0.00415039	P	0.00415039	P	0.0107422	P	0.00292969	P	0.0012207	P	0.00292969	P	0.000244141	P	0.0012207	P	0.00195313	P	0.00805664	P	0.000732422	P	0.00585938	P	0.0012207	P	0.00195313	P	0.0107422	P	0.00195313	P	0.00195313	P	0.0141602	P	0.00415039	P	0.000732422	P
Os.10464.1.S1_at	P	0.0012207	P	0.000732422	P	0.000732422	P	0.000244141	P	0.000244141	P	0.000244141	P	0.000244141	P	0.000244141	P	0.000244141	P	0.000732422	P	0.000732422	P	0.000732422	P	0.000244141	P	0.000244141	P	0.000244141	P	0.000244141	P	0.000244141	P	0.000244141	P	0.000244141	P	0.000244141	P	0.000244141	P	0.000244141	P	0.000732422	P	0.000244141	P
Os.10465.1.S1_at	P	0.000244141	P	0.000244141	P	0.000244141	P	0.000244141	P	0.000244141	P	0.000244141	P	0.000244141	P	0.000244141	P	0.000244141	P	0.000244141	P	0.000244141	P	0.000244141	P	0.000244141	P	0.000244141	P	0.000244141	P	0.000244141	P	0.000244141	P	0.000244141	P	0.000244141	P	0.000244141	P	0.000244141	P	0.000244141	P	0.000244141	P	0.000244141	P
Os.10466.1.S1_at	P	0.000244141	P	0.000244141	P	0.000244141	P	0.000244141	P	0.000244141	P	0.000244141	P	0.000244141	P	0.000244141	P	0.000244141	P	0.000244141	P	0.000244141	P	0.000244141	P	0.000244141	P	0.000244141	P	0.000244141	P	0.000244141	P	0.000244141	P	0.000244141	P	0.000244141	P	0.000244141	P	0.000244141	P	0.000244141	P	0.000244141	P	0.000244141	P
Os.10468.1.S1_at	A	0.246094	A	0.0805664	P	0.0239258	M	0.0561523	A	0.067627	A	0.067627	P	0.00195313	P	0.00585938	P	0.00195313	P	0.00415039	P	0.00415039	P	0.00195313	P	0.000732422	P	0.000732422	P	0.0012207	P	0.000244141	P	0.000732422	P	0.000244141	P	0.000244141	P	0.000732422	P	0.000244141	P	0.000732422	P	0.0012207	P	0.000732422	P
Os.10469.1.S1_at	P	0.000244141	P	0.000732422	P	0.000244141	P	0.000244141	P	0.000732422	P	0.000732422	P	0.0012207	P	0.000732422	P	0.00195313	P	0.000732422	P	0.000732422	P	0.000244141	P	0.000244141	P	0.000244141	P	0.000244141	P	0.000732422	P	0.000244141	P	0.000244141	P	0.000244141	P	0.000244141	P	0.000244141	P	0.000244141	P	0.000244141	P	0.000244141	P
Os.10470.1.S1_s_at	P	0.000244141	P	0.000244141	P	0.000244141	P	0.000244141	P	0.000244141	P	0.000244141	P	0.000244141	P	0.000244141	P	0.000244141	P	0.000244141	P	0.000244141	P	0.000244141	P	0.000244141	P	0.000244141	P	0.000244141	P	0.000244141	P	0.000244141	P	0.000244141	P	0.000244141	P	0.000244141	P	0.000244141	P	0.000244141	P	0.000244141	P	0.000244141	A
Os.10471.1.S1_a_at	P	0.000244141	P	0.000244141	P	0.000244141	P	0.000244141	P	0.000244141	P	0.000244141	P	0.000244141	P	0.000244141	P	0.000244141	P	0.000244141	P	0.000244141	P	0.000244141	P	0.000244141	P	0.000244141	P	0.000244141	P	0.000244141	P	0.000244141	P	0.000244141	P	0.000244141	P	0.000244141	P	0.000244141	P	0.000244141	P	0.000244141	P	0.000244141	P
Os.10472.1.S1_a_at	P	0.000244141	P	0.000244141	P	0.000244141	P	0.000732422	P	0.000732422	P	0.000732422	P	0.000244141	P	0.000244141	P	0.000244141	P	0.000244141	P	0.000244141	P	0.000244141	P	0.000244141	P	0.000244141	P	0.000244141	P	0.000244141	P	0.000244141	P	0.000244141	P	0.000244141	P	0.000244141	P	0.000244141	P	0.000244141	P	0.000244141	P	0.000244141	P
Os.10473.1.S1_at	P	0.000244141	P	0.000244141	P	0.000244141	P	0.000244141	P	0.000244141	P	0.000244141	P	0.000244141	P	0.000244141	P	0.000244141	P	0.000244141	P	0.000244141	P	0.000244141	P	0.000244141	P	0.000244141	P	0.000732422	P	0.000732422	P	0.000244141	P	0.000244141	P	0.000244141	P	0.000244141	P	0.000244141	P	0.000244141	P	0.000244141	P	0.000244141	P
Os.10474.1.S1_s_at	P	0.000244141	P	0.00292969	P	0.000244141	P	0.000244141	P	0.000244141	P	0.000244141	P	0.000244141	P	0.000244141	P	0.000244141	P	0.000244141	P	0.000244141	P	0.000244141	P	0.000244141	P	0.000244141	P	0.000244141	P	0.000244141	P	0.000244141	P	0.000244141	P	0.000244141	P	0.000244141	P	0.000244141	P	0.000244141	P	0.000244141	P	0.000244141	P
Os.10475.1.A1_at	P	0.0012207	P	0.0012207	P	0.000732422	P	0.000244141	P	0.00195313	P	0.00195313	P	0.000244141	P	0.000244141	P	0.000244141	P	0.000732422	P	0.000244141	P	0.000244141	P	0.000244141	P	0.000732422	P	0.00195313	P	0.000244141	P	0.000244141	P	0.000244141	P	0.000244141	P	0.000244141	P	0.000244141	P	0.000244141	P	0.000244141	P	0.000244141	P
Os.10476.1.S1_at	P	0.000732422	P	0.000244141	P	0.000244141	P	0.00195313	P	0.000732422	P	0.000732422	P	0.000244141	P	0.000244141	P	0.000244141	P	0.000244141	P	0.000732422	P	0.00195313	P	0.000732422	P	0.000732422	P	0.000244141	P	0.000732422	P	0.0012207	P	0.0012207	P	0.00195313	P	0.00195313	P	0.000732422	P	0.0012207	P	0.000732422	P	0.000244141	P
Os.10477.1.S1_at	P	0.000732422	P	0.000732422	P	0.000244141	P	0.00195313	P	0.000732422	P	0.000732422	P	0.000244141	P	0.000244141	P	0.000244141	P	0.000732422	P	0.000244141	P	0.000244141	P	0.000244141	P	0.000244141	P	0.000244141	P	0.000244141	P	0.000244141	P	0.000244141	P	0.000244141	P	0.000244141	P	0.000244141	P	0.000244141	P	0.000244141	P	0.000244141	P
Os.10478.1.S1_at	P	0.000244141	P	0.000244141	P	0.000244141	P	0.000244141	P	0.000244141	P	0.000244141	P	0.000244141	P	0.000244141	P	0.000244141	P	0.000244141	P	0.000244141	P	0.000244141	P	0.000244141	P	0.000244141	P	0.000244141	P	0.000244141	P	0.000244141	P	0.000244141	P	0.000244141	P	0.000244141	P	0.000244141	P	0.000244141	P	0.000244141	P	0.000244141	P
Os.10482.1.S1_at	A	0.466064	A	0.398926	A	0.870361	A	0.888428	A	0.943848	A	0.943848	A	0.366211	A	0.962402	A	0.567627	A	0.828613	A	0.633789	A	0.888428	A	0.828613	A	0.98584	A	0.780518	P	0.000244141	P	0.000244141	P	0.000244141	P	0.000244141	P	0.000244141	P	0.000244141	P	0.000244141	P	0.000244141	P	0.000244141	P
Os.10483.1.S1_at	P	0.000244141	P	0.000244141	P	0.000244141	P	0.000244141	P	0.000244141	P	0.000244141	P	0.000244141	P	0.000244141	P	0.000244141	P	0.000244141	P	0.000244141	P	0.000244141	P	0.000244141	P	0.000244141	P	0.000244141	P	0.000244141	P	0.000244141	P	0.000244141	P	0.000244141	P	0.000244141	P	0.000244141	P	0.000244141	P	0.000244141	P	0.000244141	P
Os.10486.1.S1_at	P	0.000244141	P	0.000244141	P	0.000244141	P	0.000244141	P	0.000244141	P	0.000244141	P	0.000244141	P	0.000244141	P	0.000244141	P	0.000244141	P	0.000244141	P	0.000244141	P	0.000732422	P	0.000732422	P	0.000732422	P	0.0012207	P	0.00585938	P	0.0012207	P	0.000732422	P	0.000732422	P	0.00195313	P	0.00195313	P	0.0012207	P	0.00415039	P
Os.10487.1.S1_at	P	0.000244141	P	0.000244141	P	0.000244141	P	0.000244141	P	0.000244141	P	0.000244141	P	0.000244141	P	0.000244141	P	0.000244141	P	0.000732422	P	0.000732422	P	0.000244141	P	0.000244141	P	0.000732422	P	0.000244141	P	0.000244141	P	0.000732422	P	0.000732422	P	0.000244141	P	0.000244141	P	0.000244141	P	0.000244141	P	0.000244141	P	0.000732422	P
Os.10488.1.S1_at	P	0.000244141	P	0.000244141	P	0.000244141	P	0.000244141	P	0.000244141	P	0.000244141	P	0.000244141	P	0.000244141	P	0.000244141	P	0.000244141	P	0.000244141	P	0.000244141	P	0.000244141	P	0.000244141	P	0.000244141	P	0.000244141	P	0.000244141	P	0.000244141	P	0.000244141	P	0.000244141	P	0.000244141	P	0.000244141	P	0.000244141	P	0.000244141	P
Os.10490.1.S1_at	P	0.000244141	P	0.000244141	P	0.000244141	M	0.0561523	A	0.129639	A	0.129639	P	0.000244141	P	0.000244141	P	0.000244141	P	0.000244141	P	0.000244141	P	0.000244141	P	0.000244141	P	0.000244141	P	0.000244141	P	0.000244141	P	0.000244141	P	0.000244141	P	0.000732422	P	0.0012207	P	0.000732422	P	0.000244141	P	0.000244141	P	0.000244141	P
Os.10491.1.S1_at	P	0.0302734	P	0.0375977	P	0.0302734	M	0.0561523	P	0.0302734	P	0.0302734	P	0.00415039	P	0.00415039	P	0.00805664	P	0.029541	P	0.0185547	P	0.0302734	P	0.00585938	P	0.00415039	P	0.00415039	P	0.0012207	P	0.0012207	P	0.00292969	P	0.0141602	P	0.0107422	P	0.00805664	P	0.00292969	P	0.00195313	P	0.00805664	P
Os.10492.1.S1_at	P	0.000244141	P	0.000244141	P	0.000244141	P	0.000244141	P	0.000244141	P	0.000244141	P	0.000244141	P	0.000244141	P	0.000244141	P	0.000732422	P	0.000244141	P	0.000244141	P	0.000732422	P	0.000732422	P	0.00195313	P	0.000244141	P	0.000244141	P	0.000244141	P	0.00292969	P	0.0012207	P	0.00292969	P	0.000244141	P	0.000244141	P	0.000244141	P
Os.10493.1.S1_at	P	0.000732422	P	0.00292969	P	0.000732422	P	0.00805664	P	0.0012207	P	0.0012207	A	0.129639	A	0.0952148	A	0.111572	P	0.000244141	P	0.000244141	P	0.000244141	P	0.0141602	A	0.129639	P	0.00415039	P	0.00195313	P	0.00292969	P	0.0012207	P	0.00195313	P	0.000732422	P	0.0012207	P	0.0012207	P	0.00585938	P	0.000732422	P
Os.10494.1.S1_at	A	0.80542	A	0.976074	A	0.976074	A	0.27417	A	0.904785	A	0.904785	P	0.000244141	P	0.000244141	P	0.000244141	P	0.000244141	P	0.000732422	P	0.000244141	P	0.00195313	P	0.00415039	P	0.00195313	P	0.000244141	P	0.000244141	P	0.000244141	P	0.000244141	P	0.000244141	P	0.000244141	P	0.000244141	P	0.000244141	P	0.000244141	P
Os.10495.1.S1_at	P	0.000244141	P	0.000244141	P	0.000244141	P	0.000244141	P	0.000244141	P	0.000244141	P	0.000244141	P	0.000244141	P	0.000244141	P	0.000244141	P	0.000244141	P	0.000244141	P	0.000244141	P	0.000244141	P	0.000244141	P	0.000244141	P	0.000244141	P	0.000244141	P	0.000244141	P	0.000244141	P	0.000244141	P	0.000244141	P	0.000244141	P	0.000244141	P
Os.10496.1.S1_at	P	0.000244141	P	0.000244141	P	0.000732422	P	0.000732422	P	0.000732422	P	0.000732422	P	0.000244141	P	0.000244141	P	0.000244141	P	0.000732422	P	0.000244141	P	0.000244141	P	0.000244141	P	0.000244141	P	0.000244141	P	0.000244141	P	0.000244141	P	0.000244141	P	0.000732422	P	0.000732422	P	0.000732422	P	0.000244141	P	0.000732422	P	0.000732422	P
Os.10497.1.S1_s_at	P	0.00585938	P	0.0012207	P	0.000244141	P	0.000244141	P	0.000244141	P	0.000244141	A	0.303711	A	0.953857	A	0.665527	P	0.000244141	P	0.000244141	P	0.000244141	A	0.870361	A	0.822998	A	0.665527	P	0.0239258	A	0.533936	P	0.00415039	P	0.000244141	P	0.000244141	P	0.000244141	P	0.000244141	P	0.000244141	P	0.000244141	P
Os.10498.1.S1_at	A	0.559082	A	0.665527	A	0.567627	A	0.111572	A	0.165771	A	0.165771	A	0.067627	A	0.366211	A	0.129639	A	0.45752	A	0.533936	A	0.72583	A	0.72583	A	0.633789	A	0.601074	A	0.432373	A	0.533936	A	0.753906	A	0.129639	A	0.491699	A	0.780518	A	0.828613	A	0.27417	A	0.850342	A
Os.10499.1.S1_at	P	0.000244141	P	0.000244141	P	0.000244141	P	0.000244141	P	0.000244141	P	0.000244141	P	0.000244141	P	0.000244141	P	0.000244141	P	0.000244141	P	0.000244141	P	0.000244141	P	0.000244141	P	0.000244141	P	0.000244141	P	0.000244141	P	0.000244141	P	0.000244141	P	0.000244141	P	0.000244141	P	0.000244141	P	0.000244141	P	0.000244141	P	0.000244141	P
Os.10500.1.S1_at	P	0.000244141	P	0.000244141	P	0.000244141	P	0.000244141	P	0.000244141	P	0.000244141	P	0.000244141	P	0.000244141	P	0.000244141	P	0.000244141	P	0.000244141	P	0.000244141	P	0.000244141	P	0.000244141	P	0.000244141	P	0.000244141	P	0.000244141	P	0.000244141	P	0.000244141	P	0.000244141	P	0.000244141	P	0.000244141	P	0.000244141	P	0.000244141	P
Os.10501.1.S1_at	P	0.000244141	P	0.000244141	P	0.000732422	P	0.000244141	P	0.0012207	P	0.0012207	P	0.000732422	P	0.000244141	P	0.0107422	P	0.000732422	P	0.000732422	P	0.000732422	P	0.000732422	P	0.000732422	P	0.000732422	P	0.000732422	P	0.000732422	P	0.000244141	P	0.000244141	P	0.000732422	P	0.000732422	P	0.000732422	P	0.000732422	P	0.000732422	P
Os.10502.1.S1_at	P	0.00585938	A	0.067627	M	0.0461426	M	0.0561523	P	0.0141602	P	0.0141602	A	0.19458	A	0.303711	A	0.398926	A	0.171387	A	0.149658	A	0.219482	A	0.0649414	A	0.188721	P	0.00415039	A	0.171387	A	0.0952148	P	0.0185547	A	0.067627	A	0.19458	M	0.0561523	M	0.0561523	A	0.111572	A	0.219482	A
Os.10503.1.S1_at	P	0.000244141	P	0.000244141	P	0.000244141	P	0.000244141	P	0.000244141	P	0.000244141	P	0.000244141	P	0.000244141	P	0.000244141	P	0.000244141	P	0.000244141	P	0.000244141	P	0.000244141	P	0.000244141	P	0.000244141	P	0.000244141	P	0.000244141	P	0.000244141	P	0.000244141	P	0.000244141	P	0.000244141	P	0.000244141	P	0.000244141	P	0.000244141	P
Os.10504.1.S1_at	P	0.000732422	P	0.000732422	P	0.000244141	P	0.000732422	P	0.0012207	P	0.0012207	P	0.000244141	P	0.000244141	P	0.000244141	P	0.000244141	P	0.000244141	P	0.000732422	P	0.000732422	P	0.000244141	P	0.000244141	P	0.000244141	P	0.0012207	P	0.0012207	P	0.00195313	P	0.000732422	P	0.000244141	P	0.000732422	P	0.0012207	P	0.00195313	P
Os.10505.1.S1_a_at	P	0.000732422	P	0.000244141	P	0.000732422	P	0.00292969	P	0.00415039	P	0.00415039	P	0.0302734	P	0.0375977	P	0.0141602	P	0.0141602	P	0.0239258	P	0.0239258	A	0.366211	A	0.601074	A	0.466064	A	0.466064	A	0.633789	A	0.567627	A	0.366211	A	0.366211	A	0.0952148	P	0.0239258	M	0.0561523	P	0.0141602	A
Os.10506.1.S1_at	A	0.144775	A	0.932373	A	0.72583	A	0.567627	A	0.567627	A	0.567627	A	0.870361	A	0.919434	A	0.901123	A	0.29541	A	0.780518	P	0.00585938	P	0.0185547	A	0.398926	A	0.067627	A	0.432373	A	0.0805664	A	0.0952148	A	0.557861	A	0.129639	A	0.111572	A	0.753906	A	0.533936	A	0.5	A
Os.10507.1.S1_at	P	0.0141602	P	0.00195313	P	0.00195313	P	0.0239258	P	0.0185547	P	0.0185547	P	0.000732422	P	0.000732422	P	0.000244141	P	0.000244141	P	0.000732422	P	0.000244141	P	0.000244141	P	0.000732422	P	0.000244141	P	0.000244141	P	0.000244141	P	0.000244141	P	0.000244141	P	0.000244141	P	0.000244141	P	0.000244141	P	0.000244141	P	0.000244141	A
Os.10509.1.S1_at	P	0.000244141	P	0.0012207	P	0.000244141	P	0.00195313	P	0.000244141	P	0.000244141	P	0.00195313	P	0.00415039	P	0.00195313	P	0.000732422	P	0.000244141	P	0.000732422	P	0.000244141	P	0.000244141	P	0.000244141	P	0.000244141	P	0.000244141	P	0.00195313	P	0.0012207	P	0.000244141	P	0.000732422	P	0.000244141	P	0.000244141	P	0.000244141	P
Os.10510.1.S1_at	P	0.000244141	P	0.000244141	P	0.000244141	P	0.000244141	P	0.000244141	P	0.000244141	P	0.000244141	P	0.000244141	P	0.000244141	P	0.000244141	P	0.000244141	P	0.000244141	P	0.000244141	P	0.000732422	P	0.000244141	P	0.0185547	P	0.0239258	P	0.00415039	P	0.000244141	P	0.000244141	P	0.000244141	P	0.000244141	P	0.000244141	P	0.000732422	P
Os.10512.1.S1_at	P	0.000244141	P	0.000244141	P	0.000244141	P	0.000244141	P	0.000244141	P	0.000244141	P	0.000244141	P	0.000244141	P	0.000244141	P	0.000244141	P	0.000244141	P	0.000244141	P	0.000244141	P	0.000244141	P	0.000244141	P	0.000244141	P	0.000244141	P	0.000244141	P	0.000244141	P	0.000244141	P	0.000244141	P	0.000244141	P	0.000244141	P	0.000244141	P
Os.10514.1.S1_at	A	0.80542	A	0.753906	A	0.953857	A	0.962402	A	0.870361	A	0.870361	A	0.828613	A	0.456787	A	0.904785	A	0.850342	A	0.904785	A	0.969727	A	0.953857	A	0.888428	A	0.969727	A	0.99585	A	0.633789	A	0.962402	A	0.665527	A	0.80542	A	0.696289	A	0.999756	A	0.919434	A	0.962402	A
Os.10515.1.S1_s_at	P	0.0239258	P	0.0134277	P	0.0239258	A	0.111572	P	0.0302734	P	0.0302734	P	0.0239258	P	0.0239258	P	0.0239258	P	0.0239258	P	0.0239258	P	0.0239258	P	0.0141602	P	0.00585938	P	0.00415039	P	0.00585938	P	0.00415039	P	0.00805664	P	0.00415039	P	0.0012207	P	0.000732422	P	0.0239258	P	0.0239258	P	0.0239258	P
Os.10518.1.S1_at	P	0.000244141	P	0.000244141	P	0.000244141	P	0.000244141	P	0.000244141	P	0.000244141	P	0.000244141	P	0.000244141	P	0.000244141	P	0.000244141	P	0.000244141	P	0.000244141	P	0.000244141	P	0.000244141	P	0.000244141	P	0.000244141	P	0.000244141	P	0.000244141	P	0.000244141	P	0.000244141	P	0.000244141	P	0.000244141	P	0.000244141	P	0.000244141	P
Os.10521.1.S1_at	P	0.000244141	P	0.000732422	P	0.000244141	P	0.00195313	P	0.000732422	P	0.000732422	P	0.0239258	M	0.0539551	A	0.067627	P	0.00415039	P	0.00415039	P	0.00195313	P	0.0185547	P	0.0375977	P	0.0141602	P	0.0375977	A	0.246094	A	0.246094	P	0.00585938	P	0.0107422	P	0.00585938	P	0.00805664	P	0.00805664	P	0.00415039	P
Os.10522.2.S1_at	P	0.000244141	P	0.000244141	P	0.000244141	A	0.303711	P	0.000732422	P	0.000732422	A	0.72583	A	0.129639	A	0.780518	P	0.000244141	P	0.000244141	P	0.000244141	A	0.0952148	A	0.149658	A	0.19458	A	0.665527	A	0.303711	A	0.111572	A	0.111572	P	0.0375977	P	0.0239258	A	0.533936	A	0.665527	A	0.366211	A
Os.10524.1.S1_x_at	P	0.000732422	P	0.000244141	P	0.000732422	P	0.000732422	P	0.00805664	P	0.00805664	P	0.0375977	P	0.0375977	A	0.067627	P	0.000244141	P	0.000244141	P	0.000244141	P	0.0012207	P	0.000244141	P	0.00585938	A	0.246094	A	0.0952148	A	0.149658	P	0.00195313	P	0.000732422	P	0.0012207	P	0.000732422	P	0.000244141	P	0.00585938	P
Os.10525.1.S1_at	A	0.870361	A	0.696289	A	0.822998	A	0.5	A	0.246094	A	0.246094	P	0.000244141	P	0.000244141	P	0.000244141	P	0.00805664	P	0.000244141	P	0.000244141	A	0.665527	A	0.780518	A	0.466064	A	0.72583	A	0.696289	A	0.780518	A	0.219482	A	0.398926	A	0.246094	P	0.000244141	P	0.00585938	P	0.0107422	A
Os.10526.1.S1_a_at	P	0.000244141	P	0.000244141	P	0.000244141	P	0.000244141	P	0.000244141	P	0.000244141	P	0.000244141	P	0.000244141	P	0.000244141	P	0.000244141	P	0.000244141	P	0.000244141	P	0.000244141	P	0.000244141	P	0.000244141	P	0.000244141	P	0.000244141	P	0.000244141	P	0.000244141	P	0.000244141	P	0.000244141	P	0.000244141	P	0.000244141	P	0.000244141	P
Os.10527.1.S3_a_at	P	0.000244141	P	0.000244141	P	0.000244141	P	0.000244141	P	0.000244141	P	0.000244141	P	0.000244141	P	0.000244141	P	0.000244141	P	0.000244141	P	0.000244141	P	0.000244141	P	0.000244141	P	0.000244141	P	0.000244141	P	0.000244141	P	0.000244141	P	0.000244141	P	0.000244141	P	0.000244141	P	0.000244141	P	0.000244141	P	0.000244141	P	0.000244141	P
Os.10528.1.S1_s_at	P	0.0185547	P	0.00195313	P	0.0375977	A	0.696289	A	0.0952148	A	0.0952148	P	0.00292969	P	0.0012207	P	0.000244141	P	0.0107422	P	0.0141602	P	0.00292969	P	0.0185547	M	0.0461426	P	0.0239258	P	0.0185547	P	0.00585938	P	0.00195313	P	0.0107422	P	0.00805664	P	0.00585938	P	0.0185547	P	0.0239258	P	0.0185547	A
Os.10529.1.S1_s_at	A	0.19458	P	0.0302734	A	0.303711	A	0.0952148	A	0.219482	A	0.219482	P	0.00415039	P	0.00585938	P	0.00415039	P	0.0185547	P	0.0185547	P	0.0239258	P	0.0012207	P	0.000732422	P	0.0012207	P	0.00195313	P	0.000732422	P	0.00195313	P	0.000732422	P	0.000732422	P	0.000244141	P	0.00195313	P	0.0012207	P	0.0012207	P
Os.10530.1.S1_at	P	0.00415039	P	0.00292969	P	0.00292969	P	0.0012207	P	0.00292969	P	0.00292969	P	0.00292969	P	0.00195313	P	0.00195313	P	0.00415039	P	0.0012207	P	0.00195313	P	0.0012207	P	0.0012207	P	0.0012207	P	0.00415039	P	0.0012207	P	0.00415039	P	0.00195313	P	0.00292969	P	0.00292969	P	0.000732422	P	0.00415039	P	0.000732422	P
Os.10531.1.S1_at	P	0.000244141	P	0.000244141	P	0.000244141	P	0.000244141	P	0.000244141	P	0.000244141	P	0.000244141	P	0.000244141	P	0.000244141	P	0.000244141	P	0.000244141	P	0.000244141	P	0.000244141	P	0.000244141	P	0.000244141	P	0.000244141	P	0.000244141	P	0.000244141	P	0.000244141	P	0.000244141	P	0.000244141	P	0.000244141	P	0.000244141	P	0.000244141	P
Os.10532.1.S1_s_at	P	0.000732422	P	0.0012207	P	0.000244141	P	0.000732422	P	0.000732422	P	0.000732422	P	0.000244141	P	0.000244141	P	0.000244141	P	0.000244141	P	0.000732422	P	0.000244141	P	0.000244141	P	0.000732422	P	0.000244141	P	0.000244141	P	0.000244141	P	0.000244141	P	0.000244141	P	0.000244141	P	0.000244141	P	0.000244141	P	0.000244141	P	0.000732422	P
Os.10533.1.S1_at	A	0.633789	A	0.466064	A	0.533936	A	0.601074	A	0.27417	A	0.27417	P	0.0107422	P	0.0141602	P	0.00805664	P	0.00585938	P	0.00195313	P	0.0012207	P	0.000732422	P	0.0012207	P	0.000732422	P	0.00292969	P	0.00415039	P	0.000732422	P	0.00195313	P	0.00195313	P	0.00195313	P	0.0012207	P	0.0012207	P	0.000732422	P
Os.10534.1.S1_at	A	0.129639	A	0.246094	A	0.219482	A	0.633789	A	0.828613	A	0.828613	A	0.27417	A	0.633789	A	0.398926	P	0.000244141	P	0.000244141	P	0.000244141	A	0.524658	A	0.366211	A	0.80542	A	0.19458	A	0.432373	P	0.0375977	P	0.000732422	P	0.000732422	P	0.000732422	P	0.00292969	P	0.00585938	P	0.00415039	A
Os.10535.1.S1_at	A	0.601074	A	0.633789	A	0.696289	A	0.780518	A	0.466064	A	0.466064	P	0.00415039	P	0.00292969	P	0.000732422	A	0.0952148	A	0.19458	P	0.0375977	A	0.962402	A	0.888428	A	0.870361	A	0.72583	A	0.696289	A	0.753906	A	0.870361	A	0.904785	A	0.432373	A	0.27417	A	0.72583	A	0.567627	A
Os.10536.1.S1_at	A	0.334473	A	0.171387	A	0.303711	P	0.0239258	A	0.111572	A	0.111572	P	0.000732422	P	0.0012207	P	0.0012207	P	0.00195313	P	0.000244141	P	0.000244141	P	0.000244141	P	0.000244141	P	0.000244141	P	0.000732422	P	0.000244141	P	0.000732422	P	0.0012207	P	0.00292969	P	0.000732422	P	0.0012207	P	0.000732422	P	0.00292969	P
Os.10537.1.S1_at	P	0.000244141	P	0.000244141	P	0.000244141	P	0.000244141	P	0.000244141	P	0.000244141	P	0.000244141	P	0.000244141	P	0.000244141	P	0.000244141	P	0.000244141	P	0.000244141	P	0.000244141	P	0.000244141	P	0.000244141	P	0.000244141	P	0.000244141	P	0.000244141	P	0.000244141	P	0.000244141	P	0.000244141	P	0.000244141	P	0.000244141	P	0.000244141	P
Os.10539.1.S1_at	A	0.696289	A	0.888428	A	0.904785	A	0.969727	A	0.567627	A	0.567627	P	0.000244141	P	0.000244141	P	0.000244141	P	0.000244141	P	0.000244141	P	0.000244141	A	0.845215	A	0.904785	A	0.969727	A	0.601074	A	0.366211	A	0.633789	A	0.753906	A	0.696289	A	0.976074	A	0.466064	A	0.5	A	0.80542	A
Os.1054.1.A1_at	P	0.00195313	P	0.00195313	P	0.00195313	M	0.0461426	P	0.0239258	P	0.0239258	P	0.0012207	P	0.0012207	P	0.0012207	P	0.0012207	P	0.00195313	P	0.00195313	A	0.80542	A	0.5	A	0.72583	A	0.303711	A	0.753906	A	0.533936	A	0.19458	A	0.19458	A	0.129639	P	0.0175781	P	0.0375977	P	0.0375977	A
Os.10541.1.S1_at	A	0.696289	A	0.5	A	0.27417	A	0.303711	A	0.398926	A	0.398926	A	0.633789	A	0.665527	A	0.665527	A	0.398926	A	0.466064	A	0.303711	A	0.334473	A	0.850342	A	0.219482	A	0.27417	A	0.366211	A	0.219482	A	0.188477	A	0.303711	A	0.149658	A	0.633789	A	0.398926	A	0.753906	P
Os.10542.1.S1_at	P	0.0107422	P	0.00415039	P	0.00415039	P	0.0012207	P	0.00805664	P	0.00805664	P	0.00585938	P	0.00805664	P	0.0107422	P	0.0141602	M	0.0561523	P	0.00415039	P	0.00195313	P	0.00195313	P	0.00415039	P	0.00195313	P	0.00415039	P	0.00292969	P	0.00585938	P	0.00292969	P	0.00292969	P	0.00195313	P	0.0012207	P	0.00195313	P
Os.10542.1.S1_s_at	P	0.000732422	P	0.000244141	P	0.000244141	P	0.000732422	P	0.000244141	P	0.000244141	P	0.000244141	P	0.000244141	P	0.000244141	P	0.000244141	P	0.000244141	P	0.000244141	P	0.000244141	P	0.000244141	P	0.000244141	P	0.000244141	P	0.000244141	P	0.000244141	P	0.000244141	P	0.000244141	P	0.000244141	P	0.000244141	P	0.000244141	P	0.000244141	P
Os.10543.1.S1_at	P	0.0012207	P	0.0012207	P	0.000732422	P	0.000244141	P	0.000244141	P	0.000244141	P	0.000244141	P	0.000244141	P	0.000244141	P	0.000732422	P	0.0012207	P	0.000244141	P	0.000244141	P	0.000244141	P	0.000244141	P	0.000732422	P	0.00195313	P	0.0012207	P	0.000732422	P	0.000732422	P	0.000244141	P	0.000244141	P	0.000244141	P	0.000244141	P
Os.10544.1.S2_at	P	0.000244141	P	0.000244141	P	0.000244141	P	0.000244141	P	0.000244141	P	0.000244141	P	0.000244141	P	0.000244141	P	0.000244141	P	0.000244141	P	0.000244141	P	0.000244141	P	0.000244141	P	0.000244141	P	0.000244141	P	0.000244141	P	0.000244141	P	0.000244141	P	0.000244141	P	0.000244141	P	0.000244141	P	0.000244141	P	0.000244141	P	0.000244141	P
Os.10545.1.S1_at	A	0.19458	A	0.753906	A	0.219482	M	0.0461426	A	0.246094	A	0.246094	A	0.0805664	A	0.171387	A	0.067627	M	0.0561523	A	0.129639	P	0.0239258	A	0.171387	M	0.0461426	P	0.0375977	A	0.303711	A	0.27417	A	0.366211	A	0.111572	A	0.334473	A	0.0805664	A	0.219482	A	0.366211	A	0.633789	A
Os.10546.1.S1_s_at	P	0.000244141	P	0.000244141	P	0.000244141	A	0.067627	P	0.000244141	P	0.000244141	A	0.246094	A	0.246094	A	0.633789	P	0.000244141	P	0.000244141	P	0.000244141	A	0.366211	A	0.466064	A	0.466064	A	0.129639	P	0.0302734	A	0.303711	P	0.0141602	P	0.0239258	M	0.0461426	P	0.00195313	P	0.0141602	P	0.000732422	A
Os.10547.1.S1_at	P	0.000244141	P	0.000244141	P	0.000244141	P	0.000244141	P	0.000244141	P	0.000244141	P	0.000244141	P	0.000244141	P	0.000244141	P	0.000244141	P	0.000244141	P	0.000244141	P	0.000244141	P	0.000244141	P	0.000244141	P	0.000244141	P	0.000244141	P	0.000244141	P	0.000244141	P	0.000244141	P	0.000244141	P	0.000244141	P	0.000244141	P	0.000244141	P
Os.10548.1.S1_s_at	A	0.149658	A	0.398926	A	0.171387	A	0.129639	A	0.111572	A	0.111572	P	0.0302734	P	0.00292969	M	0.0461426	P	0.000732422	P	0.000732422	P	0.000244141	P	0.000732422	P	0.000244141	P	0.000244141	P	0.000244141	P	0.000244141	P	0.000244141	P	0.000244141	P	0.000244141	P	0.000244141	P	0.000244141	P	0.000244141	P	0.000244141	P
Os.10549.1.S1_at	P	0.000244141	P	0.000244141	P	0.000244141	P	0.000732422	P	0.000244141	P	0.000244141	P	0.000244141	P	0.000244141	P	0.000244141	P	0.000244141	P	0.000732422	P	0.000244141	P	0.000732422	P	0.0012207	P	0.000732422	P	0.000732422	P	0.000732422	P	0.000732422	P	0.000244141	P	0.000244141	P	0.000732422	P	0.000732422	P	0.000244141	P	0.000244141	P
Os.10550.1.S1_at	A	0.533936	A	0.696289	A	0.633789	A	0.870361	A	0.19458	A	0.19458	A	0.19458	A	0.149658	A	0.129639	A	0.398926	A	0.633789	A	0.567627	A	0.870361	A	0.888428	A	0.932373	A	0.753906	A	0.888428	A	0.870361	A	0.533936	A	0.398926	A	0.601074	A	0.904785	A	0.943848	A	0.780518	A
Os.10551.1.S1_at	P	0.000244141	P	0.000244141	P	0.000244141	P	0.000244141	P	0.000244141	P	0.000244141	P	0.000244141	P	0.000244141	P	0.000244141	P	0.000244141	P	0.000244141	P	0.000244141	P	0.000244141	P	0.000244141	P	0.000244141	P	0.000244141	P	0.000244141	P	0.000244141	P	0.000244141	P	0.000244141	P	0.000244141	P	0.000244141	P	0.000244141	P	0.000244141	P
Os.10552.1.S1_at	P	0.000244141	P	0.000244141	P	0.000244141	P	0.000244141	P	0.000244141	P	0.000244141	P	0.000244141	P	0.000244141	P	0.000244141	P	0.000244141	P	0.000244141	P	0.000244141	P	0.000244141	P	0.000244141	P	0.000244141	P	0.000244141	P	0.000244141	P	0.000244141	P	0.000244141	P	0.000244141	P	0.000244141	P	0.000244141	P	0.000244141	P	0.000244141	P
Os.10553.1.S1_s_at	P	0.000244141	P	0.000244141	P	0.000244141	P	0.000244141	P	0.000244141	P	0.000244141	P	0.000244141	P	0.000244141	P	0.000244141	P	0.000244141	P	0.000244141	P	0.000244141	P	0.000244141	P	0.000244141	P	0.000244141	P	0.000244141	P	0.000244141	P	0.000244141	P	0.000244141	P	0.000244141	P	0.000244141	P	0.000244141	P	0.000244141	P	0.000244141	P
Os.10555.1.S1_a_at	P	0.000244141	P	0.000244141	P	0.000244141	P	0.000244141	P	0.000244141	P	0.000244141	P	0.000244141	P	0.000244141	P	0.000244141	P	0.000244141	P	0.000244141	P	0.000244141	P	0.000244141	P	0.000244141	P	0.000244141	P	0.000244141	P	0.000244141	P	0.000244141	P	0.000244141	P	0.000732422	P	0.000244141	P	0.000244141	P	0.000244141	P	0.000732422	P
Os.10556.1.S1_at	P	0.000244141	P	0.000244141	P	0.000244141	A	0.334473	P	0.00195313	P	0.00195313	P	0.000244141	P	0.000244141	P	0.000244141	P	0.000244141	P	0.000244141	P	0.000244141	P	0.000244141	P	0.000244141	P	0.000244141	P	0.000244141	P	0.000244141	P	0.000244141	P	0.0141602	P	0.0107422	P	0.00585938	P	0.000244141	P	0.000244141	P	0.000244141	P
Os.10557.1.S1_at	P	0.000244141	P	0.000244141	P	0.000244141	P	0.000244141	P	0.000244141	P	0.000244141	P	0.000244141	P	0.000732422	P	0.000244141	P	0.000244141	P	0.000244141	P	0.000244141	P	0.000244141	P	0.000244141	P	0.000244141	P	0.000244141	P	0.000244141	P	0.000244141	P	0.000244141	P	0.000244141	P	0.000244141	P	0.000244141	P	0.000244141	P	0.000244141	P
Os.10560.1.S1_at	P	0.000244141	P	0.000244141	P	0.000244141	P	0.000244141	P	0.000244141	P	0.000244141	P	0.000244141	P	0.000244141	P	0.000244141	P	0.000244141	P	0.000244141	P	0.000244141	P	0.000244141	P	0.000244141	P	0.000244141	P	0.000244141	P	0.000244141	P	0.000244141	P	0.000244141	P	0.000244141	P	0.000244141	P	0.000244141	P	0.000244141	P	0.000244141	P
Os.10561.1.S1_at	P	0.000244141	P	0.000244141	P	0.000244141	P	0.000244141	P	0.000244141	P	0.000244141	P	0.000244141	P	0.000244141	P	0.000244141	P	0.000244141	P	0.000244141	P	0.000244141	P	0.000244141	P	0.000244141	P	0.000244141	P	0.000244141	P	0.000244141	P	0.000244141	P	0.000244141	P	0.000244141	P	0.000244141	P	0.000244141	P	0.000244141	P	0.000244141	P
Os.10566.1.S1_at	P	0.000244141	P	0.000244141	P	0.000244141	P	0.000244141	P	0.000244141	P	0.000244141	P	0.000244141	P	0.000244141	P	0.000244141	P	0.000244141	P	0.000244141	P	0.000244141	P	0.000244141	P	0.000244141	P	0.000244141	P	0.000244141	P	0.000244141	P	0.000244141	P	0.000244141	P	0.000244141	P	0.000244141	P	0.000244141	P	0.000244141	P	0.000244141	P
Os.10568.1.S1_at	P	0.000244141	P	0.000244141	P	0.000244141	P	0.000244141	P	0.000244141	P	0.000244141	P	0.000244141	P	0.000244141	P	0.000244141	P	0.000244141	P	0.000244141	P	0.000244141	P	0.000244141	P	0.000244141	P	0.000244141	P	0.000244141	P	0.000244141	P	0.000244141	P	0.000244141	P	0.000244141	P	0.000244141	P	0.000244141	P	0.000244141	P	0.000244141	P
Os.10570.1.S1_at	P	0.00585938	P	0.00585938	P	0.000244141	P	0.00292969	P	0.00585938	P	0.00585938	P	0.00415039	P	0.0012207	P	0.000732422	P	0.00195313	P	0.000732422	P	0.000732422	P	0.000732422	M	0.0461426	P	0.0012207	P	0.0012207	P	0.0012207	P	0.00415039	P	0.00292969	P	0.00415039	P	0.00585938	P	0.00195313	P	0.00585938	P	0.000732422	P
Os.10571.1.S1_at	A	0.828613	A	0.696289	A	0.219482	A	0.334473	A	0.559082	A	0.559082	M	0.0439453	A	0.633789	A	0.567627	A	0.246094	A	0.533936	A	0.567627	A	0.633789	A	0.601074	A	0.72583	A	0.633789	A	0.633789	A	0.665527	A	0.888428	A	0.828613	A	0.919434	A	0.533936	A	0.567627	A	0.27417	P
Os.10572.1.S1_at	P	0.000244141	P	0.000244141	P	0.000244141	P	0.000244141	P	0.000244141	P	0.000244141	P	0.000244141	P	0.000244141	P	0.000244141	P	0.000244141	P	0.000244141	P	0.000244141	P	0.00585938	P	0.00195313	P	0.000244141	P	0.000244141	P	0.000244141	P	0.000244141	P	0.00585938	P	0.0375977	P	0.00805664	P	0.000244141	P	0.000244141	P	0.000244141	P
Os.10574.1.S1_at	A	0.0805664	M	0.0561523	P	0.0239258	A	0.303711	A	0.398926	A	0.398926	P	0.00415039	P	0.0131836	P	0.0185547	P	0.0012207	P	0.00195313	P	0.0012207	P	0.000244141	P	0.000244141	P	0.000732422	P	0.00585938	P	0.0239258	P	0.00805664	P	0.00805664	P	0.00585938	P	0.0141602	P	0.000732422	P	0.000244141	P	0.00195313	A
Os.10575.1.S1_at	P	0.000244141	P	0.000244141	P	0.000244141	P	0.000244141	P	0.000244141	P	0.000244141	P	0.000244141	P	0.000244141	P	0.000244141	P	0.000244141	P	0.000244141	P	0.000244141	P	0.000244141	P	0.000244141	P	0.000244141	P	0.000244141	P	0.000244141	P	0.000244141	P	0.000244141	P	0.000244141	P	0.000244141	P	0.000244141	P	0.000244141	P	0.000244141	P
Os.10576.1.S1_at	A	0.19458	A	0.432373	A	0.144531	A	0.303711	A	0.0805664	A	0.0805664	P	0.000244141	P	0.000244141	P	0.000244141	P	0.000732422	P	0.000732422	P	0.000244141	A	0.0771484	A	0.067627	A	0.303711	A	0.111572	A	0.246094	A	0.19458	P	0.0107422	A	0.111572	A	0.0805664	P	0.000244141	P	0.000244141	P	0.000244141	A
Os.10577.1.S1_x_at	P	0.00195313	P	0.00292969	P	0.0012207	P	0.0141602	A	0.067627	A	0.067627	P	0.0012207	P	0.00195313	P	0.0012207	P	0.00195313	P	0.0012207	P	0.00195313	P	0.00292969	P	0.0012207	P	0.0107422	P	0.00292969	P	0.00195313	P	0.00195313	P	0.0185547	P	0.0141602	P	0.0141602	P	0.00195313	P	0.00195313	P	0.00195313	P
Os.10578.1.A1_at	P	0.000732422	P	0.000244141	P	0.000244141	P	0.000244141	P	0.000244141	P	0.000244141	P	0.000244141	P	0.000244141	P	0.000244141	P	0.000244141	P	0.000244141	P	0.000244141	P	0.000244141	P	0.0012207	P	0.000732422	P	0.000244141	P	0.000732422	P	0.000244141	P	0.000244141	P	0.000244141	P	0.000244141	P	0.000244141	P	0.000244141	P	0.0107422	P
Os.10579.1.S1_at	P	0.0012207	P	0.00195313	P	0.0012207	P	0.00195313	P	0.00195313	P	0.00195313	P	0.000732422	P	0.0012207	P	0.000244141	P	0.00292969	P	0.000732422	P	0.00195313	A	0.901123	A	0.870361	A	0.592285	P	0.00805664	P	0.0375977	A	0.129639	P	0.00195313	P	0.0012207	P	0.0012207	P	0.0107422	P	0.00415039	M	0.0561523	P
Os.10580.1.S1_at	P	0.000244141	P	0.000244141	P	0.000732422	P	0.00195313	P	0.0185547	P	0.0185547	M	0.0461426	A	0.171387	A	0.567627	P	0.00195313	P	0.000244141	P	0.000244141	M	0.0561523	P	0.0185547	A	0.19458	A	0.129639	A	0.0805664	P	0.000244141	P	0.000244141	P	0.000732422	P	0.000244141	P	0.000732422	P	0.000244141	P	0.000732422	P
Os.10581.1.S1_x_at	A	0.601074	A	0.696289	A	0.334473	A	0.919434	A	0.953857	A	0.953857	P	0.00195313	P	0.00585938	P	0.00415039	A	0.0952148	A	0.111572	P	0.0185547	A	0.5	A	0.870361	A	0.828613	A	0.432373	A	0.780518	A	0.633789	A	0.149658	P	0.0302734	A	0.111572	A	0.633789	A	0.72583	A	0.601074	A
Os.10583.1.S1_at	P	0.00195313	P	0.000244141	P	0.000244141	A	0.943848	A	0.111572	A	0.111572	P	0.000244141	P	0.000244141	P	0.000244141	P	0.000244141	P	0.000244141	P	0.000244141	A	0.213135	A	0.80542	A	0.5	A	0.129639	A	0.067627	A	0.0952148	A	0.533936	A	0.19458	A	0.904785	A	0.633789	A	0.303711	A	0.601074	P
Os.10585.1.A1_at	P	0.000244141	P	0.000244141	P	0.000244141	P	0.000244141	P	0.000244141	P	0.000244141	P	0.000244141	P	0.000244141	P	0.000244141	P	0.000244141	P	0.000244141	P	0.000244141	P	0.000244141	P	0.000244141	P	0.000244141	P	0.000244141	P	0.000244141	P	0.000244141	P	0.000244141	P	0.000244141	P	0.000244141	P	0.000244141	P	0.000244141	P	0.000244141	P
Os.10590.1.S1_s_at	A	0.943848	A	0.919434	A	0.567627	A	0.303711	A	0.129639	A	0.129639	A	0.5	A	0.633789	A	0.149658	A	0.850342	A	0.567627	A	0.753906	A	0.592773	A	0.919434	A	0.334473	P	0.000244141	P	0.000244141	P	0.000244141	P	0.000244141	P	0.000732422	P	0.000244141	P	0.0012207	P	0.00195313	P	0.000732422	A
Os.10591.1.S1_at	P	0.000244141	P	0.000244141	P	0.000244141	P	0.000244141	P	0.000244141	P	0.000244141	P	0.000244141	P	0.000244141	P	0.000244141	P	0.000244141	P	0.000244141	P	0.000244141	P	0.000244141	P	0.000244141	P	0.000244141	P	0.000244141	P	0.000244141	P	0.000244141	P	0.000244141	P	0.000244141	P	0.000244141	P	0.000244141	P	0.000244141	P	0.000244141	P
Os.10592.1.S1_at	P	0.000244141	P	0.000244141	P	0.000244141	P	0.000732422	P	0.000244141	P	0.000244141	P	0.000244141	P	0.000244141	P	0.000244141	P	0.000244141	P	0.000244141	P	0.000244141	P	0.00292969	P	0.000732422	P	0.0012207	P	0.00195313	P	0.000244141	P	0.000244141	P	0.000244141	P	0.000244141	P	0.000244141	P	0.000244141	P	0.000244141	P	0.000244141	P
Os.10593.1.S1_at	P	0.000244141	P	0.000244141	P	0.000244141	P	0.000244141	P	0.000244141	P	0.000244141	P	0.000244141	P	0.000244141	P	0.000244141	P	0.000244141	P	0.000244141	P	0.000244141	P	0.000244141	P	0.000244141	P	0.000244141	P	0.000244141	P	0.000244141	P	0.000244141	P	0.000244141	P	0.000244141	P	0.000244141	P	0.000244141	P	0.000244141	P	0.000244141	P
Os.10594.1.S1_at	P	0.000244141	P	0.000244141	P	0.000244141	P	0.000244141	P	0.000244141	P	0.000244141	P	0.000244141	P	0.000244141	P	0.000244141	P	0.000244141	P	0.000244141	P	0.000244141	P	0.000244141	P	0.000244141	P	0.000244141	P	0.000244141	P	0.000244141	P	0.000244141	P	0.000244141	P	0.000244141	P	0.000244141	P	0.000244141	P	0.000244141	P	0.000244141	P
Os.10595.1.S1_at	P	0.000244141	P	0.000244141	P	0.000244141	P	0.000244141	P	0.000244141	P	0.000244141	P	0.000732422	P	0.000732422	P	0.000732422	P	0.000244141	P	0.000244141	P	0.000244141	P	0.000732422	P	0.000244141	P	0.000732422	P	0.000244141	P	0.000732422	P	0.000244141	P	0.000732422	P	0.000732422	P	0.000732422	P	0.000732422	P	0.000732422	P	0.000732422	P
Os.10596.1.S1_at	A	0.334473	A	0.26709	A	0.533936	A	0.466064	A	0.601074	A	0.601074	P	0.0375977	A	0.432373	P	0.0141602	P	0.000244141	P	0.000244141	P	0.000244141	A	0.129639	A	0.466064	A	0.171387	P	0.00805664	A	0.398926	A	0.111572	A	0.238281	A	0.567627	A	0.423828	P	0.0375977	P	0.0185547	A	0.19458	A
Os.10597.1.S1_at	P	0.0302734	M	0.0561523	P	0.0107422	A	0.533936	A	0.111572	A	0.111572	P	0.000244141	P	0.0012207	P	0.000732422	P	0.00585938	P	0.00292969	P	0.00292969	P	0.00805664	P	0.00805664	P	0.00585938	A	0.303711	A	0.219482	A	0.334473	P	0.0302734	M	0.0461426	M	0.0461426	P	0.0141602	P	0.0141602	P	0.0302734	P
Os.10598.1.S1_at	P	0.000244141	P	0.000244141	P	0.000244141	P	0.000244141	P	0.000244141	P	0.000244141	P	0.000244141	P	0.000244141	P	0.000244141	P	0.000732422	P	0.000732422	P	0.000244141	P	0.000244141	P	0.000732422	P	0.000244141	P	0.000244141	P	0.000732422	P	0.000244141	P	0.000244141	P	0.000244141	P	0.000244141	P	0.000244141	P	0.000244141	P	0.000732422	P
Os.10599.1.S1_x_at	P	0.000244141	P	0.000244141	P	0.000244141	P	0.000244141	P	0.000244141	P	0.000244141	P	0.000244141	P	0.000244141	P	0.000244141	P	0.000244141	P	0.000244141	P	0.000244141	P	0.000244141	P	0.000244141	P	0.000732422	P	0.000244141	P	0.000244141	P	0.000244141	P	0.000244141	P	0.000244141	P	0.000732422	P	0.000244141	P	0.000244141	P	0.000244141	P
Os.106.1.S1_at	P	0.000244141	P	0.000244141	P	0.000244141	P	0.0012207	P	0.0012207	P	0.0012207	P	0.000244141	P	0.000732422	P	0.000244141	P	0.0012207	P	0.000244141	P	0.000244141	P	0.000244141	P	0.000244141	P	0.000244141	P	0.000244141	P	0.000244141	P	0.000732422	P	0.000732422	P	0.000732422	P	0.000732422	P	0.000244141	P	0.000732422	P	0.000732422	P
Os.10600.1.S1_a_at	P	0.000244141	P	0.000244141	P	0.000244141	P	0.000244141	P	0.000244141	P	0.000244141	P	0.000244141	P	0.000244141	P	0.000244141	P	0.000244141	P	0.000244141	P	0.000244141	P	0.000244141	P	0.000244141	P	0.000244141	P	0.000244141	P	0.000244141	P	0.000244141	P	0.000732422	P	0.000244141	P	0.000244141	P	0.000244141	P	0.000244141	P	0.000732422	P
Os.10603.1.S1_at	P	0.000244141	P	0.000732422	P	0.000244141	P	0.000732422	P	0.000244141	P	0.000244141	P	0.000244141	P	0.000244141	P	0.000732422	P	0.000732422	P	0.000244141	P	0.000244141	P	0.000244141	P	0.000732422	P	0.000244141	P	0.000732422	P	0.000244141	P	0.000244141	P	0.000244141	P	0.000244141	P	0.000244141	P	0.000244141	P	0.000732422	P	0.000732422	P
Os.10604.1.S1_at	P	0.000244141	P	0.000244141	P	0.000244141	P	0.000244141	P	0.000244141	P	0.000244141	P	0.000244141	P	0.000244141	P	0.000244141	P	0.000244141	P	0.000244141	P	0.000244141	P	0.000244141	P	0.000244141	P	0.000244141	P	0.000244141	P	0.000244141	P	0.000244141	P	0.000732422	P	0.000244141	P	0.000244141	P	0.000244141	P	0.000244141	P	0.000244141	P
Os.10606.1.S1_a_at	P	0.000244141	P	0.000244141	P	0.000244141	P	0.000244141	P	0.000244141	P	0.000244141	P	0.000244141	P	0.000244141	P	0.000244141	P	0.000244141	P	0.000244141	P	0.000244141	P	0.000244141	P	0.000244141	P	0.000244141	P	0.000244141	P	0.000244141	P	0.000244141	P	0.000244141	P	0.000244141	P	0.000244141	P	0.000244141	P	0.000244141	P	0.000244141	P
Os.10607.1.S1_at	P	0.000244141	P	0.000244141	P	0.000244141	P	0.000244141	P	0.000244141	P	0.000244141	P	0.000244141	P	0.000244141	P	0.000244141	P	0.000244141	P	0.000244141	P	0.000244141	P	0.000244141	P	0.000244141	P	0.000244141	P	0.000244141	P	0.000244141	P	0.000244141	P	0.000244141	P	0.000244141	P	0.000244141	P	0.000244141	P	0.000244141	P	0.000244141	P
Os.10609.1.S1_at	P	0.000244141	P	0.000244141	P	0.000244141	P	0.000732422	P	0.000244141	P	0.000244141	P	0.000244141	P	0.000732422	P	0.00195313	P	0.000244141	P	0.00195313	P	0.000732422	P	0.0012207	P	0.000244141	P	0.0012207	P	0.0012207	P	0.000732422	P	0.0012207	P	0.000732422	P	0.000244141	P	0.000732422	P	0.000244141	P	0.000732422	P	0.000732422	P
Os.10611.1.S1_at	P	0.00195313	P	0.000244141	P	0.000244141	P	0.00195313	P	0.000244141	P	0.000244141	P	0.00195312	P	0.00195313	P	0.00195313	P	0.00292969	P	0.00805664	P	0.00292969	P	0.00292969	P	0.00805664	P	0.00415039	P	0.00292969	P	0.00415039	P	0.0012207	P	0.0117188	P	0.00195313	P	0.00415039	P	0.00292969	P	0.00585938	P	0.00195313	P
Os.10612.1.S1_at	P	0.000244141	P	0.000244141	P	0.000244141	P	0.000244141	P	0.000244141	P	0.000244141	P	0.000244141	P	0.000244141	P	0.000244141	P	0.000244141	P	0.000244141	P	0.000244141	P	0.000244141	P	0.000244141	P	0.000244141	P	0.000244141	P	0.000244141	P	0.000244141	P	0.000244141	P	0.000244141	P	0.000244141	P	0.000244141	P	0.000244141	P	0.000244141	P
Os.10613.1.S1_at	P	0.000244141	P	0.000244141	P	0.000244141	P	0.000244141	P	0.000244141	P	0.000244141	P	0.000244141	P	0.000244141	P	0.000244141	P	0.000244141	P	0.000244141	P	0.000244141	P	0.000244141	P	0.000244141	P	0.000244141	P	0.000244141	P	0.000244141	P	0.000244141	P	0.000244141	P	0.000244141	P	0.000244141	P	0.000244141	P	0.000244141	P	0.000244141	P
Os.10614.1.S1_at	P	0.000244141	P	0.000244141	P	0.000244141	P	0.000244141	P	0.000244141	P	0.000244141	P	0.000244141	P	0.000244141	P	0.000244141	P	0.000244141	P	0.000244141	P	0.000244141	P	0.000244141	P	0.000244141	P	0.000244141	P	0.000244141	P	0.000244141	P	0.000244141	P	0.000244141	P	0.000244141	P	0.000244141	P	0.000244141	P	0.000244141	P	0.000244141	P
Os.10615.1.S1_s_at	P	0.000244141	P	0.000244141	P	0.000244141	P	0.000244141	P	0.000244141	P	0.000244141	P	0.000244141	P	0.000244141	P	0.000244141	P	0.000244141	P	0.000244141	P	0.000244141	P	0.000244141	P	0.00195313	P	0.000244141	P	0.000244141	P	0.000244141	P	0.00195313	P	0.000244141	P	0.000244141	P	0.000244141	P	0.000244141	P	0.000244141	P	0.000732422	P
Os.10616.1.S1_a_at	P	0.000244141	P	0.000244141	P	0.000244141	P	0.000244141	P	0.000244141	P	0.000244141	P	0.000244141	P	0.000244141	P	0.000244141	P	0.000732422	P	0.000244141	P	0.000244141	P	0.000244141	P	0.000244141	P	0.000244141	P	0.000244141	P	0.000244141	P	0.000244141	P	0.000244141	P	0.000244141	P	0.000244141	P	0.000244141	P	0.000244141	P	0.000244141	P
Os.10617.1.S1_at	P	0.000244141	P	0.000244141	P	0.000244141	P	0.000244141	P	0.000244141	P	0.000244141	P	0.000244141	P	0.000244141	P	0.000244141	P	0.000244141	P	0.000244141	P	0.000244141	P	0.000244141	P	0.000732422	P	0.000244141	P	0.000732422	P	0.000732422	P	0.00195313	P	0.000732422	P	0.0012207	P	0.0012207	P	0.000244141	P	0.000732422	P	0.000244141	P
Os.10618.1.S1_s_at	P	0.000244141	P	0.000244141	P	0.000244141	P	0.000244141	P	0.000244141	P	0.000244141	P	0.000244141	P	0.000244141	P	0.000244141	P	0.000244141	P	0.000244141	P	0.000244141	P	0.000244141	P	0.000244141	P	0.000244141	P	0.000244141	P	0.000244141	P	0.000244141	P	0.000244141	P	0.000244141	P	0.000244141	P	0.000244141	P	0.000244141	P	0.000244141	P
Os.10619.1.S1_at	A	0.72583	A	0.432373	A	0.171387	A	0.533936	A	0.888428	A	0.888428	A	0.665527	A	0.954102	A	0.870361	A	0.188477	A	0.780518	A	0.0952148	A	0.998779	A	0.932373	A	0.953857	P	0.0375977	P	0.00805664	P	0.0239258	P	0.0107422	P	0.00585938	P	0.00415039	M	0.0461426	M	0.0561523	M	0.0461426	A
Os.10619.1.S2_at	P	0.000244141	P	0.000244141	P	0.000244141	P	0.000244141	P	0.000244141	P	0.000244141	P	0.000244141	P	0.000244141	P	0.000244141	P	0.00195313	P	0.000244141	P	0.000244141	P	0.00292969	A	0.904785	A	0.27417	P	0.000244141	P	0.000244141	P	0.000244141	P	0.000244141	P	0.000244141	P	0.000244141	P	0.000244141	P	0.000244141	P	0.000244141	P
Os.10620.1.S1_at	P	0.000244141	P	0.000244141	P	0.000244141	P	0.000244141	P	0.000244141	P	0.000244141	P	0.000244141	P	0.000244141	P	0.000244141	P	0.000244141	P	0.000244141	P	0.000244141	P	0.000244141	P	0.000244141	P	0.000244141	P	0.000244141	P	0.000244141	P	0.000732422	P	0.000244141	P	0.000244141	P	0.000244141	P	0.000732422	P	0.000244141	P	0.000244141	P
Os.10623.1.S1_x_at	A	0.0805664	A	0.129639	A	0.303711	A	0.850342	A	0.27417	A	0.27417	A	0.149658	A	0.129639	A	0.129639	A	0.129639	A	0.129639	A	0.27417	A	0.334473	A	0.466064	A	0.111572	A	0.219482	A	0.129639	A	0.149658	A	0.067627	A	0.246094	A	0.334473	A	0.27417	A	0.398926	A	0.432373	A
Os.10626.1.S1_at	M	0.0561523	A	0.366211	A	0.780518	A	0.696289	A	0.246094	A	0.246094	A	0.567627	A	0.696289	A	0.398926	A	0.398926	A	0.953857	A	0.219482	A	0.398926	A	0.72583	A	0.398926	A	0.753906	A	0.601074	A	0.219482	A	0.850342	A	0.601074	A	0.45752	P	0.00585938	A	0.27417	A	0.601074	A
Os.10626.4.A1_s_at	A	0.334473	A	0.870361	A	0.19458	A	0.80542	A	0.753906	A	0.753906	A	0.962402	P	0.0375977	A	0.366211	A	0.5	A	0.828613	A	0.780518	A	0.19458	A	0.665527	A	0.870361	A	0.219482	A	0.124756	A	0.870361	A	0.490234	A	0.432373	A	0.780518	A	0.80542	A	0.398926	A	0.953857	A
Os.10627.1.S1_a_at	A	0.432373	P	0.0229492	P	0.0107422	A	0.171387	P	0.0141602	P	0.0141602	P	0.00415039	A	0.0952148	A	0.303711	A	0.219482	A	0.111572	A	0.334473	M	0.0461426	A	0.0805664	P	0.0107422	A	0.366211	A	0.27417	A	0.067627	A	0.0805664	M	0.0439453	M	0.0561523	P	0.00805664	P	0.0239258	M	0.0461426	P
Os.10628.1.S1_at	P	0.000244141	P	0.000244141	P	0.000244141	P	0.000732422	P	0.000244141	P	0.000244141	P	0.000244141	P	0.000244141	P	0.000244141	P	0.000244141	P	0.000244141	P	0.000244141	P	0.000244141	P	0.000244141	P	0.000244141	P	0.000244141	P	0.000244141	P	0.000244141	P	0.000244141	P	0.000244141	P	0.000244141	P	0.000244141	P	0.000244141	P	0.000244141	P
Os.10633.1.S1_at	P	0.000244141	P	0.000244141	P	0.000244141	P	0.000244141	P	0.000244141	P	0.000244141	P	0.000244141	P	0.000244141	P	0.000244141	P	0.000244141	P	0.000244141	P	0.000244141	P	0.000244141	P	0.000244141	P	0.000244141	P	0.000244141	P	0.000244141	P	0.000244141	P	0.000244141	P	0.000244141	P	0.000244141	P	0.000244141	P	0.000244141	P	0.000244141	P
Os.10635.1.S1_s_at	P	0.000244141	P	0.000244141	P	0.000244141	P	0.000732422	P	0.000244141	P	0.000244141	P	0.000244141	P	0.000244141	P	0.000244141	P	0.000732422	P	0.000244141	P	0.000244141	P	0.000244141	P	0.000244141	P	0.000244141	P	0.000732422	P	0.000732422	P	0.000732422	P	0.000244141	P	0.000244141	P	0.000244141	P	0.000732422	P	0.000244141	P	0.000732422	P
Os.10636.2.A1_x_at	P	0.0012207	P	0.00805664	P	0.000732422	P	0.0141602	P	0.0239258	P	0.0239258	P	0.000732422	P	0.000732422	P	0.000732422	P	0.00195313	P	0.000732422	P	0.000732422	P	0.0375977	P	0.0239258	P	0.0239258	P	0.00805664	P	0.0107422	P	0.0302734	P	0.0141602	P	0.0185547	P	0.0185547	P	0.00195313	P	0.00292969	P	0.0185547	P
Os.10644.1.S1_at	A	0.665527	A	0.171387	A	0.334473	A	0.466064	A	0.567627	A	0.567627	A	0.366211	A	0.219482	A	0.665527	A	0.773682	A	0.303711	A	0.919434	A	0.366211	A	0.171387	A	0.850342	A	0.366211	A	0.111572	A	0.567627	A	0.828613	A	0.601074	A	0.696289	A	0.665527	A	0.850342	A	0.246094	A
Os.10645.1.S1_x_at	A	0.828613	A	0.466064	A	0.780518	A	0.633789	A	0.850342	A	0.850342	A	0.80542	A	0.72583	A	0.850342	A	0.870361	A	0.72583	A	0.80542	A	0.80542	A	0.696289	A	0.72583	A	0.665527	A	0.72583	A	0.780518	A	0.888428	A	0.780518	A	0.850342	A	0.696289	A	0.780518	A	0.72583	A
Os.10646.1.S1_at	P	0.000244141	P	0.000244141	P	0.000244141	P	0.000244141	P	0.000244141	P	0.000244141	P	0.000732422	P	0.000732422	P	0.000732422	P	0.000732422	P	0.00195313	P	0.000244141	P	0.000244141	P	0.000244141	P	0.000244141	P	0.000244141	P	0.000244141	P	0.000244141	P	0.000244141	P	0.000244141	P	0.000244141	P	0.000244141	P	0.000244141	P	0.000244141	P
Os.10647.2.S1_at	P	0.00195313	P	0.00805664	P	0.0012207	A	0.19458	P	0.00585938	P	0.00585938	P	0.00195313	P	0.00805664	P	0.00195313	P	0.00292969	P	0.0239258	P	0.00195313	P	0.00195313	P	0.0375977	P	0.00195313	P	0.000732422	P	0.00415039	P	0.00292969	P	0.0012207	P	0.00415039	P	0.00415039	P	0.000732422	P	0.00195313	P	0.0012207	P
Os.10650.1.S1_at	A	0.0805664	A	0.149658	P	0.0302734	A	0.888428	A	0.366211	A	0.366211	A	0.067627	P	0.0375977	M	0.0461426	P	0.0375977	P	0.0239258	P	0.0141602	A	0.366211	A	0.533936	A	0.0952148	A	0.067627	A	0.0952148	P	0.0185547	P	0.0141602	P	0.00415039	P	0.0239258	A	0.0952148	A	0.129639	A	0.19458	A
Os.10651.1.S1_at	A	0.850342	A	0.334473	A	0.633789	A	0.932373	A	0.601074	A	0.601074	P	0.000244141	P	0.000244141	P	0.000244141	P	0.000244141	P	0.000244141	P	0.000244141	P	0.000244141	P	0.000244141	P	0.000244141	P	0.000244141	P	0.000244141	P	0.000244141	P	0.000244141	P	0.000244141	P	0.000244141	P	0.000244141	P	0.000244141	P	0.000244141	P
Os.10652.1.S1_at	P	0.00292969	P	0.0012207	P	0.0012207	P	0.00585938	A	0.149658	A	0.149658	P	0.00292969	P	0.00292969	P	0.00585938	P	0.000732422	P	0.000732422	P	0.000732422	A	0.129639	A	0.149658	A	0.0952148	M	0.0461426	A	0.398926	A	0.171387	M	0.0461426	P	0.00585938	A	0.0952148	P	0.0302734	A	0.111572	P	0.0141602	P
Os.10654.1.S1_s_at	P	0.000732422	P	0.0012207	P	0.000244141	P	0.0141602	P	0.0012207	P	0.0012207	P	0.000732422	P	0.0012207	P	0.000732422	P	0.00195313	P	0.00195313	P	0.000732422	P	0.0302734	A	0.5	A	0.5	P	0.00195313	P	0.00585938	P	0.0012207	P	0.0012207	P	0.0012207	P	0.0012207	P	0.000244141	P	0.000244141	P	0.000244141	P
Os.10655.1.S1_at	P	0.000244141	P	0.000244141	P	0.000244141	P	0.000244141	P	0.000244141	P	0.000244141	P	0.000244141	P	0.000244141	P	0.000244141	P	0.000244141	P	0.000244141	P	0.000244141	P	0.000244141	P	0.000244141	P	0.000244141	P	0.000244141	P	0.000244141	P	0.000244141	P	0.000244141	P	0.000244141	P	0.000244141	P	0.000244141	P	0.000244141	P	0.000244141	P
Os.10656.1.S1_at	P	0.000244141	P	0.000732422	P	0.000732422	P	0.000732422	P	0.000244141	P	0.000244141	P	0.00585938	P	0.0185547	P	0.00585938	P	0.0012207	P	0.00195313	P	0.000732422	P	0.000732422	P	0.000732422	P	0.0012207	P	0.000732422	P	0.000244141	P	0.000732422	P	0.0012207	P	0.000732422	P	0.000732422	P	0.000732422	P	0.000732422	P	0.000732422	P
Os.10657.1.S1_at	A	0.746826	A	0.904785	A	0.932373	A	0.870361	A	0.969727	A	0.969727	P	0.000244141	P	0.000244141	P	0.000244141	P	0.00195313	P	0.00415039	P	0.000732422	A	0.753906	A	0.80542	A	0.919434	A	0.0805664	P	0.0302734	P	0.0375977	P	0.0012207	P	0.000732422	P	0.00415039	P	0.000244141	P	0.000244141	P	0.000244141	P
Os.10659.1.S1_at	A	0.601074	A	0.633789	A	0.633789	A	0.067627	A	0.129639	A	0.129639	P	0.000244141	P	0.0107422	P	0.00195313	A	0.129639	A	0.0952148	P	0.000244141	P	0.000244141	P	0.00292969	P	0.0356445	P	0.0375977	P	0.00195313	P	0.0302734	M	0.0461426	M	0.0561523	A	0.0805664	P	0.00195313	P	0.000244141	P	0.000732422	A
Os.10659.1.S1_s_at	P	0.0239258	P	0.0302734	P	0.0239258	P	0.00415039	P	0.00195313	P	0.00195313	P	0.000244141	P	0.00195313	P	0.000732422	P	0.00292969	P	0.00292969	P	0.00195313	P	0.000244141	P	0.000244141	P	0.000244141	P	0.0012207	P	0.000244141	P	0.00195313	P	0.000732422	P	0.0012207	P	0.000244141	P	0.000732422	P	0.000244141	P	0.000244141	A
Os.10660.1.S1_at	A	0.111572	A	0.27417	M	0.0561523	A	0.067627	A	0.366211	A	0.366211	P	0.0185547	M	0.0461426	P	0.00585938	A	0.0952148	A	0.067627	A	0.149658	P	0.0141602	P	0.00415039	A	0.0805664	P	0.0012207	P	0.000244141	P	0.000244141	P	0.00805664	P	0.000244141	P	0.00292969	P	0.000244141	P	0.000244141	P	0.000244141	A
Os.10662.1.S1_at	P	0.0239258	P	0.0302734	P	0.0107422	A	0.334473	A	0.398926	A	0.398926	P	0.000244141	P	0.000244141	P	0.000244141	P	0.000244141	P	0.000244141	P	0.000244141	P	0.00415039	P	0.00805664	P	0.00292969	P	0.0012207	P	0.000732422	P	0.000732422	P	0.000244141	P	0.000244141	P	0.000244141	P	0.000244141	P	0.000244141	P	0.000244141	P
Os.10663.1.S1_at	A	0.567627	A	0.753906	A	0.780518	A	0.5	A	0.601074	A	0.601074	A	0.398926	A	0.845215	A	0.5	A	0.904785	A	0.5	A	0.5	P	0.000732422	P	0.00195313	P	0.000732422	A	0.171387	A	0.432373	A	0.72583	A	0.780518	A	0.633789	A	0.432373	A	0.19458	P	0.0302734	P	0.0141602	A
Os.10664.1.S1_at	P	0.000244141	P	0.000244141	P	0.000244141	P	0.000244141	P	0.000244141	P	0.000244141	P	0.000244141	P	0.000244141	P	0.000244141	P	0.000244141	P	0.000244141	P	0.000244141	P	0.000244141	P	0.000244141	P	0.000244141	P	0.000244141	P	0.000244141	P	0.000244141	P	0.000244141	P	0.000244141	P	0.000244141	P	0.000244141	P	0.000244141	P	0.000244141	P
Os.10665.1.S1_at	P	0.00585938	P	0.0141602	P	0.0107422	A	0.334473	A	0.067627	A	0.067627	P	0.0012207	P	0.00195313	P	0.000732422	P	0.0107422	P	0.00195313	P	0.0012207	P	0.00292969	P	0.0239258	P	0.00292969	P	0.0107422	P	0.0107422	P	0.00585938	P	0.00195313	P	0.00415039	P	0.00415039	P	0.00585938	P	0.0107422	P	0.0141602	P
Os.10666.1.S1_at	P	0.000244141	P	0.000244141	P	0.000244141	P	0.000732422	P	0.000244141	P	0.000244141	P	0.000244141	P	0.000244141	P	0.000244141	P	0.000244141	P	0.000244141	P	0.000244141	P	0.000244141	P	0.000244141	P	0.000244141	P	0.000244141	P	0.000244141	P	0.000244141	P	0.000244141	P	0.000244141	P	0.000244141	P	0.000244141	P	0.000244141	P	0.000244141	P
Os.10667.1.S1_at	P	0.0185547	P	0.00537109	P	0.00195313	A	0.067627	M	0.0561523	M	0.0561523	P	0.000244141	P	0.000244141	P	0.000244141	P	0.000244141	P	0.000244141	P	0.000244141	P	0.0239258	P	0.0185547	P	0.00195313	P	0.00585938	A	0.129639	P	0.0302734	P	0.000244141	P	0.000244141	P	0.00195313	P	0.000244141	P	0.000732422	P	0.000732422	P
Os.10669.1.S1_at	P	0.000244141	P	0.000244141	P	0.000244141	P	0.00292969	P	0.000244141	P	0.000244141	P	0.000244141	P	0.000244141	P	0.000244141	P	0.000244141	P	0.000244141	P	0.000244141	A	0.111572	M	0.0561523	M	0.0561523	P	0.0012207	P	0.0302734	A	0.219482	P	0.000732422	P	0.00195313	P	0.000732422	P	0.000244141	P	0.000244141	P	0.000244141	P
Os.10671.1.S1_at	P	0.000244141	P	0.000244141	P	0.000244141	A	0.390625	A	0.19458	A	0.19458	M	0.0561523	A	0.424072	A	0.0805664	P	0.000244141	P	0.000244141	P	0.000244141	P	0.0107422	P	0.0302734	A	0.5	M	0.0561523	P	0.0107422	A	0.696289	P	0.000244141	P	0.000244141	P	0.000244141	P	0.0012207	P	0.000732422	P	0.00195313	A
Os.10672.1.S1_at	P	0.000244141	P	0.000244141	P	0.000244141	P	0.00195313	P	0.000732422	P	0.000732422	P	0.000244141	P	0.000244141	P	0.000244141	P	0.000244141	P	0.000244141	P	0.000244141	P	0.000244141	P	0.000244141	P	0.000244141	P	0.000244141	P	0.000244141	P	0.000244141	P	0.000244141	P	0.000244141	P	0.000244141	P	0.0012207	P	0.00292969	P	0.000244141	P
Os.10673.1.S1_at	P	0.000244141	P	0.000244141	P	0.000244141	P	0.000244141	P	0.000244141	P	0.000244141	P	0.000244141	P	0.000244141	P	0.000244141	P	0.000244141	P	0.000244141	P	0.000244141	P	0.000244141	P	0.000244141	P	0.000244141	P	0.000244141	P	0.000244141	P	0.000244141	P	0.000244141	P	0.000244141	P	0.000244141	P	0.000244141	P	0.000244141	P	0.000244141	P
Os.10674.1.S1_at	P	0.000244141	P	0.000244141	P	0.000244141	P	0.000244141	P	0.000244141	P	0.000244141	P	0.000244141	P	0.000244141	P	0.000244141	P	0.000244141	P	0.000244141	P	0.000244141	P	0.000244141	P	0.000244141	P	0.000244141	P	0.000244141	P	0.000244141	P	0.000244141	P	0.000244141	P	0.000244141	P	0.000244141	P	0.000244141	P	0.000244141	P	0.000244141	P
Os.10675.1.A1_at	A	0.129639	A	0.149658	A	0.0805664	M	0.0561523	P	0.0141602	P	0.0141602	P	0.0185547	A	0.129639	P	0.0375977	P	0.0107422	P	0.0302734	P	0.00292969	M	0.0439453	P	0.0185547	P	0.00292969	A	0.0952148	A	0.19458	P	0.0302734	P	0.00195313	P	0.00585938	P	0.00415039	P	0.0185547	P	0.00805664	P	0.0185547	P
Os.10676.1.S1_a_at	P	0.000244141	P	0.000244141	P	0.000244141	P	0.000244141	P	0.000244141	P	0.000244141	P	0.000244141	P	0.000244141	P	0.000244141	P	0.0012207	P	0.00292969	P	0.0012207	P	0.000244141	P	0.000244141	P	0.000244141	P	0.000244141	P	0.000244141	P	0.000244141	P	0.000244141	P	0.000732422	P	0.000244141	P	0.000244141	P	0.000244141	P	0.000244141	P
Os.10677.1.A1_at	P	0.000244141	P	0.000244141	P	0.000244141	P	0.000244141	P	0.000244141	P	0.000244141	P	0.000244141	P	0.000244141	P	0.000244141	P	0.000244141	P	0.000244141	P	0.000244141	P	0.000244141	P	0.000244141	P	0.000244141	P	0.000244141	P	0.000244141	P	0.000244141	P	0.000244141	P	0.000244141	P	0.000244141	P	0.000244141	P	0.000244141	P	0.000244141	P
Os.10678.1.S1_at	A	0.390625	A	0.904785	A	0.633789	A	0.953857	A	0.601074	A	0.601074	A	0.19458	A	0.303711	A	0.976074	P	0.000244141	P	0.000244141	P	0.000244141	A	0.5	A	0.27417	A	0.525391	A	0.171387	A	0.665527	A	0.111572	P	0.000244141	P	0.000244141	P	0.000244141	P	0.000244141	P	0.000244141	P	0.000244141	A
Os.10679.1.S1_at	P	0.000244141	P	0.000244141	P	0.000244141	P	0.000244141	P	0.000244141	P	0.000244141	P	0.000244141	P	0.000244141	P	0.000244141	P	0.000244141	P	0.000244141	P	0.000244141	P	0.000244141	P	0.000244141	P	0.000244141	P	0.000244141	P	0.000244141	P	0.000244141	P	0.000244141	P	0.000244141	P	0.000244141	P	0.000244141	P	0.000244141	P	0.000244141	P
Os.10680.1.S1_at	P	0.000244141	P	0.000244141	P	0.000244141	P	0.000244141	P	0.000244141	P	0.000244141	P	0.000244141	P	0.000244141	P	0.000244141	P	0.000244141	P	0.000244141	P	0.000244141	P	0.000244141	P	0.000244141	P	0.000244141	P	0.000244141	P	0.000244141	P	0.000244141	P	0.000244141	P	0.000244141	P	0.000244141	P	0.000244141	P	0.000244141	P	0.000244141	P
Os.10681.1.S1_at	P	0.00415039	M	0.0461426	P	0.00585938	A	0.067627	A	0.111572	A	0.111572	P	0.00292969	P	0.00415039	P	0.00585938	P	0.0239258	P	0.0185547	P	0.0141602	P	0.00292969	P	0.0185547	P	0.0012207	P	0.00292969	P	0.000244141	P	0.00415039	P	0.000244141	P	0.00805664	P	0.00585938	P	0.0185547	P	0.0239258	P	0.0107422	P
Os.10682.1.S1_at	A	0.129639	A	0.219482	P	0.0302734	P	0.0107422	P	0.000244141	P	0.000244141	P	0.000244141	P	0.00805664	P	0.0141602	P	0.0185547	P	0.00585938	P	0.000732422	A	0.916016	A	0.19458	A	0.567627	A	0.665527	P	0.0107422	A	0.334473	A	0.334473	A	0.533936	A	0.533936	A	0.366211	A	0.5	A	0.601074	P
Os.10683.1.A1_s_at	P	0.000244141	P	0.000244141	P	0.000244141	P	0.000244141	P	0.000244141	P	0.000244141	P	0.000244141	P	0.000244141	P	0.000244141	P	0.000244141	P	0.000244141	P	0.000244141	P	0.000244141	P	0.000244141	P	0.000244141	P	0.000244141	P	0.000244141	P	0.000244141	P	0.000244141	P	0.000244141	P	0.000244141	P	0.000244141	P	0.000244141	P	0.000244141	P
Os.10684.1.S1_at	P	0.000244141	P	0.000244141	P	0.000244141	P	0.000244141	P	0.000244141	P	0.000244141	P	0.000244141	P	0.000244141	P	0.000244141	P	0.000244141	P	0.000244141	P	0.000244141	P	0.000244141	P	0.000244141	P	0.000244141	P	0.000244141	P	0.000244141	P	0.000244141	P	0.000244141	P	0.000244141	P	0.000244141	P	0.000244141	P	0.000244141	P	0.000244141	P
Os.10686.1.S1_at	P	0.000244141	P	0.000244141	P	0.000244141	P	0.000244141	P	0.000244141	P	0.000244141	P	0.000244141	P	0.000244141	P	0.000244141	P	0.000244141	P	0.000244141	P	0.000244141	P	0.000244141	P	0.000244141	P	0.000244141	P	0.000244141	P	0.000244141	P	0.000244141	P	0.000244141	P	0.000244141	P	0.000244141	P	0.000244141	P	0.000244141	P	0.000244141	P
Os.10688.1.S1_at	P	0.0107422	A	0.366211	P	0.0107422	A	0.111572	P	0.0141602	P	0.0141602	P	0.00195313	M	0.0461426	P	0.0239258	A	0.219482	P	0.00805664	M	0.0561523	A	0.0649414	A	0.625732	A	0.149658	A	0.0805664	A	0.149658	A	0.0805664	P	0.00805664	P	0.000732422	P	0.00292969	M	0.0461426	A	0.129639	A	0.303711	P
Os.10689.1.S1_at	P	0.000244141	M	0.0561523	P	0.000244141	P	0.0185547	P	0.0239258	P	0.0239258	P	0.000244141	P	0.000732422	P	0.000244141	P	0.000244141	P	0.000244141	P	0.000244141	P	0.0107422	P	0.0175781	M	0.0461426	A	0.0805664	A	0.334473	M	0.0561523	A	0.19458	P	0.0239258	P	0.0185547	P	0.0012207	P	0.00292969	P	0.000244141	P
Os.10691.1.S1_at	P	0.0302734	P	0.0239258	P	0.0302734	P	0.00805664	P	0.00805664	P	0.00805664	P	0.0012207	P	0.00195313	P	0.00195313	P	0.0141602	P	0.0302734	P	0.0185547	P	0.00195313	P	0.0012207	P	0.00195313	P	0.00292969	P	0.0012207	P	0.00195313	P	0.00292969	P	0.0012207	P	0.00195313	P	0.00292969	P	0.00292969	P	0.00195313	P
Os.10693.1.S1_at	P	0.00415039	P	0.00195313	P	0.00415039	P	0.00585938	P	0.0375977	P	0.0375977	P	0.00195313	P	0.00415039	P	0.00195313	P	0.00415039	P	0.0302734	P	0.000732422	P	0.0302734	P	0.0302734	P	0.000732422	P	0.0185547	P	0.000244141	M	0.0461426	P	0.0012207	P	0.000244141	P	0.00195313	P	0.00195313	P	0.00585938	P	0.00292969	A
Os.10695.1.S1_at	P	0.000244141	P	0.00415039	P	0.000244141	P	0.000244141	P	0.000244141	P	0.000244141	P	0.000244141	P	0.000244141	P	0.000244141	P	0.000244141	P	0.000244141	P	0.000244141	P	0.000244141	P	0.000732422	P	0.000244141	P	0.000732422	P	0.000244141	P	0.000732422	P	0.000244141	P	0.000244141	P	0.000244141	P	0.000244141	P	0.000244141	P	0.000244141	P
Os.10696.1.S1_at	P	0.000244141	P	0.000244141	P	0.000244141	P	0.000732422	P	0.000244141	P	0.000244141	P	0.00195313	P	0.0107422	P	0.0175781	P	0.000244141	P	0.000244141	P	0.000244141	P	0.0302734	P	0.0107422	P	0.00292969	A	0.0805664	P	0.0375977	P	0.00415039	P	0.000732422	P	0.00585938	P	0.0107422	P	0.00415039	P	0.0107422	P	0.000244141	A
Os.10698.1.S1_s_at	A	0.246094	A	0.601074	A	0.303711	A	0.366211	A	0.334473	A	0.334473	A	0.456543	A	0.930176	A	0.601074	A	0.80542	A	0.432373	A	0.246094	A	0.962402	A	0.780518	A	0.633789	A	0.601074	A	0.171387	A	0.953857	A	0.960449	A	0.466064	A	0.72583	A	0.953857	A	0.989258	A	0.5	A
Os.1070.1.S1_at	P	0.000244141	P	0.000244141	P	0.000244141	P	0.000244141	P	0.000244141	P	0.000244141	P	0.00805664	P	0.00415039	P	0.0302734	P	0.000244141	P	0.000244141	P	0.000244141	P	0.000244141	P	0.000244141	P	0.000732422	P	0.00195313	P	0.00195313	P	0.000732422	P	0.00195313	P	0.000732422	P	0.0012207	P	0.00805664	P	0.00805664	P	0.00415039	P
Os.10700.1.S1_at	P	0.000244141	P	0.000244141	P	0.000244141	P	0.000244141	P	0.000244141	P	0.000244141	P	0.000732422	P	0.000244141	P	0.000732422	P	0.000244141	P	0.000244141	P	0.000244141	P	0.000244141	P	0.000244141	P	0.000244141	P	0.000244141	P	0.000244141	P	0.000732422	P	0.000244141	P	0.000244141	P	0.000244141	P	0.000244141	P	0.000244141	P	0.000244141	P
Os.10701.1.S1_at	P	0.00195313	P	0.0012207	P	0.0012207	P	0.00292969	P	0.00292969	P	0.00292969	P	0.000244141	P	0.000244141	P	0.000244141	P	0.000244141	P	0.000244141	P	0.000244141	P	0.0012207	P	0.000732422	P	0.000732422	P	0.000732422	P	0.000244141	P	0.000732422	P	0.000732422	P	0.000732422	P	0.000732422	P	0.000732422	P	0.000244141	P	0.000244141	P
Os.10703.1.S1_a_at	P	0.000244141	P	0.000244141	P	0.000244141	P	0.000244141	P	0.000244141	P	0.000244141	P	0.000244141	P	0.000244141	P	0.000244141	P	0.000244141	P	0.000244141	P	0.000244141	P	0.000244141	P	0.000244141	P	0.000244141	P	0.000244141	P	0.000244141	P	0.000244141	P	0.000244141	P	0.000244141	P	0.000244141	P	0.000244141	P	0.000244141	P	0.000244141	P
Os.10705.1.S1_at	P	0.000732422	P	0.000732422	P	0.000732422	P	0.000244141	P	0.0012207	P	0.0012207	P	0.000244141	P	0.000244141	P	0.000244141	P	0.000244141	P	0.000244141	P	0.000244141	P	0.000244141	P	0.000244141	P	0.000244141	P	0.000732422	P	0.000732422	P	0.000244141	P	0.000244141	P	0.000244141	P	0.000732422	P	0.000244141	P	0.000244141	P	0.000244141	P
Os.10706.1.S1_a_at	P	0.000244141	P	0.00415039	P	0.0012207	P	0.00805664	P	0.0239258	P	0.0239258	P	0.00805664	P	0.000244141	P	0.00195313	A	0.27417	A	0.067627	M	0.0461426	P	0.00292969	P	0.000244141	P	0.00292969	P	0.000244141	P	0.000244141	P	0.000244141	P	0.000732422	P	0.0012207	P	0.000244141	P	0.000244141	P	0.000244141	P	0.00292969	P
Os.10707.3.S1_x_at	P	0.000244141	P	0.000244141	P	0.000244141	P	0.000244141	P	0.000244141	P	0.000244141	P	0.000244141	P	0.000244141	P	0.000244141	P	0.000244141	P	0.000244141	P	0.000244141	P	0.000244141	P	0.000244141	P	0.000244141	P	0.000244141	P	0.000244141	P	0.000244141	P	0.000244141	P	0.000244141	P	0.000244141	P	0.000244141	P	0.000244141	P	0.000244141	P
Os.10708.1.S1_at	P	0.000244141	P	0.00195313	P	0.000732422	P	0.000244141	P	0.0012207	P	0.0012207	P	0.0012207	P	0.0012207	P	0.000244141	P	0.00195313	P	0.0012207	P	0.000244141	P	0.000244141	P	0.00195313	P	0.0012207	P	0.0012207	P	0.000244141	P	0.00415039	P	0.000244141	P	0.000244141	P	0.000244141	P	0.000732422	P	0.000732422	P	0.0012207	P
Os.10709.1.S1_at	P	0.000244141	P	0.000244141	P	0.000244141	P	0.000244141	P	0.000244141	P	0.000244141	P	0.000244141	P	0.000244141	P	0.000244141	P	0.000244141	P	0.000244141	P	0.000244141	P	0.000244141	P	0.000244141	P	0.000244141	P	0.000244141	P	0.000244141	P	0.000244141	P	0.000244141	P	0.000244141	P	0.000244141	P	0.000244141	P	0.000244141	P	0.000244141	P
Os.1071.1.S1_at	P	0.000244141	P	0.000244141	P	0.000244141	P	0.00195313	P	0.000732422	P	0.000732422	P	0.000244141	P	0.000244141	P	0.0012207	P	0.000244141	P	0.000244141	P	0.000244141	P	0.000732422	P	0.000732422	P	0.0012207	P	0.000732422	P	0.000732422	P	0.00195313	P	0.0012207	P	0.0012207	P	0.0012207	P	0.000244141	P	0.000244141	P	0.000244141	P
Os.10713.1.S1_at	A	0.111572	P	0.0107422	P	0.000244141	P	0.0141602	A	0.0952148	A	0.0952148	P	0.00292969	P	0.000244141	P	0.0012207	P	0.00585938	P	0.00195313	P	0.000244141	P	0.00415039	P	0.0302734	P	0.0012207	P	0.000244141	P	0.000244141	P	0.000244141	P	0.000244141	P	0.000244141	P	0.000244141	P	0.000244141	P	0.000244141	P	0.000732422	P
Os.10714.1.S1_s_at	P	0.000244141	P	0.000732422	P	0.000244141	P	0.00292969	P	0.000732422	P	0.000732422	P	0.000244141	P	0.000244141	P	0.000732422	P	0.000244141	P	0.000244141	P	0.000244141	P	0.0141602	P	0.0302734	P	0.0107422	P	0.000732422	P	0.0107422	P	0.00195313	P	0.000244141	P	0.000244141	P	0.000244141	P	0.000244141	P	0.000732422	P	0.000732422	P
Os.10715.1.S1_a_at	P	0.00415039	P	0.0141602	P	0.00195313	P	0.0107422	P	0.000244141	P	0.000244141	P	0.00805664	P	0.00805664	P	0.0185547	P	0.0302734	P	0.0107422	P	0.00292969	P	0.00415039	P	0.00292969	P	0.00415039	P	0.00415039	P	0.00195313	P	0.00292969	P	0.00195313	P	0.000244141	P	0.000244141	P	0.000244141	P	0.000732422	P	0.00585938	A
Os.10716.1.S1_at	P	0.0012207	P	0.0185547	P	0.000244141	P	0.0239258	P	0.0185547	P	0.0185547	P	0.00415039	P	0.00415039	P	0.000244141	P	0.0302734	A	0.149658	P	0.0302734	P	0.00415039	A	0.601074	A	0.633789	P	0.0012207	P	0.0141602	P	0.00585938	P	0.0141602	P	0.000732422	P	0.000244141	P	0.0302734	P	0.0375977	A	0.111572	A
Os.10719.1.S1_at	P	0.000244141	P	0.000732422	P	0.000732422	P	0.000244141	P	0.000244141	P	0.000244141	P	0.000732422	P	0.000732422	P	0.000244141	P	0.000732422	P	0.000244141	P	0.000244141	P	0.000244141	P	0.000244141	P	0.000244141	P	0.000244141	P	0.000244141	P	0.000244141	P	0.000244141	P	0.000244141	P	0.000244141	P	0.000244141	P	0.000244141	P	0.000732422	P
Os.10721.1.S1_at	P	0.00415039	P	0.000732422	P	0.0012207	P	0.000244141	P	0.000244141	P	0.000244141	P	0.000244141	P	0.000244141	P	0.000244141	P	0.000244141	P	0.000244141	P	0.000244141	P	0.000244141	P	0.000244141	P	0.000244141	P	0.000244141	P	0.000244141	P	0.000244141	P	0.000244141	P	0.000244141	P	0.000244141	P	0.000244141	P	0.000244141	P	0.000244141	A
Os.10723.1.S1_at	A	0.80542	A	0.171387	A	0.171387	P	0.0302734	A	0.111572	A	0.111572	P	0.000244141	P	0.000244141	P	0.000732422	P	0.000244141	P	0.000244141	P	0.000244141	A	0.466064	A	0.149658	A	0.828613	P	0.00805664	A	0.111572	A	0.171387	P	0.000244141	P	0.000244141	P	0.000244141	P	0.00585938	P	0.00805664	A	0.171387	A
Os.10725.1.S1_at	A	0.219482	A	0.26709	A	0.633789	A	0.953857	A	0.601074	A	0.601074	A	0.567627	A	0.665527	A	0.533936	A	0.904785	A	0.746826	A	0.366211	A	0.633789	A	0.466064	A	0.129639	A	0.533936	A	0.246094	A	0.943848	A	0.366211	A	0.828613	M	0.0461426	A	0.870361	A	0.303711	A	0.80542	P
Os.10726.1.S1_a_at	P	0.000732422	P	0.000732422	P	0.000732422	P	0.00195313	P	0.0012207	P	0.0012207	P	0.00585938	P	0.00292969	P	0.00415039	P	0.000244141	P	0.00195313	P	0.000244141	P	0.000244141	P	0.00292969	P	0.000244141	P	0.000244141	P	0.00292969	P	0.000732422	P	0.000244141	P	0.000244141	P	0.000732422	P	0.0012207	P	0.00195313	P	0.000244141	P
Os.10727.1.S1_at	P	0.000244141	P	0.000244141	P	0.000244141	P	0.000244141	P	0.000244141	P	0.000244141	P	0.00585938	P	0.00292969	P	0.000244141	P	0.000244141	P	0.000244141	P	0.000244141	P	0.000244141	P	0.000244141	P	0.000244141	P	0.000244141	P	0.000244141	P	0.000244141	P	0.000732422	P	0.000244141	P	0.000244141	P	0.000244141	P	0.000244141	P	0.000244141	P
Os.10728.1.S1_at	P	0.00585938	P	0.0012207	P	0.00195313	P	0.00195313	P	0.000244141	P	0.000244141	P	0.000244141	P	0.000244141	P	0.000244141	P	0.00195313	P	0.0012207	P	0.000244141	P	0.000732422	P	0.000244141	P	0.000732422	P	0.0012207	P	0.000732422	P	0.000732422	P	0.00195313	P	0.00415039	P	0.00292969	P	0.00195313	P	0.00292969	P	0.00195313	P
Os.10731.1.A1_a_at	P	0.000244141	P	0.000244141	P	0.000244141	P	0.00195313	P	0.000244141	P	0.000244141	P	0.000244141	P	0.000244141	P	0.000244141	P	0.00415039	P	0.00292969	P	0.000732422	P	0.000732422	P	0.000244141	P	0.000244141	P	0.000244141	P	0.000244141	P	0.000732422	P	0.000244141	P	0.000244141	P	0.000244141	P	0.000244141	P	0.000244141	P	0.000244141	P
Os.10731.1.A1_at	P	0.0302734	A	0.601074	A	0.828613	A	0.366211	A	0.845459	A	0.845459	A	0.27417	A	0.633789	A	0.432373	A	0.72583	A	0.601074	A	0.665527	A	0.19458	A	0.943848	A	0.303711	A	0.466064	A	0.601074	A	0.466064	A	0.780518	A	0.976074	A	0.533936	A	0.149658	A	0.0805664	A	0.0952148	A
Os.10732.1.S1_s_at	P	0.000244141	P	0.000244141	P	0.000244141	P	0.000244141	P	0.000244141	P	0.000244141	P	0.0107422	P	0.0141602	P	0.0185547	P	0.000244141	P	0.000244141	P	0.000244141	P	0.000244141	P	0.000244141	P	0.000244141	P	0.00805664	P	0.0302734	P	0.00195313	P	0.00415039	P	0.00585938	P	0.00195313	P	0.000244141	P	0.000244141	P	0.000732422	M
Os.10733.1.S1_at	P	0.00195313	P	0.0141602	P	0.000732422	A	0.111572	P	0.0141602	P	0.0141602	P	0.000244141	P	0.000244141	P	0.000244141	P	0.000244141	P	0.000244141	P	0.000244141	P	0.000244141	P	0.000244141	P	0.000244141	P	0.000244141	P	0.000244141	P	0.000244141	P	0.000244141	P	0.000244141	P	0.000244141	P	0.000244141	P	0.000244141	P	0.000244141	P
Os.10734.1.S1_at	A	0.334473	A	0.246094	A	0.567627	A	0.149658	A	0.0805664	A	0.0805664	A	0.111572	A	0.334473	A	0.171387	A	0.171387	A	0.246094	A	0.366211	A	0.19458	A	0.171387	A	0.149658	A	0.398926	A	0.149658	P	0.0107422	A	0.0805664	A	0.0952148	A	0.171387	A	0.171387	A	0.246094	M	0.0561523	A
Os.10735.1.S1_at	P	0.000244141	P	0.000244141	P	0.000244141	P	0.000244141	P	0.000244141	P	0.000244141	P	0.000244141	P	0.000244141	P	0.000244141	P	0.000244141	P	0.000244141	P	0.000244141	P	0.000244141	P	0.000244141	P	0.000244141	P	0.000244141	P	0.000244141	P	0.000244141	P	0.000244141	P	0.000244141	P	0.000244141	P	0.000244141	P	0.000244141	P	0.000244141	P
Os.10736.1.S1_at	P	0.000244141	P	0.000244141	P	0.000244141	P	0.000244141	P	0.000244141	P	0.000244141	P	0.000244141	P	0.000244141	P	0.000244141	P	0.000244141	P	0.000244141	P	0.000244141	P	0.000732422	P	0.000244141	P	0.000244141	P	0.000244141	P	0.000244141	P	0.000244141	P	0.000244141	P	0.000244141	P	0.000244141	P	0.000244141	P	0.000244141	P	0.000244141	P
Os.10737.1.S1_at	P	0.00805664	P	0.0302734	P	0.00195313	P	0.0239258	P	0.0239258	P	0.0239258	P	0.00805664	A	0.303711	A	0.246094	P	0.0302734	P	0.0012207	P	0.000244141	P	0.0012207	P	0.0107422	P	0.000244141	P	0.000244141	P	0.000732422	P	0.00195313	P	0.000732422	P	0.000244141	P	0.000732422	P	0.0141602	P	0.000244141	P	0.00585938	P
Os.10742.1.S1_at	P	0.000244141	P	0.000244141	P	0.000244141	P	0.000732422	P	0.000244141	P	0.000244141	P	0.000732422	P	0.000244141	P	0.000244141	P	0.000244141	P	0.000244141	P	0.000244141	P	0.000732422	P	0.0012207	P	0.0012207	P	0.000244141	P	0.0012207	P	0.000732422	P	0.000732422	P	0.000732422	P	0.000244141	P	0.000732422	P	0.000732422	P	0.000244141	P
Os.10743.1.S1_at	P	0.000244141	P	0.000244141	P	0.000244141	P	0.000244141	P	0.000244141	P	0.000244141	P	0.000244141	P	0.000244141	P	0.000244141	P	0.000244141	P	0.000244141	P	0.000244141	A	0.0915527	A	0.303711	A	0.129639	A	0.0947266	A	0.129639	P	0.0239258	P	0.0107422	P	0.00585938	P	0.00585938	P	0.000244141	P	0.000244141	P	0.000732422	P
Os.10745.1.S1_at	P	0.000244141	P	0.000244141	P	0.000244141	P	0.000244141	P	0.000244141	P	0.000244141	P	0.0012207	P	0.00415039	P	0.000732422	P	0.00585938	P	0.000732422	P	0.000244141	P	0.000244141	P	0.000244141	P	0.000244141	P	0.000244141	P	0.000244141	P	0.00195313	P	0.000244141	P	0.000244141	P	0.000244141	P	0.000732422	P	0.000732422	P	0.00195313	P
Os.10746.1.S1_a_at	P	0.000244141	P	0.000244141	P	0.000244141	P	0.000244141	P	0.000244141	P	0.000244141	P	0.000244141	P	0.000244141	P	0.000244141	P	0.000244141	P	0.000244141	P	0.000244141	P	0.000244141	P	0.000244141	P	0.000244141	P	0.000244141	P	0.000244141	P	0.000244141	P	0.000244141	P	0.000244141	P	0.000244141	P	0.000244141	P	0.000244141	P	0.000244141	P
Os.10747.1.S1_s_at	P	0.000244141	P	0.000244141	P	0.000244141	P	0.0239258	P	0.000244141	P	0.000244141	P	0.000244141	P	0.000244141	P	0.000244141	P	0.000244141	P	0.000244141	P	0.000244141	P	0.000244141	P	0.000244141	P	0.000244141	P	0.000244141	P	0.000244141	P	0.000244141	P	0.000244141	P	0.000244141	P	0.000244141	P	0.000244141	P	0.000244141	P	0.000244141	P
Os.10750.1.S1_at	P	0.000244141	P	0.000244141	P	0.000244141	P	0.000732422	P	0.000244141	P	0.000244141	P	0.000732422	P	0.000244141	P	0.0012207	P	0.000244141	P	0.000732422	P	0.000244141	P	0.000732422	P	0.000244141	P	0.00292969	P	0.000732422	P	0.00292969	P	0.000244141	P	0.00195313	P	0.0012207	P	0.000244141	P	0.000244141	P	0.000732422	P	0.000732422	P
Os.10751.1.S1_at	A	0.27417	A	0.0952148	A	0.19458	A	0.72583	P	0.0185547	P	0.0185547	P	0.0375977	P	0.0302734	P	0.0375977	A	0.067627	A	0.0805664	P	0.00585938	A	0.466064	A	0.696289	A	0.219482	A	0.303711	A	0.0805664	P	0.00805664	A	0.246094	P	0.0239258	A	0.466064	A	0.567627	P	0.0239258	A	0.753906	A
Os.10753.1.S2_a_at	P	0.000244141	P	0.000244141	P	0.000244141	P	0.000244141	P	0.000244141	P	0.000244141	P	0.000244141	P	0.000244141	P	0.000244141	P	0.000244141	P	0.000244141	P	0.000244141	P	0.000244141	P	0.000244141	P	0.000244141	P	0.000244141	P	0.000244141	P	0.000244141	P	0.000244141	P	0.000244141	P	0.000244141	P	0.000244141	P	0.000244141	P	0.000244141	P
Os.10754.1.S1_at	P	0.000244141	P	0.000244141	P	0.000244141	P	0.000244141	P	0.000244141	P	0.000244141	P	0.000244141	P	0.000244141	P	0.000244141	P	0.000244141	P	0.000244141	P	0.000244141	P	0.000244141	P	0.000244141	P	0.000244141	P	0.000244141	P	0.000244141	P	0.000244141	P	0.000244141	P	0.000244141	P	0.000244141	P	0.000244141	P	0.000244141	P	0.000244141	P
Os.10755.1.S1_at	P	0.000244141	P	0.000244141	P	0.000244141	P	0.000244141	P	0.000244141	P	0.000244141	P	0.000244141	P	0.000244141	P	0.000244141	P	0.000244141	P	0.000244141	P	0.000244141	P	0.000244141	P	0.000244141	P	0.000244141	P	0.000244141	P	0.000244141	P	0.000244141	P	0.000244141	P	0.000244141	P	0.000244141	P	0.000244141	P	0.000244141	P	0.000244141	P
Os.10756.1.S1_at	P	0.000244141	P	0.000244141	P	0.000244141	P	0.000244141	P	0.000244141	P	0.000244141	P	0.000244141	P	0.000244141	P	0.000244141	P	0.000244141	P	0.000244141	P	0.000244141	P	0.000244141	P	0.000244141	P	0.000244141	P	0.000732422	P	0.000732422	P	0.000244141	P	0.000244141	P	0.000244141	P	0.000244141	P	0.000244141	P	0.000244141	P	0.000244141	P
Os.10758.1.S1_a_at	P	0.000244141	P	0.000244141	P	0.000244141	P	0.000244141	P	0.000244141	P	0.000244141	P	0.000244141	P	0.000244141	P	0.000244141	P	0.000244141	P	0.000244141	P	0.000244141	P	0.000244141	P	0.000244141	P	0.000244141	P	0.000244141	P	0.000244141	P	0.000244141	P	0.000244141	P	0.000244141	P	0.000244141	P	0.000244141	P	0.000244141	P	0.000244141	P
Os.10759.1.S1_at	P	0.000244141	P	0.000244141	P	0.000244141	P	0.000244141	P	0.000244141	P	0.000244141	P	0.000244141	P	0.000244141	P	0.000244141	P	0.000244141	P	0.000244141	P	0.000244141	P	0.000244141	P	0.000244141	P	0.000244141	P	0.000244141	P	0.000244141	P	0.000244141	P	0.000244141	P	0.000244141	P	0.000244141	P	0.000244141	P	0.000244141	P	0.000244141	P
Os.10760.1.S1_at	A	0.149658	A	0.27417	A	0.19458	A	0.19458	A	0.533936	A	0.533936	P	0.000244141	P	0.000244141	P	0.000244141	P	0.00195313	P	0.000244141	P	0.000244141	A	0.129639	A	0.171387	A	0.171387	A	0.171387	A	0.0805664	A	0.366211	A	0.533936	A	0.149658	A	0.246094	A	0.303711	A	0.19458	A	0.19458	A
Os.10761.1.S1_at	P	0.000244141	P	0.000244141	P	0.000244141	P	0.000244141	P	0.000244141	P	0.000244141	P	0.000244141	P	0.000244141	P	0.000244141	P	0.000244141	P	0.000244141	P	0.000244141	P	0.000244141	P	0.000244141	P	0.000244141	P	0.000244141	P	0.000244141	P	0.000244141	P	0.000244141	P	0.000244141	P	0.000244141	P	0.000244141	P	0.000244141	P	0.000244141	P
Os.10763.1.S1_at	P	0.00805664	P	0.00415039	P	0.00195313	P	0.000732422	P	0.000244141	P	0.000244141	P	0.0012207	P	0.000244141	P	0.000244141	P	0.00585938	P	0.000244141	P	0.000732422	P	0.000244141	P	0.000244141	P	0.000244141	P	0.000732422	P	0.00292969	P	0.0012207	P	0.0012207	P	0.00415039	P	0.000732422	P	0.000244141	P	0.000244141	P	0.000244141	P
Os.10763.2.S1_x_at	A	0.0952148	P	0.0107422	P	0.0185547	M	0.0461426	P	0.00805664	P	0.00805664	P	0.0141602	P	0.0302734	P	0.0185547	P	0.00585938	A	0.171387	P	0.0302734	P	0.000244141	P	0.00415039	P	0.000732422	P	0.00805664	P	0.0185547	A	0.334473	M	0.0561523	P	0.0107422	P	0.00585938	P	0.00585938	P	0.00585938	P	0.0107422	A
Os.10765.1.S1_at	A	0.129639	A	0.111572	A	0.129639	P	0.0302734	P	0.0302734	P	0.0302734	P	0.000244141	P	0.000244141	P	0.000244141	P	0.000244141	P	0.000244141	P	0.000244141	P	0.000244141	P	0.000244141	P	0.000244141	P	0.000244141	P	0.000244141	P	0.000244141	P	0.000244141	P	0.000244141	P	0.000244141	P	0.000244141	P	0.000244141	P	0.000244141	P
Os.10766.1.A1_at	P	0.000244141	P	0.000244141	P	0.000244141	P	0.000244141	P	0.000244141	P	0.000244141	P	0.000244141	P	0.000244141	P	0.000244141	P	0.000244141	P	0.000244141	P	0.000244141	P	0.000732422	P	0.00195313	P	0.000244141	P	0.00195313	P	0.00805664	P	0.00805664	P	0.00195313	P	0.0012207	P	0.00415039	P	0.0012207	P	0.00195313	P	0.000732422	P
Os.10767.1.S1_at	P	0.000244141	P	0.000244141	P	0.000244141	P	0.000244141	P	0.000244141	P	0.000244141	P	0.00585938	P	0.0375977	A	0.0805664	P	0.000244141	P	0.000244141	P	0.000244141	P	0.000244141	P	0.000244141	P	0.000244141	P	0.0012207	P	0.000244141	P	0.00195313	P	0.000732422	P	0.000732422	P	0.000732422	P	0.000244141	P	0.000732422	P	0.000244141	P
Os.10772.1.S1_at	P	0.0185547	P	0.0141602	P	0.00292969	A	0.0952148	A	0.111572	A	0.111572	P	0.000244141	P	0.000244141	P	0.000244141	P	0.000244141	P	0.000244141	P	0.000244141	A	0.129639	A	0.5	A	0.334473	P	0.000244141	P	0.000732422	P	0.000244141	P	0.000244141	P	0.000244141	P	0.000732422	P	0.000244141	P	0.000244141	P	0.000732422	P
Os.10774.1.S1_at	P	0.000244141	P	0.000244141	P	0.000244141	P	0.000244141	P	0.000244141	P	0.000244141	P	0.000244141	P	0.000244141	P	0.000244141	P	0.000244141	P	0.000244141	P	0.000244141	P	0.000244141	P	0.000244141	P	0.000244141	P	0.000244141	P	0.000244141	P	0.000244141	P	0.000244141	P	0.000244141	P	0.000244141	P	0.000244141	P	0.000244141	P	0.000244141	P
Os.10776.1.S1_at	P	0.000244141	P	0.000244141	P	0.000244141	P	0.000244141	P	0.000244141	P	0.000244141	P	0.000244141	P	0.000244141	P	0.000244141	P	0.000244141	P	0.000244141	P	0.000244141	P	0.000244141	P	0.000244141	P	0.000244141	P	0.000244141	P	0.000244141	P	0.000244141	P	0.000244141	P	0.000244141	P	0.000244141	P	0.000244141	P	0.000244141	P	0.000244141	P
Os.10778.1.S1_at	P	0.000244141	P	0.000244141	P	0.000244141	P	0.000244141	P	0.000244141	P	0.000244141	P	0.000244141	P	0.000244141	P	0.000732422	P	0.000244141	P	0.000244141	P	0.000244141	P	0.000244141	P	0.000244141	P	0.000244141	P	0.000244141	P	0.000244141	P	0.000244141	P	0.000244141	P	0.000244141	P	0.000244141	P	0.000244141	P	0.000732422	P	0.000244141	P
Os.10779.1.S1_at	P	0.000244141	P	0.000732422	P	0.000244141	P	0.000732422	P	0.000244141	P	0.000244141	P	0.000244141	P	0.000244141	P	0.000244141	P	0.000244141	P	0.000732422	P	0.000244141	P	0.000244141	P	0.000244141	P	0.000732422	P	0.000244141	P	0.000244141	P	0.000244141	P	0.000244141	P	0.000244141	P	0.000244141	P	0.000244141	P	0.000244141	P	0.000244141	P
Os.10781.1.S1_at	P	0.000244141	P	0.000244141	P	0.000244141	P	0.000244141	P	0.000244141	P	0.000244141	P	0.000244141	P	0.000244141	P	0.000244141	P	0.000244141	P	0.000244141	P	0.000244141	P	0.000244141	P	0.000244141	P	0.000244141	P	0.000244141	P	0.000244141	P	0.000244141	P	0.000244141	P	0.000244141	P	0.000244141	P	0.000244141	P	0.000244141	P	0.000244141	P
Os.10783.1.S1_at	P	0.000244141	P	0.000244141	P	0.000244141	P	0.000244141	P	0.000244141	P	0.000244141	P	0.000244141	P	0.000244141	P	0.000244141	P	0.000244141	P	0.000244141	P	0.000244141	P	0.000244141	P	0.000244141	P	0.000244141	P	0.000244141	P	0.000244141	P	0.000244141	P	0.000244141	P	0.000244141	P	0.000244141	P	0.000244141	P	0.000244141	P	0.000244141	P
Os.10784.1.S1_at	P	0.000244141	P	0.000244141	P	0.000244141	P	0.000244141	P	0.000244141	P	0.000244141	P	0.000244141	P	0.000244141	P	0.000244141	P	0.000244141	P	0.000244141	P	0.000244141	P	0.000244141	P	0.000244141	P	0.000244141	P	0.000244141	P	0.000244141	P	0.000244141	P	0.000244141	P	0.000244141	P	0.000244141	P	0.000244141	P	0.000244141	P	0.000244141	P
Os.10785.2.S1_at	P	0.00805664	P	0.0107422	P	0.000244141	P	0.0302734	P	0.000244141	P	0.000244141	P	0.0012207	P	0.0302734	P	0.00195313	P	0.0185547	P	0.0141602	P	0.000732422	P	0.0302734	P	0.00805664	P	0.0107422	M	0.0461426	P	0.0185547	A	0.0952148	P	0.00292969	P	0.00292969	P	0.0141602	P	0.0012207	P	0.000244141	P	0.000244141	P
Os.10785.4.S1_s_at	P	0.000244141	P	0.000244141	P	0.000244141	P	0.000244141	P	0.000244141	P	0.000244141	P	0.000244141	P	0.000244141	P	0.000244141	P	0.000244141	P	0.000244141	P	0.000244141	P	0.000244141	P	0.000244141	P	0.000244141	P	0.000244141	P	0.000244141	P	0.000244141	P	0.000244141	P	0.000244141	P	0.000244141	P	0.000244141	P	0.000244141	P	0.000244141	P
Os.10786.1.S1_at	P	0.000244141	P	0.000244141	P	0.000244141	P	0.000244141	P	0.000244141	P	0.000244141	P	0.000244141	P	0.000244141	P	0.000244141	P	0.000244141	P	0.000244141	P	0.000244141	P	0.000244141	P	0.000244141	P	0.000244141	P	0.000244141	P	0.000244141	P	0.000244141	P	0.000244141	P	0.000244141	P	0.000244141	P	0.000244141	P	0.000244141	P	0.000244141	P
Os.10787.1.S1_at	P	0.000244141	P	0.000244141	P	0.000244141	P	0.000244141	P	0.000244141	P	0.000244141	P	0.000244141	P	0.000244141	P	0.000244141	P	0.000244141	P	0.000244141	P	0.000244141	P	0.000244141	P	0.000244141	P	0.000244141	P	0.000244141	P	0.000244141	P	0.000244141	P	0.000244141	P	0.000244141	P	0.000244141	P	0.000244141	P	0.000244141	P	0.000244141	P
Os.10790.1.A1_at	P	0.000244141	P	0.000244141	P	0.000244141	P	0.000244141	P	0.000244141	P	0.000244141	P	0.000732422	P	0.000244141	P	0.000244141	P	0.0141602	P	0.00195313	P	0.0012207	P	0.000244141	P	0.000244141	P	0.000732422	P	0.000244141	P	0.000244141	P	0.000244141	P	0.000244141	P	0.000244141	P	0.000244141	P	0.000244141	P	0.000244141	P	0.000244141	P
Os.10792.1.S1_at	P	0.000244141	P	0.000244141	P	0.000244141	P	0.000244141	P	0.000244141	P	0.000244141	P	0.000244141	P	0.000244141	P	0.000244141	P	0.000244141	P	0.000244141	P	0.000244141	P	0.000244141	P	0.000244141	P	0.000244141	P	0.000244141	P	0.000244141	P	0.000244141	P	0.000244141	P	0.000244141	P	0.000244141	P	0.000244141	P	0.000244141	P	0.000244141	P
Os.10794.2.S1_x_at	P	0.000244141	P	0.000244141	P	0.000244141	P	0.000244141	P	0.000244141	P	0.000244141	P	0.000244141	P	0.000244141	P	0.000244141	P	0.000244141	P	0.000244141	P	0.000244141	P	0.000244141	P	0.000244141	P	0.000244141	P	0.000244141	P	0.000244141	P	0.000244141	P	0.000244141	P	0.000244141	P	0.000244141	P	0.000244141	P	0.000244141	P	0.000244141	P
Os.10796.1.S1_at	M	0.0461426	A	0.601074	A	0.303711	A	0.303711	A	0.149658	A	0.149658	A	0.780518	A	0.491699	A	0.466064	A	0.601074	A	0.688477	A	0.219482	A	0.466064	A	0.490234	A	0.533936	A	0.149658	M	0.0461426	A	0.601074	A	0.246094	A	0.780518	A	0.303711	A	0.27417	P	0.0185547	A	0.334473	A
Os.10797.1.S1_at	A	0.111572	P	0.0141602	P	0.00805664	A	0.633789	A	0.366211	A	0.366211	P	0.000244141	P	0.000244141	P	0.000244141	P	0.000244141	P	0.000244141	P	0.000244141	P	0.000244141	P	0.000244141	P	0.000244141	P	0.000244141	P	0.000244141	P	0.000244141	P	0.000244141	P	0.000244141	P	0.000244141	P	0.000244141	P	0.000244141	P	0.000244141	P
Os.10798.1.S1_at	P	0.0239258	P	0.0239258	P	0.0302734	P	0.0012207	P	0.000732422	P	0.000732422	P	0.000244141	P	0.000244141	P	0.000244141	P	0.0012207	P	0.00415039	P	0.00415039	P	0.000244141	P	0.000244141	P	0.000244141	P	0.000732422	P	0.000732422	P	0.000732422	P	0.000244141	P	0.000732422	P	0.000244141	P	0.000244141	P	0.000244141	P	0.000732422	P
Os.10799.1.S1_at	P	0.000244141	P	0.000732422	P	0.000732422	P	0.000244141	P	0.000732422	P	0.000732422	P	0.000732422	P	0.000244141	P	0.000244141	P	0.000244141	P	0.000244141	P	0.000244141	A	0.0805664	A	0.432373	A	0.171387	P	0.00292969	P	0.000244141	P	0.0185547	P	0.000244141	P	0.0012207	P	0.000732422	P	0.000732422	P	0.000732422	P	0.000732422	P
Os.10800.1.S1_at	P	0.000244141	P	0.000244141	P	0.000244141	P	0.000244141	P	0.000244141	P	0.000244141	P	0.000732422	P	0.000732422	P	0.000732422	P	0.000732422	P	0.000732422	P	0.000244141	P	0.000732422	P	0.000732422	P	0.000732422	P	0.000732422	P	0.000244141	P	0.000732422	P	0.000732422	P	0.000732422	P	0.000244141	P	0.000244141	P	0.000244141	P	0.000244141	P
Os.10801.1.S1_a_at	P	0.00805664	P	0.00195313	P	0.000732422	P	0.00195313	P	0.000732422	P	0.000732422	P	0.00292969	P	0.000732422	P	0.00195313	P	0.00415039	P	0.00195313	P	0.0012207	P	0.000244141	P	0.000732422	P	0.000244141	P	0.000244141	P	0.000244141	P	0.000732422	P	0.000244141	P	0.000244141	P	0.000244141	P	0.000244141	P	0.000244141	P	0.000732422	P
Os.10803.1.S2_at	P	0.000244141	P	0.000244141	P	0.000244141	P	0.000244141	P	0.000244141	P	0.000244141	P	0.000244141	P	0.000244141	P	0.000244141	P	0.000244141	P	0.000244141	P	0.000244141	P	0.000244141	P	0.000244141	P	0.000244141	P	0.000244141	P	0.000244141	P	0.000244141	P	0.000244141	P	0.000244141	P	0.000244141	P	0.000244141	P	0.000244141	P	0.000244141	P
Os.10804.1.S1_at	P	0.000244141	P	0.000244141	P	0.000244141	P	0.000244141	P	0.000244141	P	0.000244141	P	0.000244141	P	0.000244141	P	0.000244141	P	0.000244141	P	0.000244141	P	0.000244141	P	0.000244141	P	0.000244141	P	0.000244141	P	0.000244141	P	0.000244141	P	0.000244141	P	0.000244141	P	0.000244141	P	0.000244141	P	0.000244141	P	0.000244141	P	0.000244141	P
Os.10805.1.S1_at	P	0.000244141	P	0.000244141	P	0.000244141	P	0.000244141	P	0.000244141	P	0.000244141	P	0.000244141	P	0.000244141	P	0.000244141	P	0.000244141	P	0.000244141	P	0.000244141	P	0.000244141	P	0.000244141	P	0.000244141	P	0.000244141	P	0.000244141	P	0.000244141	P	0.000244141	P	0.000244141	P	0.000244141	P	0.000244141	P	0.000244141	P	0.000244141	P
Os.10806.1.S1_at	P	0.000244141	P	0.000244141	P	0.000244141	P	0.000244141	P	0.000244141	P	0.000244141	P	0.000244141	P	0.000244141	P	0.000244141	P	0.000244141	P	0.000244141	P	0.000244141	P	0.000244141	P	0.000244141	P	0.000244141	P	0.000244141	P	0.000244141	P	0.000244141	P	0.000244141	P	0.000244141	P	0.000244141	P	0.000244141	P	0.000244141	P	0.000244141	P
Os.10808.1.S1_at	P	0.0185547	P	0.00292969	P	0.00805664	A	0.0952148	A	0.067627	A	0.067627	P	0.00292969	P	0.0141602	P	0.0107422	M	0.0461426	P	0.0239258	P	0.0185547	P	0.000732422	P	0.000732422	P	0.000244141	P	0.0012207	P	0.00195313	P	0.0107422	P	0.00195313	P	0.000732422	P	0.000244141	P	0.00805664	P	0.00805664	P	0.0375977	P
Os.10810.1.S1_at	P	0.000244141	P	0.000244141	P	0.000244141	P	0.000244141	P	0.000244141	P	0.000244141	P	0.000244141	P	0.000244141	P	0.000244141	P	0.000244141	P	0.000244141	P	0.000244141	P	0.000244141	P	0.0012207	P	0.000244141	P	0.000244141	P	0.000244141	P	0.000244141	P	0.000244141	P	0.000244141	P	0.000244141	P	0.000244141	P	0.000244141	P	0.000244141	P
Os.10811.1.S1_at	A	0.129639	A	0.19458	M	0.0461426	A	0.366211	A	0.19458	A	0.19458	M	0.0537109	A	0.171387	A	0.246094	A	0.366211	A	0.246094	A	0.466064	M	0.0461426	A	0.27417	P	0.0239258	P	0.0375977	P	0.0302734	A	0.067627	A	0.5	A	0.111572	A	0.129639	P	0.0302734	P	0.0141602	P	0.0302734	P
Os.10813.1.S1_at	A	0.466064	A	0.525635	P	0.0185547	A	0.129639	A	0.0805664	A	0.0805664	P	0.0141602	P	0.0302734	A	0.067627	P	0.0141602	P	0.00195313	P	0.0141602	P	0.000244141	P	0.000732422	P	0.000244141	P	0.000732422	P	0.0012207	P	0.000732422	P	0.00292969	P	0.00195313	P	0.00195312	P	0.000732422	P	0.00195313	P	0.00292969	P
Os.10814.1.S1_a_at	P	0.000244141	P	0.000244141	P	0.000244141	P	0.000244141	P	0.000244141	P	0.000244141	P	0.000244141	P	0.000244141	P	0.000244141	P	0.000244141	P	0.000244141	P	0.000244141	P	0.000244141	P	0.000244141	P	0.000244141	P	0.000244141	P	0.000244141	P	0.000244141	P	0.000244141	P	0.000244141	P	0.000244141	P	0.000244141	P	0.000244141	P	0.000244141	P
Os.10815.1.S1_at	P	0.000732422	P	0.000732422	P	0.000732422	P	0.000732422	P	0.00292969	P	0.00292969	P	0.000244141	P	0.000244141	P	0.000244141	P	0.000732422	P	0.0012207	P	0.000732422	P	0.000244141	P	0.000244141	P	0.000244141	P	0.000244141	P	0.000244141	P	0.000244141	P	0.000244141	P	0.000244141	P	0.000244141	P	0.000244141	P	0.000244141	P	0.000244141	P
Os.10816.1.S1_at	P	0.0141602	P	0.0239258	A	0.303711	A	0.219482	P	0.00805664	P	0.00805664	A	0.171387	A	0.533936	A	0.0952148	P	0.00805664	A	0.219482	A	0.432373	A	0.491211	A	0.432373	A	0.0805664	A	0.149658	A	0.72583	A	0.850342	A	0.398926	A	0.219482	A	0.219482	A	0.0805664	A	0.303711	A	0.111572	P
Os.10817.1.S1_a_at	P	0.000244141	P	0.000244141	P	0.000244141	P	0.000244141	P	0.000244141	P	0.000244141	P	0.000244141	P	0.000244141	P	0.000244141	P	0.000244141	P	0.000244141	P	0.000244141	P	0.000244141	P	0.000244141	P	0.000244141	P	0.000244141	P	0.000244141	P	0.000244141	P	0.000244141	P	0.000244141	P	0.000244141	P	0.000244141	P	0.000244141	P	0.000244141	P
Os.10818.1.S1_at	P	0.000244141	P	0.000244141	P	0.000244141	P	0.00195313	P	0.000244141	P	0.000244141	P	0.000244141	P	0.000732422	P	0.000732422	P	0.000244141	P	0.000244141	P	0.000244141	P	0.000244141	P	0.000244141	P	0.000244141	P	0.000244141	P	0.000244141	P	0.000244141	P	0.000732422	P	0.000732422	P	0.000732422	P	0.000732422	P	0.000244141	P	0.000732422	P
Os.10819.1.S1_x_at	P	0.000244141	P	0.000244141	P	0.000244141	P	0.000244141	P	0.000732422	P	0.000732422	P	0.000244141	P	0.000244141	P	0.000244141	P	0.000244141	P	0.000244141	P	0.000244141	P	0.000244141	P	0.000244141	P	0.000732422	P	0.000244141	P	0.000244141	P	0.000244141	P	0.000244141	P	0.000244141	P	0.000244141	P	0.000244141	P	0.000732422	P	0.000244141	P
Os.1082.1.S1_a_at	P	0.000244141	P	0.000244141	P	0.000244141	P	0.000244141	P	0.000244141	P	0.000244141	P	0.000244141	P	0.000244141	P	0.000244141	P	0.000244141	P	0.000244141	P	0.000244141	P	0.000244141	P	0.000244141	P	0.000244141	P	0.000244141	P	0.000244141	P	0.000244141	P	0.000244141	P	0.000244141	P	0.000244141	P	0.000244141	P	0.000244141	P	0.000244141	P
Os.1082.2.S1_at	P	0.000244141	P	0.000244141	P	0.000244141	P	0.000244141	P	0.000244141	P	0.000244141	P	0.000244141	P	0.000244141	P	0.000244141	P	0.000244141	P	0.000244141	P	0.000244141	P	0.000244141	P	0.000244141	P	0.000244141	P	0.000244141	P	0.000244141	P	0.000244141	P	0.000244141	P	0.000244141	P	0.000244141	P	0.000244141	P	0.000244141	P	0.000244141	P
Os.10820.1.S1_at	P	0.000244141	P	0.000244141	P	0.000244141	P	0.000244141	P	0.000244141	P	0.000244141	P	0.000244141	P	0.000244141	P	0.000244141	P	0.000244141	P	0.000244141	P	0.000732422	P	0.000244141	P	0.000244141	P	0.000244141	P	0.000244141	P	0.000244141	P	0.000244141	P	0.000244141	P	0.000244141	P	0.000244141	P	0.000244141	P	0.000244141	P	0.000244141	P
Os.10821.1.S1_at	P	0.000244141	P	0.000244141	P	0.000244141	P	0.000244141	P	0.000244141	P	0.000244141	P	0.000244141	P	0.000244141	P	0.000244141	P	0.000244141	P	0.000244141	P	0.000244141	P	0.000244141	P	0.000244141	P	0.000244141	P	0.000244141	P	0.000244141	P	0.000244141	P	0.000244141	P	0.000244141	P	0.000244141	P	0.000244141	P	0.000244141	P	0.000244141	P
Os.10822.1.S1_at	P	0.000244141	P	0.000244141	P	0.000244141	P	0.000244141	P	0.000244141	P	0.000244141	P	0.000244141	P	0.000244141	P	0.000244141	P	0.000244141	P	0.000244141	P	0.000244141	P	0.000244141	P	0.000244141	P	0.000244141	P	0.000244141	P	0.000244141	P	0.000244141	P	0.000244141	P	0.000244141	P	0.000244141	P	0.000244141	P	0.000244141	P	0.000244141	P
Os.10823.1.S1_x_at	M	0.0461426	P	0.0141602	P	0.0185547	M	0.0461426	M	0.0461426	M	0.0461426	A	0.129639	A	0.0805664	A	0.129639	A	0.111572	A	0.111572	M	0.0461426	A	0.246094	A	0.334473	A	0.828613	A	0.696289	A	0.780518	A	0.828613	A	0.665527	A	0.80542	A	0.753906	A	0.398926	A	0.633789	A	0.398926	A
Os.10824.1.S1_at	P	0.000244141	P	0.000244141	P	0.000244141	P	0.000244141	P	0.000244141	P	0.000244141	P	0.000244141	P	0.000244141	P	0.000244141	P	0.000244141	P	0.000244141	P	0.000244141	P	0.000732422	P	0.000732422	P	0.000244141	P	0.000244141	P	0.000244141	P	0.000244141	P	0.000244141	P	0.000244141	P	0.000244141	P	0.000244141	P	0.000244141	P	0.000244141	P
Os.10825.1.S1_at	P	0.000244141	P	0.000244141	P	0.000244141	P	0.000244141	P	0.000732422	P	0.000732422	P	0.000732422	P	0.000732422	P	0.000244141	P	0.000732422	P	0.00195313	P	0.000244141	P	0.000732422	P	0.00195313	P	0.000244141	P	0.0012207	P	0.000732422	P	0.000244141	P	0.000244141	P	0.000244141	P	0.000244141	P	0.000244141	P	0.000732422	P	0.0012207	P
Os.10826.1.S1_at	A	0.432373	A	0.149658	A	0.111572	A	0.111572	A	0.067627	A	0.067627	A	0.334473	A	0.149658	A	0.0952148	A	0.19458	A	0.27417	A	0.129639	A	0.171387	M	0.0561523	A	0.111572	A	0.149658	M	0.0461426	P	0.0239258	A	0.0805664	A	0.129639	P	0.0375977	P	0.0141602	A	0.0805664	A	0.111572	M
Os.10828.1.S1_at	A	0.567627	A	0.72583	A	0.533936	A	0.601074	A	0.466064	A	0.466064	A	0.601074	A	0.19458	A	0.129639	A	0.665527	A	0.718506	A	0.27417	A	0.246094	A	0.633789	A	0.780518	A	0.919434	A	0.466064	A	0.567627	A	0.457764	A	0.696289	A	0.129639	A	0.171387	A	0.27417	A	0.72583	A
Os.10829.1.S1_at	P	0.000732422	P	0.000732422	P	0.000244141	P	0.000244141	P	0.000244141	P	0.000244141	P	0.000244141	P	0.000244141	P	0.000244141	P	0.000244141	P	0.000244141	P	0.000244141	P	0.000244141	P	0.000244141	P	0.000244141	P	0.000244141	P	0.000244141	P	0.000244141	P	0.000244141	P	0.000244141	P	0.000244141	P	0.000244141	P	0.000244141	P	0.000244141	P
Os.10830.1.S1_at	P	0.000244141	P	0.00415039	P	0.000244141	P	0.00195313	P	0.00195313	P	0.00195313	P	0.000732422	P	0.000244141	P	0.000244141	P	0.000732422	P	0.000732422	P	0.000244141	P	0.000732422	P	0.000244141	P	0.00195313	P	0.000244141	P	0.000732422	P	0.000244141	P	0.000244141	P	0.000244141	P	0.000732422	P	0.000244141	P	0.000244141	P	0.000244141	P
Os.10833.1.S1_at	P	0.000244141	P	0.000244141	P	0.000244141	P	0.000732422	P	0.000244141	P	0.000244141	P	0.000244141	P	0.000244141	P	0.000244141	P	0.000244141	P	0.000244141	P	0.000244141	P	0.000244141	P	0.000244141	P	0.000244141	P	0.000244141	P	0.000244141	P	0.000244141	P	0.000244141	P	0.000244141	P	0.000244141	P	0.000244141	P	0.000244141	P	0.000244141	P
Os.10835.1.S1_at	P	0.000732422	P	0.00195313	P	0.000244141	P	0.0185547	P	0.000244141	P	0.000244141	P	0.00415039	P	0.00292969	P	0.00195313	P	0.00292969	P	0.000732422	P	0.00195313	P	0.000244141	P	0.0012207	P	0.0107422	P	0.0012207	P	0.0185547	P	0.00415039	P	0.00585938	P	0.00292969	P	0.00195313	P	0.00805664	P	0.00195313	P	0.0012207	P
Os.10836.1.S1_at	P	0.000732422	P	0.0141602	P	0.000244141	P	0.00292969	P	0.000244141	P	0.000244141	P	0.0012207	P	0.00292969	P	0.000732422	P	0.00195313	P	0.000244141	P	0.000244141	P	0.000244141	P	0.00292969	P	0.000732422	P	0.000244141	P	0.000244141	P	0.0012207	P	0.000244141	P	0.000244141	P	0.000244141	P	0.000244141	P	0.000244141	P	0.000732422	P
Os.10838.1.S1_a_at	P	0.000244141	P	0.000732422	P	0.000244141	P	0.000244141	P	0.000244141	P	0.000244141	P	0.000244141	P	0.000244141	P	0.000244141	P	0.000244141	P	0.000244141	P	0.000244141	P	0.000244141	P	0.000244141	P	0.000244141	P	0.000244141	P	0.000244141	P	0.000244141	P	0.000244141	P	0.000244141	P	0.000244141	P	0.000244141	P	0.000244141	P	0.000244141	P
Os.10839.1.S1_at	P	0.000244141	P	0.000244141	P	0.000244141	P	0.000244141	P	0.000732422	P	0.000732422	P	0.00292969	P	0.00195313	P	0.00195313	P	0.0012207	P	0.00415039	P	0.0012207	P	0.00195313	P	0.0141602	P	0.00292969	P	0.000732422	P	0.00195313	P	0.000244141	P	0.000244141	P	0.0012207	P	0.000244141	P	0.00292969	P	0.00415039	P	0.00292969	M
Os.10841.1.S1_at	P	0.000244141	P	0.000244141	P	0.000244141	P	0.000244141	P	0.000244141	P	0.000244141	P	0.000244141	P	0.000244141	P	0.000244141	P	0.000244141	P	0.000244141	P	0.000244141	P	0.000244141	P	0.000244141	P	0.000244141	P	0.000244141	P	0.000244141	P	0.000244141	P	0.000244141	P	0.000244141	P	0.000244141	P	0.000244141	P	0.000244141	P	0.000244141	P
Os.10842.1.S1_at	P	0.000244141	P	0.000244141	P	0.000244141	P	0.000244141	P	0.000244141	P	0.000244141	P	0.00195313	P	0.000244141	P	0.000244141	P	0.00195313	P	0.000244141	P	0.000732422	P	0.00195313	P	0.00292969	P	0.0012207	P	0.0012207	P	0.0012207	P	0.00195313	P	0.000732422	P	0.000244141	P	0.000244141	P	0.000244141	P	0.000732422	P	0.000244141	P
Os.10842.1.S1_x_at	P	0.000244141	P	0.000244141	P	0.000244141	P	0.000244141	P	0.000244141	P	0.000244141	P	0.000244141	P	0.000244141	P	0.000244141	P	0.000244141	P	0.000244141	P	0.000244141	P	0.000244141	P	0.000244141	P	0.000244141	P	0.000244141	P	0.000244141	P	0.000244141	P	0.000244141	P	0.000244141	P	0.000244141	P	0.000244141	P	0.000244141	P	0.000244141	P
Os.10843.1.S1_at	P	0.000244141	P	0.000244141	P	0.000244141	P	0.000244141	P	0.000244141	P	0.000244141	P	0.000244141	P	0.000244141	P	0.000244141	P	0.000244141	P	0.000244141	P	0.000244141	P	0.000244141	P	0.000244141	P	0.000244141	P	0.000244141	P	0.000244141	P	0.000244141	P	0.000244141	P	0.000244141	P	0.000244141	P	0.000244141	P	0.000244141	P	0.000244141	P
Os.10844.1.S1_at	P	0.000244141	P	0.000244141	P	0.000244141	P	0.000244141	P	0.000244141	P	0.000244141	P	0.000244141	P	0.000244141	P	0.000244141	P	0.000244141	P	0.000244141	P	0.000244141	P	0.000244141	P	0.000244141	P	0.000244141	P	0.000244141	P	0.000244141	P	0.000244141	P	0.000244141	P	0.000244141	P	0.000244141	P	0.000244141	P	0.000244141	P	0.000244141	P
Os.10845.1.S1_s_at	P	0.000244141	P	0.000244141	P	0.000244141	P	0.000244141	P	0.000244141	P	0.000244141	P	0.000244141	P	0.000244141	P	0.000244141	P	0.000244141	P	0.000244141	P	0.000244141	P	0.000244141	P	0.000244141	P	0.000244141	P	0.000244141	P	0.000244141	P	0.000244141	P	0.000244141	P	0.000244141	P	0.000244141	P	0.000244141	P	0.000244141	P	0.000244141	P
Os.10846.1.S1_at	P	0.000244141	P	0.000244141	P	0.000244141	P	0.000244141	P	0.000244141	P	0.000244141	P	0.000244141	P	0.000244141	P	0.000244141	P	0.000244141	P	0.000244141	P	0.000244141	P	0.000244141	P	0.000244141	P	0.000244141	P	0.000244141	P	0.000244141	P	0.000244141	P	0.000244141	P	0.000244141	P	0.000244141	P	0.000244141	P	0.000244141	P	0.000244141	P
Os.10848.1.A1_x_at	P	0.000732422	P	0.000732422	P	0.000244141	P	0.000244141	P	0.000732422	P	0.000732422	P	0.000244141	P	0.000244141	P	0.000732422	P	0.000244141	P	0.000732422	P	0.000244141	P	0.000244141	P	0.000732422	P	0.000244141	P	0.000244141	P	0.000244141	P	0.000244141	P	0.000244141	P	0.000244141	P	0.000244141	P	0.000244141	P	0.000244141	P	0.000244141	P
Os.10849.1.S1_at	P	0.000244141	P	0.00195313	P	0.000244141	P	0.000244141	P	0.000732422	P	0.000732422	P	0.000244141	P	0.000732422	P	0.000244141	P	0.000244141	P	0.00195313	P	0.000244141	P	0.000244141	P	0.00195313	P	0.000244141	P	0.000244141	P	0.000732422	P	0.000244141	P	0.000732422	P	0.000244141	P	0.000244141	P	0.000244141	P	0.000732422	P	0.000244141	P
Os.10850.1.S1_at	P	0.000244141	P	0.000732422	P	0.000732422	P	0.000244141	P	0.000244141	P	0.000244141	P	0.000244141	P	0.000732422	P	0.000244141	P	0.00195313	P	0.00195313	P	0.000732422	P	0.000244141	P	0.000732422	P	0.000244141	P	0.000732422	P	0.000244141	P	0.00292969	P	0.0012207	P	0.0012207	P	0.00195312	P	0.00195313	P	0.0012207	P	0.00195313	P
Os.10851.1.S1_at	P	0.000244141	P	0.000244141	P	0.000244141	P	0.000244141	P	0.000244141	P	0.000244141	P	0.000244141	P	0.000244141	P	0.000244141	P	0.000244141	P	0.000244141	P	0.000244141	P	0.000244141	P	0.000244141	P	0.000244141	P	0.000244141	P	0.000244141	P	0.000244141	P	0.000244141	P	0.000244141	P	0.000244141	P	0.000244141	P	0.000244141	P	0.000244141	P
Os.10852.1.S1_s_at	P	0.000244141	P	0.000244141	P	0.000244141	P	0.000244141	P	0.000244141	P	0.000244141	P	0.000244141	P	0.000244141	P	0.000244141	P	0.000732422	P	0.000244141	P	0.000244141	P	0.000244141	P	0.000244141	P	0.000244141	P	0.000244141	P	0.000732422	P	0.000732422	P	0.000244141	P	0.000244141	P	0.000732422	P	0.00415039	P	0.00585938	P	0.00292969	P
Os.10853.1.S1_at	P	0.0107422	P	0.00415039	P	0.0185547	A	0.0952148	M	0.0561523	M	0.0561523	A	0.246094	A	0.303711	A	0.19458	P	0.00292969	P	0.00195313	P	0.00585938	A	0.80542	A	0.533936	A	0.601074	A	0.533936	A	0.962402	A	0.219482	A	0.219482	A	0.0952148	A	0.19458	M	0.0561523	P	0.0185547	P	0.0185547	A
Os.10854.2.S1_x_at	P	0.000732422	P	0.000244141	P	0.000244141	P	0.000244141	P	0.000244141	P	0.000244141	P	0.000732422	P	0.000732422	P	0.000732422	P	0.000732422	P	0.000732422	P	0.000244141	P	0.000244141	P	0.000732422	P	0.000244141	P	0.000244141	P	0.000244141	P	0.000244141	P	0.000732422	P	0.000244141	P	0.000244141	P	0.000732422	P	0.000732422	P	0.000732422	P
Os.10855.1.S1_at	A	0.219482	A	0.466064	A	0.111572	A	0.303711	P	0.000732422	P	0.000732422	P	0.000244141	P	0.000732422	P	0.000244141	P	0.000244141	P	0.000244141	P	0.000244141	P	0.000244141	P	0.000244141	P	0.000244141	P	0.000244141	P	0.000244141	P	0.000244141	P	0.000244141	P	0.000244141	P	0.000244141	P	0.000244141	P	0.000244141	P	0.000244141	P
Os.10856.1.S1_at	P	0.000244141	P	0.000244141	P	0.000244141	P	0.000244141	P	0.000244141	P	0.000244141	P	0.000244141	P	0.000244141	P	0.000244141	P	0.000244141	P	0.000244141	P	0.000244141	P	0.000244141	P	0.000244141	P	0.000244141	P	0.000244141	P	0.000244141	P	0.000244141	P	0.000244141	P	0.000244141	P	0.000244141	P	0.000244141	P	0.000244141	P	0.000244141	P
Os.10857.1.S1_at	P	0.000244141	P	0.000244141	P	0.000244141	P	0.000244141	P	0.000244141	P	0.000244141	P	0.000244141	P	0.000244141	P	0.000244141	P	0.000244141	P	0.000244141	P	0.000244141	P	0.000244141	P	0.000244141	P	0.000244141	P	0.000244141	P	0.000244141	P	0.000244141	P	0.000244141	P	0.000244141	P	0.000244141	P	0.000244141	P	0.000244141	P	0.000244141	P
Os.10858.1.S1_at	A	0.466064	M	0.0461426	A	0.149658	P	0.0141602	A	0.219482	A	0.219482	P	0.000732422	P	0.000244141	P	0.000244141	P	0.000244141	P	0.00195313	P	0.000244141	P	0.000244141	P	0.000244141	P	0.000244141	P	0.000244141	P	0.000244141	P	0.000244141	P	0.000244141	P	0.000244141	P	0.000244141	P	0.000244141	P	0.000244141	P	0.000244141	A
Os.10859.1.S1_a_at	P	0.000244141	P	0.000244141	P	0.000244141	P	0.000244141	P	0.000244141	P	0.000244141	P	0.000244141	P	0.000244141	P	0.000244141	P	0.000244141	P	0.000244141	P	0.000244141	P	0.000244141	P	0.000244141	P	0.000244141	P	0.000244141	P	0.000244141	P	0.000244141	P	0.000244141	P	0.000244141	P	0.000244141	P	0.000244141	P	0.000244141	P	0.000244141	P
Os.10860.1.A1_at	A	0.665527	A	0.633789	A	0.696289	A	0.870361	A	0.943848	A	0.943848	A	0.696289	A	0.72583	A	0.334473	A	0.533936	A	0.962402	A	0.919434	A	0.72583	A	0.943848	A	0.533936	A	0.633789	A	0.72583	A	0.888428	A	0.919434	A	0.696289	A	0.932373	A	0.303711	A	0.633789	A	0.904785	A
Os.10861.1.S1_at	P	0.000244141	P	0.000244141	P	0.000244141	P	0.000244141	P	0.000244141	P	0.000244141	P	0.000732422	P	0.0012207	P	0.000244141	P	0.0012207	P	0.0012207	P	0.000244141	P	0.000732422	P	0.00415039	P	0.000732422	P	0.000244141	P	0.0012207	P	0.000732422	P	0.000244141	P	0.000244141	P	0.000244141	P	0.000244141	P	0.000244141	P	0.000244141	P
Os.10862.1.S1_at	A	0.466064	A	0.423096	A	0.5	M	0.0561523	A	0.601074	A	0.601074	A	0.111572	A	0.19458	A	0.633789	A	0.149658	A	0.5	P	0.0239258	A	0.601074	A	0.5	A	0.601074	A	0.366211	A	0.432373	A	0.0805664	M	0.0461426	P	0.0141602	P	0.00805664	A	0.850342	A	0.888428	A	0.601074	A
Os.10864.1.S1_at	M	0.0461426	M	0.0561523	P	0.0141602	P	0.0012207	P	0.0302734	P	0.0302734	P	0.00805664	P	0.00585938	P	0.00585938	P	0.0107422	A	0.067627	P	0.00585938	P	0.000244141	P	0.000244141	P	0.000244141	P	0.000244141	P	0.000244141	P	0.000244141	P	0.000244141	P	0.000244141	P	0.000244141	P	0.000244141	P	0.000244141	P	0.000244141	A
Os.10866.1.S1_at	P	0.000244141	P	0.000244141	P	0.000244141	P	0.000244141	P	0.000244141	P	0.000244141	P	0.000244141	P	0.000244141	P	0.000244141	P	0.000244141	P	0.000244141	P	0.000244141	P	0.000244141	P	0.000244141	P	0.000244141	P	0.000244141	P	0.000244141	P	0.000244141	P	0.000244141	P	0.000244141	P	0.000244141	P	0.000244141	P	0.000244141	P	0.000244141	P
Os.10868.1.S1_at	P	0.000244141	P	0.000244141	P	0.000244141	P	0.000244141	P	0.000244141	P	0.000244141	P	0.000244141	P	0.000244141	P	0.000244141	P	0.000244141	P	0.000244141	P	0.000244141	P	0.000244141	P	0.000244141	P	0.000244141	P	0.000244141	P	0.000244141	P	0.000244141	P	0.000244141	P	0.000244141	P	0.000244141	P	0.000244141	P	0.000244141	P	0.000244141	P
Os.10869.1.S1_at	P	0.000244141	P	0.000244141	P	0.000244141	P	0.000732422	P	0.000732422	P	0.000732422	P	0.000732422	P	0.000732422	P	0.000244141	P	0.000732422	P	0.000732422	P	0.000732422	P	0.000244141	P	0.000244141	P	0.000244141	P	0.000244141	P	0.000244141	P	0.000244141	P	0.000732422	P	0.000732422	P	0.000244141	P	0.000244141	P	0.000732422	P	0.000244141	P
Os.10870.1.S1_at	P	0.000732422	P	0.00195313	P	0.000732422	P	0.000732422	P	0.000244141	P	0.000244141	P	0.000244141	P	0.000244141	P	0.000244141	P	0.0012207	P	0.000732422	P	0.000244141	P	0.000244141	P	0.00415039	P	0.000244141	P	0.000244141	P	0.000244141	P	0.000244141	P	0.000244141	P	0.000244141	P	0.000244141	P	0.000244141	P	0.000244141	P	0.000244141	P
Os.10871.1.S1_at	P	0.000244141	P	0.000244141	P	0.000244141	P	0.000244141	P	0.000244141	P	0.000244141	P	0.000244141	P	0.000244141	P	0.000244141	P	0.000244141	P	0.000244141	P	0.000244141	P	0.000244141	P	0.000244141	P	0.000244141	P	0.000244141	P	0.000244141	P	0.000244141	P	0.000244141	P	0.000244141	P	0.000244141	P	0.000244141	P	0.000244141	P	0.000244141	P
Os.10872.1.S1_at	P	0.00195313	P	0.00805664	P	0.000732422	P	0.0239258	P	0.00585938	P	0.00585938	P	0.00195313	P	0.00415039	P	0.00195313	P	0.0141602	P	0.00415039	P	0.00415039	A	0.696289	A	0.780518	A	0.72583	P	0.00195313	P	0.00756836	P	0.0012207	P	0.0012207	P	0.0012207	P	0.00195313	P	0.0012207	P	0.00292969	P	0.0141602	P
Os.10873.1.S1_at	P	0.000244141	P	0.000244141	P	0.000244141	P	0.000732422	P	0.000732422	P	0.000732422	P	0.000732422	P	0.000244141	P	0.000244141	P	0.000244141	P	0.0012207	P	0.000244141	P	0.000244141	P	0.000732422	P	0.0012207	P	0.000244141	P	0.000732422	P	0.000244141	P	0.000732422	P	0.000732422	P	0.000732422	P	0.0012207	P	0.0012207	P	0.0012207	P
Os.10875.2.S1_x_at	P	0.000732422	P	0.000732422	P	0.000244141	P	0.000732422	P	0.000732422	P	0.000732422	P	0.000732422	P	0.000732422	P	0.000732422	P	0.000732422	P	0.000732422	P	0.000732422	P	0.00195313	P	0.00195313	P	0.000732422	P	0.000732422	P	0.000732422	P	0.000732422	P	0.000732422	P	0.000732422	P	0.000732422	P	0.0012207	P	0.0012207	P	0.0012207	P
Os.10876.1.S1_at	P	0.000732422	P	0.000732422	P	0.000732422	P	0.000244141	P	0.000732422	P	0.000732422	P	0.000732422	P	0.000732422	P	0.000732422	P	0.000732422	P	0.000244141	P	0.000732422	P	0.000732422	P	0.000244141	P	0.000732422	P	0.000244141	P	0.000244141	P	0.000244141	P	0.000732422	P	0.000732422	P	0.000244141	P	0.000732422	P	0.000732422	P	0.000732422	P
Os.10877.1.S1_at	P	0.000244141	P	0.00292969	P	0.000244141	P	0.0012207	P	0.0012207	P	0.0012207	P	0.000244141	P	0.0012207	P	0.000244141	P	0.000732422	P	0.0012207	P	0.000244141	P	0.000732422	P	0.000244141	P	0.000244141	P	0.000244141	P	0.000732422	P	0.000244141	P	0.000244141	P	0.000244141	P	0.000732422	P	0.000244141	P	0.000732422	P	0.000732422	P
Os.10878.1.S1_at	P	0.000244141	P	0.000244141	P	0.000244141	P	0.000732422	P	0.000732422	P	0.000732422	P	0.000244141	P	0.000244141	P	0.000244141	P	0.000732422	P	0.000244141	P	0.000244141	P	0.000244141	P	0.000244141	P	0.000244141	P	0.000244141	P	0.000244141	P	0.000244141	P	0.000244141	P	0.000244141	P	0.000244141	P	0.000244141	P	0.000244141	P	0.000244141	P
Os.10880.1.S1_at	A	0.0805664	A	0.219482	A	0.171387	A	0.334473	A	0.366211	A	0.366211	P	0.0302734	A	0.0805664	P	0.0302734	P	0.0107422	P	0.0141602	P	0.00415039	P	0.000244141	P	0.000244141	P	0.000244141	P	0.000244141	P	0.000244141	P	0.000244141	P	0.000244141	P	0.000244141	P	0.000244141	P	0.000244141	P	0.000244141	P	0.000244141	P
Os.10883.1.S1_at	P	0.000244141	P	0.000244141	P	0.000244141	P	0.000732422	P	0.000244141	P	0.000244141	P	0.000244141	P	0.000244141	P	0.000732422	P	0.000244141	P	0.000244141	P	0.000244141	P	0.000244141	P	0.000244141	P	0.000244141	P	0.000244141	P	0.000244141	P	0.000244141	P	0.000244141	P	0.000244141	P	0.000244141	P	0.000244141	P	0.000244141	P	0.000244141	P
Os.10884.1.S1_at	P	0.000244141	P	0.000244141	P	0.000244141	P	0.000244141	P	0.000244141	P	0.000244141	P	0.000244141	P	0.000244141	P	0.000244141	P	0.000244141	P	0.000244141	P	0.000244141	P	0.00805664	A	0.246094	P	0.00415039	P	0.000244141	P	0.000732422	P	0.000244141	P	0.000244141	P	0.000244141	P	0.000244141	P	0.000244141	P	0.000244141	P	0.000244141	P
Os.10885.1.S1_at	P	0.000244141	P	0.000244141	P	0.000244141	P	0.000732422	P	0.000244141	P	0.000244141	P	0.000244141	P	0.000244141	P	0.000244141	P	0.000244141	P	0.000244141	P	0.000244141	P	0.000732422	P	0.000244141	P	0.000244141	P	0.000244141	P	0.000244141	P	0.000244141	P	0.000244141	P	0.000244141	P	0.000244141	P	0.000244141	P	0.000244141	P	0.000244141	P
Os.10888.1.S1_at	P	0.0239258	P	0.0141602	P	0.00585938	P	0.0012207	P	0.000244141	P	0.000244141	P	0.000244141	P	0.000244141	P	0.000244141	P	0.000244141	P	0.000244141	P	0.000244141	P	0.000244141	P	0.000244141	P	0.000244141	P	0.000244141	P	0.000244141	P	0.000244141	P	0.000244141	P	0.000244141	P	0.000244141	P	0.000244141	P	0.000244141	P	0.000244141	P
Os.10889.1.S1_at	P	0.000244141	P	0.000244141	P	0.000244141	P	0.000244141	P	0.000244141	P	0.000244141	P	0.000244141	P	0.000244141	P	0.000244141	P	0.000244141	P	0.000244141	P	0.000244141	P	0.000244141	P	0.000244141	P	0.000244141	P	0.000244141	P	0.000244141	P	0.000244141	P	0.000244141	P	0.000244141	P	0.000244141	P	0.000244141	P	0.000244141	P	0.000244141	P
Os.10892.1.S1_at	A	0.171387	A	0.111572	A	0.149658	A	0.129639	A	0.366211	A	0.366211	A	0.366211	A	0.799561	A	0.366211	A	0.366211	A	0.72583	A	0.398926	A	0.27417	A	0.129639	A	0.624512	P	0.000244141	P	0.000244141	P	0.000244141	P	0.000732422	P	0.000244141	P	0.000244141	P	0.000732422	P	0.000244141	P	0.000244141	P
Os.10894.1.S1_at	P	0.000244141	P	0.000244141	P	0.000244141	P	0.000244141	P	0.000244141	P	0.000244141	P	0.000244141	P	0.000244141	P	0.000244141	P	0.000244141	P	0.000244141	P	0.000244141	P	0.000244141	P	0.000244141	P	0.000244141	P	0.000244141	P	0.000244141	P	0.000244141	P	0.000244141	P	0.000244141	P	0.000244141	P	0.000244141	P	0.000244141	P	0.000244141	P
Os.10895.1.S1_at	P	0.000244141	P	0.000244141	P	0.000244141	P	0.000244141	P	0.000244141	P	0.000244141	P	0.000244141	P	0.000244141	P	0.000244141	P	0.000244141	P	0.000244141	P	0.000244141	P	0.000244141	P	0.000244141	P	0.000244141	P	0.000244141	P	0.000244141	P	0.000244141	P	0.000244141	P	0.000244141	P	0.000244141	P	0.000244141	P	0.000244141	P	0.000244141	P
Os.10898.1.S1_at	P	0.000244141	P	0.000732422	P	0.000244141	P	0.00195313	P	0.00195313	P	0.00195313	P	0.000244141	P	0.000244141	P	0.000244141	P	0.000732422	P	0.000732422	P	0.000732422	P	0.000244141	P	0.000244141	P	0.000244141	P	0.000244141	P	0.000244141	P	0.000244141	P	0.000244141	P	0.000244141	P	0.000244141	P	0.000244141	P	0.000244141	P	0.000244141	P
Os.10900.1.S1_at	P	0.00195313	P	0.000244141	P	0.000244141	P	0.000244141	P	0.000732422	P	0.000732422	P	0.00195313	P	0.00195313	P	0.00195313	P	0.000732422	P	0.00292969	P	0.00195312	P	0.000732422	P	0.000732422	P	0.0012207	P	0.0012207	P	0.000244141	P	0.000732422	P	0.000244141	P	0.000244141	P	0.000732422	P	0.000732422	P	0.00195313	P	0.00195313	P
Os.10901.1.S1_a_at	P	0.000244141	P	0.000244141	P	0.000244141	P	0.000244141	P	0.000244141	P	0.000244141	P	0.000244141	P	0.000244141	P	0.000244141	P	0.000244141	P	0.000244141	P	0.000244141	P	0.000244141	P	0.000244141	P	0.000244141	P	0.000244141	P	0.000244141	P	0.000244141	P	0.000244141	P	0.000244141	P	0.000244141	P	0.000244141	P	0.000244141	P	0.000244141	P
Os.10904.1.S1_at	P	0.000244141	P	0.000244141	P	0.000244141	P	0.000244141	P	0.000244141	P	0.000244141	P	0.000244141	P	0.000244141	P	0.000244141	P	0.000244141	P	0.000244141	P	0.000244141	P	0.000244141	P	0.000244141	P	0.000244141	P	0.000244141	P	0.000244141	P	0.000244141	P	0.000244141	P	0.000244141	P	0.000244141	P	0.000244141	P	0.000244141	P	0.000244141	P
Os.10905.1.S1_x_at	P	0.00195313	P	0.00195313	P	0.000244141	P	0.000244141	P	0.000244141	P	0.000244141	P	0.000244141	P	0.000244141	P	0.000244141	P	0.000244141	P	0.000244141	P	0.000244141	P	0.000244141	P	0.000244141	P	0.000244141	P	0.000244141	P	0.000244141	P	0.000732422	P	0.000244141	P	0.000244141	P	0.000244141	P	0.000244141	P	0.000244141	P	0.000244141	P
Os.10905.2.S1_at	P	0.000244141	P	0.000732422	P	0.000244141	P	0.000732422	P	0.000244141	P	0.000244141	P	0.000244141	P	0.000244141	P	0.000244141	P	0.000732422	P	0.000244141	P	0.000244141	P	0.000732422	P	0.000732422	P	0.000732422	P	0.000244141	P	0.000244141	P	0.0012207	P	0.000244141	P	0.000244141	P	0.000244141	P	0.000244141	P	0.000244141	P	0.000244141	P
Os.10906.1.S1_at	P	0.000244141	P	0.000244141	P	0.000244141	P	0.000244141	P	0.000244141	P	0.000244141	P	0.000732422	P	0.000732422	P	0.000732422	P	0.000244141	P	0.000244141	P	0.000244141	P	0.000244141	P	0.000244141	P	0.000244141	P	0.000244141	P	0.000244141	P	0.000244141	P	0.000244141	P	0.000732422	P	0.000244141	P	0.000244141	P	0.000244141	P	0.000244141	P
Os.10908.1.S1_a_at	A	0.0952148	P	0.0141602	P	0.00195313	A	0.466064	P	0.0356445	P	0.0356445	M	0.0561523	P	0.0302734	A	0.19458	P	0.000732422	P	0.00195313	P	0.000244141	P	0.0141602	A	0.129639	P	0.000244141	P	0.000244141	P	0.000244141	P	0.000244141	P	0.000244141	P	0.000244141	P	0.000244141	P	0.000244141	P	0.000244141	P	0.000244141	A
Os.10910.1.A1_at	P	0.000244141	P	0.000244141	P	0.000244141	P	0.000244141	P	0.000244141	P	0.000244141	P	0.000244141	P	0.000732422	P	0.000732422	P	0.0012207	P	0.000732422	P	0.000244141	P	0.0180664	P	0.0239258	P	0.00805664	P	0.0107422	P	0.0012207	P	0.0141602	P	0.00195313	P	0.00195313	P	0.0012207	P	0.000732422	P	0.000732422	P	0.000244141	P
Os.10912.1.S1_at	P	0.000244141	P	0.000244141	P	0.000244141	P	0.000244141	P	0.000244141	P	0.000244141	P	0.000244141	P	0.000244141	P	0.000244141	P	0.000244141	P	0.000244141	P	0.000244141	P	0.000244141	P	0.000244141	P	0.000244141	P	0.000244141	P	0.000244141	P	0.000244141	P	0.000244141	P	0.000244141	P	0.000244141	P	0.000244141	P	0.000244141	P	0.000244141	P
Os.10915.1.S1_at	P	0.000244141	P	0.000244141	P	0.000244141	P	0.000244141	P	0.000244141	P	0.000244141	P	0.000244141	P	0.000244141	P	0.000244141	P	0.000244141	P	0.000244141	P	0.000244141	P	0.000244141	P	0.000244141	P	0.000244141	P	0.000244141	P	0.000244141	P	0.000244141	P	0.000244141	P	0.000732422	P	0.000244141	P	0.000244141	P	0.000244141	P	0.000244141	P
Os.10916.1.S1_at	M	0.0461426	A	0.0805664	P	0.0239258	P	0.00585938	P	0.00585938	P	0.00585938	P	0.0185547	M	0.0461426	M	0.0461426	A	0.0805664	P	0.0302734	M	0.0461426	P	0.00805664	P	0.00292969	P	0.0107422	P	0.0141602	P	0.00805664	P	0.0107422	P	0.00585938	P	0.00585938	P	0.00585938	P	0.0239258	P	0.0185547	P	0.0302734	A
Os.10917.1.S1_at	P	0.000244141	P	0.000244141	P	0.000244141	P	0.000244141	P	0.000244141	P	0.000244141	P	0.000244141	P	0.000244141	P	0.000244141	P	0.000244141	P	0.000244141	P	0.000244141	P	0.000244141	P	0.000244141	P	0.000244141	P	0.000244141	P	0.000244141	P	0.000244141	P	0.000244141	P	0.000244141	P	0.000244141	P	0.000244141	P	0.000244141	P	0.000244141	P
Os.10918.1.S1_at	P	0.000244141	P	0.000244141	P	0.000244141	P	0.000244141	P	0.000244141	P	0.000244141	P	0.000244141	P	0.000244141	P	0.000244141	P	0.000244141	P	0.000244141	P	0.000244141	P	0.000244141	P	0.000244141	P	0.000244141	P	0.000244141	P	0.000244141	P	0.000244141	P	0.000244141	P	0.000244141	P	0.000244141	P	0.000244141	P	0.000244141	P	0.000244141	P
Os.10920.2.A1_a_at	P	0.000244141	P	0.000732422	P	0.000244141	P	0.000244141	P	0.000244141	P	0.000244141	P	0.000244141	P	0.000244141	P	0.000244141	P	0.000732422	P	0.000244141	P	0.000732422	P	0.000244141	P	0.000244141	P	0.000244141	P	0.000244141	P	0.000244141	P	0.000244141	P	0.000244141	P	0.000244141	P	0.000244141	P	0.000244141	P	0.000244141	P	0.000244141	P
Os.10922.1.S1_at	P	0.000244141	P	0.000732422	P	0.000732422	P	0.00415039	P	0.000244141	P	0.000244141	P	0.000244141	P	0.000244141	P	0.000244141	P	0.000732422	P	0.000732422	P	0.000244141	P	0.000244141	P	0.000244141	P	0.000244141	P	0.00195313	P	0.000244141	P	0.000244141	P	0.000244141	P	0.000244141	P	0.000244141	P	0.000732422	P	0.000732422	P	0.000732422	P
Os.10924.1.S1_at	P	0.000732422	P	0.0012207	P	0.0012207	P	0.00292969	P	0.000244141	P	0.000244141	P	0.00585938	P	0.0185547	P	0.00415039	P	0.0185547	P	0.0141602	P	0.000244141	P	0.000732422	P	0.00195313	P	0.000244141	P	0.000732422	P	0.000732422	P	0.000732422	P	0.000244141	P	0.000244141	P	0.000732422	P	0.000732422	P	0.0012207	P	0.00195313	A
Os.10925.1.S1_at	P	0.000244141	P	0.000244141	P	0.000244141	P	0.000244141	P	0.000244141	P	0.000244141	P	0.000244141	P	0.000244141	P	0.000244141	P	0.000244141	P	0.000244141	P	0.000244141	P	0.000244141	P	0.000244141	P	0.000244141	P	0.000244141	P	0.000244141	P	0.000244141	P	0.000244141	P	0.000244141	P	0.000244141	P	0.000244141	P	0.000244141	P	0.000244141	P
Os.10926.1.S1_at	P	0.000244141	P	0.000244141	P	0.000244141	P	0.000732422	P	0.000244141	P	0.000244141	P	0.000244141	P	0.000244141	P	0.000244141	P	0.000244141	P	0.000244141	P	0.000244141	P	0.000244141	P	0.000244141	P	0.000244141	P	0.000244141	P	0.000244141	P	0.000244141	P	0.000244141	P	0.000244141	P	0.000244141	P	0.000244141	P	0.000244141	P	0.000244141	P
Os.10927.1.S1_x_at	P	0.00292969	P	0.00585938	P	0.00195313	P	0.00585938	P	0.00415039	P	0.00415039	P	0.00415039	P	0.00585938	P	0.00195312	P	0.0107422	P	0.0107422	P	0.0012207	P	0.00292969	P	0.00585938	P	0.00415039	P	0.00292969	P	0.00195313	P	0.00415039	P	0.00195313	P	0.00195313	P	0.0012207	P	0.00195313	P	0.00195313	P	0.00805664	P
Os.10928.1.S1_at	P	0.000732422	P	0.000244141	P	0.00195313	A	0.0952148	A	0.219482	A	0.219482	A	0.72583	A	0.601074	A	0.466064	P	0.00292969	P	0.00195313	P	0.000732422	A	0.246094	A	0.334473	A	0.780518	A	0.828613	A	0.171387	A	0.334473	A	0.633789	A	0.850342	A	0.592285	A	0.27417	A	0.27417	A	0.696289	M
Os.10929.1.S1_at	P	0.0185547	A	0.067627	A	0.19458	A	0.219482	P	0.0375977	P	0.0375977	A	0.19458	A	0.246094	A	0.432373	A	0.5	A	0.067627	A	0.219482	M	0.0541992	A	0.398926	M	0.0534668	P	0.0239258	A	0.303711	A	0.567627	A	0.27417	A	0.601074	A	0.219482	A	0.246094	A	0.246094	P	0.0239258	P
Os.10930.1.S1_at	P	0.0012207	P	0.000244141	P	0.000244141	A	0.188477	P	0.000244141	P	0.000244141	P	0.000244141	P	0.000244141	P	0.000244141	P	0.00415039	P	0.000244141	P	0.000732422	P	0.00805664	A	0.633789	A	0.466064	P	0.000244141	P	0.000244141	P	0.000244141	P	0.000244141	P	0.000244141	P	0.000244141	P	0.000244141	P	0.000244141	P	0.000244141	A
Os.10931.1.S1_at	P	0.000244141	P	0.000244141	P	0.000244141	P	0.000244141	P	0.000244141	P	0.000244141	P	0.000244141	P	0.000244141	P	0.000244141	P	0.000244141	P	0.000244141	P	0.000244141	P	0.000244141	P	0.000244141	P	0.000244141	P	0.000244141	P	0.000244141	P	0.000244141	P	0.000244141	P	0.000244141	P	0.000244141	P	0.000244141	P	0.000244141	P	0.000244141	P
Os.10932.1.A1_at	P	0.00415039	P	0.000732422	P	0.00292969	P	0.00805664	A	0.111572	A	0.111572	A	0.129639	M	0.0461426	A	0.780518	P	0.0375977	P	0.0107422	P	0.0107422	A	0.533936	A	0.943848	A	0.246094	A	0.466064	A	0.366211	A	0.432373	A	0.219482	A	0.27417	A	0.171387	A	0.27417	A	0.601074	A	0.432373	P
Os.10933.1.S1_at	P	0.000244141	P	0.000732422	P	0.000244141	P	0.0012207	P	0.000244141	P	0.000244141	P	0.0012207	P	0.000732422	P	0.0012207	P	0.000244141	P	0.000244141	P	0.000732422	P	0.000732422	P	0.000244141	P	0.000244141	P	0.000244141	P	0.000244141	P	0.000244141	P	0.000244141	P	0.000244141	P	0.000732422	P	0.000244141	P	0.000244141	P	0.000244141	P
Os.10934.1.S1_at	P	0.000244141	P	0.000244141	P	0.000244141	P	0.000244141	P	0.000244141	P	0.000244141	P	0.000244141	P	0.000244141	P	0.000244141	P	0.000244141	P	0.000244141	P	0.000244141	P	0.000244141	P	0.000244141	P	0.000244141	P	0.000244141	P	0.000244141	P	0.000244141	P	0.000244141	P	0.000244141	P	0.000244141	P	0.000244141	P	0.000244141	P	0.000244141	P
Os.10937.1.S1_at	P	0.000244141	P	0.000244141	P	0.000244141	P	0.000244141	P	0.000244141	P	0.000244141	P	0.000244141	P	0.000244141	P	0.000244141	P	0.000244141	P	0.000244141	P	0.000244141	P	0.000244141	P	0.000244141	P	0.000244141	P	0.000244141	P	0.000244141	P	0.000244141	P	0.000244141	P	0.000244141	P	0.000244141	P	0.000244141	P	0.000244141	P	0.000244141	P
Os.10941.1.S1_at	P	0.000244141	P	0.00415039	P	0.000244141	P	0.000732422	P	0.00585938	P	0.00585938	A	0.067627	P	0.0141602	P	0.00415039	M	0.0461426	A	0.665527	A	0.111572	A	0.850342	A	0.696289	A	0.981445	P	0.000244141	P	0.000244141	P	0.000244141	P	0.000732422	P	0.000732422	P	0.000732422	P	0.000244141	P	0.000244141	P	0.000732422	P
Os.10942.1.S1_a_at	P	0.0239258	P	0.00415039	P	0.00415039	P	0.000244141	P	0.000732422	P	0.000732422	P	0.00292969	P	0.00415039	P	0.000244141	P	0.0302734	P	0.00415039	P	0.0012207	P	0.000244141	P	0.00195313	P	0.000244141	P	0.000244141	P	0.000244141	P	0.000244141	P	0.000244141	P	0.000244141	P	0.000244141	P	0.000244141	P	0.000244141	P	0.000244141	M
Os.10942.2.S1_x_at	P	0.0012207	P	0.000244141	P	0.000732422	P	0.00292969	P	0.0012207	P	0.0012207	P	0.000732422	P	0.000244141	P	0.000732422	P	0.0012207	P	0.000244141	P	0.000732422	P	0.000732422	P	0.000732422	P	0.000732422	P	0.0012207	P	0.000732422	P	0.0012207	P	0.000732422	P	0.000732422	P	0.000732422	P	0.000732422	P	0.000244141	P	0.000244141	P
Os.10944.1.S1_at	A	0.962402	A	0.533936	A	0.559082	A	0.567627	A	0.919434	A	0.919434	A	0.432373	A	0.567627	A	0.665527	A	0.780518	A	0.696289	A	0.665527	A	0.303711	A	0.870361	A	0.601074	A	0.981445	A	0.466064	A	0.334473	A	0.850342	A	0.398926	A	0.533936	A	0.633789	A	0.398926	A	0.366211	A
Os.10946.1.S1_at	P	0.000244141	P	0.000244141	P	0.000244141	P	0.000244141	P	0.000244141	P	0.000244141	P	0.000244141	P	0.000244141	P	0.000244141	P	0.000732422	P	0.000244141	P	0.000244141	P	0.000244141	P	0.000244141	P	0.000244141	P	0.000244141	P	0.000244141	P	0.000244141	P	0.000244141	P	0.000244141	P	0.000244141	P	0.000244141	P	0.000244141	P	0.000244141	P
Os.10947.1.S1_at	P	0.000244141	P	0.000244141	P	0.000244141	P	0.000244141	P	0.000244141	P	0.000244141	P	0.000244141	P	0.000244141	P	0.000244141	P	0.000244141	P	0.000244141	P	0.000244141	P	0.000244141	P	0.000244141	P	0.000244141	P	0.000244141	P	0.000244141	P	0.000244141	P	0.000244141	P	0.000244141	P	0.000244141	P	0.000244141	P	0.000244141	P	0.000244141	P
Os.10949.1.S1_at	P	0.000244141	P	0.000244141	P	0.000244141	P	0.000244141	P	0.000244141	P	0.000244141	P	0.000244141	P	0.000244141	P	0.000244141	P	0.000244141	P	0.000244141	P	0.000244141	P	0.000244141	P	0.000244141	P	0.000244141	P	0.000244141	P	0.000244141	P	0.000244141	P	0.000244141	P	0.000244141	P	0.000244141	P	0.000244141	P	0.000244141	P	0.000244141	P
Os.10951.1.S1_at	P	0.000244141	P	0.000244141	P	0.000244141	P	0.000244141	P	0.000244141	P	0.000244141	P	0.000244141	P	0.000244141	P	0.000244141	P	0.000244141	P	0.000244141	P	0.000244141	P	0.000244141	P	0.000244141	P	0.000244141	P	0.000244141	P	0.000244141	P	0.000244141	P	0.000244141	P	0.000244141	P	0.000244141	P	0.000244141	P	0.000244141	P	0.000244141	P
Os.10952.1.S1_at	P	0.000244141	P	0.000244141	P	0.000244141	P	0.0012207	P	0.000244141	P	0.000244141	P	0.000244141	P	0.000244141	P	0.000244141	P	0.000244141	P	0.000244141	P	0.000244141	P	0.000244141	P	0.000244141	P	0.000244141	P	0.000244141	P	0.000244141	P	0.000244141	P	0.000244141	P	0.000244141	P	0.000244141	P	0.000244141	P	0.000244141	P	0.000244141	P
Os.10954.1.S1_at	P	0.000244141	P	0.000244141	P	0.000244141	P	0.000244141	P	0.000244141	P	0.000244141	P	0.000244141	P	0.000244141	P	0.000244141	P	0.000244141	P	0.000244141	P	0.000244141	P	0.000244141	P	0.000244141	P	0.000244141	P	0.000244141	P	0.000244141	P	0.000244141	P	0.000244141	P	0.000244141	P	0.000244141	P	0.000244141	P	0.000244141	P	0.000244141	P
Os.10955.1.S1_at	P	0.000244141	P	0.000244141	P	0.000244141	P	0.000244141	P	0.000244141	P	0.000244141	P	0.000244141	P	0.000244141	P	0.000244141	P	0.000244141	P	0.000244141	P	0.000244141	P	0.000244141	P	0.000244141	P	0.000244141	P	0.000244141	P	0.000244141	P	0.000244141	P	0.000244141	P	0.000244141	P	0.000244141	P	0.000244141	P	0.000244141	P	0.000244141	P
Os.10956.1.S1_at	P	0.000244141	P	0.00268555	P	0.00415039	P	0.00585938	P	0.0141602	P	0.0141602	P	0.000732422	P	0.000244141	P	0.000244141	P	0.0012207	P	0.00585938	P	0.000732422	P	0.0185547	P	0.00805664	P	0.000732422	P	0.00805664	P	0.00292969	P	0.0107422	P	0.0185547	P	0.0185547	P	0.0141602	P	0.00585938	P	0.0185547	P	0.00415039	P
Os.10958.1.S1_at	P	0.000244141	P	0.000244141	P	0.000244141	P	0.000244141	P	0.000244141	P	0.000244141	P	0.000244141	P	0.000244141	P	0.000732422	P	0.000244141	P	0.000244141	P	0.000244141	P	0.000244141	P	0.000244141	P	0.000244141	P	0.000244141	P	0.000244141	P	0.000244141	P	0.000244141	P	0.000244141	P	0.000244141	P	0.000244141	P	0.000244141	P	0.000244141	P
Os.10959.1.S1_at	P	0.000244141	P	0.000244141	P	0.000244141	P	0.000244141	P	0.000244141	P	0.000244141	P	0.00195313	P	0.00195313	P	0.0141602	P	0.000244141	P	0.000244141	P	0.000244141	A	0.171387	M	0.0561523	A	0.19458	P	0.0185547	M	0.0461426	M	0.0561523	P	0.00415039	P	0.00415039	P	0.00292969	P	0.0141602	P	0.00805664	M	0.0461426	P
Os.10960.1.S1_at	P	0.000244141	P	0.000244141	P	0.000244141	P	0.000244141	P	0.000244141	P	0.000244141	P	0.000244141	P	0.000244141	P	0.000244141	P	0.000244141	P	0.000244141	P	0.000244141	P	0.000244141	P	0.000244141	P	0.000244141	P	0.000244141	P	0.000244141	P	0.000732422	P	0.000244141	P	0.000244141	P	0.000244141	P	0.000244141	P	0.000244141	P	0.000244141	P
Os.10962.1.S1_at	P	0.000732422	P	0.000244141	P	0.000244141	P	0.000244141	P	0.000244141	P	0.000244141	P	0.000244141	P	0.000244141	P	0.000244141	P	0.000244141	P	0.000244141	P	0.000244141	P	0.000244141	P	0.000732422	P	0.000244141	P	0.000244141	P	0.000244141	P	0.000244141	P	0.000244141	P	0.000244141	P	0.000244141	P	0.000244141	P	0.000732422	P	0.000244141	P
Os.10963.1.S1_at	P	0.000244141	P	0.000244141	P	0.000244141	P	0.000244141	P	0.000244141	P	0.000244141	P	0.000244141	P	0.000244141	P	0.000244141	P	0.000244141	P	0.000244141	P	0.000244141	P	0.000244141	P	0.000244141	P	0.000244141	P	0.000244141	P	0.000244141	P	0.000244141	P	0.000244141	P	0.000244141	P	0.000244141	P	0.000244141	P	0.000244141	P	0.000244141	P
Os.10964.1.S1_at	P	0.000244141	P	0.000732422	P	0.000244141	P	0.000244141	P	0.000244141	P	0.000244141	P	0.000732422	P	0.000732422	P	0.000244141	P	0.00415039	P	0.000732422	P	0.00195313	P	0.000732422	P	0.00415039	P	0.000244141	P	0.000244141	P	0.000244141	P	0.000732422	P	0.000732422	P	0.000244141	P	0.000732422	P	0.000732422	P	0.000732422	P	0.00292969	P
Os.10968.1.S1_at	P	0.000244141	P	0.000244141	P	0.000244141	P	0.000244141	P	0.000244141	P	0.000244141	P	0.000244141	P	0.000244141	P	0.000244141	P	0.000244141	P	0.000244141	P	0.000244141	P	0.000244141	P	0.000244141	P	0.000244141	P	0.000244141	P	0.000244141	P	0.000244141	P	0.000244141	P	0.000244141	P	0.000244141	P	0.000244141	P	0.000244141	P	0.000244141	P
Os.10969.1.S1_at	P	0.000244141	P	0.000244141	P	0.000244141	P	0.000244141	P	0.000244141	P	0.000244141	P	0.000244141	P	0.000244141	P	0.000244141	P	0.000244141	P	0.000244141	P	0.000244141	P	0.000244141	P	0.000244141	P	0.000244141	P	0.000244141	P	0.000244141	P	0.000244141	P	0.000244141	P	0.000244141	P	0.000244141	P	0.000244141	P	0.000244141	P	0.000244141	P
Os.10970.1.S1_at	P	0.000244141	P	0.000732422	P	0.000244141	P	0.000732422	P	0.000244141	P	0.000244141	P	0.000732422	P	0.000244141	P	0.000244141	P	0.000244141	P	0.000732422	P	0.000244141	P	0.000244141	P	0.000244141	P	0.000244141	P	0.000244141	P	0.000244141	P	0.000244141	P	0.000244141	P	0.000244141	P	0.000244141	P	0.000244141	P	0.000244141	P	0.000244141	P
Os.10971.1.S1_at	P	0.000244141	P	0.000244141	P	0.000244141	P	0.000244141	P	0.000244141	P	0.000244141	P	0.000244141	P	0.000244141	P	0.000244141	P	0.000244141	P	0.000244141	P	0.000244141	P	0.000244141	P	0.000244141	P	0.000244141	P	0.000244141	P	0.000244141	P	0.000244141	P	0.000244141	P	0.000244141	P	0.000244141	P	0.000244141	P	0.000244141	P	0.000244141	P
Os.10972.1.S1_at	P	0.00195313	P	0.00805664	P	0.0012207	A	0.32666	P	0.000732422	P	0.000732422	P	0.000244141	P	0.000244141	P	0.000244141	P	0.000244141	P	0.000244141	P	0.000244141	A	0.188477	A	0.696289	P	0.0302734	P	0.0185547	A	0.0805664	A	0.067627	P	0.000244141	P	0.000244141	P	0.000244141	P	0.000244141	P	0.000244141	P	0.000244141	P
Os.10973.1.S1_at	P	0.000244141	P	0.000244141	P	0.000244141	P	0.000244141	P	0.000244141	P	0.000244141	P	0.000244141	P	0.000244141	P	0.000244141	P	0.000244141	P	0.000244141	P	0.000244141	P	0.000244141	P	0.000244141	P	0.000244141	P	0.000244141	P	0.000244141	P	0.000244141	P	0.000244141	P	0.000244141	P	0.000244141	P	0.000244141	P	0.000244141	P	0.000244141	P
Os.10975.1.S1_at	P	0.0012207	P	0.0012207	P	0.00195313	P	0.00292969	P	0.0012207	P	0.0012207	P	0.0012207	P	0.00585938	P	0.0012207	P	0.0012207	P	0.0012207	P	0.00195313	P	0.0012207	P	0.000732422	P	0.000732422	P	0.0012207	P	0.00195313	P	0.00195313	P	0.000732422	P	0.000732422	P	0.0012207	P	0.0012207	P	0.00415039	P	0.0012207	P
Os.10976.1.A1_at	P	0.000244141	P	0.000244141	P	0.000244141	P	0.000244141	P	0.000244141	P	0.000244141	P	0.000244141	P	0.000732422	P	0.000244141	P	0.000244141	P	0.000244141	P	0.000244141	P	0.00195313	P	0.00292969	P	0.000732422	P	0.000244141	P	0.00585938	P	0.00195313	P	0.000244141	P	0.000244141	P	0.000244141	P	0.000244141	P	0.000244141	P	0.000244141	P
Os.10977.1.S1_at	P	0.000244141	P	0.000244141	P	0.000244141	P	0.000244141	P	0.000244141	P	0.000244141	P	0.000244141	P	0.000244141	P	0.000244141	P	0.000244141	P	0.000244141	P	0.000244141	P	0.000244141	P	0.000244141	P	0.000244141	P	0.000244141	P	0.000244141	P	0.000244141	P	0.000244141	P	0.000244141	P	0.000244141	P	0.000244141	P	0.000244141	P	0.000244141	P
Os.10978.1.S1_at	P	0.000244141	P	0.000244141	P	0.000244141	P	0.000244141	P	0.000244141	P	0.000244141	P	0.000244141	P	0.000732422	P	0.000244141	P	0.000732422	P	0.000732422	P	0.000244141	P	0.000244141	P	0.000732422	P	0.000244141	P	0.000732422	P	0.000244141	P	0.000732422	P	0.000732422	P	0.000732422	P	0.000244141	P	0.000244141	P	0.000244141	P	0.000244141	P
Os.10979.1.S1_at	P	0.000244141	P	0.000244141	P	0.000244141	P	0.000244141	P	0.000244141	P	0.000244141	P	0.000244141	P	0.000244141	P	0.000244141	P	0.000244141	P	0.000244141	P	0.000244141	P	0.000244141	P	0.000244141	P	0.000244141	P	0.000244141	P	0.000244141	P	0.000244141	P	0.000244141	P	0.000244141	P	0.000244141	P	0.000244141	P	0.000244141	P	0.000244141	A
Os.10980.1.S1_at	P	0.000732422	P	0.000244141	P	0.000244141	P	0.000244141	P	0.000244141	P	0.000244141	P	0.00292969	P	0.000244141	P	0.000244141	P	0.000732422	P	0.00585938	P	0.000244141	P	0.000244141	P	0.00195313	P	0.000244141	P	0.000732422	P	0.000732422	P	0.000244141	P	0.000244141	P	0.000244141	P	0.000244141	P	0.000244141	P	0.000244141	P	0.000244141	P
Os.10981.1.S1_at	A	0.246094	A	0.111572	A	0.0952148	A	0.601074	A	0.466064	A	0.466064	A	0.432373	A	0.696289	A	0.80542	A	0.466064	A	0.780518	A	0.466064	A	0.5	A	0.171387	A	0.398926	A	0.601074	A	0.696289	A	0.601074	A	0.334473	A	0.366211	A	0.567627	A	0.533936	M	0.0561523	A	0.601074	A
Os.10982.1.S1_at	A	0.171387	P	0.0141602	P	0.00292969	A	0.960449	A	0.129639	A	0.129639	P	0.000732422	P	0.00415039	P	0.00195313	A	0.0805664	A	0.19458	M	0.0461426	P	0.00195313	M	0.0561523	P	0.0302734	P	0.0239258	A	0.303711	P	0.0185547	P	0.0185547	M	0.0461426	P	0.0107422	P	0.0107422	P	0.0141602	P	0.0141602	P
Os.10983.1.S1_at	A	0.19458	A	0.149658	P	0.0239258	A	0.067627	A	0.0773926	A	0.0773926	P	0.00415039	M	0.0461426	M	0.0561523	A	0.246094	A	0.19458	M	0.0561523	P	0.0375977	A	0.111572	M	0.0561523	P	0.000244141	P	0.000244141	P	0.000732422	P	0.00195313	P	0.00292969	P	0.000244141	P	0.00292969	P	0.00292969	P	0.00415039	A
Os.10984.1.S1_at	P	0.000244141	P	0.000244141	P	0.000244141	P	0.000244141	P	0.000244141	P	0.000244141	P	0.000244141	P	0.000244141	P	0.000244141	P	0.000244141	P	0.000244141	P	0.000244141	P	0.000244141	P	0.000244141	P	0.000244141	P	0.000244141	P	0.000244141	P	0.000244141	P	0.000244141	P	0.000244141	P	0.000244141	P	0.000244141	P	0.000244141	P	0.000244141	P
Os.10985.1.S1_at	P	0.000244141	P	0.000244141	P	0.000244141	P	0.000244141	P	0.000244141	P	0.000244141	P	0.000244141	P	0.000244141	P	0.000244141	P	0.000244141	P	0.000244141	P	0.000244141	P	0.000244141	P	0.000244141	P	0.000244141	P	0.000244141	P	0.000244141	P	0.000244141	P	0.000244141	P	0.000244141	P	0.000244141	P	0.000244141	P	0.000244141	P	0.000244141	P
Os.10987.1.S1_at	P	0.000244141	P	0.000244141	P	0.000244141	P	0.000244141	P	0.000244141	P	0.000244141	P	0.000244141	P	0.000244141	P	0.000244141	P	0.000244141	P	0.000244141	P	0.000244141	P	0.000244141	P	0.000244141	P	0.000244141	P	0.000244141	P	0.000244141	P	0.000244141	P	0.000244141	P	0.000244141	P	0.000244141	P	0.000244141	P	0.000244141	P	0.000244141	P
Os.10989.1.S1_a_at	P	0.0012207	P	0.00195313	P	0.000732422	P	0.000244141	P	0.000244141	P	0.000244141	P	0.000732422	P	0.000244141	P	0.000244141	P	0.000244141	P	0.000244141	P	0.000244141	P	0.000244141	P	0.000244141	P	0.000244141	P	0.000244141	P	0.000244141	P	0.000244141	P	0.000244141	P	0.000244141	P	0.000244141	P	0.000244141	P	0.000244141	P	0.000244141	P
Os.10990.1.S1_at	A	0.27417	A	0.633789	P	0.0375977	A	0.19458	A	0.111572	A	0.111572	A	0.111572	A	0.19458	P	0.0375977	A	0.149658	A	0.0805664	P	0.0375977	A	0.107178	A	0.219482	A	0.19458	P	0.0375977	A	0.533936	A	0.129639	P	0.0239258	M	0.0561523	A	0.19458	A	0.0805664	P	0.0107422	M	0.0461426	A
Os.10991.1.S1_at	P	0.000244141	P	0.000244141	P	0.000244141	P	0.000244141	P	0.000244141	P	0.000244141	P	0.000244141	P	0.000244141	P	0.000244141	P	0.000244141	P	0.000244141	P	0.000244141	P	0.000244141	P	0.000244141	P	0.000244141	P	0.000244141	P	0.000244141	P	0.000244141	P	0.000244141	P	0.000244141	P	0.000244141	P	0.000244141	P	0.000244141	P	0.000244141	P
Os.10994.1.S1_at	P	0.0375977	M	0.0561523	P	0.00805664	P	0.00195313	P	0.000732422	P	0.000732422	P	0.00195313	P	0.00292969	P	0.00585938	P	0.00585938	P	0.00415039	P	0.00415039	P	0.0012207	P	0.00195313	P	0.00415039	P	0.0012207	P	0.000732422	P	0.00415039	P	0.00805664	P	0.00585938	P	0.00585938	P	0.00805664	P	0.00805664	P	0.00585938	P
Os.10995.1.S1_at	P	0.000244141	P	0.000244141	P	0.000244141	P	0.000244141	P	0.000244141	P	0.000244141	P	0.000244141	P	0.000244141	P	0.000244141	P	0.000244141	P	0.000244141	P	0.000244141	P	0.000244141	P	0.000244141	P	0.000244141	P	0.000244141	P	0.000244141	P	0.000244141	P	0.000244141	P	0.000244141	P	0.000244141	P	0.000244141	P	0.000244141	P	0.000244141	P
Os.11002.1.S1_at	P	0.000244141	P	0.000244141	P	0.000244141	P	0.000244141	P	0.000244141	P	0.000244141	P	0.000244141	P	0.000244141	P	0.000244141	P	0.000244141	P	0.000244141	P	0.000244141	P	0.000244141	P	0.0012207	P	0.000244141	P	0.000244141	P	0.000732422	P	0.000732422	P	0.000244141	P	0.000244141	P	0.000244141	P	0.000244141	P	0.000244141	P	0.000244141	P
Os.11003.1.S1_at	P	0.000244141	P	0.000244141	P	0.000244141	P	0.000244141	P	0.000244141	P	0.000244141	P	0.000732422	P	0.000244141	P	0.000732422	P	0.0239258	P	0.00292969	P	0.00585938	P	0.0107422	P	0.00415039	P	0.0012207	P	0.00415039	P	0.000732422	P	0.00415039	P	0.000244141	P	0.000732422	P	0.000732422	P	0.00292969	P	0.000244141	P	0.0107422	P
Os.11004.1.S1_at	P	0.00415039	P	0.00415039	P	0.00415039	A	0.129639	P	0.0239258	P	0.0239258	P	0.00195313	P	0.0102539	P	0.0107422	P	0.0141602	P	0.0107422	P	0.00415039	P	0.000244141	P	0.000732422	P	0.000244141	P	0.000732422	P	0.000244141	P	0.000732422	P	0.000732422	P	0.000244141	P	0.000244141	P	0.000244141	P	0.000244141	P	0.000244141	P
Os.11005.1.S1_at	P	0.000244141	P	0.000244141	P	0.000244141	P	0.000244141	P	0.000244141	P	0.000244141	P	0.000244141	P	0.000244141	P	0.000244141	P	0.000244141	P	0.000244141	P	0.000244141	P	0.000244141	P	0.000244141	P	0.000244141	P	0.000244141	P	0.000244141	P	0.000732422	P	0.000244141	P	0.000244141	P	0.000244141	P	0.000244141	P	0.000244141	P	0.000244141	P
Os.11006.1.S1_at	A	0.398926	A	0.35791	A	0.111572	A	0.432373	A	0.389893	A	0.389893	A	0.696289	A	0.466064	A	0.334473	A	0.828613	A	0.334473	A	0.5	P	0.000244141	P	0.000244141	P	0.000244141	P	0.000244141	P	0.000244141	P	0.000244141	P	0.000244141	P	0.000244141	P	0.000244141	P	0.000244141	P	0.000244141	P	0.000244141	P
Os.11007.1.S1_at	P	0.000244141	P	0.000244141	P	0.000244141	P	0.000244141	P	0.000244141	P	0.000244141	P	0.000244141	P	0.000244141	P	0.000244141	P	0.000244141	P	0.000244141	P	0.000244141	P	0.000244141	P	0.000244141	P	0.000244141	P	0.000244141	P	0.000244141	P	0.000244141	P	0.000244141	P	0.000244141	P	0.000244141	P	0.000244141	P	0.000244141	P	0.000244141	P
Os.11010.1.S1_at	P	0.000244141	P	0.000244141	P	0.000244141	P	0.000244141	P	0.000244141	P	0.000244141	P	0.000244141	P	0.000244141	P	0.000244141	P	0.000244141	P	0.000244141	P	0.000244141	P	0.000244141	P	0.000244141	P	0.000244141	P	0.000244141	P	0.000244141	P	0.000244141	P	0.000244141	P	0.000244141	P	0.000244141	P	0.000244141	P	0.000244141	P	0.000244141	P
Os.11012.1.S1_at	P	0.000244141	P	0.000244141	P	0.000244141	P	0.0012207	P	0.00195313	P	0.00195313	P	0.000244141	P	0.000244141	P	0.0012207	P	0.00195313	P	0.0012207	P	0.00195313	P	0.0012207	P	0.000244141	P	0.000732422	P	0.000732422	P	0.000732422	P	0.000732422	P	0.000732422	P	0.000732422	P	0.000244141	P	0.000244141	P	0.000732422	P	0.0012207	P
Os.11014.1.S1_at	P	0.000244141	P	0.000244141	P	0.000244141	P	0.000244141	P	0.000244141	P	0.000244141	P	0.000244141	P	0.000244141	P	0.000244141	P	0.000244141	P	0.000244141	P	0.000732422	P	0.000732422	P	0.000244141	P	0.000732422	P	0.000244141	P	0.000244141	P	0.000244141	P	0.000244141	P	0.000244141	P	0.000244141	P	0.000244141	P	0.000244141	P	0.000244141	P
Os.11015.1.S1_at	A	0.5	A	0.80542	A	0.665527	A	0.870361	A	0.932373	A	0.932373	P	0.00195313	P	0.0012207	P	0.00195313	P	0.0185547	P	0.00805664	P	0.00195313	P	0.000244141	P	0.000244141	P	0.000244141	P	0.0012207	P	0.00195313	P	0.00195313	P	0.00195313	P	0.00195313	P	0.0012207	M	0.0561523	A	0.0805664	M	0.0461426	A
Os.11016.1.S1_x_at	P	0.000244141	P	0.000244141	P	0.000244141	P	0.000244141	P	0.000244141	P	0.000244141	P	0.000244141	P	0.000244141	P	0.000244141	P	0.000244141	P	0.000244141	P	0.000244141	P	0.000244141	P	0.000244141	P	0.000244141	P	0.000244141	P	0.000244141	P	0.000244141	P	0.000244141	P	0.000244141	P	0.000244141	P	0.000244141	P	0.000244141	P	0.000244141	P
Os.11018.1.S1_at	P	0.000244141	P	0.00195313	P	0.0012207	P	0.00805664	P	0.0141602	P	0.0141602	P	0.00415039	P	0.000732422	P	0.00292969	P	0.00415039	P	0.00415039	P	0.00195313	A	0.334473	A	0.219482	A	0.149658	A	0.0805664	M	0.0461426	M	0.0561523	P	0.0302734	P	0.0239258	M	0.0461426	A	0.149658	A	0.149658	M	0.0461426	P
Os.11019.1.S1_at	P	0.000244141	P	0.000244141	P	0.000244141	P	0.00415039	P	0.00805664	P	0.00805664	P	0.00585938	P	0.00195313	M	0.0561523	P	0.000244141	P	0.000244141	P	0.000244141	P	0.000244141	P	0.000244141	P	0.000244141	P	0.000244141	P	0.000244141	P	0.000244141	P	0.000244141	P	0.000244141	P	0.000244141	P	0.000244141	P	0.000244141	P	0.000244141	P
Os.11021.1.S1_s_at	P	0.000244141	P	0.000244141	P	0.000244141	P	0.000244141	P	0.000244141	P	0.000244141	P	0.000244141	P	0.000244141	P	0.000244141	P	0.000244141	P	0.000244141	P	0.000244141	P	0.000244141	P	0.000244141	P	0.000244141	P	0.000244141	P	0.000244141	P	0.000244141	P	0.000244141	P	0.000244141	P	0.000244141	P	0.000244141	P	0.000244141	P	0.000244141	P
Os.11022.1.S1_at	P	0.000244141	P	0.000244141	P	0.000244141	P	0.000244141	P	0.000244141	P	0.000244141	P	0.000244141	P	0.000244141	P	0.000244141	P	0.000244141	P	0.000244141	P	0.000244141	P	0.000244141	P	0.000244141	P	0.000244141	P	0.000244141	P	0.000244141	P	0.000244141	P	0.000244141	P	0.000244141	P	0.000244141	P	0.000244141	P	0.000244141	P	0.000244141	P
Os.11023.1.S2_a_at	P	0.000244141	P	0.000244141	P	0.000244141	P	0.000244141	P	0.000244141	P	0.000244141	P	0.000244141	P	0.00292969	P	0.000244141	P	0.000244141	P	0.000244141	P	0.000244141	P	0.000732422	P	0.000244141	P	0.000244141	P	0.000244141	P	0.000244141	P	0.000244141	P	0.000244141	P	0.000244141	P	0.000244141	P	0.000244141	P	0.000244141	P	0.000244141	P
Os.11024.1.S1_at	A	0.5	A	0.592285	P	0.0302734	A	0.432373	A	0.106934	A	0.106934	P	0.000244141	P	0.0375977	P	0.0185547	A	0.149658	P	0.0229492	A	0.303711	A	0.27417	P	0.0302734	A	0.129639	A	0.171387	A	0.27417	M	0.0461426	A	0.303711	A	0.067627	A	0.111572	P	0.000732422	P	0.00292969	A	0.067627	A
Os.11025.1.S1_at	M	0.0561523	P	0.0107422	P	0.00585938	A	0.19458	P	0.0185547	P	0.0185547	P	0.0185547	P	0.0239258	P	0.0375977	A	0.0805664	P	0.0302734	P	0.0239258	P	0.00195313	P	0.00292969	P	0.0012207	P	0.00585938	P	0.00195313	P	0.0141602	P	0.0375977	P	0.00195313	P	0.0141602	A	0.303711	A	0.129639	P	0.0375977	A
Os.11026.1.S1_at	P	0.000244141	P	0.000244141	P	0.000244141	P	0.000244141	P	0.000244141	P	0.000244141	P	0.000244141	P	0.000244141	P	0.000244141	P	0.000244141	P	0.000244141	P	0.000244141	P	0.000244141	P	0.000244141	P	0.000244141	P	0.000244141	P	0.000244141	P	0.000244141	P	0.000244141	P	0.000244141	P	0.000244141	P	0.000244141	P	0.000244141	P	0.000244141	P
Os.11028.1.S1_at	P	0.000244141	P	0.000244141	P	0.000244141	P	0.000244141	P	0.000244141	P	0.000244141	P	0.000244141	P	0.00195313	P	0.000732422	P	0.000244141	P	0.00195313	P	0.000244141	P	0.000244141	P	0.000244141	P	0.000244141	P	0.000244141	P	0.000244141	P	0.000732422	P	0.000244141	P	0.000244141	P	0.000244141	P	0.000244141	P	0.000244141	P	0.000244141	P
Os.11029.1.S1_at	P	0.000732422	P	0.000244141	P	0.000244141	P	0.000244141	P	0.000244141	P	0.000244141	P	0.000244141	P	0.000244141	P	0.000244141	P	0.000244141	P	0.000244141	P	0.000244141	P	0.000244141	P	0.0012207	P	0.000732422	P	0.000244141	P	0.000244141	P	0.000244141	P	0.000244141	P	0.000244141	P	0.000244141	P	0.000244141	P	0.000244141	P	0.000244141	P
Os.11030.1.S1_at	P	0.000732422	P	0.000732422	P	0.000732422	P	0.0012207	P	0.000244141	P	0.000244141	P	0.000732422	P	0.000732422	P	0.000244141	P	0.000732422	P	0.000732422	P	0.000732422	P	0.000732422	P	0.0012207	P	0.0012207	P	0.000732422	P	0.000732422	P	0.000732422	P	0.000732422	P	0.000732422	P	0.000732422	P	0.000732422	P	0.000244141	P	0.000244141	A
Os.11032.1.S1_at	P	0.000244141	P	0.000244141	P	0.000244141	P	0.000244141	P	0.000244141	P	0.000244141	P	0.000244141	P	0.000244141	P	0.000244141	P	0.000244141	P	0.000244141	P	0.000244141	P	0.000244141	P	0.000244141	P	0.000244141	P	0.000244141	P	0.000244141	P	0.000244141	P	0.000244141	P	0.000244141	P	0.000244141	P	0.000244141	P	0.000244141	P	0.000244141	P
Os.11033.1.S1_at	P	0.000244141	P	0.000244141	P	0.000244141	P	0.000244141	P	0.000244141	P	0.000244141	P	0.000244141	P	0.000244141	P	0.000244141	P	0.000244141	P	0.000244141	P	0.000244141	P	0.000244141	P	0.000244141	P	0.000244141	P	0.000244141	P	0.000244141	P	0.000244141	P	0.000244141	P	0.000244141	P	0.000244141	P	0.000244141	P	0.000244141	P	0.000244141	P
Os.11034.1.S1_at	P	0.000244141	P	0.000244141	P	0.000244141	P	0.000244141	P	0.000244141	P	0.000244141	P	0.000244141	P	0.000244141	P	0.000244141	P	0.000244141	P	0.000244141	P	0.000244141	P	0.000244141	P	0.000244141	P	0.000244141	P	0.000244141	P	0.000244141	P	0.000244141	P	0.000244141	P	0.000244141	P	0.000244141	P	0.000244141	P	0.000244141	P	0.000244141	P
Os.11035.1.S1_at	P	0.0239258	P	0.0141602	P	0.0141602	A	0.246094	A	0.19458	A	0.19458	P	0.000244141	P	0.000244141	P	0.000244141	P	0.00585938	P	0.00292969	P	0.0012207	P	0.000244141	P	0.000244141	P	0.000244141	P	0.000244141	P	0.000244141	P	0.000244141	P	0.000244141	P	0.000244141	P	0.000244141	P	0.000244141	P	0.000732422	P	0.000732422	P
Os.11036.1.S1_at	P	0.000244141	P	0.000244141	P	0.000244141	P	0.000244141	P	0.000244141	P	0.000244141	P	0.000244141	P	0.000244141	P	0.000244141	P	0.000244141	P	0.000244141	P	0.000244141	P	0.000244141	P	0.000244141	P	0.000244141	P	0.000244141	P	0.000244141	P	0.000244141	P	0.000244141	P	0.000244141	P	0.000244141	P	0.000244141	P	0.000244141	P	0.000244141	P
Os.11037.1.S1_a_at	P	0.000244141	P	0.000244141	P	0.000244141	P	0.000244141	P	0.000244141	P	0.000244141	P	0.000244141	P	0.000244141	P	0.000244141	P	0.000244141	P	0.000244141	P	0.000244141	P	0.000244141	P	0.000244141	P	0.000244141	P	0.000244141	P	0.000244141	P	0.000244141	P	0.000244141	P	0.000244141	P	0.000244141	P	0.000244141	P	0.000244141	P	0.000244141	P
Os.11038.1.S1_at	P	0.000244141	P	0.000244141	P	0.000244141	P	0.000244141	P	0.000244141	P	0.000244141	P	0.000244141	P	0.000244141	P	0.000244141	P	0.000244141	P	0.000244141	P	0.000244141	P	0.000244141	P	0.000244141	P	0.000244141	P	0.000244141	P	0.000244141	P	0.000244141	P	0.000244141	P	0.000244141	P	0.000244141	P	0.000244141	P	0.000244141	P	0.000244141	P
Os.11039.1.S1_s_at	A	0.398926	A	0.0805664	P	0.00415039	A	0.0952148	M	0.0561523	M	0.0561523	A	0.633789	A	0.696289	A	0.111572	A	0.219482	A	0.129639	P	0.0302734	P	0.0375977	P	0.00415039	P	0.00805664	A	0.129639	P	0.000244141	M	0.0461426	P	0.00292969	P	0.0302734	P	0.0141602	A	0.067627	P	0.0239258	A	0.27417	A
Os.11040.1.S1_x_at	M	0.0561523	P	0.0141602	P	0.00292969	P	0.00585938	P	0.00195313	P	0.00195313	P	0.00585938	P	0.000732422	P	0.00585938	P	0.00292969	P	0.0185547	P	0.0141602	A	0.111572	A	0.19458	P	0.0302734	P	0.00195313	P	0.0185547	P	0.0239258	P	0.000732422	P	0.00195313	P	0.00195313	P	0.0107422	P	0.0141602	P	0.00805664	P
Os.11041.1.S1_s_at	P	0.000244141	P	0.000244141	P	0.000244141	P	0.000244141	P	0.000244141	P	0.000244141	P	0.0012207	P	0.00195313	P	0.0012207	P	0.000244141	P	0.000244141	P	0.000244141	P	0.000244141	P	0.000244141	P	0.000244141	P	0.000244141	P	0.000244141	P	0.000244141	P	0.000244141	P	0.000244141	P	0.000244141	P	0.000244141	P	0.000244141	P	0.000244141	P
Os.11042.1.S1_at	P	0.0012207	P	0.000244141	P	0.0012207	P	0.000732422	P	0.0012207	P	0.0012207	P	0.000732422	P	0.00195313	P	0.00195313	P	0.00195313	P	0.00195313	P	0.00195313	P	0.00195313	P	0.0012207	P	0.00195313	P	0.00195313	P	0.000732422	P	0.0012207	P	0.0012207	P	0.00195313	P	0.0012207	P	0.00195313	P	0.00292969	P	0.0012207	P
Os.11043.1.S1_x_at	P	0.000244141	P	0.000244141	P	0.000732422	P	0.000244141	P	0.000244141	P	0.000244141	P	0.000244141	P	0.000244141	P	0.000732422	P	0.00195313	P	0.000244141	P	0.000244141	P	0.000244141	P	0.000244141	P	0.000732422	P	0.000732422	P	0.000732422	P	0.000732422	P	0.000244141	P	0.000244141	P	0.000244141	P	0.000244141	P	0.000244141	P	0.000244141	P
Os.11045.1.S1_s_at	P	0.000244141	P	0.000244141	P	0.000244141	P	0.000244141	P	0.000244141	P	0.000244141	P	0.000244141	P	0.000244141	P	0.000244141	P	0.00195313	P	0.000244141	P	0.000244141	P	0.000244141	P	0.000244141	P	0.000244141	P	0.000244141	P	0.000244141	P	0.000244141	P	0.000244141	P	0.000244141	P	0.000244141	P	0.000244141	P	0.000244141	P	0.000244141	P
Os.11046.1.S1_at	A	0.27417	A	0.219482	A	0.171387	A	0.633789	A	0.828613	A	0.828613	P	0.0107422	M	0.0561523	P	0.0141602	A	0.246094	A	0.129639	P	0.00585938	A	0.171387	A	0.0805664	A	0.303711	P	0.000244141	P	0.000244141	P	0.000244141	P	0.000244141	P	0.000244141	P	0.000244141	P	0.000244141	P	0.000244141	P	0.00292969	A
Os.11047.1.S1_at	A	0.398926	A	0.943848	A	0.303711	A	0.932373	A	0.888428	A	0.888428	A	0.567627	A	0.633789	A	0.398926	A	0.533936	A	0.72583	A	0.845215	P	0.000244141	P	0.000244141	P	0.0012207	P	0.000244141	P	0.000244141	P	0.000732422	P	0.00292969	P	0.00415039	P	0.000732422	P	0.000244141	P	0.00415039	P	0.00585938	P
Os.11048.1.A1_at	P	0.000244141	P	0.000244141	P	0.000244141	P	0.000244141	P	0.000244141	P	0.000244141	P	0.000244141	P	0.000244141	P	0.000244141	P	0.000244141	P	0.000244141	P	0.000244141	P	0.000244141	P	0.000244141	P	0.000244141	P	0.000244141	P	0.000244141	P	0.000244141	P	0.000244141	P	0.000244141	P	0.000244141	P	0.000244141	P	0.000244141	P	0.000244141	P
Os.11049.1.S1_at	P	0.000244141	P	0.000244141	P	0.000244141	P	0.000244141	P	0.000244141	P	0.000244141	P	0.000244141	P	0.000244141	P	0.000244141	P	0.000244141	P	0.000244141	P	0.000244141	P	0.000244141	P	0.000244141	P	0.000244141	P	0.000244141	P	0.000244141	P	0.000244141	P	0.000244141	P	0.000244141	P	0.000244141	P	0.000244141	P	0.000244141	P	0.000244141	P
Os.11053.1.S1_at	P	0.000244141	P	0.00415039	P	0.000732422	A	0.904785	A	0.904785	A	0.904785	P	0.00805664	A	0.129639	P	0.0375977	A	0.27417	A	0.129639	P	0.00805664	A	0.149658	A	0.246094	A	0.246094	P	0.000244141	P	0.000244141	P	0.0107422	A	0.432373	A	0.665527	A	0.107178	P	0.0141602	P	0.0012207	P	0.0302734	M
Os.11054.1.S1_at	P	0.00195313	P	0.00805664	P	0.000732422	P	0.00415039	P	0.00195313	P	0.00195313	P	0.00415039	P	0.00805664	P	0.000732422	P	0.0141602	P	0.00292969	P	0.00195313	P	0.00292969	P	0.0012207	P	0.00292969	P	0.00292969	P	0.00805664	P	0.00195313	P	0.00292969	P	0.00292969	P	0.0012207	P	0.0141602	P	0.00195313	P	0.00415039	P
Os.11055.1.S1_at	P	0.000244141	P	0.000244141	P	0.000244141	P	0.000244141	P	0.000244141	P	0.000244141	P	0.000244141	P	0.000244141	P	0.000244141	P	0.000244141	P	0.000244141	P	0.000244141	P	0.000244141	P	0.000732422	P	0.000244141	P	0.000244141	P	0.000244141	P	0.000244141	P	0.000244141	P	0.000244141	P	0.000244141	P	0.000244141	P	0.000244141	P	0.000244141	P
Os.11057.1.S1_at	P	0.000244141	P	0.000732422	P	0.000244141	P	0.000732422	P	0.000732422	P	0.000732422	P	0.000244141	P	0.000732422	P	0.000732422	P	0.000244141	P	0.000732422	P	0.000244141	P	0.000732422	P	0.000732422	P	0.000732422	P	0.000732422	P	0.000244141	P	0.000244141	P	0.000244141	P	0.000244141	P	0.000244141	P	0.000732422	P	0.000732422	P	0.000244141	P
Os.11058.1.S1_x_at	P	0.000244141	P	0.000244141	P	0.000244141	P	0.000244141	P	0.000244141	P	0.000244141	P	0.000244141	P	0.000244141	P	0.000244141	P	0.000244141	P	0.000244141	P	0.000244141	P	0.000244141	P	0.000244141	P	0.000244141	P	0.000244141	P	0.000244141	P	0.000244141	P	0.000244141	P	0.000244141	P	0.000244141	P	0.000244141	P	0.000244141	P	0.000244141	P
Os.11059.1.S1_at	P	0.000244141	P	0.000244141	P	0.000244141	P	0.000244141	P	0.000244141	P	0.000244141	P	0.000732422	P	0.000732422	P	0.000732422	P	0.000732422	P	0.000244141	P	0.000244141	P	0.000244141	P	0.000244141	P	0.000244141	P	0.000244141	P	0.000244141	P	0.000244141	P	0.000732422	P	0.000732422	P	0.000244141	P	0.000244141	P	0.000244141	P	0.000244141	P
Os.11061.1.S1_at	P	0.000244141	P	0.000244141	P	0.000244141	P	0.000244141	P	0.000244141	P	0.000244141	P	0.000244141	P	0.000244141	P	0.000244141	P	0.000732422	P	0.000244141	P	0.000244141	P	0.000244141	P	0.000244141	P	0.000244141	P	0.000244141	P	0.000244141	P	0.000732422	P	0.000244141	P	0.000244141	P	0.000244141	P	0.000244141	P	0.000244141	P	0.000244141	P
Os.11064.1.S1_a_at	P	0.000244141	P	0.000244141	P	0.000244141	P	0.000244141	P	0.000244141	P	0.000244141	P	0.000244141	P	0.000244141	P	0.000244141	P	0.000244141	P	0.000244141	P	0.000244141	A	0.149658	P	0.0375977	A	0.0952148	P	0.000244141	P	0.00292969	P	0.00292969	P	0.0141602	P	0.000732422	P	0.000244141	P	0.000732422	P	0.000244141	P	0.000244141	P
Os.11065.1.A1_at	A	0.334473	A	0.72583	A	0.919434	A	0.19458	A	0.665527	A	0.665527	P	0.000244141	P	0.00195313	P	0.00805664	P	0.000244141	P	0.000732422	P	0.000244141	P	0.0375977	A	0.219482	A	0.0952148	P	0.000732422	P	0.000244141	P	0.000732422	P	0.000244141	P	0.000244141	P	0.000732422	P	0.000244141	P	0.000244141	P	0.000732422	P
Os.11066.1.S1_at	P	0.000244141	P	0.00195313	P	0.000244141	P	0.00415039	P	0.000732422	P	0.000732422	P	0.000244141	P	0.0012207	P	0.00415039	P	0.00585938	P	0.00585938	P	0.00195313	P	0.000732422	P	0.00805664	P	0.00585938	P	0.0012207	P	0.000244141	P	0.00292969	P	0.000244141	P	0.0012207	P	0.000732422	P	0.00195313	P	0.000244141	P	0.000244141	P
Os.11067.1.S1_at	A	0.171387	P	0.0302734	A	0.398926	A	0.753906	A	0.334473	A	0.334473	A	0.665527	A	0.5	A	0.533936	A	0.27417	A	0.149658	A	0.80542	A	0.601074	A	0.976074	A	0.424072	A	0.633789	A	0.334473	A	0.212646	P	0.00805664	P	0.0302734	P	0.00585938	A	0.303711	A	0.129639	A	0.953857	P
Os.11068.1.S1_a_at	P	0.000244141	P	0.000244141	P	0.000244141	P	0.000244141	P	0.000244141	P	0.000244141	P	0.000244141	P	0.000244141	P	0.000244141	P	0.000244141	P	0.000244141	P	0.000244141	P	0.000244141	P	0.000244141	P	0.000244141	P	0.000244141	P	0.000244141	P	0.000244141	P	0.000244141	P	0.000244141	P	0.000244141	P	0.000244141	P	0.000244141	P	0.000244141	P
Os.11068.3.S1_at	P	0.000732422	P	0.000732422	P	0.000244141	P	0.000732422	P	0.000244141	P	0.000244141	P	0.00195313	P	0.0012207	P	0.00195313	P	0.0012207	P	0.000244141	P	0.000244141	P	0.000244141	P	0.00292969	P	0.000244141	P	0.000732422	P	0.000244141	P	0.000244141	P	0.000244141	P	0.000244141	P	0.000244141	P	0.000732422	P	0.000244141	P	0.000732422	P
Os.11069.1.S1_at	P	0.000244141	P	0.000244141	P	0.000244141	P	0.000732422	P	0.000244141	P	0.000244141	P	0.000244141	P	0.000244141	P	0.000244141	P	0.000244141	P	0.000244141	P	0.000244141	P	0.000244141	P	0.000244141	P	0.000244141	P	0.000244141	P	0.000244141	P	0.000244141	P	0.000244141	P	0.000244141	P	0.000244141	P	0.000244141	P	0.000244141	P	0.000244141	P
Os.1107.1.S1_at	P	0.000732422	P	0.000244141	P	0.000732422	P	0.000732422	P	0.000732422	P	0.000732422	P	0.0012207	P	0.000732422	P	0.000244141	P	0.000244141	P	0.000732422	P	0.000244141	P	0.000732422	P	0.000732422	P	0.000732422	P	0.000244141	P	0.000244141	P	0.000244141	P	0.000244141	P	0.000244141	P	0.000732422	P	0.000244141	P	0.000244141	P	0.000732422	P
Os.11071.1.A1_s_at	P	0.000244141	P	0.000244141	P	0.000244141	P	0.000244141	P	0.000244141	P	0.000244141	P	0.000244141	P	0.000244141	P	0.000244141	P	0.000244141	P	0.000244141	P	0.000244141	P	0.000244141	P	0.000244141	P	0.000244141	P	0.000244141	P	0.000244141	P	0.000244141	P	0.000244141	P	0.000244141	P	0.000244141	P	0.000244141	P	0.000244141	P	0.000244141	P
Os.11072.1.S1_at	A	0.398926	A	0.111572	P	0.0185547	A	0.932373	A	0.844971	A	0.844971	A	0.303711	A	0.334473	A	0.798584	A	0.601074	A	0.398926	P	0.0302734	M	0.0461426	A	0.665527	A	0.27417	P	0.00805664	A	0.111572	P	0.00805664	A	0.0952148	P	0.0107422	A	0.067627	A	0.633789	A	0.633789	A	0.219482	A
Os.11073.1.S1_at	A	0.567627	A	0.932373	A	0.5	A	0.962402	A	0.341797	A	0.341797	A	0.601074	A	0.72583	A	0.334473	A	0.171387	A	0.219482	A	0.533936	A	0.171387	A	0.466064	A	0.633789	A	0.633789	A	0.567627	A	0.80542	A	0.72583	A	0.111572	A	0.366211	A	0.567627	A	0.5	A	0.601074	P
Os.11076.1.S1_at	P	0.000244141	P	0.000244141	P	0.000244141	P	0.000732422	P	0.000244141	P	0.000244141	P	0.000244141	P	0.000244141	P	0.000244141	P	0.000244141	P	0.000244141	P	0.000244141	P	0.000244141	P	0.000732422	P	0.000244141	P	0.000732422	P	0.000244141	P	0.000732422	P	0.000244141	P	0.000244141	P	0.000244141	P	0.000244141	P	0.000732422	P	0.000244141	P
Os.11078.1.S1_a_at	P	0.000244141	P	0.000244141	P	0.000244141	P	0.000244141	P	0.000244141	P	0.000244141	P	0.000244141	P	0.000244141	P	0.000244141	P	0.000244141	P	0.000244141	P	0.000244141	P	0.000244141	P	0.000244141	P	0.000244141	P	0.000244141	P	0.000244141	P	0.000244141	P	0.000244141	P	0.000244141	P	0.000244141	P	0.000244141	P	0.000244141	P	0.000244141	P
Os.11080.1.S1_at	A	0.0771484	A	0.303711	A	0.366211	A	0.850342	A	0.633789	A	0.633789	A	0.466064	A	0.780518	A	0.432373	A	0.466064	A	0.633789	A	0.567627	A	0.149658	A	0.165527	A	0.129639	A	0.27417	A	0.219482	A	0.0805664	A	0.80542	A	0.067627	P	0.0239258	A	0.111572	A	0.466064	A	0.633789	P
Os.11083.1.S1_at	P	0.000244141	P	0.000244141	P	0.000244141	P	0.000244141	P	0.000244141	P	0.000244141	P	0.000244141	P	0.000244141	P	0.000244141	P	0.000244141	P	0.000244141	P	0.000244141	P	0.000244141	P	0.000244141	P	0.000244141	P	0.000244141	P	0.000244141	P	0.000244141	P	0.000244141	P	0.000244141	P	0.000244141	P	0.000244141	P	0.000244141	P	0.000244141	P
Os.11084.1.S1_at	P	0.000244141	P	0.000244141	P	0.000244141	P	0.000244141	P	0.000244141	P	0.000244141	P	0.000244141	P	0.000244141	P	0.000244141	P	0.000244141	P	0.000244141	P	0.000244141	P	0.000244141	P	0.000244141	P	0.000244141	P	0.000244141	P	0.000244141	P	0.000244141	P	0.000244141	P	0.000244141	P	0.000244141	P	0.000244141	P	0.000244141	P	0.000244141	P
Os.11084.2.S1_at	P	0.000244141	P	0.000244141	P	0.000244141	P	0.000244141	P	0.000244141	P	0.000244141	P	0.00195313	P	0.000732422	P	0.00195313	P	0.000732422	P	0.000732422	P	0.000732422	P	0.000244141	P	0.000244141	P	0.000244141	P	0.000244141	P	0.000244141	P	0.000244141	P	0.000244141	P	0.000244141	P	0.000244141	P	0.000244141	P	0.000244141	P	0.000244141	P
Os.11085.1.S1_at	A	0.129639	A	0.129639	P	0.0185547	A	0.72583	A	0.398926	A	0.398926	P	0.0012207	P	0.00195313	P	0.00292969	P	0.0185547	P	0.0107422	P	0.00292969	A	0.219482	A	0.067627	A	0.665527	A	0.633789	A	0.919434	A	0.994141	A	0.696289	A	0.303711	A	0.72583	A	0.870361	A	0.601074	A	0.72583	A
Os.11087.1.A1_at	P	0.000244141	P	0.000244141	P	0.000244141	P	0.000244141	P	0.000244141	P	0.000244141	P	0.000244141	P	0.000244141	P	0.000244141	P	0.000244141	P	0.000244141	P	0.000244141	P	0.000244141	P	0.000244141	P	0.000244141	P	0.000244141	P	0.000244141	P	0.000244141	P	0.000244141	P	0.000244141	P	0.000244141	P	0.000244141	P	0.000244141	P	0.000244141	P
Os.11088.1.S1_at	P	0.000244141	P	0.000244141	P	0.000244141	P	0.000244141	P	0.000244141	P	0.000244141	P	0.000244141	P	0.000244141	P	0.000244141	P	0.000244141	P	0.000244141	P	0.000244141	P	0.000244141	P	0.000244141	P	0.000244141	P	0.000244141	P	0.000244141	P	0.000244141	P	0.000244141	P	0.000244141	P	0.000244141	P	0.000244141	P	0.000244141	P	0.000244141	P
Os.11089.1.S1_at	P	0.000244141	P	0.00195313	P	0.000244141	P	0.000732422	P	0.000244141	P	0.000244141	P	0.000244141	P	0.000244141	P	0.000244141	P	0.000244141	P	0.000244141	P	0.000244141	P	0.000244141	P	0.000244141	P	0.000244141	P	0.000244141	P	0.000244141	P	0.000244141	P	0.000244141	P	0.000244141	P	0.000244141	P	0.000244141	P	0.000244141	P	0.000244141	P
Os.11092.1.S1_at	P	0.000244141	P	0.000244141	P	0.000244141	P	0.000244141	P	0.000244141	P	0.000244141	P	0.000244141	P	0.000244141	P	0.000244141	P	0.000244141	P	0.000244141	P	0.000244141	P	0.000244141	P	0.000244141	P	0.000244141	P	0.000244141	P	0.000244141	P	0.000244141	P	0.000244141	P	0.000244141	P	0.000244141	P	0.000244141	P	0.000244141	P	0.000244141	P
Os.11093.1.S1_at	P	0.000244141	P	0.000244141	P	0.000244141	P	0.000244141	P	0.000244141	P	0.000244141	P	0.000244141	P	0.000244141	P	0.000244141	P	0.000244141	P	0.000244141	P	0.000244141	P	0.000244141	P	0.000244141	P	0.000244141	P	0.000244141	P	0.000244141	P	0.000244141	P	0.000244141	P	0.000244141	P	0.000244141	P	0.000244141	P	0.000244141	P	0.000244141	P
Os.11094.1.A1_at	P	0.000244141	P	0.000244141	P	0.000244141	P	0.000732422	P	0.000732422	P	0.000732422	P	0.000244141	P	0.000244141	P	0.000244141	P	0.000244141	P	0.000244141	P	0.000244141	P	0.000244141	P	0.00195313	P	0.000244141	P	0.000244141	P	0.000244141	P	0.000244141	P	0.000244141	P	0.000244141	P	0.000244141	P	0.000244141	P	0.000244141	P	0.000244141	P
Os.11096.1.S1_at	A	0.432373	A	0.111572	A	0.303711	A	0.904785	A	0.592041	A	0.592041	A	0.219482	A	0.303711	A	0.303711	A	0.0952148	P	0.0141602	M	0.0561523	A	0.303711	A	0.780518	A	0.432373	A	0.129639	A	0.904785	A	0.919434	A	0.171387	A	0.366211	A	0.111572	A	0.219482	A	0.111572	A	0.5	A
Os.11097.1.S1_at	P	0.000244141	P	0.000244141	P	0.000244141	P	0.000244141	P	0.000244141	P	0.000244141	P	0.000244141	P	0.000244141	P	0.000244141	P	0.000244141	P	0.000244141	P	0.000244141	P	0.000244141	P	0.000244141	P	0.000244141	P	0.000244141	P	0.000244141	P	0.000244141	P	0.000244141	P	0.000244141	P	0.000244141	P	0.000244141	P	0.000244141	P	0.000244141	P
Os.11098.1.S1_at	P	0.00195313	P	0.00195313	P	0.000244141	P	0.000732422	P	0.00585938	P	0.00585938	A	0.27417	A	0.358154	P	0.00805664	P	0.00292969	P	0.0012207	P	0.00195313	P	0.0012207	P	0.00805664	P	0.000732422	P	0.00292969	P	0.0012207	P	0.00195313	P	0.000244141	P	0.00195313	P	0.000244141	P	0.00195313	P	0.00585938	P	0.0185547	A
Os.11099.1.S1_x_at	A	0.398926	A	0.601074	A	0.219482	A	0.466064	A	0.601074	A	0.601074	P	0.0185547	A	0.171387	A	0.219482	A	0.171387	A	0.772949	A	0.165771	A	0.633789	A	0.850342	A	0.27417	P	0.00585938	P	0.00415039	P	0.0012207	A	0.870361	A	0.870361	A	0.665527	A	0.633789	A	0.334473	A	0.303711	A
Os.11100.1.S1_at	P	0.000244141	P	0.000244141	P	0.000244141	P	0.000244141	P	0.000244141	P	0.000244141	P	0.000244141	P	0.000244141	P	0.000244141	P	0.000244141	P	0.000244141	P	0.000244141	P	0.000244141	P	0.000244141	P	0.000244141	P	0.000244141	P	0.000244141	P	0.000244141	P	0.000244141	P	0.000244141	P	0.000244141	P	0.000244141	P	0.000244141	P	0.000244141	P
Os.11101.1.S1_a_at	P	0.000244141	P	0.000244141	P	0.000244141	P	0.000244141	P	0.000244141	P	0.000244141	P	0.000244141	P	0.000244141	P	0.000244141	P	0.000244141	P	0.000244141	P	0.000244141	P	0.000244141	P	0.000244141	P	0.000244141	P	0.000244141	P	0.000244141	P	0.000244141	P	0.000244141	P	0.000244141	P	0.000244141	P	0.000244141	P	0.000244141	P	0.000244141	P
Os.11104.1.S1_at	P	0.000244141	P	0.000244141	P	0.000244141	P	0.000244141	P	0.000244141	P	0.000244141	P	0.000244141	P	0.000244141	P	0.000244141	P	0.000244141	P	0.000244141	P	0.000244141	P	0.000244141	P	0.000244141	P	0.000244141	P	0.000244141	P	0.000244141	P	0.000244141	P	0.000244141	P	0.000244141	P	0.000244141	P	0.000244141	P	0.000244141	P	0.000244141	P
Os.11106.1.S1_at	P	0.000244141	P	0.000732422	P	0.000244141	P	0.00415039	P	0.00195313	P	0.00195313	P	0.000244141	P	0.000244141	P	0.000244141	P	0.000244141	P	0.000244141	P	0.000244141	P	0.0141602	P	0.00195313	P	0.0239258	P	0.000244141	P	0.000244141	P	0.000244141	P	0.000244141	P	0.000244141	P	0.000244141	P	0.000244141	P	0.000244141	P	0.000244141	P
Os.11107.1.S1_at	P	0.00195313	P	0.000732422	P	0.000244141	P	0.0185547	P	0.0375977	P	0.0375977	P	0.0012207	P	0.0012207	P	0.0012207	P	0.000244141	P	0.00195313	P	0.00195313	P	0.00415039	P	0.00195313	P	0.0012207	P	0.00195313	P	0.00415039	P	0.00292969	P	0.000732422	P	0.00585938	P	0.00195313	P	0.00195313	P	0.0012207	P	0.00415039	P
Os.11109.1.S1_at	P	0.00585938	P	0.0302734	P	0.00292969	M	0.0461426	A	0.067627	A	0.067627	P	0.00195313	P	0.0141602	P	0.00805664	P	0.00805664	P	0.00415039	P	0.00415039	A	0.246094	A	0.665527	A	0.633789	P	0.0239258	M	0.0461426	M	0.0461426	P	0.00415039	P	0.00195313	P	0.00415039	P	0.0141602	P	0.00805664	P	0.00415039	M
Os.11110.1.S1_at	A	0.888428	A	0.27417	A	0.432373	A	0.466064	A	0.398926	A	0.398926	A	0.432373	A	0.567627	A	0.665527	A	0.850342	A	0.865479	A	0.665527	A	0.111572	A	0.919434	A	0.466064	A	0.219482	A	0.828613	A	0.665527	A	0.919434	A	0.466064	A	0.665527	A	0.904785	A	0.753906	A	0.366211	A
Os.11111.1.S1_at	P	0.0141602	P	0.0141602	P	0.0012207	M	0.0461426	P	0.0185547	P	0.0185547	P	0.0185547	P	0.0107422	P	0.0239258	P	0.00195313	P	0.0107422	P	0.0012207	P	0.000244141	P	0.000244141	P	0.000244141	P	0.000244141	P	0.000244141	P	0.000732422	P	0.000732422	P	0.000244141	P	0.000244141	P	0.000732422	P	0.000244141	P	0.000244141	P
Os.11112.1.S1_s_at	A	0.5	A	0.219482	A	0.0800781	A	0.466064	A	0.559326	A	0.559326	M	0.0461426	A	0.0952148	A	0.303711	A	0.665527	A	0.567627	A	0.80542	A	0.0805664	A	0.567627	A	0.27417	P	0.00415039	P	0.000732422	P	0.0012207	A	0.149658	A	0.067627	A	0.067627	A	0.067627	P	0.0375977	A	0.19458	A
Os.11114.1.S1_at	P	0.000244141	P	0.000244141	P	0.000244141	P	0.000244141	P	0.000244141	P	0.000244141	P	0.000244141	P	0.000244141	P	0.000244141	P	0.000244141	P	0.000244141	P	0.000244141	P	0.000244141	P	0.000244141	P	0.000244141	P	0.000244141	P	0.000244141	P	0.000244141	P	0.000244141	P	0.000244141	P	0.000244141	P	0.000244141	P	0.000244141	P	0.000244141	P
Os.11115.1.S1_x_at	P	0.000244141	P	0.000244141	P	0.000244141	P	0.000244141	P	0.000244141	P	0.000244141	P	0.000244141	P	0.000244141	P	0.000244141	P	0.000244141	P	0.000244141	P	0.000244141	P	0.000244141	P	0.000244141	P	0.000244141	P	0.000244141	P	0.000244141	P	0.000244141	P	0.000244141	P	0.000244141	P	0.000244141	P	0.000244141	P	0.000244141	P	0.000244141	P
Os.11117.1.S1_at	P	0.000732422	P	0.000732422	P	0.000244141	P	0.00195313	P	0.00292969	P	0.00292969	P	0.0012207	P	0.0012207	P	0.000732422	P	0.00415039	P	0.00292969	P	0.000244141	P	0.000732422	P	0.00195313	P	0.000244141	P	0.000732422	P	0.000732422	P	0.000732422	P	0.000732422	P	0.0012207	P	0.000732422	P	0.0012207	P	0.0012207	P	0.00195313	P
Os.11118.1.S1_at	P	0.000244141	P	0.000244141	P	0.000244141	P	0.000244141	P	0.000244141	P	0.000244141	P	0.000244141	P	0.000244141	P	0.000244141	P	0.000244141	P	0.000244141	P	0.000244141	P	0.000244141	P	0.000244141	P	0.000244141	P	0.000244141	P	0.000244141	P	0.000244141	P	0.000244141	P	0.000244141	P	0.000244141	P	0.000244141	P	0.000244141	P	0.000244141	P
Os.11120.1.S1_at	A	0.246094	A	0.149658	P	0.00292969	A	0.27417	M	0.0561523	M	0.0561523	P	0.000244141	P	0.000244141	P	0.000244141	P	0.000732422	P	0.000244141	P	0.000244141	A	0.466064	A	0.888428	A	0.567627	A	0.533936	A	0.366211	P	0.00585938	P	0.000244141	P	0.00195313	P	0.00195313	A	0.27417	P	0.0239258	A	0.19458	A
Os.11121.1.S1_at	P	0.000244141	P	0.000244141	P	0.000244141	P	0.000244141	P	0.000244141	P	0.000244141	P	0.000244141	P	0.000244141	P	0.000244141	P	0.000244141	P	0.000732422	P	0.000244141	P	0.000244141	P	0.000244141	P	0.000244141	P	0.000244141	P	0.000244141	P	0.000244141	P	0.000244141	P	0.000244141	P	0.000244141	P	0.000244141	P	0.000244141	P	0.000244141	P
Os.11122.1.S1_at	P	0.000244141	P	0.000244141	P	0.000244141	P	0.00195313	P	0.000732422	P	0.000732422	A	0.19458	A	0.558594	A	0.303711	A	0.067627	A	0.111572	P	0.00585938	P	0.000244141	P	0.00415039	P	0.00292969	P	0.000244141	P	0.000244141	P	0.000244141	P	0.000244141	P	0.000244141	P	0.000244141	P	0.000244141	P	0.000244141	P	0.000244141	P
Os.11123.1.S1_at	A	0.171387	A	0.111572	P	0.00415039	A	0.80542	A	0.432373	A	0.432373	P	0.00195313	P	0.00195313	P	0.0012207	P	0.00292969	P	0.0141602	P	0.000732422	P	0.000732422	P	0.000732422	P	0.000244141	P	0.000244141	P	0.000732422	P	0.000732422	P	0.000732422	P	0.000244141	P	0.000244141	P	0.000244141	P	0.000244141	P	0.000732422	P
Os.11124.1.S1_at	P	0.000244141	P	0.000244141	P	0.000244141	P	0.000244141	P	0.000244141	P	0.000244141	P	0.000244141	P	0.000244141	P	0.000244141	P	0.000244141	P	0.000244141	P	0.000244141	P	0.000244141	P	0.000244141	P	0.000244141	P	0.000244141	P	0.000244141	P	0.000244141	P	0.000244141	P	0.000244141	P	0.000244141	P	0.000244141	P	0.000244141	P	0.000244141	P
Os.11125.1.S1_a_at	P	0.000244141	P	0.000732422	P	0.000244141	P	0.000244141	P	0.000244141	P	0.000244141	P	0.000244141	P	0.000244141	P	0.000244141	P	0.000244141	P	0.000244141	P	0.000244141	P	0.000244141	P	0.000244141	P	0.000244141	P	0.000244141	P	0.000244141	P	0.000244141	P	0.000244141	P	0.000244141	P	0.000244141	P	0.000244141	P	0.000244141	P	0.000244141	P
Os.11128.1.S1_at	A	0.567627	A	0.80542	A	0.601074	A	0.850342	A	0.919434	A	0.919434	A	0.633789	A	0.828613	A	0.601074	A	0.171387	A	0.0952148	A	0.0805664	A	0.932373	A	0.633789	A	0.665527	A	0.850342	A	0.943848	A	0.633789	A	0.466064	A	0.567627	A	0.828613	A	0.943848	A	0.696289	A	0.994141	A
Os.11129.1.S1_at	P	0.000244141	P	0.000244141	P	0.000244141	P	0.000244141	P	0.000244141	P	0.000244141	P	0.000244141	P	0.000244141	P	0.000244141	P	0.000244141	P	0.000244141	P	0.000244141	P	0.000244141	P	0.000244141	P	0.000244141	P	0.000244141	P	0.000244141	P	0.000244141	P	0.000244141	P	0.000244141	P	0.000244141	P	0.000244141	P	0.000244141	P	0.000244141	P
Os.1113.1.S1_at	P	0.000244141	P	0.000244141	P	0.000244141	P	0.000244141	P	0.000244141	P	0.000244141	P	0.000244141	P	0.000244141	P	0.000244141	P	0.000244141	P	0.000244141	P	0.000244141	P	0.000244141	P	0.000244141	P	0.000244141	P	0.000244141	P	0.000244141	P	0.000244141	P	0.000244141	P	0.000244141	P	0.000244141	P	0.000244141	P	0.000244141	P	0.000244141	P
Os.11130.1.S1_at	P	0.000244141	P	0.000244141	P	0.000244141	P	0.000244141	P	0.000244141	P	0.000244141	P	0.000244141	P	0.000244141	P	0.000244141	P	0.000244141	P	0.000244141	P	0.000244141	P	0.000244141	P	0.000244141	P	0.000244141	P	0.000244141	P	0.000244141	P	0.000244141	P	0.000244141	P	0.000244141	P	0.000244141	P	0.000244141	P	0.000244141	P	0.000244141	P
Os.11132.1.S1_s_at	P	0.000244141	P	0.000244141	P	0.000244141	P	0.00415039	P	0.0185547	P	0.0185547	P	0.000244141	P	0.000244141	P	0.000244141	P	0.000244141	P	0.000244141	P	0.000244141	P	0.000244141	P	0.000244141	P	0.000244141	P	0.000244141	P	0.000244141	P	0.000244141	P	0.000244141	P	0.000244141	P	0.000244141	P	0.000244141	P	0.000244141	P	0.000244141	P
Os.11134.1.S1_at	P	0.000244141	P	0.000244141	P	0.000244141	P	0.000244141	P	0.000244141	P	0.000244141	P	0.000244141	P	0.000244141	P	0.000244141	P	0.000244141	P	0.000244141	P	0.000244141	P	0.000244141	P	0.000244141	P	0.000244141	P	0.000244141	P	0.000244141	P	0.000244141	P	0.000244141	P	0.000244141	P	0.000244141	P	0.000244141	P	0.000244141	P	0.000244141	P
Os.11136.1.S1_at	P	0.000244141	P	0.000244141	P	0.000244141	P	0.000244141	P	0.000244141	P	0.000244141	P	0.000244141	P	0.000244141	P	0.000244141	P	0.000244141	P	0.000244141	P	0.000244141	P	0.000244141	P	0.000244141	P	0.000244141	P	0.000244141	P	0.000244141	P	0.000244141	P	0.000244141	P	0.000244141	P	0.000244141	P	0.000244141	P	0.000244141	P	0.000244141	P
Os.11138.1.S2_a_at	P	0.000732422	P	0.000244141	P	0.000244141	P	0.000244141	P	0.000244141	P	0.000244141	P	0.000244141	P	0.000244141	P	0.000244141	P	0.000244141	P	0.000244141	P	0.000244141	P	0.000244141	P	0.000244141	P	0.000244141	P	0.000244141	P	0.000244141	P	0.000244141	P	0.000244141	P	0.000244141	P	0.000244141	P	0.000244141	P	0.000244141	P	0.000244141	P
Os.11139.1.S1_at	P	0.000244141	P	0.000244141	P	0.000244141	P	0.000244141	P	0.000244141	P	0.000244141	P	0.000244141	P	0.000244141	P	0.000244141	P	0.000244141	P	0.000244141	P	0.000244141	P	0.000244141	P	0.000244141	P	0.000244141	P	0.000244141	P	0.000244141	P	0.000244141	P	0.000244141	P	0.000244141	P	0.000244141	P	0.000244141	P	0.000244141	P	0.000244141	P
Os.11140.1.S1_at	P	0.000244141	P	0.000244141	P	0.000244141	P	0.000244141	P	0.000244141	P	0.000244141	P	0.000244141	P	0.000244141	P	0.000244141	P	0.000732422	P	0.000732422	P	0.000244141	P	0.000244141	P	0.000244141	P	0.000244141	P	0.000244141	P	0.000244141	P	0.000244141	P	0.000244141	P	0.000244141	P	0.000244141	P	0.000244141	P	0.000244141	P	0.000244141	P
Os.11141.1.S1_at	P	0.000244141	P	0.000244141	P	0.000244141	P	0.000732422	P	0.000244141	P	0.000244141	P	0.000244141	P	0.000732422	P	0.000244141	P	0.000244141	P	0.000244141	P	0.000244141	P	0.0185547	P	0.0141602	P	0.00805664	P	0.0012207	P	0.00292969	P	0.00195313	P	0.000732422	P	0.0012207	P	0.0012207	P	0.00585938	P	0.0141602	P	0.00585938	A
Os.11143.1.S1_at	A	0.149658	A	0.149658	P	0.0185547	A	0.559326	A	0.246094	A	0.246094	P	0.000244141	P	0.000244141	P	0.000244141	P	0.000244141	P	0.000244141	P	0.000244141	A	0.0952148	M	0.0461426	A	0.129639	P	0.000244141	P	0.00292969	P	0.00195313	P	0.0012207	P	0.0012207	P	0.000244141	A	0.107422	A	0.828613	A	0.303711	M
Os.11144.1.S1_at	P	0.000244141	P	0.000244141	P	0.000244141	P	0.00415039	P	0.00195313	P	0.00195313	P	0.000244141	P	0.000244141	P	0.000244141	P	0.000244141	P	0.000244141	P	0.000244141	P	0.000244141	P	0.000244141	P	0.000244141	P	0.000244141	P	0.000244141	P	0.000244141	P	0.000244141	P	0.000244141	P	0.000244141	P	0.000244141	P	0.000244141	P	0.000244141	P
Os.11146.1.S1_at	P	0.000244141	P	0.000244141	P	0.000244141	P	0.00415039	P	0.000244141	P	0.000244141	P	0.000244141	P	0.000244141	P	0.000244141	P	0.000244141	P	0.000244141	P	0.000244141	P	0.000244141	P	0.000244141	P	0.000244141	P	0.000244141	P	0.000244141	P	0.00195313	P	0.000244141	P	0.000244141	P	0.000244141	P	0.000244141	P	0.000244141	P	0.000244141	P
Os.11147.1.S1_at	A	0.334473	A	0.303711	A	0.246094	P	0.0185547	A	0.398926	A	0.398926	P	0.00415039	P	0.0185547	A	0.111572	P	0.00292969	P	0.0302734	P	0.00585938	A	0.633789	A	0.601074	A	0.633789	P	0.00292969	P	0.0107422	P	0.00585938	P	0.00805664	P	0.00805664	P	0.0141602	A	0.398926	A	0.466064	A	0.246094	A
Os.11148.1.S1_at	P	0.000732422	P	0.0012207	P	0.000732422	P	0.0012207	P	0.000244141	P	0.000244141	P	0.0012207	P	0.000732422	P	0.000732422	P	0.00292969	P	0.00415039	P	0.000732422	P	0.0012207	P	0.00195313	P	0.0012207	P	0.000732422	P	0.000732422	P	0.000732422	P	0.000732422	P	0.000732422	P	0.000244141	P	0.000732422	P	0.000732422	P	0.000732422	P
Os.11150.1.S1_at	P	0.000244141	P	0.000244141	P	0.000244141	P	0.00415039	P	0.0012207	P	0.0012207	P	0.00292969	P	0.00292969	P	0.0239258	P	0.000244141	P	0.000244141	P	0.000244141	A	0.601074	A	0.432373	A	0.633789	A	0.334473	A	0.111572	A	0.799561	A	0.398926	A	0.633789	A	0.366211	A	0.850342	A	0.398926	A	0.870361	A
Os.11151.1.S1_a_at	P	0.000244141	P	0.000244141	P	0.000244141	P	0.000244141	P	0.000244141	P	0.000244141	P	0.000244141	P	0.000244141	P	0.000244141	P	0.000244141	P	0.000244141	P	0.000244141	P	0.000244141	P	0.000244141	P	0.000244141	P	0.000244141	P	0.000244141	P	0.000244141	P	0.000244141	P	0.000244141	P	0.000244141	P	0.000244141	P	0.000244141	P	0.000244141	P
Os.11152.1.S1_at	P	0.000244141	P	0.000244141	P	0.000244141	P	0.000732422	P	0.000244141	P	0.000244141	P	0.0012207	P	0.000732422	P	0.000732422	P	0.000244141	P	0.000244141	P	0.000244141	P	0.000244141	P	0.000732422	P	0.000244141	P	0.000732422	P	0.000244141	P	0.000244141	P	0.000244141	P	0.000244141	P	0.000244141	P	0.0012207	P	0.000732422	P	0.000244141	P
Os.11154.1.S1_a_at	A	0.919434	A	0.932373	A	0.943848	A	0.969727	A	0.999268	A	0.999268	A	0.72583	A	0.5	A	0.466064	A	0.303711	A	0.27417	A	0.111572	A	0.72583	A	0.80542	A	0.601074	A	0.5	A	0.19458	A	0.219482	A	0.0952148	A	0.111572	A	0.067627	A	0.246094	A	0.19458	A	0.111572	A
Os.11154.2.S1_x_at	A	0.5	A	0.567627	A	0.398926	A	0.303711	A	0.828613	A	0.828613	A	0.19458	A	0.303711	A	0.111572	M	0.0561523	M	0.0561523	P	0.0375977	A	0.149658	A	0.633789	A	0.171387	A	0.0952148	A	0.129639	A	0.129639	M	0.0461426	M	0.0561523	P	0.0239258	A	0.0805664	A	0.0805664	M	0.0461426	A
Os.11155.1.S1_at	A	0.246094	A	0.366211	P	0.0375977	A	0.850342	A	0.398926	A	0.398926	P	0.000244141	P	0.000244141	P	0.000244141	P	0.000732422	P	0.000244141	P	0.000732422	A	0.246094	A	0.171387	P	0.0375977	A	0.295166	A	0.246094	A	0.303711	A	0.696289	A	0.366211	P	0.0375977	P	0.0012207	P	0.000244141	P	0.00805664	P
Os.11156.1.S1_at	A	0.398926	A	0.366211	A	0.303711	A	0.696289	A	0.5	A	0.5	A	0.246094	A	0.27417	A	0.27417	A	0.149658	A	0.246094	A	0.171387	M	0.0561523	A	0.334473	M	0.0561523	P	0.0375977	A	0.0805664	M	0.0561523	A	0.19458	A	0.171387	A	0.398926	A	0.303711	A	0.432373	A	0.432373	A
Os.11158.1.S1_at	P	0.000244141	P	0.0012207	P	0.000244141	P	0.000244141	P	0.000244141	P	0.000244141	P	0.000244141	P	0.000244141	P	0.000244141	P	0.000244141	P	0.000244141	P	0.000244141	P	0.000244141	P	0.000244141	P	0.000244141	P	0.000244141	P	0.000244141	P	0.000244141	P	0.000244141	P	0.000244141	P	0.000244141	P	0.000244141	P	0.000244141	P	0.000244141	P
Os.11159.1.S1_at	P	0.000244141	P	0.000244141	P	0.000244141	P	0.000244141	P	0.000244141	P	0.000244141	P	0.000244141	P	0.000244141	P	0.000244141	P	0.000244141	P	0.000244141	P	0.000244141	P	0.000244141	P	0.000244141	P	0.000244141	P	0.000244141	P	0.000244141	P	0.000244141	P	0.000244141	P	0.000244141	P	0.000244141	P	0.000244141	P	0.000244141	P	0.000244141	P
Os.11160.1.S2_at	P	0.000244141	P	0.000244141	P	0.000244141	P	0.000244141	P	0.000244141	P	0.000244141	P	0.000244141	P	0.000244141	P	0.000244141	P	0.000244141	P	0.000244141	P	0.000244141	P	0.000244141	P	0.000244141	P	0.000244141	P	0.000244141	P	0.000244141	P	0.000244141	P	0.000244141	P	0.000244141	P	0.000244141	P	0.000244141	P	0.000244141	P	0.000244141	P
Os.11161.1.S1_at	M	0.0461426	A	0.111572	A	0.067627	A	0.149658	A	0.067627	A	0.067627	M	0.0561523	M	0.0561523	A	0.067627	P	0.00415039	P	0.00805664	A	0.171387	A	0.067627	P	0.0302734	A	0.149658	M	0.0561523	P	0.0302734	P	0.0239258	P	0.0239258	P	0.00585938	P	0.0107422	A	0.111572	A	0.067627	M	0.0561523	A
Os.11164.1.S1_at	A	0.398926	A	0.601074	A	0.567627	A	0.19458	A	0.246094	A	0.246094	P	0.000244141	P	0.000244141	P	0.000244141	P	0.000244141	P	0.000244141	P	0.000244141	A	0.334473	A	0.334473	A	0.533936	A	0.171387	A	0.246094	A	0.246094	P	0.00415039	P	0.00415039	P	0.00585938	A	0.398926	A	0.303711	A	0.246094	A
Os.11166.1.S1_s_at	P	0.0012207	P	0.00415039	P	0.000244141	A	0.27417	A	0.19458	A	0.19458	P	0.000244141	P	0.000244141	P	0.000244141	P	0.000732422	P	0.000732422	P	0.000244141	P	0.00805664	P	0.0239258	P	0.00195313	P	0.0107422	P	0.00805664	P	0.00585938	P	0.000244141	P	0.000244141	P	0.000244141	P	0.000732422	P	0.000732422	P	0.000732422	P
Os.11168.1.S1_at	P	0.000244141	P	0.000244141	P	0.000244141	P	0.000244141	P	0.000244141	P	0.000244141	P	0.000244141	P	0.000244141	P	0.000244141	P	0.000244141	P	0.000244141	P	0.000244141	P	0.000244141	P	0.000244141	P	0.000244141	P	0.000244141	P	0.000244141	P	0.000244141	P	0.000244141	P	0.000244141	P	0.000244141	P	0.000244141	P	0.000244141	P	0.000244141	P
Os.11169.1.S1_a_at	P	0.000244141	P	0.000732422	P	0.000244141	P	0.00415039	P	0.0239258	P	0.0239258	P	0.00292969	P	0.00415039	P	0.0239258	P	0.00195313	P	0.000244141	P	0.000244141	A	0.5	A	0.981445	A	0.246094	A	0.129639	A	0.696289	A	0.633789	M	0.0461426	A	0.0952148	A	0.219482	P	0.0012207	P	0.00292969	M	0.0461426	P
Os.11171.1.S1_s_at	P	0.000732422	P	0.000732422	P	0.000244141	P	0.000244141	P	0.000732422	P	0.000732422	P	0.000244141	P	0.000732422	P	0.000732422	P	0.000244141	P	0.000732422	P	0.000732422	P	0.000244141	P	0.000732422	P	0.000244141	P	0.000732422	P	0.000244141	P	0.000244141	P	0.000244141	P	0.000244141	P	0.000244141	P	0.000732422	P	0.000244141	P	0.000244141	P
Os.11175.1.S1_at	P	0.000244141	P	0.000244141	P	0.000244141	P	0.000244141	P	0.000244141	P	0.000244141	P	0.000244141	P	0.000244141	P	0.000244141	P	0.000244141	P	0.000244141	P	0.000244141	P	0.000244141	P	0.000244141	P	0.000244141	P	0.000244141	P	0.000244141	P	0.000244141	P	0.000244141	P	0.000244141	P	0.000244141	P	0.000244141	P	0.000244141	P	0.000244141	P
Os.11176.1.S1_at	P	0.00805664	P	0.00585938	P	0.00585938	P	0.0185547	P	0.000732422	P	0.000732422	P	0.000244141	P	0.000244141	P	0.000244141	P	0.000732422	P	0.000732422	P	0.000244141	P	0.000732422	P	0.000244141	P	0.000732422	P	0.0012207	P	0.000244141	P	0.000244141	P	0.000244141	P	0.000244141	P	0.000244141	P	0.000244141	P	0.000732422	P	0.000732422	P
Os.11178.1.S1_at	P	0.000244141	P	0.000244141	P	0.000244141	P	0.000244141	P	0.000244141	P	0.000244141	P	0.000244141	P	0.000244141	P	0.000244141	P	0.000244141	P	0.000244141	P	0.000244141	P	0.000244141	P	0.000244141	P	0.000244141	P	0.000244141	P	0.000244141	P	0.000244141	P	0.000244141	P	0.000244141	P	0.000244141	P	0.000244141	P	0.000244141	P	0.000732422	P
Os.11179.1.S1_at	P	0.000732422	P	0.00195313	P	0.000732422	P	0.0012207	P	0.00292969	P	0.00292969	P	0.00195313	P	0.00195313	P	0.000732422	P	0.00195313	P	0.00195313	P	0.000732422	P	0.000732422	P	0.000732422	P	0.000244141	P	0.000732422	P	0.000732422	P	0.000732422	P	0.000732422	P	0.000244141	P	0.000732422	P	0.000732422	P	0.000732422	P	0.00292969	P
Os.11180.1.S1_at	P	0.00805664	P	0.00292969	P	0.00195313	P	0.00585938	M	0.0461426	M	0.0461426	P	0.000732422	P	0.000732422	P	0.000732422	P	0.00292969	P	0.00805664	P	0.0012207	P	0.000244141	P	0.000244141	P	0.000244141	P	0.000732422	P	0.000244141	P	0.000244141	P	0.00195313	P	0.000732422	P	0.0012207	P	0.0012207	P	0.00292969	P	0.00195313	P
Os.11182.1.S1_at	P	0.000244141	P	0.000244141	P	0.000244141	P	0.000244141	P	0.000244141	P	0.000244141	P	0.000244141	P	0.000244141	P	0.000244141	P	0.000244141	P	0.000244141	P	0.000244141	P	0.000244141	P	0.000244141	P	0.000244141	P	0.000244141	P	0.000244141	P	0.000244141	P	0.000244141	P	0.000244141	P	0.000244141	P	0.000244141	P	0.000244141	P	0.000244141	P
Os.11183.1.S1_s_at	P	0.000244141	P	0.000244141	P	0.000244141	P	0.000244141	P	0.000244141	P	0.000244141	P	0.000244141	P	0.000244141	P	0.000244141	P	0.000244141	P	0.000244141	P	0.000244141	P	0.00415039	A	0.398926	A	0.212891	P	0.000244141	P	0.00415039	M	0.0561523	P	0.000244141	P	0.000244141	P	0.000244141	P	0.0185547	P	0.0107422	P	0.00195313	A
Os.11184.1.S1_at	P	0.000244141	P	0.000244141	P	0.000244141	P	0.000244141	P	0.000244141	P	0.000244141	P	0.000732422	P	0.000732422	P	0.000732422	P	0.000244141	P	0.000244141	P	0.000244141	P	0.000244141	P	0.000244141	P	0.000244141	P	0.000244141	P	0.000244141	P	0.000244141	P	0.000244141	P	0.000244141	P	0.000244141	P	0.000244141	P	0.000244141	P	0.000244141	P
Os.11185.1.S1_a_at	P	0.000244141	P	0.000244141	P	0.000244141	P	0.000732422	P	0.000244141	P	0.000244141	P	0.000244141	P	0.000244141	P	0.000244141	P	0.000244141	P	0.000244141	P	0.000244141	P	0.000244141	P	0.000244141	P	0.000244141	P	0.000244141	P	0.000244141	P	0.000244141	P	0.000244141	P	0.000244141	P	0.000244141	P	0.000244141	P	0.000244141	P	0.000244141	P
Os.11186.1.S1_at	P	0.000244141	P	0.000244141	P	0.000244141	P	0.000732422	P	0.000732422	P	0.000732422	P	0.000244141	P	0.000244141	P	0.000244141	P	0.000244141	P	0.000244141	P	0.000244141	P	0.0012207	P	0.0012207	P	0.000244141	P	0.000244141	P	0.000244141	P	0.000244141	P	0.000732422	P	0.000732422	P	0.000244141	P	0.000244141	P	0.000244141	P	0.000244141	P
Os.11187.1.S1_at	P	0.0239258	A	0.533936	M	0.0461426	P	0.00585938	P	0.000244141	P	0.000244141	P	0.0012207	P	0.0012207	P	0.000244141	P	0.000244141	P	0.0012207	P	0.000732422	P	0.000244141	P	0.000244141	P	0.000244141	P	0.000244141	P	0.000244141	P	0.000244141	P	0.00195313	P	0.000244141	P	0.000244141	P	0.00195313	P	0.0012207	P	0.00415039	A
Os.11188.1.S1_at	P	0.000244141	P	0.000244141	P	0.000244141	P	0.000244141	P	0.000244141	P	0.000244141	P	0.000244141	P	0.000244141	P	0.000244141	P	0.000244141	P	0.000244141	P	0.000244141	P	0.000244141	P	0.000244141	P	0.000244141	P	0.000244141	P	0.000244141	P	0.000244141	P	0.000244141	P	0.000244141	P	0.000244141	P	0.000244141	P	0.000244141	P	0.000244141	P
Os.11189.1.S1_at	P	0.000244141	P	0.0012207	P	0.000244141	P	0.000732422	P	0.000732422	P	0.000732422	P	0.000244141	P	0.000244141	P	0.000244141	P	0.000244141	P	0.000244141	P	0.000244141	A	0.998047	A	0.533936	A	0.888428	P	0.000244141	P	0.0107422	A	0.633789	P	0.000244141	P	0.000244141	P	0.000244141	P	0.000732422	P	0.0107422	P	0.00292969	M
Os.11189.2.S1_at	A	0.366211	A	0.265625	A	0.592041	A	0.246094	A	0.129639	A	0.129639	A	0.246094	A	0.219482	P	0.0375977	A	0.246094	A	0.398926	A	0.067627	P	0.0302734	P	0.0107422	P	0.00415039	P	0.0302734	P	0.0185547	P	0.00415039	P	0.0375977	P	0.0107422	P	0.0302734	A	0.111572	P	0.0239258	A	0.432373	A
Os.11190.1.S1_s_at	P	0.000244141	P	0.000244141	P	0.000244141	P	0.000732422	P	0.000244141	P	0.000244141	P	0.000244141	P	0.000244141	P	0.000244141	P	0.000244141	P	0.000244141	P	0.000244141	P	0.000244141	P	0.000244141	P	0.000732422	P	0.000732422	P	0.000732422	P	0.000732422	P	0.000244141	P	0.000244141	P	0.000244141	P	0.000732422	P	0.000732422	P	0.000732422	P
Os.11191.1.S1_at	P	0.0141602	P	0.0012207	P	0.000244141	P	0.0107422	P	0.0107422	P	0.0107422	P	0.000244141	P	0.00195313	P	0.00292969	P	0.0239258	P	0.00585938	P	0.00585938	A	0.466064	A	0.953857	A	0.398926	M	0.0561523	M	0.0561523	P	0.00585938	P	0.00805664	P	0.0141602	P	0.00585938	P	0.0239258	P	0.00292969	P	0.0185547	P
Os.11192.1.S1_at	P	0.0375977	M	0.0561523	P	0.00292969	A	0.129639	A	0.067627	A	0.067627	P	0.00805664	P	0.00585938	P	0.0012207	A	0.111572	A	0.067627	P	0.0185547	A	0.171387	A	0.5	A	0.26709	M	0.0561523	A	0.067627	P	0.0375977	A	0.067627	P	0.0185547	M	0.0461426	P	0.00195313	P	0.000244141	P	0.00292969	P
Os.11193.1.S1_at	P	0.000244141	P	0.000244141	P	0.000244141	P	0.00292969	P	0.000244141	P	0.000244141	P	0.000244141	P	0.000244141	P	0.000244141	P	0.000244141	P	0.000244141	P	0.000244141	A	0.0805664	A	0.19458	P	0.00805664	P	0.000244141	P	0.000732422	P	0.000244141	P	0.000244141	P	0.000244141	P	0.000732422	P	0.000244141	P	0.000244141	P	0.000244141	P
Os.11194.1.S1_at	P	0.000244141	P	0.000244141	P	0.000244141	P	0.000244141	P	0.000244141	P	0.000244141	P	0.000244141	P	0.000244141	P	0.000244141	P	0.000244141	P	0.000244141	P	0.000244141	P	0.000244141	P	0.000244141	P	0.000244141	P	0.000244141	P	0.000244141	P	0.000244141	P	0.000244141	P	0.000244141	P	0.000244141	P	0.000244141	P	0.000244141	P	0.000244141	P
Os.11195.1.S1_at	P	0.000732422	P	0.000732422	P	0.000732422	P	0.0012207	P	0.000244141	P	0.000244141	P	0.000732422	P	0.000732422	P	0.000732422	P	0.00415039	P	0.00415039	P	0.0012207	A	0.149658	A	0.870361	A	0.303711	P	0.0012207	P	0.0012207	P	0.000732422	P	0.000732422	P	0.000732422	P	0.000732422	P	0.000732422	P	0.000732422	P	0.000732422	P
Os.11196.1.S1_at	A	0.067627	M	0.0461426	M	0.0561523	A	0.19458	A	0.149658	A	0.149658	M	0.0561523	P	0.0292969	P	0.00805664	A	0.26709	A	0.171387	A	0.067627	A	0.0805664	A	0.303711	A	0.19458	A	0.171387	A	0.27417	A	0.19458	P	0.0239258	A	0.129639	P	0.0375977	A	0.067627	P	0.0239258	A	0.0805664	A
Os.11197.2.S1_x_at	P	0.000244141	P	0.000244141	P	0.000244141	P	0.000732422	P	0.000732422	P	0.000732422	P	0.000732422	P	0.000732422	P	0.000732422	P	0.000244141	P	0.000244141	P	0.000244141	A	0.533936	A	0.366211	A	0.246094	A	0.5	A	0.246094	A	0.067627	A	0.398926	A	0.0952148	A	0.80542	M	0.0461426	A	0.0805664	P	0.0302734	P
Os.11198.1.S1_a_at	P	0.000732422	P	0.000244141	P	0.000244141	M	0.0461426	P	0.00585938	P	0.00585938	P	0.000732422	P	0.000732422	P	0.00195313	P	0.000732422	P	0.000244141	P	0.000244141	P	0.000732422	P	0.00292969	P	0.00415039	P	0.00415039	P	0.0012207	P	0.000732422	M	0.0561523	P	0.00415039	P	0.00292969	P	0.000732422	P	0.000244141	P	0.000244141	P
Os.1120.1.S1_at	P	0.0141602	P	0.0302734	P	0.00195313	A	0.0805664	P	0.0107422	P	0.0107422	P	0.0107422	P	0.0141602	P	0.0141602	P	0.00292969	P	0.0285645	P	0.0141602	P	0.00805664	P	0.0141602	P	0.000244141	P	0.0185547	P	0.00195313	P	0.0239258	P	0.000732422	P	0.000244141	P	0.00195313	M	0.0561523	P	0.00415039	P	0.00292969	P
Os.1120.1.S1_s_at	P	0.00195313	P	0.00415039	P	0.000244141	P	0.00292969	P	0.000244141	P	0.000244141	P	0.0012207	P	0.000732422	P	0.000244141	P	0.00585938	P	0.00195313	P	0.000732422	P	0.000244141	P	0.000244141	P	0.000244141	P	0.000244141	P	0.000244141	P	0.00195313	P	0.000244141	P	0.000732422	P	0.000244141	P	0.0012207	P	0.00292969	P	0.0012207	P
Os.11200.1.S1_at	P	0.000244141	P	0.000244141	P	0.000244141	P	0.000244141	P	0.000244141	P	0.000244141	P	0.000244141	P	0.000244141	P	0.000244141	P	0.000244141	P	0.000244141	P	0.000244141	P	0.000244141	P	0.000244141	P	0.000244141	P	0.000244141	P	0.000244141	P	0.000244141	P	0.000244141	P	0.000244141	P	0.000244141	P	0.000244141	P	0.000244141	P	0.000244141	P
Os.11202.1.S1_at	P	0.000244141	P	0.000244141	P	0.000244141	P	0.000244141	P	0.000244141	P	0.000244141	P	0.000244141	P	0.000244141	P	0.000244141	P	0.000244141	P	0.000244141	P	0.000244141	P	0.00195313	P	0.000732422	P	0.000732422	P	0.0012207	P	0.0012207	P	0.00195313	P	0.000732422	P	0.000732422	P	0.000732422	P	0.000244141	P	0.000244141	P	0.000244141	P
Os.11203.1.S1_at	P	0.000244141	P	0.0012207	P	0.000244141	P	0.000732422	P	0.0141602	P	0.0141602	P	0.000244141	P	0.000244141	P	0.000244141	P	0.000244141	P	0.000244141	P	0.000244141	P	0.000244141	P	0.0012207	P	0.000244141	P	0.000244141	P	0.000244141	P	0.000244141	P	0.000244141	P	0.000244141	P	0.000244141	P	0.000244141	P	0.000244141	P	0.000244141	P
Os.11204.1.S1_at	P	0.000244141	P	0.000244141	P	0.000244141	P	0.000244141	P	0.000244141	P	0.000244141	P	0.000244141	P	0.000244141	P	0.000244141	P	0.000244141	P	0.000244141	P	0.000244141	P	0.000244141	P	0.000244141	P	0.000244141	P	0.000244141	P	0.000244141	P	0.000244141	P	0.000244141	P	0.000244141	P	0.000244141	P	0.000244141	P	0.000244141	P	0.000244141	P
Os.11205.1.S1_at	P	0.00195313	P	0.00195313	P	0.00195313	P	0.000732422	P	0.0012207	P	0.0012207	P	0.00292969	P	0.00415039	P	0.00292969	P	0.00415039	P	0.00585938	P	0.0012207	P	0.00292969	P	0.00585938	P	0.00415039	P	0.00292969	P	0.00195313	P	0.00195313	P	0.00195313	P	0.0012207	P	0.00195313	P	0.00195313	P	0.0012207	P	0.00195313	P
Os.11210.1.S1_at	P	0.00195313	P	0.00195313	P	0.00195313	P	0.00585938	P	0.00415039	P	0.00415039	P	0.0239258	P	0.0375977	A	0.0805664	P	0.00415039	P	0.00195313	P	0.00195313	P	0.00585938	P	0.0185547	P	0.00415039	P	0.00415039	P	0.00415039	P	0.00805664	P	0.000244141	P	0.00415039	P	0.00195313	A	0.0805664	P	0.0239258	P	0.0239258	A
Os.11211.1.S1_at	P	0.000244141	P	0.000244141	P	0.000244141	P	0.000244141	P	0.000244141	P	0.000244141	P	0.000244141	P	0.000244141	P	0.000244141	P	0.000244141	P	0.000244141	P	0.000244141	P	0.000244141	P	0.000244141	P	0.000244141	P	0.000244141	P	0.000244141	P	0.000244141	P	0.000244141	P	0.000244141	P	0.000244141	P	0.000244141	P	0.000244141	P	0.000244141	P
Os.11212.1.S1_at	A	0.718506	A	0.850342	A	0.888428	A	0.665527	A	0.72583	A	0.72583	P	0.000244141	P	0.000244141	P	0.000244141	P	0.000244141	P	0.000732422	P	0.000244141	P	0.00292969	P	0.00195313	P	0.00585938	P	0.00415039	P	0.000732422	P	0.00195313	P	0.00195313	P	0.00292969	P	0.00195313	P	0.000732422	P	0.000732422	P	0.0012207	M
Os.11213.1.S1_at	P	0.0185547	P	0.00195313	P	0.00195313	M	0.0534668	P	0.00805664	P	0.00805664	P	0.000732422	P	0.000244141	P	0.000244141	P	0.000732422	P	0.000244141	P	0.000732422	P	0.000244141	P	0.000244141	P	0.000244141	P	0.00415039	P	0.00292969	P	0.0012207	P	0.0107422	P	0.00805664	P	0.00415039	P	0.0012207	P	0.00805664	P	0.0107422	P
Os.11215.1.S1_a_at	P	0.0185547	P	0.0141602	P	0.00585938	A	0.19458	A	0.19458	A	0.19458	P	0.00585938	P	0.0107422	P	0.00195313	A	0.067627	M	0.0561523	P	0.0239258	P	0.000244141	P	0.000244141	P	0.000244141	P	0.000732422	P	0.000732422	P	0.000732422	P	0.00195313	P	0.000732422	P	0.000732422	P	0.0012207	P	0.00415039	P	0.0012207	A
Os.11216.1.S1_at	P	0.000244141	P	0.000244141	P	0.000244141	P	0.000244141	P	0.000244141	P	0.000244141	P	0.0012207	P	0.0012207	P	0.0012207	P	0.000244141	P	0.000244141	P	0.000244141	P	0.000244141	P	0.000244141	P	0.000244141	P	0.000244141	P	0.000244141	P	0.000244141	P	0.000244141	P	0.000244141	P	0.000244141	P	0.000732422	P	0.000732422	P	0.000732422	P
Os.11217.1.S1_at	P	0.000244141	P	0.000244141	P	0.000244141	P	0.000244141	P	0.000244141	P	0.000244141	P	0.000244141	P	0.0012207	P	0.000244141	P	0.000732422	P	0.000244141	P	0.000244141	P	0.000244141	P	0.000732422	P	0.000244141	P	0.000244141	P	0.0012207	P	0.000732422	P	0.000244141	P	0.000244141	P	0.000244141	P	0.000244141	P	0.000244141	P	0.000244141	P
Os.11218.1.S1_at	A	0.533936	A	0.601074	A	0.5	A	0.665527	A	0.366211	A	0.366211	P	0.000244141	P	0.000244141	P	0.000244141	P	0.000244141	P	0.000244141	P	0.000244141	A	0.567627	A	0.72583	A	0.432129	A	0.828613	A	0.72583	A	0.533936	A	0.149658	A	0.334473	A	0.753906	A	0.888428	A	0.919434	A	0.696289	A
Os.11220.1.S1_at	A	0.567627	A	0.149658	A	0.466064	A	0.657715	A	0.124756	A	0.124756	A	0.219482	A	0.334473	A	0.27417	A	0.149658	A	0.633789	A	0.625977	A	0.398926	A	0.466064	A	0.129639	A	0.432373	A	0.567627	A	0.432373	A	0.149658	A	0.129639	A	0.27417	A	0.27417	A	0.111572	A	0.490234	A
Os.11221.1.S1_at	P	0.00195313	P	0.0012207	P	0.000732422	P	0.000732422	P	0.000732422	P	0.000732422	P	0.000244141	P	0.0012207	P	0.000732422	P	0.00195313	P	0.00292969	P	0.000244141	P	0.000244141	P	0.000732422	P	0.000732422	P	0.000244141	P	0.000244141	P	0.00195313	P	0.000244141	P	0.000732422	P	0.000244141	P	0.00195313	P	0.000244141	P	0.000732422	P
Os.11222.1.S1_at	P	0.000244141	P	0.000244141	P	0.000244141	P	0.000244141	P	0.000244141	P	0.000244141	P	0.000732422	P	0.000244141	P	0.000244141	P	0.000244141	P	0.000244141	P	0.000244141	P	0.00195313	P	0.00805664	P	0.000244141	P	0.000244141	P	0.000244141	P	0.000244141	P	0.000244141	P	0.000244141	P	0.000244141	P	0.000244141	P	0.000244141	P	0.000244141	P
Os.11223.1.S1_at	P	0.000244141	P	0.000244141	P	0.000244141	P	0.000244141	P	0.000244141	P	0.000244141	P	0.000244141	P	0.000244141	P	0.000244141	P	0.000244141	P	0.000244141	P	0.000244141	P	0.000244141	P	0.000244141	P	0.000244141	P	0.000244141	P	0.000244141	P	0.000244141	P	0.000244141	P	0.000244141	P	0.000244141	P	0.000244141	P	0.000244141	P	0.000244141	P
Os.11225.1.S1_at	P	0.000244141	P	0.000732422	P	0.000244141	P	0.000732422	P	0.000244141	P	0.000244141	P	0.000244141	P	0.000244141	P	0.000244141	P	0.000244141	P	0.000244141	P	0.000244141	A	0.129639	M	0.0439453	P	0.00585938	A	0.111572	A	0.0805664	M	0.0561523	P	0.00292969	P	0.0141602	P	0.00805664	P	0.000244141	P	0.000244141	P	0.000244141	P
Os.11226.1.S1_at	P	0.000244141	P	0.000244141	P	0.000244141	P	0.000244141	P	0.000244141	P	0.000244141	P	0.000244141	P	0.000244141	P	0.000244141	P	0.000244141	P	0.000244141	P	0.000244141	P	0.000244141	P	0.000244141	P	0.000244141	P	0.000244141	P	0.000244141	P	0.000244141	P	0.000244141	P	0.000244141	P	0.000244141	P	0.000244141	P	0.000244141	P	0.000244141	P
Os.11230.1.S1_s_at	P	0.000244141	P	0.000244141	P	0.000244141	P	0.000244141	P	0.000244141	P	0.000244141	P	0.000244141	P	0.000244141	P	0.000244141	P	0.000244141	P	0.000244141	P	0.000244141	P	0.0141602	P	0.0141602	P	0.0107422	P	0.00805664	P	0.0185547	M	0.0461426	P	0.0141602	P	0.0107422	P	0.00415039	P	0.00195313	P	0.00195313	P	0.000244141	P
Os.11231.1.S1_at	A	0.149658	A	0.870361	A	0.398926	A	0.943848	A	0.567627	A	0.567627	P	0.000244141	P	0.000244141	P	0.000244141	P	0.000244141	P	0.000244141	P	0.000244141	P	0.000244141	P	0.000244141	P	0.000244141	P	0.000244141	P	0.000244141	P	0.000244141	P	0.000244141	P	0.000244141	P	0.000244141	P	0.000244141	P	0.000244141	P	0.000244141	A
Os.11234.1.S1_at	A	0.72583	A	0.0805664	A	0.067627	A	0.601074	A	0.334473	A	0.334473	P	0.0375977	P	0.0239258	P	0.0239258	A	0.19458	P	0.0302734	P	0.0302734	A	0.149658	A	0.466064	A	0.171387	A	0.067627	P	0.0302734	P	0.0302734	P	0.00585938	P	0.00585938	P	0.0107422	P	0.00292969	P	0.00292969	P	0.00292969	A
Os.11236.1.S1_at	P	0.000244141	P	0.000244141	P	0.000244141	P	0.000244141	P	0.000244141	P	0.000244141	P	0.000244141	P	0.000244141	P	0.000244141	P	0.000244141	P	0.000244141	P	0.000244141	P	0.000244141	P	0.000244141	P	0.000244141	P	0.000244141	P	0.000244141	P	0.000244141	P	0.000244141	P	0.000244141	P	0.000244141	P	0.000244141	P	0.000244141	P	0.000244141	P
Os.11237.1.S1_at	P	0.000732422	P	0.000732422	P	0.000732422	P	0.000732422	P	0.000732422	P	0.000732422	P	0.000732422	P	0.0012207	P	0.0012207	P	0.00805664	P	0.00195313	P	0.00195313	A	0.919434	A	0.962402	A	0.850342	P	0.0302734	M	0.0561523	M	0.0461426	P	0.00415039	P	0.00805664	P	0.00805664	A	0.067627	A	0.129639	A	0.129639	P
Os.11238.1.S1_at	P	0.000732422	P	0.000244141	P	0.000244141	P	0.0239258	P	0.00292969	P	0.00292969	P	0.000244141	P	0.000732422	P	0.000732422	P	0.000732422	P	0.000244141	P	0.000244141	P	0.000244141	P	0.000732422	P	0.000244141	P	0.000244141	P	0.000732422	P	0.000244141	P	0.000244141	P	0.000732422	P	0.000732422	P	0.000732422	P	0.0012207	P	0.0012207	P
Os.11239.1.S2_at	A	0.5	M	0.0461426	P	0.0185547	P	0.000732422	P	0.0012207	P	0.0012207	A	0.171387	A	0.5	M	0.0561523	A	0.0952148	M	0.0561523	P	0.0239258	P	0.000732422	A	0.149658	P	0.0302734	P	0.00805664	P	0.0107422	A	0.366211	P	0.00195313	P	0.0012207	P	0.0012207	M	0.0461426	P	0.00585938	A	0.246094	A
Os.11240.1.S1_at	A	0.19458	A	0.398926	P	0.0185547	A	0.0805664	P	0.0141602	P	0.0141602	M	0.0461426	M	0.0461426	A	0.219482	A	0.111572	A	0.129639	A	0.067627	A	0.129639	A	0.466064	A	0.567627	A	0.27417	A	0.334473	A	0.366211	A	0.533936	A	0.334473	A	0.466064	A	0.366211	A	0.398926	A	0.111572	P
Os.11241.1.S1_at	P	0.0012207	P	0.00805664	P	0.00585938	P	0.0239258	P	0.0141602	P	0.0141602	P	0.00195313	P	0.00292969	P	0.00805664	P	0.00195313	P	0.0012207	P	0.000244141	M	0.0461426	P	0.0107422	P	0.0302734	P	0.00805664	P	0.0302734	A	0.111572	M	0.0561523	A	0.398926	P	0.0185547	P	0.000244141	A	0.0952148	P	0.0239258	A
Os.11244.3.S1_x_at	P	0.000732422	P	0.0302734	P	0.0302734	A	0.19458	A	0.0952148	A	0.0952148	A	0.398926	A	0.432373	P	0.000244141	A	0.246094	A	0.624756	P	0.0185547	A	0.962402	A	0.171387	A	0.111572	P	0.0012207	A	0.0952148	P	0.00195313	P	0.000732422	P	0.000244141	P	0.000244141	P	0.00292969	P	0.0107422	P	0.0012207	P
Os.11245.1.S2_at	P	0.000244141	P	0.000244141	P	0.000244141	P	0.000244141	P	0.000244141	P	0.000244141	P	0.000244141	P	0.000244141	P	0.000244141	P	0.000244141	P	0.000244141	P	0.000244141	P	0.000244141	P	0.000244141	P	0.000244141	P	0.000244141	P	0.000244141	P	0.000244141	P	0.000244141	P	0.000244141	P	0.000244141	P	0.000244141	P	0.000244141	P	0.000244141	P
Os.11246.1.S1_at	P	0.0239258	P	0.0012207	P	0.000244141	A	0.390625	A	0.5	A	0.5	P	0.000244141	P	0.000244141	P	0.000244141	P	0.000244141	P	0.000244141	P	0.000244141	P	0.000244141	P	0.000244141	P	0.000244141	P	0.000244141	P	0.000244141	P	0.000244141	P	0.000244141	P	0.000244141	P	0.000244141	P	0.000244141	P	0.000244141	P	0.000244141	P
Os.11247.1.S1_at	P	0.000732422	P	0.0012207	P	0.000244141	P	0.0239258	P	0.000244141	P	0.000244141	P	0.000244141	P	0.000732422	P	0.000732422	P	0.00195313	P	0.00195313	P	0.000244141	P	0.0107422	M	0.0561523	P	0.0239258	P	0.00195313	P	0.00415039	P	0.0185547	P	0.000244141	P	0.00195313	P	0.000244141	P	0.000244141	P	0.000244141	P	0.000244141	P
Os.11248.1.S1_at	P	0.000244141	P	0.000244141	P	0.000244141	P	0.000244141	P	0.000244141	P	0.000244141	P	0.000244141	P	0.000244141	P	0.000244141	P	0.000244141	P	0.000244141	P	0.000244141	P	0.000244141	P	0.000244141	P	0.000244141	P	0.000244141	P	0.000244141	P	0.000244141	P	0.000244141	P	0.000244141	P	0.000244141	P	0.000244141	P	0.000244141	P	0.000244141	P
Os.11249.1.S1_at	A	0.129639	A	0.129639	A	0.129639	A	0.5	A	0.219482	A	0.219482	P	0.000732422	P	0.000732422	P	0.000244141	P	0.0012207	P	0.0012207	P	0.0012207	A	0.457764	A	0.366211	A	0.870361	A	0.303711	A	0.246094	A	0.432373	A	0.0805664	A	0.129639	A	0.219482	P	0.0239258	P	0.0302734	P	0.00805664	A
Os.11250.1.S1_at	A	0.067627	P	0.00415039	P	0.00415039	P	0.0375977	P	0.000244141	P	0.000244141	P	0.000244141	P	0.000732422	P	0.000244141	P	0.00292969	P	0.0141602	P	0.00292969	P	0.0302734	P	0.0141602	P	0.0141602	P	0.000244141	P	0.000244141	P	0.000244141	P	0.00292969	P	0.0107422	P	0.000244141	P	0.000244141	P	0.000732422	P	0.00195313	P
Os.11251.1.S1_at	A	0.567627	A	0.246094	A	0.80542	A	0.932373	A	0.72583	A	0.72583	A	0.111572	A	0.149658	A	0.0952148	A	0.5	A	0.688721	A	0.303711	A	0.567627	A	0.567627	A	0.533936	A	0.5	A	0.533936	A	0.828613	A	0.334473	A	0.828613	A	0.533936	A	0.850342	A	0.466064	A	0.246094	A
Os.11252.1.S1_at	A	0.149658	A	0.72583	A	0.111572	A	0.124756	A	0.5	A	0.5	P	0.0012207	P	0.000732422	P	0.00195313	P	0.00195313	P	0.00292969	P	0.0012207	A	0.870361	A	0.753906	A	0.72583	P	0.0375977	A	0.432373	A	0.5	A	0.0805664	A	0.80542	A	0.753906	A	0.850342	A	0.943848	A	0.943848	A
Os.11253.1.S1_at	P	0.00195313	P	0.00805664	P	0.000732422	A	0.466064	P	0.0375977	P	0.0375977	P	0.000244141	P	0.000732422	P	0.000732422	P	0.000732422	P	0.000244141	P	0.000244141	A	0.366211	A	0.067627	A	0.366211	P	0.0141602	P	0.000244141	P	0.0302734	P	0.000732422	P	0.0012207	P	0.000732422	P	0.0185547	A	0.111572	A	0.129639	A
Os.11255.1.S1_at	P	0.000244141	P	0.000244141	P	0.000244141	P	0.000244141	P	0.000244141	P	0.000244141	P	0.000244141	P	0.000244141	P	0.000244141	P	0.000244141	P	0.000244141	P	0.000244141	P	0.000244141	P	0.000244141	P	0.000244141	P	0.000244141	P	0.000244141	P	0.000244141	P	0.000244141	P	0.000244141	P	0.000244141	P	0.000244141	P	0.000244141	P	0.000244141	P
Os.11256.1.S1_at	A	0.0805664	A	0.398926	A	0.171387	A	0.19458	A	0.919434	A	0.919434	P	0.00292969	P	0.0012207	P	0.00292969	P	0.00415039	P	0.00585938	P	0.00195313	A	0.067627	A	0.334473	A	0.067627	P	0.00415039	P	0.0375977	P	0.0141602	P	0.0012207	P	0.00195313	P	0.00195313	P	0.000244141	P	0.000244141	P	0.000732422	P
Os.11258.1.S1_at	P	0.000244141	P	0.000244141	P	0.000244141	P	0.000244141	P	0.000244141	P	0.000244141	P	0.000244141	P	0.000244141	P	0.000244141	P	0.000244141	P	0.000244141	P	0.000244141	P	0.000244141	P	0.000244141	P	0.000244141	P	0.000244141	P	0.000244141	P	0.000244141	P	0.000244141	P	0.000732422	P	0.000244141	P	0.000244141	P	0.000244141	P	0.000244141	A
Os.11259.1.S1_a_at	P	0.000244141	P	0.000244141	P	0.000244141	P	0.000244141	P	0.000244141	P	0.000244141	P	0.000244141	P	0.000244141	P	0.000244141	P	0.000244141	P	0.000732422	P	0.000244141	P	0.000244141	P	0.000732422	P	0.000732422	P	0.000244141	P	0.000244141	P	0.000244141	P	0.000244141	P	0.000244141	P	0.000244141	P	0.000244141	P	0.000244141	P	0.000732422	P
Os.11260.1.S1_at	A	0.0917969	A	0.246094	M	0.0461426	A	0.80542	P	0.00805664	P	0.00805664	P	0.000244141	P	0.000244141	P	0.000244141	P	0.000244141	P	0.000244141	P	0.000244141	A	0.72583	A	0.850342	A	0.780518	P	0.000244141	P	0.000244141	P	0.000244141	P	0.00415039	P	0.0012207	P	0.00292969	P	0.00585938	P	0.000732422	P	0.000732422	P
Os.11262.2.S1_x_at	P	0.000244141	P	0.000732422	P	0.000244141	P	0.000732422	P	0.000244141	P	0.000244141	P	0.000732422	P	0.000244141	P	0.000244141	P	0.000732422	P	0.000244141	P	0.000244141	P	0.0185547	A	0.601074	A	0.111572	P	0.000732422	P	0.000732422	P	0.000732422	P	0.000732422	P	0.000732422	P	0.000244141	P	0.000244141	P	0.000244141	P	0.000732422	P
Os.11263.1.A1_at	P	0.000244141	P	0.000244141	P	0.000244141	P	0.000244141	P	0.000732422	P	0.000732422	P	0.000244141	P	0.000244141	P	0.000244141	P	0.000244141	P	0.000244141	P	0.000244141	P	0.000244141	P	0.000244141	P	0.000244141	P	0.000244141	P	0.000244141	P	0.000732422	P	0.000244141	P	0.000244141	P	0.000244141	P	0.000244141	P	0.000732422	P	0.000244141	P
Os.11264.1.S1_at	A	0.111572	A	0.067627	P	0.0239258	M	0.0561523	P	0.0375977	P	0.0375977	P	0.000732422	P	0.00195313	P	0.000732422	P	0.00585938	P	0.0107422	P	0.000732422	P	0.000244141	P	0.000244141	P	0.000244141	P	0.000732422	P	0.000244141	P	0.000244141	P	0.000732422	P	0.000732422	P	0.000732422	P	0.0012207	P	0.000732422	P	0.00195313	A
Os.11265.1.S1_at	P	0.000732422	P	0.000244141	P	0.00195313	M	0.0461426	P	0.000244141	P	0.000244141	P	0.000244141	P	0.000244141	P	0.000244141	P	0.000244141	P	0.000244141	P	0.000244141	P	0.0302734	P	0.0141602	P	0.00805664	P	0.000244141	P	0.000732422	P	0.000244141	P	0.000244141	P	0.000244141	P	0.000244141	P	0.000244141	P	0.000244141	P	0.000244141	P
Os.11266.1.S1_at	A	0.246094	A	0.111572	P	0.0107422	M	0.0561523	P	0.0239258	P	0.0239258	P	0.00195313	P	0.00195313	P	0.00195313	P	0.0012207	P	0.00415039	P	0.000732422	P	0.0012207	P	0.00585938	P	0.000732422	P	0.000244141	P	0.000244141	P	0.000244141	P	0.000244141	P	0.000244141	P	0.000244141	P	0.000732422	P	0.000244141	P	0.00805664	A
Os.11268.1.S1_at	P	0.000244141	P	0.000244141	P	0.000244141	P	0.000244141	P	0.000244141	P	0.000244141	P	0.000244141	P	0.000244141	P	0.000244141	P	0.000244141	P	0.000244141	P	0.000244141	P	0.000244141	P	0.000244141	P	0.000244141	P	0.000244141	P	0.000244141	P	0.000244141	P	0.000244141	P	0.000244141	P	0.000244141	P	0.000244141	P	0.000244141	P	0.000244141	P
Os.11269.1.S1_at	P	0.000244141	P	0.000244141	P	0.000244141	P	0.000244141	P	0.000244141	P	0.000244141	P	0.000244141	P	0.000244141	P	0.000244141	P	0.000244141	P	0.000244141	P	0.000244141	P	0.000244141	P	0.000244141	P	0.000244141	P	0.000244141	P	0.000244141	P	0.000244141	P	0.000244141	P	0.000244141	P	0.000244141	P	0.000244141	P	0.000244141	P	0.000244141	P
Os.11269.1.S2_at	P	0.00805664	P	0.00292969	P	0.0107422	P	0.000244141	P	0.00195313	P	0.00195313	P	0.000244141	P	0.000732422	P	0.00195313	P	0.00292969	P	0.00195313	P	0.0012207	P	0.00585938	P	0.00292969	P	0.00415039	P	0.00585938	P	0.00195313	P	0.0012207	P	0.00195313	P	0.00195313	P	0.00415039	P	0.00292969	P	0.00292969	P	0.00195313	P
Os.11271.1.S1_a_at	A	0.919434	A	0.696289	A	0.828613	A	0.466064	A	0.870361	A	0.870361	A	0.943848	A	0.919434	A	0.919434	A	0.850342	A	0.72583	A	0.665527	A	0.303711	A	0.246094	A	0.5	A	0.780518	A	0.432373	A	0.976074	A	0.633789	A	0.919434	A	0.80542	A	0.696289	A	0.466064	A	0.633789	A
Os.11272.1.S1_at	A	0.0805664	P	0.00805664	A	0.0952148	P	0.00415039	A	0.0952148	A	0.0952148	P	0.000244141	P	0.000732422	P	0.000244141	P	0.00195313	P	0.00195313	P	0.000244141	P	0.000244141	P	0.0107422	P	0.0012207	P	0.0375977	P	0.0302734	P	0.00195313	P	0.00195313	A	0.0805664	P	0.0239258	M	0.0561523	P	0.0239258	P	0.00415039	M
Os.11275.1.S1_at	P	0.000244141	P	0.000732422	P	0.000244141	P	0.000244141	P	0.000732422	P	0.000732422	P	0.000244141	P	0.000732422	P	0.000732422	P	0.000244141	P	0.000244141	P	0.000244141	P	0.000244141	P	0.000732422	P	0.000732422	P	0.000244141	P	0.000732422	P	0.000244141	P	0.000244141	P	0.000732422	P	0.000244141	P	0.000244141	P	0.000732422	P	0.000244141	P
Os.11276.1.S1_at	P	0.000244141	P	0.000244141	P	0.000244141	P	0.000244141	P	0.000244141	P	0.000244141	P	0.000244141	P	0.000244141	P	0.000244141	P	0.000244141	P	0.000244141	P	0.000244141	P	0.000244141	P	0.000244141	P	0.000244141	P	0.000244141	P	0.000244141	P	0.000244141	P	0.000244141	P	0.000244141	P	0.000244141	P	0.000244141	P	0.000732422	P	0.000732422	P
Os.11277.1.S1_s_at	A	0.0805664	A	0.533936	A	0.0805664	A	0.398926	A	0.129639	A	0.129639	P	0.000732422	P	0.000732422	P	0.00195313	P	0.0239258	P	0.0012207	P	0.0302734	A	0.246094	A	0.111572	A	0.129639	A	0.0644531	A	0.067627	A	0.5	A	0.171387	A	0.0910645	A	0.111572	A	0.219482	A	0.303711	A	0.717773	A
Os.11282.1.S1_at	P	0.000244141	P	0.000244141	P	0.000244141	P	0.000244141	P	0.000244141	P	0.000244141	P	0.000244141	P	0.000244141	P	0.000244141	P	0.000244141	P	0.000244141	P	0.000244141	P	0.000244141	P	0.000244141	P	0.000244141	P	0.000244141	P	0.000244141	P	0.000244141	P	0.000244141	P	0.000244141	P	0.000244141	P	0.000244141	P	0.000244141	P	0.000244141	P
Os.11283.1.S1_at	P	0.0141602	M	0.0561523	M	0.0561523	A	0.129639	A	0.19458	A	0.19458	P	0.0185547	M	0.0461426	P	0.00805664	A	0.067627	P	0.0239258	P	0.00195313	P	0.00195313	P	0.000732422	P	0.00585938	P	0.000732422	P	0.000244141	P	0.00195313	P	0.00805664	P	0.00415039	P	0.0107422	A	0.171387	A	0.0805664	M	0.0461426	M
Os.11284.1.S1_at	P	0.000732422	P	0.000732422	P	0.000244141	P	0.000732422	P	0.000732422	P	0.000732422	P	0.000244141	P	0.000244141	P	0.000244141	P	0.000732422	P	0.000244141	P	0.000244141	P	0.000244141	P	0.000244141	P	0.000244141	P	0.000244141	P	0.000244141	P	0.000244141	P	0.000244141	P	0.000244141	P	0.000244141	P	0.000244141	P	0.000244141	P	0.000244141	P
Os.11286.1.A1_at	P	0.00195313	P	0.00585938	P	0.000732422	P	0.000244141	P	0.00195313	P	0.00195313	P	0.000732422	P	0.000732422	P	0.000244141	P	0.000244141	P	0.0012207	P	0.000244141	A	0.27417	A	0.111572	A	0.0771484	A	0.466064	A	0.888428	A	0.334473	A	0.466064	A	0.432373	A	0.601074	A	0.0952148	A	0.19458	A	0.366211	A
Os.11287.1.S1_at	P	0.000732422	P	0.0185547	P	0.000732422	P	0.000244141	P	0.000244141	P	0.000244141	P	0.000244141	P	0.000244141	P	0.000244141	P	0.000244141	P	0.000244141	P	0.000244141	P	0.000244141	P	0.000244141	P	0.000244141	P	0.000244141	P	0.000244141	P	0.000244141	P	0.000244141	P	0.000244141	P	0.000244141	P	0.000244141	P	0.000244141	P	0.000244141	P
Os.11290.1.S1_at	P	0.000244141	P	0.000732422	P	0.000244141	P	0.000244141	P	0.000244141	P	0.000244141	P	0.00195313	P	0.00585938	P	0.00292969	P	0.000732422	P	0.0012207	P	0.000732422	A	0.902344	A	0.633789	A	0.884277	P	0.0185547	P	0.0302734	P	0.00585938	P	0.0107422	P	0.00585938	P	0.00585938	P	0.0302734	M	0.0461426	A	0.111572	P
Os.11291.1.S1_at	P	0.000244141	P	0.000244141	P	0.000244141	P	0.000244141	P	0.000244141	P	0.000244141	P	0.000244141	P	0.000732422	P	0.000244141	P	0.000244141	P	0.000244141	P	0.000244141	P	0.000244141	P	0.000244141	P	0.000244141	P	0.000244141	P	0.000244141	P	0.000244141	P	0.000244141	P	0.000244141	P	0.000244141	P	0.000244141	P	0.000244141	P	0.000244141	P
Os.11293.2.S1_x_at	P	0.000244141	P	0.000244141	P	0.000244141	P	0.000244141	P	0.000244141	P	0.000244141	P	0.000244141	P	0.000244141	P	0.000244141	P	0.000244141	P	0.000244141	P	0.000244141	P	0.000244141	P	0.000244141	P	0.000244141	P	0.000244141	P	0.000244141	P	0.000244141	P	0.000244141	P	0.000244141	P	0.000244141	P	0.000244141	P	0.000244141	P	0.000244141	P
Os.11296.1.S1_a_at	P	0.000244141	P	0.000244141	P	0.000244141	P	0.000244141	P	0.000244141	P	0.000244141	P	0.000244141	P	0.000244141	P	0.000244141	P	0.000244141	P	0.000244141	P	0.000244141	P	0.000244141	P	0.000244141	P	0.000244141	P	0.000244141	P	0.000244141	P	0.000244141	P	0.000244141	P	0.000244141	P	0.000244141	P	0.000244141	P	0.000244141	P	0.000244141	P
Os.11297.1.S1_at	P	0.000244141	P	0.000244141	P	0.000244141	P	0.000244141	P	0.000244141	P	0.000244141	P	0.000244141	P	0.000244141	P	0.000244141	P	0.000244141	P	0.000244141	P	0.000244141	P	0.000244141	P	0.000244141	P	0.000244141	P	0.000244141	P	0.000244141	P	0.000244141	P	0.000244141	P	0.000244141	P	0.000244141	P	0.000244141	P	0.000244141	P	0.000244141	P
Os.11298.1.S1_at	P	0.000244141	P	0.000244141	P	0.000244141	P	0.000244141	P	0.000244141	P	0.000244141	P	0.000244141	P	0.000244141	P	0.000244141	P	0.000244141	P	0.000244141	P	0.000244141	P	0.000244141	P	0.000244141	P	0.000244141	P	0.000244141	P	0.000244141	P	0.000244141	P	0.000244141	P	0.000244141	P	0.000244141	P	0.000244141	P	0.000244141	P	0.000244141	P
Os.11299.1.S1_at	A	0.633789	A	0.994141	A	0.665527	A	0.398926	A	0.943848	A	0.943848	A	0.466064	A	0.98584	A	0.943848	A	0.0805664	A	0.432373	P	0.0100098	A	0.850342	A	0.962402	A	0.999268	A	0.870361	A	0.665527	A	0.633789	A	0.932373	A	0.98584	A	0.633789	A	0.780518	A	0.696289	A	0.981445	A
Os.11299.1.S1_x_at	P	0.00195313	P	0.000244141	P	0.000732422	A	0.0805664	A	0.188721	A	0.188721	A	0.171387	P	0.0375977	P	0.0107422	P	0.00415039	A	0.067627	P	0.00415039	P	0.000732422	P	0.000732422	P	0.0012207	P	0.000732422	P	0.000732422	P	0.00195313	P	0.00195313	P	0.0012207	P	0.00292969	P	0.000732422	P	0.00195313	P	0.00195313	A
Os.11300.1.S2_at	A	0.067627	A	0.19458	A	0.72583	P	0.0239258	A	0.850342	A	0.850342	A	0.303711	A	0.129639	A	0.171387	A	0.303711	A	0.0771484	A	0.0952148	A	0.149658	A	0.149658	A	0.111572	P	0.0302734	A	0.219482	M	0.0561523	P	0.0375977	P	0.0239258	P	0.0185547	P	0.0375977	M	0.0461426	A	0.0771484	A
Os.11300.2.S1_at	P	0.000244141	P	0.000244141	P	0.000244141	P	0.000732422	P	0.000244141	P	0.000244141	P	0.00805664	P	0.00292969	P	0.00585938	P	0.000244141	P	0.000244141	P	0.000244141	P	0.000732422	P	0.000732422	P	0.000732422	P	0.00195313	P	0.000244141	P	0.000732422	P	0.000732422	P	0.000244141	P	0.000244141	P	0.000732422	P	0.000732422	P	0.00195313	P
Os.11301.1.S1_x_at	P	0.000732422	P	0.00292969	P	0.000244141	A	0.0778809	P	0.000244141	P	0.000244141	P	0.000732422	P	0.000244141	P	0.000244141	P	0.000244141	P	0.000244141	P	0.000244141	P	0.000244141	P	0.000244141	P	0.000732422	P	0.000732422	P	0.000732422	P	0.000244141	P	0.000244141	P	0.000244141	P	0.000244141	P	0.000244141	P	0.000244141	P	0.000732422	P
Os.11302.1.S1_at	P	0.00415039	P	0.0239258	P	0.000732422	P	0.00805664	P	0.00805664	P	0.00805664	P	0.00585938	P	0.00585938	P	0.00805664	P	0.00292969	P	0.000732422	P	0.000244141	P	0.000244141	P	0.0107422	P	0.0012207	P	0.00292969	P	0.000732422	P	0.0141602	P	0.00292969	P	0.000244141	P	0.000732422	P	0.000244141	P	0.0012207	P	0.00195313	P
Os.11302.2.S1_at	P	0.000732422	P	0.000732422	P	0.000244141	P	0.000244141	P	0.00195313	P	0.00195313	P	0.000732422	P	0.00585938	P	0.000732422	P	0.0012207	P	0.000244141	P	0.000244141	P	0.000244141	P	0.000732422	P	0.000244141	P	0.000244141	P	0.000244141	P	0.000244141	P	0.000244141	P	0.000244141	P	0.000244141	P	0.000244141	P	0.0012207	P	0.000732422	P
Os.11303.1.S1_at	P	0.000244141	P	0.000244141	P	0.000244141	P	0.000244141	P	0.000244141	P	0.000244141	P	0.000244141	P	0.000244141	P	0.000244141	P	0.000244141	P	0.000244141	P	0.000244141	A	0.366211	A	0.52417	A	0.72583	A	0.932373	A	0.171387	A	0.149658	A	0.398926	A	0.780518	A	0.246094	A	0.219482	A	0.27417	A	0.601074	A
Os.11305.1.S1_at	P	0.0012207	P	0.0012207	P	0.000244141	A	0.171387	P	0.0141602	P	0.0141602	A	0.0952148	P	0.0141602	A	0.0952148	P	0.00585938	P	0.00805664	P	0.00805664	A	0.219482	A	0.601074	A	0.19458	P	0.000732422	P	0.000732422	P	0.00292969	P	0.0012207	P	0.000244141	P	0.0012207	P	0.000732422	P	0.000732422	P	0.0012207	P
Os.11306.1.S1_at	P	0.000244141	P	0.000244141	P	0.000244141	P	0.000244141	P	0.000244141	P	0.000244141	P	0.000244141	P	0.000244141	P	0.000244141	P	0.000244141	P	0.000244141	P	0.000244141	P	0.000244141	P	0.000244141	P	0.000244141	P	0.000244141	P	0.000244141	P	0.000244141	P	0.000244141	P	0.000244141	P	0.000244141	P	0.000244141	P	0.000244141	P	0.000244141	P
Os.11307.1.S1_at	P	0.000244141	P	0.000244141	P	0.000244141	P	0.000244141	P	0.000244141	P	0.000244141	P	0.000244141	P	0.000244141	P	0.000244141	P	0.000244141	P	0.000244141	P	0.000244141	P	0.000244141	P	0.000732422	P	0.000244141	P	0.000244141	P	0.000244141	P	0.000244141	P	0.0012207	P	0.000244141	P	0.000244141	P	0.000244141	P	0.000244141	P	0.000732422	P
Os.11308.1.S1_at	P	0.000244141	P	0.0012207	P	0.000244141	P	0.00415039	P	0.000732422	P	0.000732422	P	0.000244141	P	0.000244141	P	0.000244141	P	0.000244141	P	0.000244141	P	0.000244141	P	0.000732422	P	0.00195313	P	0.000732422	P	0.000244141	P	0.000244141	P	0.00195313	P	0.000244141	P	0.000244141	P	0.000244141	P	0.000244141	P	0.000244141	P	0.000244141	P
Os.11309.1.S1_x_at	A	0.0805664	P	0.0141602	P	0.0185547	A	0.067627	A	0.129639	A	0.129639	P	0.000244141	P	0.000244141	P	0.000244141	P	0.00292969	P	0.00805664	P	0.0012207	A	0.780518	A	0.888428	A	0.665527	A	0.828613	A	0.601074	A	0.466064	A	0.456299	A	0.633789	A	0.432373	A	0.696289	A	0.334473	A	0.696289	P
Os.1131.1.S1_at	P	0.0302734	A	0.19458	P	0.000244141	P	0.00292969	P	0.000244141	P	0.000244141	P	0.000244141	P	0.000244141	P	0.000244141	P	0.000244141	P	0.000244141	P	0.000244141	A	0.601074	A	0.246094	A	0.822754	A	0.943848	A	0.334473	A	0.601074	A	0.567627	A	0.533936	A	0.567627	A	0.27417	A	0.601074	A	0.969727	A
Os.11312.1.S1_s_at	P	0.000244141	P	0.00292969	P	0.000244141	P	0.000244141	P	0.000244141	P	0.000244141	P	0.000244141	P	0.000244141	P	0.000244141	P	0.000732422	P	0.000244141	P	0.000244141	P	0.000244141	P	0.000244141	P	0.000244141	P	0.000244141	P	0.000244141	P	0.000244141	P	0.000244141	P	0.000244141	P	0.000244141	P	0.000244141	P	0.000244141	P	0.000244141	P
Os.11313.1.S1_at	P	0.000244141	P	0.000244141	P	0.000244141	P	0.00415039	P	0.000244141	P	0.000244141	P	0.000244141	P	0.000244141	P	0.000244141	P	0.000244141	P	0.000244141	P	0.000244141	P	0.0107422	P	0.0012207	P	0.000732422	P	0.0107422	P	0.0107422	P	0.00805664	P	0.000244141	P	0.000732422	P	0.000244141	P	0.00195313	P	0.000732422	P	0.000244141	A
Os.11314.1.S1_at	P	0.000244141	P	0.000244141	P	0.000244141	P	0.000732422	P	0.000244141	P	0.000244141	P	0.000244141	P	0.000244141	P	0.000244141	P	0.000244141	P	0.000244141	P	0.000244141	P	0.000244141	P	0.000244141	P	0.000244141	P	0.000244141	P	0.000244141	P	0.000244141	P	0.000244141	P	0.000244141	P	0.000244141	P	0.000244141	P	0.000244141	P	0.000244141	P
Os.11315.1.S1_at	A	0.72583	A	0.969727	A	0.601074	A	0.994141	A	0.99585	A	0.99585	M	0.0461426	A	0.0649414	P	0.00292969	P	0.000244141	P	0.000244141	P	0.000244141	A	0.98584	A	0.850342	A	0.953857	A	0.753906	A	0.989258	A	0.904785	A	0.753906	A	0.780518	A	0.991943	A	0.932373	A	0.953857	A	0.904785	A
Os.11316.1.S1_at	P	0.000244141	P	0.000244141	P	0.000244141	P	0.000244141	P	0.000244141	P	0.000244141	P	0.000244141	P	0.000244141	P	0.000244141	P	0.000244141	P	0.000244141	P	0.000244141	P	0.000244141	P	0.000244141	P	0.000244141	P	0.000244141	P	0.00292969	P	0.000244141	P	0.000244141	P	0.000244141	P	0.000732422	P	0.000244141	P	0.000244141	P	0.00195313	P
Os.11318.1.S1_at	P	0.00415039	A	0.149658	P	0.000244141	P	0.000244141	P	0.000732422	P	0.000732422	P	0.00195313	P	0.00805664	P	0.00195313	M	0.0461426	P	0.000244141	P	0.00292969	P	0.000244141	P	0.000244141	P	0.000244141	P	0.000244141	P	0.00195313	P	0.00415039	P	0.00195313	P	0.000244141	P	0.000244141	P	0.0107422	P	0.00195313	P	0.000732422	M
Os.11321.1.S1_at	A	0.0805664	M	0.0561523	P	0.0185547	M	0.0561523	P	0.00585938	P	0.00585938	P	0.0302734	P	0.0185547	P	0.0239258	P	0.0239258	P	0.0375977	P	0.0302734	P	0.00195313	P	0.00195313	P	0.00292969	P	0.0302734	P	0.0107422	A	0.111572	M	0.0461426	A	0.129639	P	0.0141602	M	0.0461426	P	0.0239258	M	0.0461426	A
Os.11322.1.S1_at	A	0.932373	A	0.72583	A	0.557861	A	0.80542	A	0.246094	A	0.246094	P	0.000244141	P	0.000244141	P	0.000244141	P	0.00195313	P	0.0012207	P	0.000732422	A	0.850342	A	0.919434	A	0.665527	A	0.80542	A	0.80542	A	0.780518	A	0.665527	A	0.633789	A	0.5	A	0.171387	A	0.366211	A	0.466064	A
Os.11323.1.S1_at	P	0.000244141	P	0.000244141	P	0.000244141	P	0.0185547	P	0.000244141	P	0.000244141	P	0.000244141	P	0.000244141	P	0.000244141	P	0.000244141	P	0.000244141	P	0.000244141	P	0.0012207	P	0.00805664	P	0.00195313	P	0.000244141	P	0.000244141	P	0.000244141	P	0.000732422	P	0.00195313	P	0.000244141	P	0.000244141	P	0.000244141	P	0.000244141	P
Os.11326.1.S1_at	A	0.567627	A	0.780518	A	0.888428	A	0.753906	A	0.533936	A	0.533936	A	0.067627	P	0.0239258	P	0.0141602	A	0.213135	P	0.0375977	A	0.067627	M	0.0461426	A	0.246094	A	0.171387	P	0.0239258	P	0.0185547	M	0.0561523	P	0.0375977	P	0.0107422	P	0.000732422	A	0.246094	A	0.171387	A	0.149658	A
Os.11327.1.S1_at	P	0.00585938	P	0.0141602	P	0.000244141	P	0.000244141	P	0.000244141	P	0.000244141	P	0.000244141	P	0.000244141	P	0.000244141	P	0.000244141	P	0.000244141	P	0.000244141	P	0.000244141	P	0.000732422	P	0.000244141	P	0.000244141	P	0.000244141	P	0.000244141	P	0.000244141	P	0.000244141	P	0.000244141	P	0.000244141	P	0.000244141	P	0.000244141	P
Os.11328.1.S1_at	P	0.000244141	P	0.000244141	P	0.000244141	P	0.000244141	P	0.000244141	P	0.000244141	P	0.000244141	P	0.000244141	P	0.000244141	P	0.000244141	P	0.000244141	P	0.000244141	P	0.000244141	P	0.000244141	P	0.000244141	P	0.000244141	P	0.000244141	P	0.000244141	P	0.000244141	P	0.000244141	P	0.000244141	P	0.000244141	P	0.000244141	P	0.000244141	P
Os.11329.1.S1_at	P	0.000244141	P	0.000244141	P	0.000244141	P	0.000244141	P	0.000244141	P	0.000244141	P	0.000244141	P	0.000244141	P	0.000244141	P	0.000244141	P	0.000244141	P	0.000244141	P	0.000244141	P	0.000244141	P	0.000244141	P	0.000244141	P	0.000244141	P	0.000244141	P	0.000244141	P	0.000244141	P	0.000244141	P	0.000244141	P	0.000244141	P	0.000244141	P
Os.11330.1.S1_a_at	P	0.000244141	P	0.000244141	P	0.000244141	P	0.0012207	P	0.00292969	P	0.00292969	P	0.000244141	P	0.000244141	P	0.000244141	P	0.000244141	P	0.000244141	P	0.000244141	P	0.000244141	P	0.000244141	P	0.000244141	P	0.000244141	P	0.000244141	P	0.000244141	P	0.000244141	P	0.000244141	P	0.000244141	P	0.000244141	P	0.000244141	P	0.000244141	P
Os.11330.1.S2_at	P	0.000244141	P	0.000244141	P	0.000244141	P	0.000244141	P	0.000244141	P	0.000244141	P	0.000244141	P	0.000244141	P	0.000244141	P	0.000244141	P	0.000244141	P	0.000244141	A	0.80542	A	0.567627	M	0.0461426	A	0.625732	A	0.904785	A	0.665527	P	0.0239258	A	0.19458	P	0.0375977	P	0.000244141	P	0.0012207	P	0.000732422	P
Os.11330.2.S1_x_at	P	0.000244141	P	0.000732422	P	0.000244141	P	0.0375977	P	0.0375977	P	0.0375977	P	0.000244141	P	0.000244141	P	0.000244141	P	0.000244141	P	0.000244141	P	0.000244141	P	0.000244141	P	0.000244141	P	0.000244141	P	0.000244141	P	0.000244141	P	0.000244141	P	0.000244141	P	0.000244141	P	0.000244141	P	0.000732422	P	0.000732422	P	0.000244141	P
Os.11331.1.S1_at	P	0.000244141	P	0.000244141	P	0.000244141	P	0.000732422	P	0.000244141	P	0.000244141	P	0.00585938	P	0.00805664	P	0.0185547	P	0.0107422	P	0.00805664	P	0.00585938	P	0.0185547	A	0.27417	P	0.00805664	P	0.000732422	P	0.000732422	P	0.000732422	P	0.0012207	P	0.0012207	P	0.000732422	P	0.000244141	P	0.000732422	P	0.000732422	P
Os.11333.1.S1_s_at	P	0.00195313	A	0.246094	P	0.000244141	P	0.00415039	P	0.000244141	P	0.000244141	P	0.000244141	P	0.000244141	P	0.000244141	P	0.0302734	P	0.0302734	P	0.00195313	A	0.398926	A	0.747314	A	0.888428	A	0.665527	A	0.366211	A	0.665527	A	0.303711	A	0.525391	A	0.533936	A	0.334473	A	0.72583	A	0.780518	A
Os.11334.1.S1_x_at	P	0.000732422	P	0.000732422	P	0.000244141	P	0.0302734	P	0.0239258	P	0.0239258	P	0.000244141	P	0.00195313	P	0.000244141	P	0.0012207	P	0.0012207	P	0.0012207	P	0.0302734	P	0.00292969	P	0.000244141	P	0.000244141	P	0.000244141	P	0.000732422	P	0.000244141	P	0.000732422	P	0.000244141	P	0.000732422	P	0.000244141	P	0.000244141	P
Os.11335.1.S1_at	A	0.398926	P	0.0185547	M	0.0561523	A	0.27417	A	0.466064	A	0.466064	P	0.000244141	P	0.000244141	P	0.000244141	P	0.000244141	P	0.000244141	P	0.000244141	P	0.00805664	P	0.00805664	P	0.00585938	P	0.00585938	P	0.0375977	P	0.00292969	A	0.219482	A	0.111572	A	0.111572	A	0.111572	A	0.111572	A	0.129639	A
Os.11335.3.S1_x_at	P	0.000244141	P	0.000244141	P	0.000244141	P	0.000244141	P	0.000244141	P	0.000244141	P	0.000244141	P	0.000244141	P	0.000244141	P	0.000244141	P	0.000244141	P	0.000244141	P	0.000244141	P	0.000244141	P	0.000244141	P	0.000244141	P	0.000244141	P	0.000244141	P	0.000244141	P	0.000244141	P	0.000244141	P	0.000244141	P	0.000244141	P	0.000244141	P
Os.11335.4.S1_at	P	0.000244141	P	0.000244141	P	0.000244141	P	0.000244141	P	0.000244141	P	0.000244141	P	0.000244141	P	0.000244141	P	0.000244141	P	0.000244141	P	0.000244141	P	0.000244141	P	0.000244141	P	0.000244141	P	0.000244141	P	0.000244141	P	0.000244141	P	0.000244141	P	0.000244141	P	0.000244141	P	0.000244141	P	0.000244141	P	0.000244141	P	0.000244141	P
Os.11336.1.S1_at	P	0.0012207	P	0.000732422	P	0.00195313	P	0.000732422	P	0.000244141	P	0.000244141	P	0.000244141	P	0.000244141	P	0.000244141	P	0.000244141	P	0.000244141	P	0.000244141	P	0.000732422	P	0.000732422	P	0.000244141	P	0.000244141	P	0.000244141	P	0.000244141	P	0.000244141	P	0.000244141	P	0.000244141	P	0.000244141	P	0.000244141	P	0.000244141	P
Os.11337.1.S1_at	A	0.219482	P	0.0375977	A	0.246094	M	0.0461426	A	0.19458	A	0.19458	P	0.000244141	P	0.000244141	P	0.000244141	P	0.000244141	P	0.000244141	P	0.000244141	A	0.567627	A	0.398926	A	0.601074	A	0.129639	A	0.850342	A	0.696289	A	0.533936	A	0.27417	A	0.5	A	0.633789	A	0.665527	A	0.171387	A
Os.11338.1.S1_at	P	0.000244141	P	0.000244141	P	0.000244141	P	0.0375977	P	0.00805664	P	0.00805664	P	0.000732422	P	0.000732422	P	0.000732422	P	0.000732422	P	0.000732422	P	0.000244141	A	0.780518	A	0.80542	A	0.567627	A	0.334473	A	0.601074	A	0.466064	P	0.00805664	P	0.000732422	P	0.00195313	P	0.00415039	P	0.00585938	A	0.149658	P
Os.11341.1.S1_a_at	P	0.00585938	P	0.00292969	P	0.00585938	P	0.00415039	P	0.0185547	P	0.0185547	A	0.171387	A	0.171387	A	0.246094	P	0.0375977	P	0.0239258	P	0.00195313	A	0.99585	A	0.888428	A	0.780518	A	0.366211	A	0.111572	A	0.0805664	P	0.000244141	P	0.000244141	P	0.000244141	P	0.00585938	P	0.0185547	P	0.000732422	A
Os.11342.1.S1_at	P	0.000244141	P	0.000244141	P	0.000244141	P	0.000244141	P	0.000244141	P	0.000244141	P	0.000244141	P	0.000244141	P	0.000244141	P	0.000244141	P	0.000244141	P	0.000244141	P	0.000244141	P	0.000244141	P	0.000244141	P	0.000244141	P	0.000244141	P	0.000244141	P	0.000244141	P	0.000244141	P	0.000244141	P	0.000244141	P	0.000244141	P	0.000244141	P
Os.11343.1.S1_at	P	0.000244141	P	0.000732422	P	0.000244141	P	0.000244141	P	0.000244141	P	0.000244141	P	0.000244141	P	0.000244141	P	0.000244141	P	0.000244141	P	0.000732422	P	0.000244141	P	0.000244141	P	0.000244141	P	0.000244141	P	0.000244141	P	0.000244141	P	0.000244141	P	0.000244141	P	0.000244141	P	0.000244141	P	0.000244141	P	0.000244141	P	0.000244141	P
Os.11344.1.S1_s_at	P	0.0185547	P	0.00805664	P	0.0185547	P	0.00415039	P	0.000732422	P	0.000732422	P	0.000244141	P	0.000244141	P	0.00292969	P	0.0141602	P	0.000244141	P	0.000244141	P	0.0012207	P	0.000244141	P	0.000244141	P	0.000244141	P	0.000244141	P	0.000732422	P	0.000732422	P	0.000244141	P	0.000244141	P	0.000244141	P	0.00195313	P	0.000732422	A
Os.11346.1.S1_at	P	0.000244141	P	0.000244141	P	0.000244141	P	0.000244141	P	0.000244141	P	0.000244141	P	0.000244141	P	0.000244141	P	0.000244141	P	0.000244141	P	0.000244141	P	0.000244141	P	0.000244141	P	0.000244141	P	0.000244141	P	0.000244141	P	0.000244141	P	0.000244141	P	0.000244141	P	0.000244141	P	0.000244141	P	0.000244141	P	0.000244141	P	0.000244141	P
Os.11347.1.S1_at	A	0.953857	A	0.533936	A	0.334473	A	0.994141	A	0.80542	A	0.80542	P	0.000244141	P	0.000244141	P	0.000732422	P	0.000244141	P	0.000244141	P	0.000244141	P	0.000244141	P	0.000244141	P	0.000244141	P	0.000244141	P	0.000244141	P	0.000244141	P	0.000244141	P	0.000244141	P	0.000244141	P	0.000244141	P	0.000244141	P	0.000244141	P
Os.11348.1.S1_at	P	0.000244141	P	0.000244141	P	0.000244141	P	0.000244141	P	0.000244141	P	0.000244141	P	0.000244141	P	0.000244141	P	0.000244141	P	0.000244141	P	0.000244141	P	0.000244141	P	0.000244141	P	0.000244141	P	0.000244141	P	0.000244141	P	0.000244141	P	0.000244141	P	0.000244141	P	0.000244141	P	0.000244141	P	0.000244141	P	0.000244141	P	0.000244141	P
Os.11349.1.S1_at	A	0.601074	A	0.303711	A	0.390625	A	0.466064	A	0.067627	A	0.067627	A	0.567627	A	0.334473	A	0.633789	A	0.870361	A	0.5	A	0.696289	A	0.466064	A	0.067627	A	0.171387	A	0.533936	A	0.219482	A	0.19458	A	0.432373	A	0.601074	A	0.932373	A	0.828613	A	0.466064	A	0.398926	A
Os.11350.1.S1_x_at	P	0.000244141	P	0.000244141	P	0.000244141	P	0.000244141	P	0.000244141	P	0.000244141	P	0.000244141	P	0.000244141	P	0.000244141	P	0.000244141	P	0.000244141	P	0.000244141	P	0.000244141	P	0.000244141	P	0.000244141	P	0.000244141	P	0.000244141	P	0.000244141	P	0.000244141	P	0.000244141	P	0.000244141	P	0.000244141	P	0.000244141	P	0.000244141	P
Os.11353.1.S1_at	P	0.000244141	P	0.000244141	P	0.000244141	P	0.000244141	P	0.000244141	P	0.000244141	P	0.000244141	P	0.000244141	P	0.000244141	P	0.000244141	P	0.000244141	P	0.000244141	P	0.000244141	P	0.000244141	P	0.000244141	P	0.000244141	P	0.000244141	P	0.000244141	P	0.000244141	P	0.000244141	P	0.000244141	P	0.000244141	P	0.000244141	P	0.000244141	P
Os.11354.1.S1_at	P	0.000244141	P	0.000244141	P	0.000244141	P	0.000244141	P	0.000732422	P	0.000732422	P	0.0141602	P	0.00292969	A	0.067627	P	0.000732422	P	0.000732422	P	0.000244141	P	0.0012207	A	0.80542	A	0.246094	P	0.000732422	P	0.000244141	P	0.000244141	P	0.000732422	P	0.000244141	P	0.000732422	P	0.000244141	P	0.000732422	P	0.000732422	P
Os.11355.1.S1_at	P	0.000244141	P	0.000244141	P	0.000244141	P	0.000244141	P	0.000244141	P	0.000244141	P	0.000244141	P	0.000244141	P	0.000244141	P	0.000732422	P	0.000244141	P	0.000244141	A	0.0952148	A	0.491699	A	0.067627	P	0.00195313	P	0.0012207	P	0.000244141	P	0.000244141	P	0.000244141	P	0.000244141	P	0.000244141	P	0.000244141	P	0.000244141	P
Os.11356.1.A1_at	A	0.567627	A	0.601074	A	0.398926	A	0.850342	A	0.423828	A	0.423828	A	0.398926	A	0.303711	A	0.533936	A	0.665527	P	0.00195313	P	0.00415039	A	0.111572	A	0.219482	A	0.149658	A	0.067627	P	0.0375977	A	0.0952148	A	0.129639	A	0.398926	A	0.366211	A	0.601074	A	0.19458	A	0.303711	P
Os.11357.1.S1_at	P	0.000732422	P	0.000732422	P	0.000732422	P	0.000732422	P	0.000732422	P	0.000732422	P	0.000732422	P	0.000732422	P	0.000732422	P	0.0012207	P	0.0012207	P	0.0012207	P	0.000732422	P	0.000732422	P	0.000732422	P	0.000732422	P	0.000244141	P	0.0012207	P	0.00585938	P	0.00415039	P	0.0012207	P	0.0012207	P	0.0012207	P	0.0012207	P
Os.11359.1.S1_at	A	0.98584	A	0.961182	A	0.999268	A	0.999268	A	0.932373	A	0.932373	A	0.753906	A	0.999268	A	0.981445	A	0.962402	A	0.904785	A	0.985107	A	0.99707	A	0.994141	A	0.976074	A	0.904785	A	0.870361	A	0.989258	A	0.981445	A	0.989258	A	0.994141	A	0.888428	A	0.953857	A	0.888428	A
Os.11360.1.S1_at	P	0.0239258	A	0.696289	A	0.0771484	M	0.0561523	A	0.432373	A	0.432373	A	0.334473	A	0.303711	P	0.000244141	A	0.111572	A	0.246094	A	0.432373	A	0.067627	A	0.398926	P	0.0141602	A	0.466064	P	0.00195313	P	0.0302734	P	0.00195313	P	0.0239258	P	0.0185547	M	0.0461426	M	0.0561523	A	0.111572	A
Os.11361.1.S1_at	P	0.000244141	P	0.000244141	P	0.000244141	P	0.000244141	P	0.000244141	P	0.000244141	P	0.000244141	P	0.000244141	P	0.000244141	P	0.000244141	P	0.000244141	P	0.000244141	P	0.0012207	P	0.000244141	P	0.000244141	P	0.000244141	P	0.0185547	P	0.00292969	P	0.000244141	P	0.000244141	P	0.000244141	P	0.000244141	P	0.000244141	P	0.000244141	P
Os.11363.1.S1_at	A	0.45752	A	0.398926	A	0.688721	A	0.870361	A	0.904785	A	0.904785	A	0.953857	A	0.633789	A	0.998047	A	0.962402	A	0.601074	A	0.753906	A	0.944092	A	0.870361	A	0.5	A	0.111572	A	0.953857	A	0.432373	A	0.828613	A	0.932373	A	0.696289	A	0.888428	A	0.962402	A	0.334473	A
Os.11364.1.S1_at	P	0.000244141	P	0.000244141	P	0.000244141	P	0.000244141	P	0.000244141	P	0.000244141	P	0.000244141	P	0.000244141	P	0.000244141	P	0.000244141	P	0.000244141	P	0.000244141	P	0.000244141	P	0.000244141	P	0.000244141	P	0.000244141	P	0.000244141	P	0.000244141	P	0.000244141	P	0.000244141	P	0.000244141	P	0.000244141	P	0.000244141	P	0.000732422	P
Os.11365.1.S1_at	P	0.000244141	P	0.000244141	P	0.000244141	P	0.000244141	P	0.000244141	P	0.000244141	P	0.000732422	P	0.000732422	P	0.0012207	P	0.000244141	P	0.000244141	P	0.000244141	A	0.19458	A	0.943848	P	0.0375977	P	0.0302734	P	0.00292969	P	0.0302734	P	0.0107422	P	0.0239258	P	0.00292969	P	0.00585938	P	0.000732422	P	0.000732422	P
Os.11368.1.S1_at	P	0.000732422	P	0.000732422	P	0.000244141	A	0.067627	A	0.111572	A	0.111572	P	0.000244141	P	0.000244141	P	0.000244141	P	0.000244141	P	0.000244141	P	0.000244141	A	0.5	A	0.567627	A	0.246094	A	0.0805664	A	0.665527	A	0.398926	A	0.219482	A	0.129639	M	0.0561523	A	0.171387	A	0.27417	A	0.366211	A
Os.11369.1.S1_x_at	A	0.111572	A	0.633789	A	0.932373	P	0.0107422	P	0.0107422	P	0.0107422	A	0.27417	A	0.5	A	0.129639	A	0.432373	A	0.219482	A	0.0805664	P	0.00585938	A	0.466064	A	0.219482	A	0.0805664	A	0.5	A	0.828613	A	0.398926	A	0.72583	A	0.432373	P	0.00805664	A	0.27417	P	0.0375977	A
Os.11370.1.S1_at	P	0.000244141	P	0.000244141	P	0.000244141	P	0.000244141	P	0.000244141	P	0.000244141	P	0.000244141	P	0.000244141	P	0.000244141	P	0.000244141	P	0.000244141	P	0.000244141	P	0.000244141	P	0.000244141	P	0.000244141	P	0.000244141	P	0.000244141	P	0.000244141	P	0.000244141	P	0.000244141	P	0.000244141	P	0.000244141	P	0.000244141	P	0.000244141	P
Os.11371.1.S1_at	A	0.533936	A	0.303711	A	0.753906	A	0.334473	A	0.219482	A	0.219482	A	0.72583	A	0.718506	A	0.601074	A	0.962402	A	0.888428	A	0.129639	A	0.932373	A	0.850342	A	0.366211	A	0.366211	A	0.533936	A	0.366211	M	0.0461426	A	0.366211	A	0.845215	A	0.567627	A	0.904785	A	0.753906	A
Os.11372.1.S1_a_at	A	0.067627	P	0.0302734	A	0.067627	A	0.466064	A	0.303711	A	0.303711	A	0.19458	A	0.334473	P	0.00805664	P	0.0302734	A	0.149658	A	0.129639	A	0.246094	A	0.0952148	A	0.246094	P	0.0302734	M	0.0461426	M	0.0461426	A	0.303711	A	0.111572	A	0.27417	A	0.398926	A	0.601074	A	0.567627	A
Os.11373.1.S1_at	A	0.696289	A	0.72583	A	0.904785	A	0.326172	A	0.774414	A	0.774414	A	0.19458	A	0.904785	A	0.567627	A	0.0805664	A	0.870361	A	0.5	A	0.932373	A	0.72583	A	0.80542	A	0.780518	A	0.601074	A	0.870361	A	0.976074	A	0.466064	A	0.888428	P	0.00415039	P	0.00415039	A	0.432373	A
Os.11374.1.S1_s_at	A	0.432373	A	0.567627	A	0.398926	A	0.696289	A	0.665527	A	0.665527	A	0.567627	A	0.828613	A	0.567627	A	0.72583	A	0.665527	A	0.19458	A	0.5	A	0.432373	A	0.601074	A	0.665527	A	0.601074	A	0.72583	A	0.27417	A	0.398926	A	0.398926	A	0.828613	A	0.80542	A	0.72583	P
Os.11375.1.S1_at	A	0.633789	A	0.633789	A	0.303711	A	0.633789	A	0.432373	A	0.432373	A	0.303711	A	0.219482	A	0.303711	A	0.665527	A	0.567627	A	0.171387	P	0.0375977	A	0.067627	P	0.0239258	P	0.0185547	P	0.0239258	P	0.00805664	P	0.00805664	P	0.0107422	P	0.00805664	A	0.334473	A	0.171387	A	0.171387	A
Os.11378.1.S1_at	P	0.000244141	P	0.000244141	P	0.000244141	P	0.000244141	P	0.000244141	P	0.000244141	P	0.000244141	P	0.000244141	P	0.000244141	P	0.000244141	P	0.000244141	P	0.000244141	P	0.000244141	P	0.000244141	P	0.000244141	P	0.000244141	P	0.000244141	P	0.000244141	P	0.000244141	P	0.000244141	P	0.000244141	P	0.000244141	P	0.000244141	P	0.000244141	P
Os.11379.1.S1_at	P	0.000244141	P	0.000244141	P	0.000244141	P	0.000244141	P	0.000244141	P	0.000244141	P	0.000244141	P	0.000244141	P	0.000244141	P	0.000244141	P	0.000244141	P	0.000244141	P	0.000244141	P	0.000244141	P	0.000244141	P	0.000244141	P	0.000244141	P	0.000244141	P	0.000244141	P	0.000244141	P	0.000244141	P	0.000244141	P	0.000244141	P	0.000244141	P
Os.11380.1.S1_s_at	A	0.696289	A	0.432373	A	0.828613	A	0.72583	A	0.780518	A	0.780518	A	0.665527	A	0.904785	A	0.72583	A	0.80542	A	0.398926	A	0.398926	A	0.633789	A	0.888428	A	0.870361	A	0.696289	A	0.633789	A	0.601074	A	0.398926	A	0.932373	A	0.591309	A	0.953857	A	0.888428	A	0.219482	A
Os.11382.1.S1_at	P	0.000244141	P	0.0012207	P	0.000244141	P	0.000244141	P	0.0012207	P	0.0012207	P	0.000244141	P	0.000732422	P	0.00195313	P	0.000244141	P	0.000244141	P	0.000244141	P	0.000244141	P	0.000244141	P	0.000244141	P	0.000244141	P	0.000244141	P	0.000244141	P	0.000244141	P	0.000244141	P	0.000244141	P	0.000244141	P	0.000244141	P	0.000244141	P
Os.11383.1.S1_a_at	A	0.219482	A	0.398926	M	0.0561523	A	0.633789	P	0.00805664	P	0.00805664	P	0.000244141	P	0.000244141	P	0.000244141	P	0.000244141	P	0.000244141	P	0.000244141	P	0.000244141	P	0.000732422	P	0.000244141	P	0.000244141	P	0.000244141	P	0.000732422	P	0.000244141	P	0.00195313	P	0.00195313	P	0.0302734	P	0.0141602	A	0.423828	A
Os.11384.1.S1_at	P	0.000244141	P	0.000244141	P	0.000244141	P	0.000244141	P	0.000244141	P	0.000244141	P	0.000244141	P	0.000244141	P	0.000244141	P	0.000244141	P	0.000244141	P	0.000244141	P	0.000244141	P	0.000244141	P	0.000244141	P	0.000244141	P	0.000244141	P	0.000244141	P	0.000244141	P	0.000244141	P	0.000244141	P	0.000244141	P	0.000244141	P	0.000244141	P
Os.11385.1.S1_a_at	P	0.000244141	P	0.000244141	P	0.000244141	P	0.000244141	P	0.000244141	P	0.000244141	P	0.000244141	P	0.000244141	P	0.000244141	P	0.000244141	P	0.000244141	P	0.000244141	P	0.000244141	P	0.000244141	P	0.000244141	P	0.000244141	P	0.000244141	P	0.000244141	P	0.000244141	P	0.000244141	P	0.000244141	P	0.000244141	P	0.000244141	P	0.000244141	P
Os.11386.1.S1_at	P	0.000244141	P	0.000244141	P	0.000244141	P	0.000244141	P	0.000244141	P	0.000244141	P	0.000244141	P	0.000244141	P	0.000244141	P	0.000244141	P	0.000244141	P	0.000244141	P	0.000244141	P	0.000244141	P	0.000244141	P	0.000244141	P	0.000244141	P	0.000244141	P	0.000244141	P	0.000244141	P	0.000244141	P	0.000244141	P	0.000244141	P	0.000244141	P
Os.11387.1.S1_a_at	P	0.000244141	P	0.000244141	P	0.000244141	P	0.000244141	P	0.000244141	P	0.000244141	P	0.000244141	P	0.000244141	P	0.000244141	P	0.000244141	P	0.000244141	P	0.000244141	P	0.00292969	P	0.0185547	P	0.0107422	P	0.000244141	P	0.000244141	P	0.000244141	P	0.000244141	P	0.000244141	P	0.000244141	P	0.00195313	P	0.00366211	P	0.000244141	A
Os.11388.1.S1_at	P	0.00292969	P	0.0107422	P	0.000732422	P	0.00805664	P	0.000732422	P	0.000732422	P	0.000244141	P	0.000244141	P	0.000244141	P	0.000244141	P	0.000244141	P	0.000244141	A	0.19458	A	0.067627	A	0.19458	A	0.129639	A	0.0952148	A	0.149658	M	0.0561523	M	0.0561523	M	0.0561523	P	0.00415039	P	0.000732422	A	0.067627	A
Os.11389.1.S1_at	P	0.0107422	P	0.0239258	P	0.0107422	P	0.0375977	P	0.0141602	P	0.0141602	P	0.0375977	M	0.0461426	P	0.0375977	A	0.111572	M	0.0461426	P	0.0375977	P	0.00805664	P	0.00805664	P	0.00585938	P	0.00805664	P	0.00585938	P	0.00805664	P	0.0107422	P	0.00585938	P	0.00805664	P	0.00415039	P	0.00292969	P	0.00195313	P
Os.11390.1.S1_at	A	0.696289	M	0.0561523	A	0.129639	P	0.00415039	P	0.00292969	P	0.00292969	P	0.000244141	P	0.000244141	P	0.000244141	P	0.000244141	P	0.000244141	P	0.000244141	P	0.000244141	P	0.000244141	P	0.000244141	P	0.000244141	P	0.000244141	P	0.000244141	P	0.000244141	P	0.000244141	P	0.000244141	P	0.000244141	P	0.000244141	P	0.000244141	P
Os.11391.1.S1_at	A	0.129639	A	0.149658	P	0.0375977	A	0.246094	A	0.72583	A	0.72583	P	0.000244141	P	0.00195313	P	0.00292969	A	0.5	A	0.334473	A	0.0805664	A	0.633789	A	0.149658	A	0.398926	A	0.432373	A	0.398926	A	0.888428	A	0.5	A	0.366211	A	0.870361	A	0.19458	A	0.0952148	A	0.303711	A
Os.11392.2.S1_at	P	0.00195313	P	0.00585938	P	0.000732422	A	0.0952148	A	0.067627	A	0.067627	P	0.000244141	P	0.000244141	P	0.000244141	P	0.000244141	P	0.000244141	P	0.000244141	M	0.0461426	M	0.0461426	A	0.0805664	A	0.0805664	A	0.067627	P	0.0302734	P	0.000244141	P	0.000244141	P	0.000244141	P	0.000244141	P	0.000244141	P	0.000244141	P
Os.11393.1.S2_at	P	0.000244141	P	0.000244141	P	0.0012207	P	0.000732422	P	0.000732422	P	0.000732422	P	0.000732422	P	0.00195313	P	0.000732422	P	0.00292969	P	0.000244141	P	0.000244141	P	0.000244141	P	0.000244141	P	0.000244141	P	0.000244141	P	0.000732422	P	0.000244141	P	0.0012207	P	0.000732422	P	0.000244141	P	0.000732422	P	0.000732422	P	0.000732422	P
Os.11394.1.S1_at	P	0.000244141	P	0.000244141	P	0.000244141	P	0.0141602	P	0.00415039	P	0.00415039	A	0.366211	A	0.904785	A	0.466064	P	0.000244141	P	0.000244141	P	0.000244141	A	0.72583	A	0.665527	A	0.828613	A	0.850342	A	0.80542	A	0.72583	A	0.567627	A	0.780518	A	0.753906	P	0.00585938	A	0.334473	A	0.303711	A
Os.11396.1.S1_at	P	0.000244141	P	0.000244141	P	0.000244141	P	0.000244141	P	0.000244141	P	0.000244141	P	0.000244141	P	0.000244141	P	0.000244141	P	0.000244141	P	0.000244141	P	0.000244141	P	0.000244141	P	0.000244141	P	0.000244141	P	0.000244141	P	0.000244141	P	0.000244141	P	0.000244141	P	0.000244141	P	0.000244141	P	0.000244141	P	0.000244141	P	0.000244141	P
Os.11397.1.S1_at	P	0.000244141	P	0.000244141	P	0.000244141	P	0.000732422	P	0.000244141	P	0.000244141	A	0.303711	P	0.00805664	A	0.366211	P	0.000244141	P	0.000244141	P	0.000244141	P	0.000244141	P	0.000244141	P	0.0012207	P	0.0239258	P	0.00415039	A	0.149658	P	0.0141602	A	0.0805664	M	0.0461426	P	0.000732422	P	0.0302734	P	0.0107422	A
Os.11398.1.S1_at	A	0.111572	A	0.398926	A	0.72583	A	0.904785	A	0.696289	A	0.696289	A	0.888428	A	0.780518	A	0.688721	P	0.000732422	P	0.000244141	P	0.000244141	A	0.72583	A	0.19458	A	0.533936	A	0.398926	A	0.111572	A	0.334473	P	0.00805664	P	0.00805664	P	0.00292969	P	0.000732422	P	0.000244141	P	0.00195313	A
Os.11399.1.S1_at	P	0.000244141	P	0.000244141	P	0.000244141	P	0.000244141	P	0.000244141	P	0.000244141	P	0.000244141	P	0.000244141	P	0.000244141	P	0.000244141	P	0.000244141	P	0.000244141	P	0.000244141	P	0.000244141	P	0.000244141	P	0.000244141	P	0.000244141	P	0.000244141	P	0.000244141	P	0.000244141	P	0.000244141	P	0.000244141	P	0.000244141	P	0.000244141	P
Os.11402.1.S1_at	P	0.000244141	P	0.000244141	P	0.000244141	P	0.000244141	P	0.000244141	P	0.000244141	P	0.000244141	P	0.000244141	P	0.000244141	P	0.000244141	P	0.000244141	P	0.000244141	P	0.000244141	P	0.000244141	P	0.000244141	P	0.000244141	P	0.000244141	P	0.000244141	P	0.000244141	P	0.000244141	P	0.000244141	P	0.000244141	P	0.000244141	P	0.000244141	P
Os.11403.1.S1_at	P	0.000244141	P	0.000244141	P	0.000244141	A	0.246094	A	0.171387	A	0.171387	P	0.000732422	P	0.000244141	P	0.000244141	P	0.000244141	P	0.000244141	P	0.000244141	P	0.000732422	P	0.00292969	P	0.00195313	P	0.0302734	P	0.0141602	M	0.0461426	M	0.0461426	A	0.0805664	M	0.0561523	P	0.00805664	P	0.00805664	A	0.111572	P
Os.11404.1.S1_s_at	P	0.00195313	P	0.00195313	P	0.000244141	P	0.0141602	M	0.0461426	M	0.0461426	A	0.27417	A	0.398926	A	0.334473	P	0.000244141	P	0.000244141	P	0.000244141	A	0.334473	A	0.27417	A	0.171387	A	0.665527	A	0.466064	A	0.398926	P	0.0302734	A	0.19458	A	0.601074	A	0.246094	A	0.753906	A	0.129639	A
Os.11405.1.S1_at	P	0.000244141	P	0.000732422	P	0.000244141	P	0.000244141	P	0.000244141	P	0.000244141	P	0.000244141	P	0.000244141	P	0.000244141	P	0.000244141	P	0.000244141	P	0.000244141	P	0.000244141	P	0.000244141	P	0.000244141	P	0.000244141	P	0.000732422	P	0.000244141	P	0.000244141	P	0.000244141	P	0.000244141	P	0.000244141	P	0.000244141	P	0.000244141	P
Os.11407.1.S1_at	P	0.000244141	P	0.000244141	P	0.000244141	P	0.000244141	P	0.000244141	P	0.000244141	P	0.000244141	P	0.000244141	P	0.000244141	P	0.000244141	P	0.000244141	P	0.000244141	P	0.0012207	P	0.00805664	P	0.000244141	P	0.000244141	P	0.000244141	P	0.000244141	P	0.000244141	P	0.000244141	P	0.000244141	P	0.000244141	P	0.000244141	P	0.000244141	P
Os.11408.1.S2_at	P	0.000244141	P	0.00805664	P	0.000244141	P	0.00585938	P	0.0012207	P	0.0012207	P	0.000244141	P	0.000244141	P	0.000244141	P	0.000244141	P	0.000244141	P	0.0012207	P	0.000244141	P	0.00415039	P	0.000244141	P	0.000732422	P	0.000244141	P	0.0012207	P	0.000244141	P	0.000244141	P	0.000244141	P	0.00415039	P	0.00585938	P	0.0012207	P
Os.11409.1.S1_at	A	0.780518	A	0.334473	A	0.111572	A	0.26709	A	0.303711	A	0.303711	P	0.00415039	P	0.00292969	P	0.00195313	P	0.00292969	P	0.00415039	P	0.00195313	P	0.000244141	P	0.000244141	P	0.000244141	P	0.000244141	P	0.000244141	P	0.000244141	P	0.000244141	P	0.0012207	P	0.000732422	P	0.00292969	P	0.00415039	P	0.00195313	A
Os.11411.2.S1_a_at	P	0.000244141	P	0.000244141	P	0.000244141	P	0.000732422	P	0.000244141	P	0.000244141	P	0.000244141	P	0.000244141	P	0.000244141	P	0.000244141	P	0.000244141	P	0.000244141	P	0.000244141	P	0.000244141	P	0.000244141	P	0.000244141	P	0.000244141	P	0.000244141	P	0.000244141	P	0.000244141	P	0.000244141	P	0.000244141	P	0.000244141	P	0.000244141	P
Os.11412.1.S1_a_at	P	0.0302734	P	0.00585938	P	0.00292969	P	0.0375977	P	0.0185547	P	0.0185547	P	0.000244141	P	0.000244141	P	0.000244141	P	0.000244141	P	0.000244141	P	0.000244141	P	0.000244141	P	0.000244141	P	0.000244141	P	0.000244141	P	0.000244141	P	0.000244141	P	0.000244141	P	0.000244141	P	0.000244141	P	0.000244141	P	0.000244141	P	0.000244141	P
Os.11414.1.S1_at	A	0.5	A	0.567627	A	0.334473	A	0.753906	A	0.747314	A	0.747314	A	0.870361	A	0.904785	A	0.780518	A	0.533936	A	0.753906	A	0.780518	A	0.994141	A	0.633789	A	0.850342	A	0.423828	A	0.665527	A	0.559082	A	0.432373	A	0.72583	A	0.567627	A	0.72583	A	0.780518	A	0.432373	A
Os.11415.1.S1_at	P	0.000244141	P	0.000244141	P	0.000244141	P	0.000244141	P	0.000244141	P	0.000244141	P	0.00195313	P	0.000244141	P	0.000244141	P	0.000244141	P	0.000244141	P	0.000244141	P	0.000244141	P	0.000732422	P	0.000732422	P	0.000244141	P	0.000244141	P	0.000244141	P	0.000244141	P	0.000244141	P	0.000244141	P	0.000244141	P	0.000244141	P	0.000732422	P
Os.11416.1.S1_at	P	0.00585938	P	0.0012207	P	0.00292969	P	0.0012207	P	0.00292969	P	0.00292969	P	0.00292969	P	0.00585938	P	0.00415039	P	0.00585938	P	0.00415039	P	0.000732422	P	0.00805664	P	0.00292969	P	0.00585938	P	0.00292969	P	0.00415039	P	0.00415039	P	0.00292969	P	0.0107422	P	0.00805664	P	0.0012207	P	0.0012207	P	0.00585938	P
Os.11417.1.S1_at	P	0.00805664	P	0.0141602	P	0.00292969	A	0.888428	P	0.00805664	P	0.00805664	P	0.00585938	P	0.00585938	P	0.00805664	P	0.0239258	P	0.0239258	P	0.00805664	A	0.696289	A	0.567627	A	0.303711	P	0.00195313	P	0.00292969	P	0.000732422	P	0.000732422	P	0.0012207	P	0.0012207	P	0.0012207	P	0.00195313	P	0.000732422	A
Os.11418.1.S1_at	P	0.00292969	A	0.0805664	P	0.0012207	P	0.000732422	P	0.00292969	P	0.00292969	P	0.000244141	P	0.000244141	P	0.000244141	P	0.000732422	P	0.000732422	P	0.000732422	P	0.000244141	P	0.000732422	P	0.000244141	P	0.000244141	P	0.000732422	P	0.000732422	P	0.000244141	P	0.000244141	P	0.000244141	P	0.000244141	P	0.000244141	P	0.000244141	P
Os.11419.1.S1_at	P	0.000732422	P	0.000732422	P	0.000732422	P	0.0302734	P	0.00415039	P	0.00415039	P	0.000732422	P	0.00292969	P	0.000732422	P	0.00805664	P	0.0107422	P	0.0012207	P	0.000244141	P	0.000244141	P	0.000244141	P	0.000244141	P	0.000244141	P	0.000244141	P	0.000244141	P	0.000244141	P	0.000244141	P	0.000244141	P	0.000244141	P	0.000244141	P
Os.11420.1.S1_at	P	0.000244141	P	0.000244141	P	0.000244141	P	0.000244141	P	0.000244141	P	0.000244141	P	0.000244141	P	0.000244141	P	0.000244141	P	0.000244141	P	0.000244141	P	0.000244141	P	0.000244141	P	0.000244141	P	0.000244141	P	0.000244141	P	0.000244141	P	0.000244141	P	0.000244141	P	0.000244141	P	0.000244141	P	0.000244141	P	0.000244141	P	0.000244141	P
Os.11421.2.S1_x_at	P	0.000244141	P	0.00415039	P	0.000732422	P	0.00415039	P	0.00292969	P	0.00292969	P	0.000732422	P	0.000732422	P	0.00415039	P	0.000732422	P	0.000732422	P	0.000732422	P	0.000244141	P	0.000244141	P	0.000732422	P	0.000244141	P	0.000244141	P	0.000244141	P	0.000244141	P	0.000244141	P	0.000244141	P	0.000244141	P	0.000244141	P	0.000244141	P
Os.11422.1.S1_at	P	0.000732422	P	0.000244141	P	0.000732422	P	0.000244141	P	0.000244141	P	0.000244141	P	0.000244141	P	0.000244141	P	0.000244141	P	0.000244141	P	0.000732422	P	0.000244141	P	0.000244141	P	0.000244141	P	0.000244141	P	0.000244141	P	0.000244141	P	0.000244141	P	0.000244141	P	0.000244141	P	0.000244141	P	0.000244141	P	0.000244141	P	0.000244141	P
Os.11423.1.S1_at	P	0.000244141	P	0.000244141	P	0.000244141	P	0.00585938	P	0.000244141	P	0.000244141	P	0.000244141	P	0.000244141	P	0.000244141	P	0.000244141	P	0.000244141	P	0.000244141	P	0.000244141	P	0.000244141	P	0.000244141	P	0.000244141	P	0.000244141	P	0.000244141	P	0.000244141	P	0.000244141	P	0.000244141	P	0.000244141	P	0.000244141	P	0.000244141	P
Os.11424.1.S1_x_at	P	0.000244141	P	0.000244141	P	0.000244141	P	0.0012207	P	0.000732422	P	0.000732422	P	0.000732422	P	0.000244141	P	0.000732422	P	0.000244141	P	0.000244141	P	0.000732422	P	0.000244141	P	0.000732422	P	0.000244141	P	0.000244141	P	0.000244141	P	0.000244141	P	0.000244141	P	0.000244141	P	0.000244141	P	0.000244141	P	0.000732422	P	0.000244141	P
Os.11425.1.S1_at	P	0.0012207	P	0.000732422	P	0.000732422	P	0.00195313	P	0.0012207	P	0.0012207	P	0.000244141	P	0.00195313	P	0.000732422	P	0.000732422	P	0.0012207	P	0.00195312	P	0.000244141	P	0.00195313	P	0.000244141	P	0.000244141	P	0.000244141	P	0.0012207	P	0.000732422	P	0.000244141	P	0.0012207	P	0.00292969	P	0.000732422	P	0.00195313	P
Os.11429.1.S1_at	P	0.000244141	P	0.000244141	P	0.000244141	P	0.000244141	P	0.000244141	P	0.000244141	P	0.000732422	P	0.00195313	P	0.000732422	P	0.000244141	P	0.000244141	P	0.000244141	P	0.000732422	P	0.000244141	P	0.000244141	P	0.000244141	P	0.000732422	P	0.000732422	P	0.000244141	P	0.000244141	P	0.000244141	P	0.000732422	P	0.0012207	P	0.000732422	P
Os.11431.1.S1_at	P	0.000732422	P	0.000244141	P	0.000732422	P	0.0012207	P	0.00195313	P	0.00195313	P	0.0302734	P	0.0239258	M	0.0461426	P	0.000732422	P	0.000244141	P	0.000244141	P	0.000244141	P	0.000244141	P	0.000244141	P	0.000244141	P	0.000244141	P	0.000244141	P	0.000732422	P	0.000732422	P	0.000732422	P	0.000244141	P	0.000244141	P	0.000244141	P
Os.11431.2.S1_at	A	0.129639	A	0.850342	A	0.27417	A	0.780518	A	0.870361	A	0.870361	A	0.533936	A	0.919434	A	0.27417	A	0.067627	A	0.920166	A	0.398926	P	0.0185547	A	0.246094	P	0.0375977	A	0.0952148	A	0.398926	P	0.0107422	P	0.0375977	P	0.0375977	A	0.533936	P	0.00805664	P	0.0141602	M	0.0561523	A
Os.11434.1.S1_at	P	0.000244141	P	0.000244141	P	0.000244141	P	0.000244141	P	0.000244141	P	0.000244141	P	0.000244141	P	0.000244141	P	0.000244141	P	0.000244141	P	0.000732422	P	0.000244141	P	0.000244141	P	0.000244141	P	0.000244141	P	0.000244141	P	0.000244141	P	0.000244141	P	0.000244141	P	0.000244141	P	0.000244141	P	0.000244141	P	0.000244141	P	0.000244141	P
Os.11435.1.S1_at	P	0.000244141	P	0.000244141	P	0.000244141	P	0.0141602	P	0.000732422	P	0.000732422	P	0.000244141	P	0.000244141	P	0.000244141	P	0.000244141	P	0.000244141	P	0.000244141	P	0.000244141	P	0.000244141	P	0.000244141	P	0.000244141	P	0.000244141	P	0.000244141	P	0.000244141	P	0.000244141	P	0.000244141	P	0.000244141	P	0.000244141	P	0.000244141	P
Os.11437.1.S1_at	P	0.0141602	P	0.0141602	P	0.00195313	P	0.00292969	A	0.067627	A	0.067627	P	0.000732422	P	0.000732422	P	0.000732422	P	0.000732422	P	0.000732422	P	0.000732422	P	0.000732422	P	0.000732422	P	0.000732422	P	0.000732422	P	0.000732422	P	0.000732422	P	0.000732422	P	0.000732422	P	0.000732422	P	0.00292969	P	0.00292969	P	0.00415039	P
Os.11439.1.S1_at	P	0.000244141	P	0.000244141	P	0.000244141	P	0.000244141	P	0.000244141	P	0.000244141	P	0.000244141	P	0.000244141	P	0.000244141	P	0.000244141	P	0.000244141	P	0.000244141	P	0.000244141	P	0.000244141	P	0.000244141	P	0.000244141	P	0.000244141	P	0.000244141	P	0.000244141	P	0.000244141	P	0.000244141	P	0.000244141	P	0.000244141	P	0.000244141	P
Os.11440.1.S1_at	P	0.00195313	P	0.000732422	P	0.000244141	P	0.000732422	P	0.000244141	P	0.000244141	P	0.000732422	P	0.00195313	P	0.00195313	P	0.00195313	P	0.00195313	P	0.00195313	P	0.000732422	P	0.000732422	P	0.000732422	P	0.000244141	P	0.000244141	P	0.000732422	P	0.000732422	P	0.0012207	P	0.00195313	P	0.000244141	P	0.000732422	P	0.000732422	P
Os.11442.1.S1_at	P	0.00805664	P	0.000732422	P	0.000732422	P	0.0012207	P	0.000732422	P	0.000732422	P	0.000244141	P	0.000244141	P	0.000244141	P	0.000732422	P	0.000732422	P	0.000732422	P	0.000244141	P	0.000244141	P	0.000244141	P	0.000244141	P	0.000244141	P	0.000244141	P	0.000244141	P	0.000244141	P	0.000244141	P	0.000244141	P	0.000244141	P	0.000244141	P
Os.11443.1.S1_a_at	P	0.00805664	P	0.0141602	P	0.0107422	A	0.850342	A	0.490234	A	0.490234	P	0.00195313	P	0.000732422	P	0.00195313	P	0.000244141	P	0.000244141	P	0.000244141	P	0.000244141	P	0.000244141	P	0.000244141	P	0.0375977	P	0.0302734	A	0.149658	P	0.00195313	P	0.0012207	P	0.000732422	P	0.00415039	P	0.00292969	P	0.00805664	A
Os.11444.1.S1_at	P	0.000244141	P	0.000244141	P	0.000244141	P	0.000244141	P	0.000244141	P	0.000244141	P	0.000244141	P	0.000244141	P	0.000244141	P	0.000244141	P	0.000244141	P	0.000244141	P	0.000244141	P	0.000244141	P	0.000244141	P	0.000244141	P	0.000244141	P	0.000244141	P	0.000244141	P	0.000244141	P	0.000244141	P	0.000244141	P	0.000244141	P	0.000244141	P
Os.11445.1.S1_at	A	0.696289	A	0.753906	A	0.696289	A	0.72583	A	0.932373	A	0.932373	P	0.0107422	A	0.067627	P	0.0239258	P	0.0012207	P	0.00195313	P	0.0012207	A	0.633789	A	0.432373	A	0.5	A	0.398926	A	0.466064	A	0.696289	A	0.533936	A	0.601074	A	0.358887	A	0.80542	A	0.601074	A	0.567627	M
Os.11446.1.S1_at	P	0.000244141	P	0.000244141	P	0.000244141	P	0.000244141	P	0.000244141	P	0.000244141	P	0.000244141	P	0.000244141	P	0.000244141	P	0.000244141	P	0.000244141	P	0.000244141	P	0.000244141	P	0.000244141	P	0.000244141	P	0.000244141	P	0.000244141	P	0.000244141	P	0.000244141	P	0.000244141	P	0.000244141	P	0.000244141	P	0.000244141	P	0.000244141	P
Os.11448.2.S1_x_at	P	0.000244141	P	0.000244141	P	0.000244141	P	0.0012207	P	0.000732422	P	0.000732422	P	0.000732422	P	0.000732422	P	0.000732422	P	0.00415039	P	0.000244141	P	0.000244141	P	0.000244141	P	0.000244141	P	0.000244141	P	0.000732422	P	0.000244141	P	0.000244141	P	0.000244141	P	0.000244141	P	0.000244141	P	0.000244141	P	0.000732422	P	0.000244141	P
Os.11450.1.S3_a_at	P	0.000244141	P	0.000244141	P	0.000244141	P	0.000244141	P	0.000244141	P	0.000244141	P	0.000732422	P	0.0012207	P	0.0012207	P	0.000244141	P	0.000244141	P	0.000244141	P	0.0012207	P	0.000732422	P	0.000732422	P	0.000244141	P	0.000244141	P	0.000244141	P	0.000732422	P	0.000732422	P	0.000732422	P	0.000244141	P	0.000244141	P	0.000244141	P
Os.11452.1.S1_at	P	0.000244141	P	0.000732422	P	0.000244141	P	0.000732422	P	0.000244141	P	0.000244141	P	0.000244141	P	0.000244141	P	0.00195313	P	0.000732422	P	0.000732422	P	0.000244141	P	0.000732422	P	0.000244141	P	0.000244141	P	0.000244141	P	0.000244141	P	0.000732422	P	0.000244141	P	0.000244141	P	0.000244141	P	0.000244141	P	0.000732422	P	0.000732422	P
Os.11453.1.S1_x_at	P	0.00415039	P	0.00415039	P	0.000244141	P	0.0141602	P	0.000732422	P	0.000732422	P	0.000732422	P	0.00292969	P	0.000732422	A	0.149658	P	0.00195313	P	0.00585938	P	0.000244141	P	0.000244141	P	0.000244141	P	0.000244141	P	0.000732422	P	0.000244141	P	0.000244141	P	0.000244141	P	0.000244141	P	0.0012207	P	0.000732422	P	0.0012207	P
Os.11454.2.S1_at	A	0.366211	A	0.171387	A	0.246094	A	0.212646	A	0.943848	A	0.943848	P	0.000244141	P	0.000244141	P	0.000244141	P	0.000732422	P	0.00415039	P	0.000244141	P	0.000244141	P	0.000732422	P	0.00195313	P	0.0185547	P	0.00805664	P	0.00805664	P	0.000732422	P	0.000244141	P	0.00292969	P	0.000244141	P	0.000244141	P	0.000244141	P
Os.11456.1.S1_at	A	0.828613	A	0.567627	A	0.567627	A	0.904785	A	0.746094	A	0.746094	P	0.0375977	M	0.0461426	M	0.0561523	A	0.149658	A	0.149658	P	0.0375977	P	0.0375977	P	0.0239258	P	0.0141602	P	0.0185547	P	0.00415039	P	0.0107422	P	0.00805664	P	0.00805664	P	0.00585938	P	0.00585938	P	0.00805664	P	0.00292969	A
Os.11458.1.S1_at	P	0.000244141	P	0.000244141	P	0.000244141	P	0.000732422	P	0.000244141	P	0.000244141	P	0.000244141	P	0.000244141	P	0.000244141	P	0.000244141	P	0.000244141	P	0.000244141	P	0.000244141	P	0.000244141	P	0.000244141	P	0.000244141	P	0.000244141	P	0.000244141	P	0.000244141	P	0.000244141	P	0.000244141	P	0.000244141	P	0.000244141	P	0.000244141	P
Os.11459.1.S1_at	P	0.000244141	P	0.000244141	P	0.000244141	P	0.000244141	P	0.000244141	P	0.000244141	P	0.000244141	P	0.000244141	P	0.000244141	P	0.000244141	P	0.000244141	P	0.000244141	P	0.000244141	P	0.000244141	P	0.000244141	P	0.000244141	P	0.000244141	P	0.000244141	P	0.000244141	P	0.000244141	P	0.000244141	P	0.000244141	P	0.000244141	P	0.000244141	P
Os.11460.1.S1_at	P	0.000244141	P	0.0239258	P	0.0185547	A	0.111572	A	0.398926	A	0.398926	P	0.000244141	P	0.00195313	P	0.000244141	P	0.0012207	P	0.000244141	P	0.000244141	P	0.000244141	P	0.000244141	P	0.000244141	P	0.000244141	P	0.000244141	P	0.00292969	P	0.000244141	P	0.000244141	P	0.000244141	P	0.000732422	P	0.00585938	P	0.000244141	P
Os.11462.1.S1_at	P	0.0012207	P	0.000244141	P	0.000244141	P	0.00585938	P	0.000244141	P	0.000244141	P	0.000244141	P	0.000244141	P	0.000244141	P	0.00805664	P	0.0012207	P	0.00292969	P	0.00292969	P	0.00805664	P	0.00195313	P	0.00415039	P	0.000244141	P	0.00195313	P	0.0141602	P	0.0141602	P	0.0012207	P	0.00415039	P	0.000244141	P	0.0012207	P
Os.11463.1.S1_at	P	0.000244141	P	0.000244141	P	0.000244141	P	0.000244141	P	0.000244141	P	0.000244141	P	0.000244141	P	0.000244141	P	0.000244141	P	0.000244141	P	0.000244141	P	0.000244141	P	0.000244141	P	0.000244141	P	0.000244141	P	0.000244141	P	0.000244141	P	0.000244141	P	0.000244141	P	0.000244141	P	0.000244141	P	0.000244141	P	0.000244141	P	0.000244141	P
Os.11464.1.S1_at	P	0.000244141	P	0.000244141	P	0.000244141	P	0.00292969	P	0.000244141	P	0.000244141	P	0.00195313	P	0.000244141	P	0.000244141	P	0.000244141	P	0.000244141	P	0.000244141	P	0.000244141	P	0.000244141	P	0.000244141	P	0.000244141	P	0.000244141	P	0.000244141	P	0.000244141	P	0.000244141	P	0.000244141	P	0.000244141	P	0.000244141	P	0.000244141	P
Os.11465.1.S1_at	A	0.0952148	A	0.129639	P	0.0302734	A	0.246094	A	0.219482	A	0.219482	P	0.000244141	P	0.000244141	P	0.000244141	P	0.000244141	P	0.000732422	P	0.000244141	P	0.000244141	P	0.000244141	P	0.000244141	P	0.000244141	P	0.000244141	P	0.000244141	P	0.000732422	P	0.0012207	P	0.00415039	P	0.000732422	P	0.0012207	P	0.000732422	P
Os.11466.1.S1_at	P	0.000244141	P	0.000244141	P	0.000244141	P	0.000244141	P	0.000244141	P	0.000244141	P	0.000244141	P	0.000244141	P	0.000244141	P	0.000244141	P	0.000244141	P	0.000244141	P	0.000244141	P	0.000244141	P	0.000244141	P	0.000244141	P	0.000244141	P	0.000244141	P	0.000244141	P	0.000244141	P	0.000244141	P	0.000244141	P	0.000244141	P	0.000244141	P
Os.11467.1.S1_at	P	0.000244141	P	0.000244141	P	0.000244141	P	0.000244141	P	0.000244141	P	0.000244141	P	0.000244141	P	0.000244141	P	0.000244141	P	0.000244141	P	0.000244141	P	0.000244141	P	0.000244141	P	0.000244141	P	0.000244141	P	0.000244141	P	0.000244141	P	0.000244141	P	0.000244141	P	0.000244141	P	0.000244141	P	0.000244141	P	0.000244141	P	0.000244141	P
Os.11468.1.S1_at	P	0.000244141	P	0.000244141	P	0.000244141	P	0.000244141	P	0.000244141	P	0.000244141	P	0.000244141	P	0.000244141	P	0.000244141	P	0.000244141	P	0.000244141	P	0.000244141	P	0.00585938	P	0.0302734	P	0.0141602	P	0.000244141	P	0.000244141	P	0.000244141	P	0.000244141	P	0.000244141	P	0.000244141	P	0.000244141	P	0.000244141	P	0.000244141	P
Os.11469.1.S1_at	A	0.219482	A	0.870361	A	0.432373	A	0.466064	A	0.19458	A	0.19458	P	0.000732422	P	0.000244141	P	0.000244141	P	0.000244141	P	0.000244141	P	0.000244141	P	0.00195313	P	0.000732422	P	0.000732422	A	0.246094	A	0.303711	A	0.466064	A	0.398926	A	0.129639	A	0.366211	A	0.696289	A	0.466064	A	0.601074	A
Os.11471.1.S1_at	P	0.000244141	P	0.000244141	P	0.000244141	P	0.00585938	P	0.000244141	P	0.000244141	P	0.000244141	P	0.000244141	P	0.000732422	P	0.0107422	P	0.00195313	P	0.000732422	P	0.0012207	P	0.00292969	P	0.00195313	P	0.000244141	P	0.000244141	P	0.000244141	P	0.000244141	P	0.000244141	P	0.000244141	P	0.000244141	P	0.000244141	P	0.000244141	A
Os.11473.1.A1_at	P	0.00415039	P	0.00195313	P	0.00292969	A	0.246094	P	0.0107422	P	0.0107422	P	0.00195313	P	0.0012207	P	0.00415039	A	0.0805664	P	0.00195313	A	0.0910645	P	0.00292969	P	0.00195313	P	0.00585938	P	0.00195313	P	0.00585938	P	0.00585938	P	0.0012207	P	0.000732422	P	0.000732422	P	0.00415039	P	0.00292969	P	0.000244141	A
Os.11474.1.S1_at	P	0.000732422	P	0.000732422	P	0.00195313	P	0.0012207	P	0.0012207	P	0.0012207	P	0.00585938	P	0.00585938	P	0.00585938	P	0.00805664	P	0.00415039	P	0.00292969	P	0.0107422	P	0.0375977	P	0.0302734	P	0.00585938	P	0.00585938	P	0.00585938	P	0.0107422	P	0.00585938	P	0.00292969	P	0.00195313	P	0.00415039	P	0.00585938	P
Os.11475.1.S1_a_at	A	0.129639	A	0.27417	A	0.303711	A	0.219482	A	0.533936	A	0.533936	A	0.067627	A	0.171387	A	0.219482	A	0.129639	A	0.398926	A	0.219482	A	0.19458	A	0.129639	A	0.366211	A	0.246094	A	0.149658	A	0.334473	A	0.5	A	0.5	A	0.466064	A	0.633789	A	0.398926	A	0.601074	M
Os.11475.2.S1_at	A	0.067627	A	0.129639	P	0.0375977	P	0.00585938	P	0.0302734	P	0.0302734	P	0.0141602	P	0.0141602	P	0.00292969	A	0.0805664	P	0.00585938	P	0.00195313	P	0.00195313	P	0.000244141	P	0.000244141	P	0.0012207	P	0.00292969	P	0.000732422	P	0.000244141	P	0.00195313	P	0.000244141	P	0.00195313	P	0.00585938	P	0.00292969	P
Os.11476.1.S1_at	A	0.219482	A	0.171387	A	0.19458	A	0.111572	P	0.0375977	P	0.0375977	P	0.0141602	A	0.111572	A	0.129639	P	0.000244141	P	0.000244141	P	0.000244141	P	0.000244141	P	0.000244141	P	0.000244141	P	0.000244141	P	0.000244141	P	0.000244141	P	0.000244141	P	0.000244141	P	0.000244141	P	0.000244141	P	0.000244141	P	0.000732422	P
Os.11477.1.S1_at	A	0.828613	P	0.0239258	P	0.00195313	P	0.00415039	P	0.00195313	P	0.00195313	P	0.000732422	P	0.000244141	P	0.000244141	P	0.000732422	P	0.000244141	P	0.000244141	A	0.19458	A	0.171387	A	0.149658	A	0.27417	P	0.0185547	A	0.171387	A	0.0952148	P	0.0185547	M	0.0561523	P	0.000732422	P	0.000732422	P	0.000732422	A
Os.11478.1.S1_at	A	0.432373	A	0.72583	A	0.366211	A	0.171387	A	0.0952148	A	0.0952148	P	0.000244141	P	0.000732422	P	0.000244141	P	0.000244141	P	0.000244141	P	0.000244141	P	0.000244141	P	0.000244141	P	0.000244141	P	0.000244141	P	0.000244141	P	0.000244141	P	0.000244141	P	0.000244141	P	0.000244141	P	0.000244141	P	0.000244141	P	0.000244141	A
Os.11479.1.S1_at	P	0.000244141	P	0.000244141	P	0.000244141	P	0.000244141	P	0.000244141	P	0.000244141	P	0.000244141	P	0.000244141	P	0.000244141	P	0.000244141	P	0.000244141	P	0.000244141	P	0.000244141	P	0.000244141	P	0.000244141	P	0.000244141	P	0.000244141	P	0.000244141	P	0.000244141	P	0.000244141	P	0.000244141	P	0.000244141	P	0.000244141	P	0.000244141	P
Os.1148.1.S1_at	P	0.000244141	P	0.000244141	P	0.000244141	P	0.00292969	P	0.000244141	P	0.000244141	P	0.000732422	P	0.00195313	P	0.00195313	P	0.000244141	P	0.000244141	P	0.000244141	P	0.000244141	P	0.000244141	P	0.000244141	P	0.000732422	P	0.000732422	P	0.000732422	P	0.000244141	P	0.000732422	P	0.000244141	P	0.000244141	P	0.000244141	P	0.00292969	P
Os.11481.1.S1_s_at	P	0.000244141	P	0.000244141	P	0.000244141	P	0.00292969	P	0.00195313	P	0.00195313	P	0.000244141	P	0.000244141	P	0.000244141	P	0.000244141	P	0.000244141	P	0.000244141	P	0.000244141	P	0.000244141	P	0.000244141	P	0.000244141	P	0.000244141	P	0.000244141	P	0.000244141	P	0.000244141	P	0.000244141	P	0.000244141	P	0.000244141	P	0.000244141	P
Os.11483.1.S1_at	P	0.000244141	P	0.000244141	P	0.000244141	P	0.000244141	P	0.000244141	P	0.000244141	P	0.000244141	P	0.000244141	P	0.000244141	P	0.000244141	P	0.000244141	P	0.000244141	P	0.000244141	P	0.000244141	P	0.000244141	P	0.000244141	P	0.000244141	P	0.000244141	P	0.000244141	P	0.000244141	P	0.000244141	P	0.000244141	P	0.000244141	P	0.000244141	P
Os.11484.1.S1_at	P	0.000244141	P	0.000244141	P	0.000244141	P	0.000732422	P	0.000244141	P	0.000244141	P	0.000244141	P	0.000244141	P	0.000244141	P	0.000244141	P	0.000244141	P	0.000244141	P	0.000244141	P	0.000244141	P	0.000244141	P	0.000244141	P	0.000244141	P	0.000244141	P	0.000244141	P	0.000244141	P	0.000244141	P	0.000244141	P	0.000244141	P	0.000244141	P
Os.11485.1.S1_at	P	0.00585938	P	0.0375977	P	0.0302734	P	0.0107422	P	0.0141602	P	0.0141602	P	0.00195313	P	0.000732422	P	0.000732422	P	0.00195313	P	0.00195313	P	0.00195313	P	0.000732422	P	0.000244141	P	0.00195313	P	0.0012207	P	0.00195313	P	0.00195313	P	0.00195313	P	0.00195313	P	0.00195313	P	0.0012207	P	0.00195313	P	0.00195313	P
Os.11487.1.S1_s_at	P	0.00195313	P	0.0012207	P	0.000732422	P	0.000244141	P	0.0012207	P	0.0012207	P	0.000732422	P	0.000732422	P	0.000244141	P	0.000732422	P	0.000732422	P	0.000732422	P	0.0012207	P	0.000244141	P	0.000244141	P	0.000244141	P	0.000244141	P	0.000244141	P	0.000244141	P	0.000244141	P	0.000244141	P	0.00195313	P	0.0012207	P	0.00195313	P
Os.11488.1.S1_at	P	0.000244141	P	0.000244141	P	0.000244141	P	0.000244141	P	0.000244141	P	0.000244141	P	0.000244141	P	0.000244141	P	0.000244141	P	0.000244141	P	0.000244141	P	0.000244141	P	0.000244141	P	0.000244141	P	0.000244141	P	0.000244141	P	0.000244141	P	0.000244141	P	0.000244141	P	0.000244141	P	0.000244141	P	0.000244141	P	0.000244141	P	0.000244141	P
Os.11489.1.S1_a_at	A	0.358154	A	0.5	A	0.246094	A	0.828613	A	0.850342	A	0.850342	A	0.904785	A	0.334473	A	0.665527	P	0.0239258	P	0.0141602	P	0.0302734	A	0.665527	A	0.888428	A	0.696289	M	0.0561523	A	0.633789	A	0.219482	A	0.0952148	A	0.165771	A	0.19458	A	0.633789	A	0.171387	A	0.780518	A
Os.11489.4.S1_x_at	A	0.366211	A	0.5	A	0.303711	A	0.466064	A	0.303711	A	0.303711	A	0.334473	A	0.398926	A	0.366211	A	0.398926	A	0.398926	A	0.27417	A	0.398926	A	0.171387	A	0.0952148	A	0.398926	A	0.0952148	A	0.129639	A	0.398926	A	0.246094	A	0.246094	A	0.19458	A	0.219482	A	0.0805664	A
Os.1149.1.S1_at	P	0.000244141	P	0.000244141	P	0.000244141	P	0.000244141	P	0.000244141	P	0.000244141	P	0.000244141	P	0.000244141	P	0.000244141	P	0.000244141	P	0.000244141	P	0.000244141	P	0.000244141	P	0.000244141	P	0.000244141	P	0.000244141	P	0.000244141	P	0.000244141	P	0.000244141	P	0.000244141	P	0.000244141	P	0.000244141	P	0.000244141	P	0.000244141	P
Os.11490.1.S2_at	P	0.000244141	P	0.000244141	P	0.000244141	P	0.000244141	P	0.000244141	P	0.000244141	P	0.000244141	P	0.000244141	P	0.000244141	P	0.000244141	P	0.000244141	P	0.000244141	P	0.000244141	P	0.000244141	P	0.000244141	P	0.000244141	P	0.000244141	P	0.000244141	P	0.000244141	P	0.000244141	P	0.000244141	P	0.000244141	P	0.000244141	P	0.000244141	P
Os.11491.1.S1_at	P	0.0012207	P	0.00292969	P	0.0012207	A	0.111572	P	0.00585938	P	0.00585938	P	0.00292969	P	0.00292969	P	0.00195313	A	0.0952148	P	0.0185547	P	0.0141602	M	0.0461426	M	0.0561523	P	0.000244141	P	0.00195313	P	0.000244141	P	0.000244141	P	0.0185547	A	0.0805664	A	0.129639	P	0.0141602	P	0.00415039	M	0.0561523	P
Os.11493.1.A1_at	P	0.0141602	P	0.0185547	P	0.0239258	P	0.0141602	P	0.0185547	P	0.0185547	P	0.00415039	P	0.00805664	P	0.00415039	P	0.00585938	P	0.0141602	P	0.00585938	P	0.00415039	P	0.00585938	P	0.00585938	P	0.00415039	P	0.00805664	P	0.0107422	P	0.00415039	P	0.00585938	P	0.00585938	P	0.00805664	P	0.0141602	P	0.0185547	P
Os.11494.1.S1_a_at	M	0.0461426	A	0.129639	P	0.0375977	A	0.334473	P	0.0239258	P	0.0239258	P	0.000244141	P	0.000244141	P	0.000244141	P	0.0239258	P	0.0239258	P	0.0239258	P	0.000244141	P	0.000244141	P	0.000244141	P	0.000244141	P	0.000244141	P	0.000244141	P	0.000732422	P	0.000732422	P	0.000732422	P	0.00292969	P	0.00805664	P	0.000732422	P
Os.11495.1.S1_at	P	0.000244141	P	0.000244141	P	0.000244141	P	0.000244141	P	0.000244141	P	0.000244141	P	0.000244141	P	0.000244141	P	0.000244141	P	0.000244141	P	0.000244141	P	0.000244141	P	0.000244141	P	0.000244141	P	0.000244141	P	0.000244141	P	0.000244141	P	0.000244141	P	0.000244141	P	0.000244141	P	0.000244141	P	0.000244141	P	0.000244141	P	0.000244141	P
Os.11496.1.S1_at	P	0.000244141	P	0.000244141	P	0.000244141	P	0.000244141	P	0.000244141	P	0.000244141	P	0.000244141	P	0.000244141	P	0.000244141	P	0.000244141	P	0.000244141	P	0.000244141	P	0.000244141	P	0.000244141	P	0.000244141	P	0.000244141	P	0.000244141	P	0.000244141	P	0.000244141	P	0.000244141	P	0.000244141	P	0.000244141	P	0.000244141	P	0.000244141	P
Os.11497.1.S1_at	P	0.000244141	P	0.000244141	P	0.000244141	P	0.000244141	P	0.000244141	P	0.000244141	P	0.000244141	P	0.000244141	P	0.000244141	P	0.000244141	P	0.000244141	P	0.000244141	P	0.000244141	P	0.000244141	P	0.000244141	P	0.000244141	P	0.000244141	P	0.000244141	P	0.000244141	P	0.000244141	P	0.000244141	P	0.000244141	P	0.000244141	P	0.000244141	P
Os.11498.1.S1_at	P	0.000244141	P	0.000244141	P	0.000244141	P	0.000244141	P	0.000244141	P	0.000244141	P	0.000244141	P	0.000244141	P	0.000244141	P	0.000244141	P	0.000244141	P	0.000244141	P	0.000244141	P	0.000244141	P	0.000244141	P	0.000244141	P	0.000244141	P	0.000244141	P	0.000244141	P	0.000244141	P	0.000244141	P	0.000244141	P	0.000244141	P	0.000244141	P
Os.11499.1.S1_at	P	0.000244141	P	0.0012207	P	0.000244141	P	0.0012207	P	0.000244141	P	0.000244141	P	0.000244141	P	0.000244141	P	0.000244141	P	0.000244141	P	0.000244141	P	0.000244141	P	0.000244141	P	0.000244141	P	0.000244141	P	0.000244141	P	0.000244141	P	0.000244141	P	0.000244141	P	0.000244141	P	0.000244141	P	0.000244141	P	0.000244141	P	0.000244141	P
Os.115.1.S1_at	P	0.000732422	P	0.000732422	P	0.000244141	P	0.000732422	P	0.000244141	P	0.000244141	P	0.000244141	P	0.000732422	P	0.000244141	P	0.000244141	P	0.000244141	P	0.000244141	P	0.000244141	P	0.000244141	P	0.000244141	P	0.000244141	P	0.000244141	P	0.000244141	P	0.000244141	P	0.000244141	P	0.000244141	P	0.000244141	P	0.000244141	P	0.000244141	P
Os.1150.1.S1_at	P	0.000244141	P	0.000244141	P	0.000244141	P	0.000732422	P	0.000244141	P	0.000244141	P	0.000244141	P	0.000244141	P	0.000732422	P	0.000244141	P	0.000244141	P	0.000244141	P	0.000244141	P	0.000244141	P	0.000732422	P	0.000244141	P	0.000244141	P	0.000244141	P	0.000244141	P	0.000244141	P	0.000244141	P	0.000244141	P	0.000244141	P	0.000244141	P
Os.11500.1.S1_at	P	0.000244141	P	0.000244141	P	0.000244141	P	0.000244141	P	0.000244141	P	0.000244141	P	0.000244141	P	0.000244141	P	0.000244141	P	0.000244141	P	0.000244141	P	0.000244141	P	0.000244141	P	0.000244141	P	0.000244141	P	0.000244141	P	0.000244141	P	0.000244141	P	0.000244141	P	0.000244141	P	0.000244141	P	0.000244141	P	0.000244141	P	0.000244141	P
Os.11501.1.S1_at	P	0.000244141	P	0.000244141	P	0.000244141	P	0.000244141	P	0.000244141	P	0.000244141	P	0.000244141	P	0.000244141	P	0.000732422	P	0.000732422	P	0.000732422	P	0.000244141	P	0.000244141	P	0.000244141	P	0.000244141	P	0.000244141	P	0.000244141	P	0.000732422	P	0.000244141	P	0.000244141	P	0.000244141	P	0.000244141	P	0.000244141	P	0.000244141	P
Os.11502.1.S1_at	P	0.000244141	P	0.000244141	P	0.000244141	P	0.000244141	P	0.000244141	P	0.000244141	P	0.000244141	P	0.000244141	P	0.000244141	P	0.000244141	P	0.000244141	P	0.000244141	P	0.000244141	P	0.000244141	P	0.000244141	P	0.000244141	P	0.000244141	P	0.000244141	P	0.000244141	P	0.000244141	P	0.000244141	P	0.000244141	P	0.000244141	P	0.000244141	P
Os.11503.1.S1_at	P	0.000244141	P	0.000244141	P	0.000244141	P	0.000244141	P	0.000244141	P	0.000244141	P	0.000244141	P	0.000244141	P	0.000244141	P	0.000244141	P	0.000244141	P	0.000244141	P	0.000244141	P	0.000244141	P	0.000244141	P	0.000244141	P	0.000244141	P	0.000244141	P	0.000244141	P	0.000244141	P	0.000244141	P	0.000244141	P	0.000244141	P	0.000244141	P
Os.11504.1.S1_at	P	0.000244141	P	0.000244141	P	0.000244141	P	0.000244141	P	0.000244141	P	0.000244141	P	0.000244141	P	0.000244141	P	0.000244141	P	0.000244141	P	0.000244141	P	0.000244141	P	0.000244141	P	0.000244141	P	0.000244141	P	0.000244141	P	0.000244141	P	0.000244141	P	0.000244141	P	0.000244141	P	0.000244141	P	0.000244141	P	0.000244141	P	0.000244141	P
Os.11505.1.S1_at	P	0.000244141	P	0.000244141	P	0.000244141	P	0.000244141	P	0.000244141	P	0.000244141	P	0.000244141	P	0.000244141	P	0.000244141	P	0.000244141	P	0.000244141	P	0.000244141	P	0.000244141	P	0.000244141	P	0.000244141	P	0.000244141	P	0.000244141	P	0.000244141	P	0.000244141	P	0.000244141	P	0.000244141	P	0.000244141	P	0.000244141	P	0.000244141	P
Os.11506.1.S1_at	P	0.0141602	P	0.0375977	P	0.0141602	A	0.0952148	P	0.00195313	P	0.00195313	M	0.0561523	A	0.213135	P	0.0239258	A	0.111572	P	0.0239258	P	0.00415039	P	0.0302734	P	0.00585938	P	0.000244141	P	0.00585938	P	0.00292969	P	0.0012207	P	0.00292969	P	0.0239258	A	0.067627	A	0.0805664	A	0.111572	P	0.0302734	P
Os.11510.1.S1_at	A	0.80542	A	0.696289	A	0.533936	A	0.80542	A	0.35791	A	0.35791	P	0.000244141	P	0.000244141	P	0.000244141	P	0.000244141	P	0.000244141	P	0.000244141	P	0.00585938	P	0.000732422	P	0.000244141	A	0.27417	A	0.19458	M	0.0461426	P	0.000244141	P	0.0012207	P	0.000244141	A	0.111572	P	0.0141602	A	0.19458	A
Os.11511.1.S1_at	P	0.000244141	P	0.000244141	P	0.000244141	P	0.000244141	P	0.000244141	P	0.000244141	P	0.000244141	P	0.000244141	P	0.000244141	P	0.000244141	P	0.000244141	P	0.000244141	P	0.000244141	P	0.000244141	P	0.000244141	P	0.000244141	P	0.000244141	P	0.000244141	P	0.000244141	P	0.000244141	P	0.000244141	P	0.000244141	P	0.000244141	P	0.000244141	P
Os.11513.1.S1_at	A	0.219482	A	0.171387	A	0.633789	A	0.98584	A	0.246094	A	0.246094	P	0.000244141	P	0.000244141	P	0.000244141	P	0.000244141	P	0.000244141	P	0.000244141	P	0.000244141	P	0.000244141	P	0.000244141	P	0.000244141	P	0.000244141	P	0.000244141	P	0.000244141	P	0.000244141	P	0.000244141	P	0.000244141	P	0.000244141	P	0.000244141	P
Os.11516.1.S1_s_at	P	0.000732422	P	0.000244141	P	0.000244141	P	0.000244141	P	0.000244141	P	0.000244141	P	0.000244141	P	0.000244141	P	0.000244141	P	0.000244141	P	0.000244141	P	0.000244141	P	0.000244141	P	0.000244141	P	0.000244141	P	0.000244141	P	0.000244141	P	0.000244141	P	0.000244141	P	0.000244141	P	0.000244141	P	0.000244141	P	0.000244141	P	0.000244141	P
Os.11517.1.S1_at	P	0.000244141	P	0.000244141	P	0.000244141	P	0.000244141	P	0.000244141	P	0.000244141	P	0.000244141	P	0.000244141	P	0.000244141	P	0.000244141	P	0.000244141	P	0.000244141	P	0.000244141	P	0.000244141	P	0.000244141	P	0.000244141	P	0.000244141	P	0.000244141	P	0.000244141	P	0.000244141	P	0.000244141	P	0.000244141	P	0.000244141	P	0.000244141	P
Os.11518.1.S1_at	P	0.000732422	P	0.00195313	P	0.000244141	P	0.000244141	P	0.0012207	P	0.0012207	P	0.000244141	P	0.0012207	P	0.0012207	P	0.000732422	P	0.00195313	P	0.00195313	P	0.00292969	P	0.0180664	P	0.000732422	P	0.00805664	P	0.0107422	P	0.0302734	P	0.0012207	P	0.000244141	P	0.00195313	M	0.0561523	P	0.0239258	P	0.0302734	A
Os.11519.1.S1_a_at	A	0.904785	A	0.844727	A	0.633789	A	0.828613	A	0.943848	A	0.943848	P	0.0239258	P	0.0302734	P	0.0302734	A	0.067627	M	0.0461426	P	0.0107422	A	0.633789	A	0.870361	A	0.398926	P	0.000244141	P	0.000244141	P	0.000244141	A	0.828613	A	0.633789	A	0.773926	A	0.665527	A	0.466064	A	0.398926	A
Os.11519.2.S1_x_at	A	0.334473	A	0.246094	A	0.366211	A	0.19458	A	0.246094	A	0.246094	P	0.000732422	P	0.000244141	P	0.00292969	A	0.067627	P	0.00585938	P	0.00805664	P	0.0375977	P	0.0239258	P	0.0239258	P	0.0012207	P	0.00195313	P	0.00805664	A	0.533936	A	0.0805664	A	0.219482	A	0.219482	A	0.334473	A	0.366211	A
Os.11520.1.S1_at	A	0.0805664	A	0.303711	A	0.149658	P	0.000732422	P	0.000244141	P	0.000244141	P	0.000244141	P	0.000244141	P	0.000244141	P	0.000244141	P	0.000244141	P	0.000244141	P	0.000244141	P	0.000244141	P	0.000244141	P	0.000244141	P	0.000244141	P	0.000244141	P	0.000244141	P	0.000244141	P	0.000244141	P	0.000244141	P	0.000244141	P	0.000244141	P
Os.11522.2.S1_at	P	0.0375977	A	0.212891	A	0.067627	A	0.219482	A	0.303711	A	0.303711	P	0.0239258	P	0.0185547	M	0.0461426	A	0.0805664	M	0.0561523	P	0.0239258	P	0.000244141	P	0.0012207	P	0.000244141	P	0.00195313	P	0.000244141	P	0.0012207	P	0.00195313	P	0.0012207	P	0.000244141	P	0.00195313	P	0.0012207	P	0.00292969	P
Os.11523.1.S1_at	P	0.00195313	P	0.00195313	P	0.000732422	P	0.00292969	P	0.0012207	P	0.0012207	P	0.00195313	P	0.00292969	P	0.000732422	P	0.00195313	P	0.00292969	P	0.00292969	P	0.000732422	P	0.000732422	P	0.000732422	P	0.000732422	P	0.000732422	P	0.000732422	P	0.000732422	P	0.000732422	P	0.000732422	P	0.000732422	P	0.000732422	P	0.00195313	P
Os.11524.1.S1_at	P	0.000244141	P	0.000244141	P	0.000244141	P	0.000244141	P	0.000244141	P	0.000244141	P	0.000244141	P	0.000244141	P	0.000244141	P	0.000244141	P	0.000244141	P	0.000244141	P	0.000244141	P	0.000244141	P	0.000244141	P	0.000244141	P	0.000244141	P	0.000244141	P	0.000244141	P	0.000244141	P	0.000244141	P	0.000244141	P	0.000244141	P	0.000244141	P
Os.11525.1.S1_s_at	P	0.000244141	P	0.000244141	P	0.000244141	P	0.000244141	P	0.000244141	P	0.000244141	P	0.000244141	P	0.000244141	P	0.000244141	P	0.000244141	P	0.000244141	P	0.000244141	P	0.00292969	P	0.000244141	P	0.000244141	P	0.000244141	P	0.000244141	P	0.000244141	P	0.000244141	P	0.000244141	P	0.000244141	P	0.000244141	P	0.000244141	P	0.000244141	P
Os.11526.1.S1_at	P	0.000244141	P	0.000244141	P	0.000244141	P	0.000244141	P	0.000244141	P	0.000244141	P	0.000244141	P	0.000244141	P	0.000244141	P	0.000244141	P	0.000244141	P	0.000244141	P	0.000244141	P	0.000244141	P	0.000244141	P	0.000244141	P	0.000244141	P	0.000244141	P	0.000244141	P	0.000244141	P	0.000244141	P	0.000244141	P	0.000244141	P	0.000244141	P
Os.11526.1.S2_at	A	0.0805664	P	0.00195313	P	0.0141602	A	0.171387	A	0.0952148	A	0.0952148	A	0.0805664	A	0.19458	A	0.0805664	A	0.067627	A	0.219482	P	0.0375977	P	0.0302734	A	0.246094	M	0.0561523	P	0.0012207	P	0.0012207	P	0.00415039	P	0.00415039	P	0.00292969	P	0.00292969	P	0.0375977	M	0.0461426	A	0.067627	P
Os.11527.1.S1_at	P	0.000244141	P	0.000244141	P	0.000244141	P	0.000244141	P	0.000244141	P	0.000244141	P	0.000244141	P	0.000244141	P	0.000244141	P	0.000244141	P	0.000244141	P	0.000244141	P	0.000244141	P	0.000244141	P	0.000244141	P	0.000244141	P	0.000244141	P	0.000244141	P	0.000244141	P	0.000244141	P	0.000244141	P	0.000244141	P	0.000244141	P	0.000244141	P
Os.11528.1.S1_at	P	0.000244141	P	0.000244141	P	0.000244141	P	0.000244141	P	0.000244141	P	0.000244141	P	0.000244141	P	0.000244141	P	0.000244141	P	0.000244141	P	0.000244141	P	0.000244141	P	0.000244141	P	0.000244141	P	0.000244141	P	0.000244141	P	0.000244141	P	0.000244141	P	0.000244141	P	0.000244141	P	0.000244141	P	0.000244141	P	0.000244141	P	0.000244141	P
Os.1153.1.S1_at	A	0.72583	A	0.870361	A	0.850342	A	0.696289	A	0.72583	A	0.72583	P	0.000244141	P	0.000244141	P	0.000244141	P	0.000244141	P	0.000244141	P	0.000244141	A	0.466064	A	0.303711	A	0.0952148	P	0.00292969	P	0.00195313	P	0.000732422	P	0.000244141	P	0.000244141	P	0.000244141	P	0.000244141	P	0.000244141	P	0.000244141	A
Os.11530.1.S1_at	P	0.000244141	P	0.000244141	P	0.000732422	P	0.000732422	P	0.000732422	P	0.000732422	P	0.000732422	P	0.000732422	P	0.000244141	P	0.000244141	P	0.000244141	P	0.000732422	P	0.000244141	P	0.000732422	P	0.000732422	P	0.000732422	P	0.000244141	P	0.000244141	P	0.000244141	P	0.000244141	P	0.000244141	P	0.000732422	P	0.000244141	P	0.000732422	P
Os.11532.1.S1_at	P	0.00415039	P	0.0141602	P	0.00195313	P	0.0185547	P	0.00805664	P	0.00805664	P	0.00585938	P	0.0012207	P	0.000244141	P	0.0302734	A	0.0805664	P	0.0012207	P	0.0012207	P	0.000244141	P	0.000732422	P	0.000244141	P	0.0012207	P	0.00292969	P	0.00195313	P	0.000244141	P	0.0012207	P	0.000244141	P	0.000244141	P	0.0012207	M
Os.11533.1.S1_at	P	0.000244141	P	0.000244141	P	0.000244141	P	0.000244141	P	0.000244141	P	0.000244141	P	0.000244141	P	0.000244141	P	0.000244141	P	0.000244141	P	0.000244141	P	0.000244141	P	0.000244141	P	0.000244141	P	0.000244141	P	0.000244141	P	0.000244141	P	0.000244141	P	0.000244141	P	0.000244141	P	0.000244141	P	0.000244141	P	0.000244141	P	0.000244141	P
Os.11534.1.S1_at	P	0.000244141	P	0.000244141	P	0.000244141	P	0.000244141	P	0.000244141	P	0.000244141	P	0.000244141	P	0.000244141	P	0.000244141	P	0.000244141	P	0.000244141	P	0.000244141	P	0.000244141	P	0.000244141	P	0.000244141	P	0.000244141	P	0.000244141	P	0.000244141	P	0.000244141	P	0.000244141	P	0.000244141	P	0.000244141	P	0.000244141	P	0.000244141	P
Os.11535.1.S1_at	P	0.000244141	P	0.000244141	P	0.000244141	P	0.000244141	P	0.000244141	P	0.000244141	P	0.000244141	P	0.000244141	P	0.000244141	P	0.000244141	P	0.000244141	P	0.000244141	P	0.000244141	P	0.000244141	P	0.000244141	P	0.000244141	P	0.000244141	P	0.000244141	P	0.000244141	P	0.000244141	P	0.000244141	P	0.000244141	P	0.000244141	P	0.000244141	P
Os.11538.1.S1_at	A	0.27417	A	0.27417	A	0.219482	A	0.466064	A	0.334473	A	0.334473	P	0.000244141	P	0.000244141	P	0.000244141	P	0.000244141	P	0.000244141	P	0.000244141	P	0.000244141	P	0.000244141	P	0.000244141	P	0.000244141	P	0.000244141	P	0.000244141	P	0.000244141	P	0.000244141	P	0.000244141	P	0.00415039	P	0.00415039	P	0.0012207	A
Os.11541.1.S1_at	P	0.000244141	P	0.000244141	P	0.000244141	P	0.000732422	P	0.000244141	P	0.000244141	P	0.000244141	P	0.000244141	P	0.000244141	P	0.000244141	P	0.000244141	P	0.000244141	P	0.000732422	P	0.000732422	P	0.000244141	P	0.000244141	P	0.000244141	P	0.000244141	P	0.000244141	P	0.000244141	P	0.000244141	P	0.000244141	P	0.000244141	P	0.000244141	P
Os.11543.1.S1_a_at	P	0.000244141	P	0.000244141	P	0.000244141	P	0.000244141	P	0.000244141	P	0.000244141	P	0.000244141	P	0.000244141	P	0.000244141	P	0.000244141	P	0.000244141	P	0.000244141	P	0.000244141	P	0.000244141	P	0.000244141	P	0.000244141	P	0.000244141	P	0.000244141	P	0.000244141	P	0.000244141	P	0.000244141	P	0.000244141	P	0.000244141	P	0.000244141	P
Os.11546.1.S1_at	P	0.000244141	P	0.000244141	P	0.000244141	P	0.000244141	P	0.000244141	P	0.000244141	P	0.000244141	P	0.000244141	P	0.000244141	P	0.000244141	P	0.000244141	P	0.000244141	A	0.696289	A	0.696289	A	0.533936	P	0.000244141	P	0.000244141	P	0.000244141	P	0.000244141	P	0.000244141	P	0.000244141	P	0.000244141	P	0.000244141	P	0.000244141	P
Os.11547.1.S1_s_at	P	0.000244141	P	0.000244141	P	0.000244141	A	0.0952148	P	0.00585938	P	0.00585938	P	0.000244141	P	0.000244141	P	0.000244141	P	0.000244141	P	0.000244141	P	0.000244141	P	0.000244141	P	0.000732422	P	0.000244141	P	0.000244141	P	0.000244141	P	0.000244141	P	0.000244141	P	0.000244141	P	0.000244141	P	0.000244141	P	0.000244141	P	0.000244141	P
Os.11548.1.S1_at	A	0.219482	A	0.334473	A	0.129639	A	0.246094	A	0.0952148	A	0.0952148	P	0.00585938	P	0.00805664	P	0.00805664	P	0.0107422	P	0.0375977	P	0.00585938	A	0.067627	A	0.0952148	M	0.0461426	P	0.000244141	P	0.000244141	P	0.000244141	P	0.000244141	P	0.000244141	P	0.000244141	P	0.000244141	P	0.000244141	P	0.000244141	P
Os.11549.1.S1_at	P	0.000244141	P	0.00195313	P	0.000244141	A	0.149658	P	0.00415039	P	0.00415039	P	0.000244141	P	0.000244141	P	0.000244141	P	0.000244141	P	0.000244141	P	0.000244141	A	0.888428	A	0.870361	A	0.5	P	0.0185547	M	0.0461426	A	0.246094	P	0.000244141	P	0.000244141	P	0.000244141	P	0.000244141	P	0.000244141	P	0.000244141	P
Os.11550.1.S1_at	A	0.149658	A	0.665527	A	0.80542	A	0.334473	A	0.665527	A	0.665527	A	0.432373	A	0.466064	A	0.567627	A	0.665527	A	0.870361	A	0.901123	A	0.432373	A	0.246094	A	0.5	P	0.0012207	A	0.219482	A	0.601074	A	0.904785	A	0.295166	A	0.665527	A	0.696289	A	0.633789	A	0.466064	P
Os.11551.1.S1_at	A	0.466064	M	0.0461426	A	0.5	A	0.533936	A	0.398926	A	0.398926	P	0.000244141	P	0.000244141	P	0.000244141	P	0.000244141	P	0.000244141	P	0.000244141	A	0.111572	A	0.366211	A	0.828613	A	0.828613	A	0.219482	A	0.129639	A	0.129639	A	0.303711	P	0.0239258	M	0.0461426	A	0.246094	A	0.171387	A
Os.11552.1.S2_at	P	0.0141602	P	0.00805664	P	0.00585938	P	0.00292969	P	0.000244141	P	0.000244141	P	0.000244141	P	0.000244141	P	0.000244141	P	0.000244141	P	0.000244141	P	0.000244141	P	0.000244141	P	0.000244141	P	0.000244141	P	0.000244141	P	0.000244141	P	0.000244141	P	0.000244141	P	0.000244141	P	0.000244141	P	0.000244141	P	0.000244141	P	0.000244141	P
Os.11553.1.S1_at	A	0.80542	A	0.780518	A	0.601074	A	0.850342	A	0.398926	A	0.398926	P	0.000244141	P	0.000244141	P	0.000244141	A	0.0805664	P	0.0239258	P	0.00585938	A	0.601074	A	0.665527	A	0.601074	A	0.72583	A	0.432373	A	0.601074	A	0.533936	A	0.111572	A	0.366211	A	0.398926	A	0.633789	A	0.884033	A
Os.11554.1.S1_at	A	0.219482	A	0.398926	A	0.19458	A	0.303711	A	0.111572	A	0.111572	P	0.000244141	P	0.000244141	P	0.000244141	P	0.00292969	P	0.0375977	P	0.000732422	A	0.303711	A	0.870361	A	0.466064	A	0.567627	A	0.171387	A	0.601074	A	0.780518	P	0.0141602	A	0.266846	A	0.067627	P	0.0302734	A	0.398926	A
Os.11555.1.S1_at	A	0.80542	A	0.19458	A	0.149658	A	0.850342	A	0.696289	A	0.696289	P	0.00292969	P	0.0141602	P	0.00415039	A	0.366211	A	0.334473	A	0.32666	A	0.919434	A	0.985107	A	0.80542	A	0.962402	A	0.943848	A	0.989258	A	0.870361	A	0.919434	A	0.981445	A	0.904785	A	0.72583	A	0.998047	A
[truncated: 36,754 more rows]
[truncated: 35 more columns]

## Sheet: Details of Figure 1
Probe set IDs for the transcriptomes of the following stages (66% present call is called as expressed)
[truncated: 22,116 more rows]
