# Supplementary material for: Analysis of anther transcriptomes to identify genes contributing to meiosis and male gametophyte development in rice
Source: BMC Plant Biol. 2011 May 9;11:78. doi: 10.1186/1471-2229-11-78 (PMC3112077; doi:10.1186/1471-2229-11-78)
Supplement: Additional File 6 — Raw and log2 transformed expression values, probe set IDs, Locus IDs, functional categories, putative functions and cluster categorization of 11,915 genes differentially expressed in anthers. [file 1471-2229-11-78-S6.XLSX]

## Sheet: Legend of Additional file 6
Additional file 6
The following coloums are shown in the additional file
Color coding	Coloumn contents
	Probe set ids, their correspnding locus IDs, functional category, putative functions and their affiliated clusters
Expression Values	GC_RMA Normalized averages of the three replicates for each stage
	GC-RMA normalizes Log transformed samples averages
Differential expression Analysis	Comparison of PMA with SAM - corrected pvalue, fold changes and regulation shown
	ANOVA applied on the four anther stages and pvalue greater than 0.005 selected
	On those with ANOVA pvalue greater than 0.005 differential expression checked between 4 anther stages
Blue indicates genes shown in figure 6
AS	1000 Anther specific genes with GC-RMA normalized signal value ≥10 in non anther stages, with maximum anther value more than 2 fold to the maximum of the non anther stages

## Sheet: Additional file 6
					Expression Values																													Differential Expression Analysis
					Averages of GC-RMA Normalized Signal Values for Three Biological Replicates														GC-RMA Normalized Log Transformed Sample Averages															([PMA] Vs [SAM])			Differential expression analysis after ANOVA on PMA, MA, SCP, TPA
					Vegetative Stages				Shoot Apical Meristem	Anther Development				Seed development					Vegetative Stages				Shoot Apical Meristem	Anther Development				Seed development					Anther Specific (AS)				ANOVA on four anther stages (PMA,MA,SCP,TPA)	([MA] Vs [PMA])			([SCP] Vs [MA])			(TPA] Vs [SCP])			([MA] Vs [TPA])
Probe Set ID	Locus ID	Cluster No.	Functional category	Putative Function	LM	LY	Root	SDL	SAM	PMA	MA	SCP	TPA	S1	S2	S3	S4	S5	LM	LY	Root	SDL	SAM	PMA	MA	SCP	TPA	S1	S2	S3	S4	S5		correctedPvalue	Fold Change	regulation	correctedPvalue	correctedPvalue	Fold Change	regulation	correctedPvalue	Fold Change	regulation	correctedPvalue	Fold Change	regulation	correctedPvalue	Fold Change	regulation
Os.1.1.S1_s_at	LOC_Os07g05400	Group 4a	Energy Metabolism	ferredoxin--NADP reductase, chloroplast precursor, putative, expressed	651.24	1353.53	722.58	1209.21	832.38	356.02	648.53	480.9	1008.56	1730.31	1059.17	839.48	596.65	759.38	9.33	10.4	9.5	10.24	9.7	8.45	9.34	8.9	9.98	10.76	10.04	9.69	9.22	9.52		0.0277694	2.37167	down	0.000208202	0.027876	1.85051	up	0.0225493	1.35414	down	0.001867	2.10382	up	0.00104814	1.55362	down
Os.10.1.S1_s_at	LOC_Os03g46650	Group 2b	Signal transduction	WD domain, G-beta repeat domain containing protein, expressed	1649.27	1842.47	1475.28	1486.59	2382.32	1819.8	1348.43	1509.38	339.81	1274.2	1686.39	1500.54	1496.75	2041.35	10.69	10.85	10.52	10.54	11.21	10.83	10.39	10.55	8.4	10.31	10.7	10.55	10.54	10.99		0.081782	1.30579	down	1.25731e-06	0.024569	1.35153	down	0.303239	1.11706	up	0.000566726	4.43975	down	0.000340941	3.97451	up
Os.10001.1.S1_at	LOC_Os02g22060	Group 5b	others	expressed protein	464.76	359.87	124.22	256.91	167.63	193.71	180.56	226.24	112.21	173.91	230.87	167.24	87.61	124.86	8.85	8.49	6.95	8	7.36	7.59	7.49	7.82	6.81	7.44	7.85	7.37	6.32	6.9		0.42113	1.17205	up	0.000291867	0.602422	1.07402	down	0.0577603	1.25648	up	0.00136311	2.01823	down	0.00725966	1.60626	up
Os.10004.1.S1_s_at	LOC_Os02g10300	Group 10a	Cell structure	polygalacturonase, putative, expressed	6.56	8.13	7.63	6.42	6.63	6.35	7.94	6.49	11641.3	6.48	6.44	6.47	6.63	6.94	2.71	2.98	2.9	2.68	2.73	2.67	2.96	2.7	13.5	2.69	2.69	2.69	2.73	2.79	AS	0.12981	1.0443	down	6.74537e-10	0.326818	1.22705	up	0.292753	1.20138	down	8.03687e-06	1781.66	up	2.46375e-05	1483.01	down
Os.10006.1.S1_at	LOC_Os01g47400	Group 4a	Carbohydrate Metabolism	OsMan01 - Endo-Beta-Mannanase, expressed	20.83	9.19	551.58	1246.71	754.15	170.75	153.92	686.2	768.79	748.02	517.83	309.08	63.81	11.08	4.1	3.2	9.1	10.28	9.56	7.36	7.26	9.38	9.54	9.52	8.76	8.21	5.59	3.44		0.0177283	4.57572	down	0.000395837	0.843712	1.07256	down	0.00425327	4.33544	up	0.686781	1.1192	up	0.00249447	4.85224	down
Os.10007.1.A1_a_at	LOC_Os06g14470	Group 2b	RNA metabolism	RNA recognition motif containing protein, putative, expressed	1154.18	1384.71	820.46	781.65	1311.89	710.61	973.3	997.3	469.94	615.83	766.92	960.3	938.92	1344.3	10.17	10.43	9.68	9.61	10.36	9.45	9.92	9.96	8.87	9.26	9.57	9.9	9.87	10.39		0.041894	1.87163	down	0.000725416	0.118342	1.38644	up	0.693461	1.02552	up	0.00160262	2.12921	down	0.00181198	2.07623	up
Os.10010.1.S1_at	LOC_Os11g37690	Group 2c	Vesicular trafficking	TBC domain containing protein, expressed	505.23	1240.29	587.69	458.03	220.89	423.23	335.6	526.78	89.05	440.53	130.85	138.67	51.72	124.08	8.98	10.26	9.19	8.83	7.79	8.72	8.38	9.04	6.46	8.78	7.03	7.1	5.67	6.94		0.00354994	1.91557	up	2.6051e-06	0.0999585	1.26833	down	0.0167388	1.57644	up	0.000431167	5.95097	down	0.0011242	3.77494	up
Os.10011.1.S1_at	LOC_Os06g49520	Group 3c	Amino acid Metabolism	arogenate dehydrogenase 1, chloroplast precursor, putative, expressed	63.67	36.25	48.19	83.27	55.45	117.99	149.21	15.7	17.97	147.48	167.13	185.43	162.52	65.09	5.92	5.14	5.57	6.37	5.79	6.88	7.22	3.97	3.89	7.15	7.34	7.43	7.31	6		0.00590692	2.12635	up	0.000513161	0.0220645	1.26639	up	0.000200147	9.54415	down	0.920684	1.05432	down	0.0118064	10.0626	up
Os.10016.1.S1_a_at	LOC_Os01g55730	Group 3b	others	AGAP003732-PA, putative, expressed	211.05	250.43	137.51	159.28	303.14	236.43	133.26	82.88	30.06	155.88	172.14	124.28	114.68	174.17	7.72	7.97	7.1	7.3	8.23	7.87	7.06	6.36	4.84	7.28	7.42	6.89	6.74	7.39		0.263269	1.2835	down	9.10479e-05	0.0219983	1.76097	down	0.0180393	1.61652	down	0.0144927	2.87433	down	0.0045367	4.64641	up
Os.10020.1.S1_at	LOC_Os04g53470	Group 2c	others	expressed protein	606.38	734.97	432.8	368.45	731.92	548.18	599.92	487.11	179.2	527.85	930.73	821.5	806.47	619.76	9.24	9.49	8.76	8.52	9.52	9.1	9.23	8.93	7.47	9.04	9.84	9.68	9.65	9.27		0.0131937	1.33631	down	4.20189e-06	0.108366	1.09521	up	0.0062055	1.23215	down	0.00151148	2.73835	down	0.000671599	3.37406	up
Os.10021.1.S1_at	LOC_Os12g29760	Group 3b	Energy Metabolism	oxidoreductase, aldo/keto reductase family protein, putative, expressed	62.89	151.56	313.28	181.76	242.37	116.64	142.38	75.21	16.02	369.52	336.08	203.55	168.61	100.67	5.95	7.24	8.29	7.51	7.92	6.85	7.15	6.21	4	8.53	8.37	7.67	7.37	6.64		0.0311859	2.10577	down	5.31288e-06	0.258292	1.23746	up	0.0162558	1.92538	down	0.0013262	4.6238	down	2.06135e-05	8.90255	up
Os.10023.1.S1_at	LOC_Os02g32340	Group 2b	Cell Structure	Spc97 / Spc98 family protein, putative, expressed	647.12	639.53	343.14	515.18	1726.33	1381.95	763.02	552.3	275.91	375.16	413.83	465.05	428.32	545.55	9.33	9.32	8.41	9.01	10.74	10.43	9.57	9.11	8.09	8.55	8.69	8.86	8.74	9.09		0.185154	1.24275	down	1.03955e-05	0.00534308	1.81389	down	0.0117647	1.37824	down	0.00718789	2.03096	down	0.00318789	2.79915	up
Os.10025.1.S1_a_at	LOC_Os12g43130	Group 5a	Secondary Metabolism	phytoene synthase, chloroplast precursor, putative, expressed	695.73	15.8	75.34	1490.48	33.48	47.35	65.67	27.4	331.81	294.3	87.89	89.38	41.02	26.59	9.38	3.95	6.23	10.54	5.06	5.38	6.03	4.6	8.32	8.2	6.4	6.36	5.29	4.49		0.621401	1.25058	up	0.00240772	0.411463	1.56505	up	0.0843525	2.68533	down	0.00630128	13.1088	up	0.00398517	4.88165	down
Os.10032.1.S1_at	LOC_Os05g43820	Group 3c	Vesicular trafficking	ras-related protein, putative, expressed	8.27	8.01	74.57	101.41	1292.28	73.37	28.31	28.64	10.94	12.41	21.02	74.53	128.11	111.36	3.04	3	6.21	6.63	10.32	6.18	4.82	4.81	3.43	3.63	4.37	6.21	6.97	6.76		0.00355477	17.6921	down	9.99031e-05	0.00830541	2.56337	down	0.967019	1.00779	down	0.0111846	2.60304	down	0.00400178	2.62331	up
Os.10033.1.S1_at	LOC_Os05g13950	Group 2b	Translation	eukaryotic translation initiation factor 3 subunit E-interacting protein, putative, expressed	1474.22	1569.06	1570.16	1285.84	2282.84	2487.38	1952.42	730.45	813.18	1550.47	1651.51	962.14	913.84	1077.41	10.52	10.61	10.61	10.33	11.16	11.27	10.93	9.51	9.67	10.6	10.68	9.91	9.79	10.07		0.528802	1.08066	up	3.0158e-06	0.136664	1.26393	down	0.000343833	2.67507	down	0.0584367	1.11431	up	5.93798e-05	2.40066	up
Os.10034.1.S1_at	LOC_Os07g43170	Group 4b	Nucleotide metabolism	adenylate kinase, putative, expressed	1900.47	3388.06	2157.29	1665.11	260.23	492.35	1999.11	979.12	4594.11	1142.64	692.68	651.96	583.35	167.48	10.87	11.54	11.07	10.69	7.99	8.94	10.96	9.93	12.15	10.15	9.42	9.34	9.17	7.38		0.0772785	1.93589	up	9.2537e-07	0.000885346	4.05958	up	0.00204725	2.04115	down	0.000859272	4.65082	up	0.0040349	2.27854	down
Os.10037.1.S1_at	LOC_Os07g46660	Group 2b	Folding, Sorting and Degradation	ubiquitin carboxyl-terminal hydrolase domain containing protein, expressed	2489.67	3532.53	1650.65	1507.28	2448.14	2546.3	2421.52	2593.02	692.65	2788.77	1719.37	1321.38	1205.77	1843.02	11.28	11.79	10.69	10.56	11.24	11.3	11.24	11.33	9.43	11.41	10.74	10.36	10.23	10.84		0.852557	1.03907	up	2.99491e-05	0.864478	1.04144	down	0.592295	1.06773	up	0.000626319	3.72197	down	0.000247446	3.48588	up
Os.10039.1.S1_at	LOC_Os12g06890	Group 2b	Transporter	OsNucAP3 - Putative Nucleoporin Autopeptidase homologue, expressed	656.49	802.96	863.61	689.2	1895.55	1903.32	1505.47	1416.59	672.28	746.78	1091.01	1102.62	909.8	818.39	9.36	9.65	9.75	9.43	10.89	10.89	10.55	10.47	9.39	9.54	10.08	10.11	9.82	9.68		0.901104	1.00427	up	1.11391e-06	0.0315338	1.267	down	0.34831	1.06023	down	0.000315547	2.10988	down	0.000697017	2.23696	up
Os.10042.1.S1_at	LOC_Os09g26400	Group 4b	Protein - Protein Interaction	zinc finger, C3HC4 type domain containing protein, expressed	2061.33	2232.14	1530.47	1004.16	867.14	1550.58	1538.1	2573.19	3411.89	2033.36	3352.29	2637.28	2412.49	2551.41	10.99	11.12	10.58	9.97	9.75	10.6	10.59	11.3	11.74	10.99	11.69	11.36	11.23	11.32		0.018752	1.7937	up	0.000690624	0.928508	1.00774	down	0.0480996	1.63693	up	0.124224	1.35536	up	0.000223658	2.21864	down
Os.10043.1.S1_at	LOC_Os11g38920	Group 3a	Stress	HVA22, putative, expressed	21.81	15.04	98.38	107.37	1269.67	632.26	519.48	220.56	49.21	168.87	265.8	293.03	124.5	56.7	4.4	3.91	6.62	6.74	10.31	9.3	9.02	7.78	5.41	7.4	8.05	8.17	6.94	5.78		0.00954548	2.00887	down	0.000123892	0.0528558	1.21494	down	0.000728152	2.35913	down	0.0150337	5.16164	down	0.00472398	12.177	up
Os.10044.1.S2_at	LOC_Os04g54410	Group 4a	others	expressed protein	191.92	245.91	552.94	381.18	733.15	816.94	999.14	403.28	1508.49	440.63	326.1	263.29	85.14	135.82	7.58	7.93	9.11	8.57	9.52	9.67	9.96	8.65	10.55	8.78	8.31	8.02	6.06	7.04		0.21323	1.11585	up	5.63933e-06	0.0200401	1.2226	up	0.00166208	2.48758	down	0.000805271	3.74289	up	0.00771647	1.50463	down
Os.10048.1.S1_at	LOC_Os02g27960	Group 2b	others	expressed protein	573.16	594.09	628.59	492.18	793.32	1235.47	676.65	489.26	243.44	530.48	672.31	481.89	379.49	522.69	9.15	9.21	9.29	8.94	9.61	10.26	9.4	8.93	7.89	9.05	9.36	8.91	8.41	9.03		0.135112	1.57462	up	6.50165e-05	0.00978384	1.81799	down	0.0283565	1.38867	down	0.0172431	2.04537	down	0.00499315	2.84034	up
Os.1005.1.S1_at	LOC_Os01g01710	Group 3b	Lipid Metabolism	1-deoxy-D-xylulose 5-phosphate reductoisomerase, chloroplast precursor, putative, expressed	2669.5	1642.48	232.83	1907.91	314.14	207.08	82.03	199.16	20.91	824.92	579.06	248.48	139.92	323.68	11.34	10.68	7.86	10.89	8.27	7.68	6.36	7.51	3.97	9.65	9.16	7.91	7.04	8.07		0.167789	1.50407	down	0.00357985	0.00484608	2.50868	down	0.0690919	2.23189	up	0.0217745	11.661	down	0.0484786	5.2247	up
Os.10050.1.S1_at	LOC_Os01g62660	Group 5b	Transcription Factor	MYB family transcription factor, putative, expressed	13.8	31.07	82.93	10.59	98.26	240.9	67.48	50.54	2869.58	132.48	48.81	36.6	24.11	24.15	3.71	4.57	6.37	3.29	6.62	7.85	6.07	5.47	11.48	7.03	5.6	5.19	4.23	4.53		0.0783035	2.34934	up	2.97447e-05	0.0175874	3.42296	down	0.391488	1.52212	down	0.00164268	64.4562	up	3.85261e-05	42.3463	down
Os.10051.1.S1_at	LOC_Os09g36990	Group 2c	others	expressed protein	163.53	530.29	292.24	437.48	605.19	630.23	870.82	465.04	74.47	762.84	1401.21	1363.84	1047.95	845.22	7.35	9.05	8.18	8.77	9.23	9.28	9.77	8.86	6.15	9.57	10.45	10.41	10.03	9.7		0.846908	1.03403	up	1.73683e-05	0.0941032	1.39823	up	0.00115855	1.87402	down	0.00270239	6.52125	down	0.0010354	12.2209	up
Os.10056.1.S1_at	LOC_Os08g38086	Group 3a	Stress	heat shock protein, putative, expressed	488.65	1153.35	240.79	671.71	716.25	347.49	721.14	624.82	25.97	638.71	513.62	572.53	220.66	391.38	8.92	10.17	7.89	9.39	9.47	8.44	9.49	9.28	4.6	9.31	8.97	9.16	7.71	8.58		0.0190516	2.04557	down	4.12776e-06	0.00120042	2.07487	up	0.141179	1.15818	down	0.00120406	25.6151	down	0.00078025	29.667	up
Os.10058.1.S1_at	LOC_Os05g31620	Group 4b	Signal Transduction	OsCML15 - Calmodulin-related calcium sensor protein, expressed	14179.4	3004.51	489.01	1253.85	152.51	3044.02	975.35	3582.69	13426.5	12581.6	4392.4	3332.71	4202.68	4383.84	13.76	11.39	8.9	10.25	6.86	11.51	9.93	11.79	13.67	13.61	12.1	11.68	12.03	12.1		0.0331154	25.2191	up	5.2002e-05	0.019268	2.99962	down	0.00175916	3.63645	up	0.00522911	3.67496	up	0.000482175	13.3638	down
Os.10060.1.S1_at	LOC_Os09g28110	Group 2c	others	hydroxyproline-rich glycoprotein family protein, putative, expressed	258.12	320.27	429.61	235.96	305.99	316.16	272.66	704.7	132.96	186.23	341.92	451.91	310.31	206.65	8	8.31	8.74	7.86	8.24	8.29	8.09	9.46	7.04	7.49	8.39	8.81	8.22	7.68		0.848567	1.03428	up	1.03033e-05	0.365078	1.15047	down	0.000431189	2.58417	up	0.000485586	5.34071	down	0.00365218	2.0667	up
Os.10068.1.S1_at	LOC_Os11g39130	Group 2b	Protein - Protein Interaction	zinc finger, C3HC4 type family protein, expressed	830.14	1087.88	1295.49	1082.62	452.68	856.34	919.51	2085.02	651.83	1164.33	758.25	709.56	507.75	351.27	9.7	10.05	10.34	10.08	8.82	9.74	9.84	11.01	9.33	10.18	9.56	9.47	8.99	8.46		0.0101383	1.89193	up	0.000161698	0.380012	1.07463	up	0.0047072	2.24866	up	0.00334249	3.21332	down	0.0473411	1.42899	up
Os.10071.1.S1_at	LOC_Os12g44300	Group 10a	Transporter	CHX28, putative, expressed	5.5	5.58	5.35	5.38	5.41	5.36	5.67	5.28	1696.55	5.35	5.31	5.33	5.78	5.67	2.46	2.48	2.42	2.43	2.44	2.42	2.5	2.4	10.73	2.42	2.41	2.42	2.53	2.5	AS	0.252552	1.01002	down	1.50144e-13	0.279095	1.05699	up	0.129104	1.07265	down	7.41337e-08	321.462	up	1.10445e-06	299.69	down
Os.10075.1.S1_at	LOC_Os07g30090	Group 10a	Cell structure	actin-depolymerizing factor, putative, expressed	5.15	5.25	276.09	5.73	5.11	5.02	7.13	4.99	21441.7	6.45	5.17	5.34	5.4	5.36	2.36	2.39	7.94	2.52	2.35	2.33	2.76	2.32	14.38	2.64	2.37	2.41	2.43	2.42		0.197699	1.01674	down	2.97905e-09	0.378615	1.34965	up	0.273773	1.35974	down	1.62926e-06	4287.55	up	4.57604e-05	3153.21	down
Os.10077.2.S1_at	LOC_Os02g26370	Group 2b	others	wiskott-Aldrich syndrome protein family member 2, putative, expressed	1393.92	719.17	1997.02	1120.08	2577.22	1265.49	863.85	1147.86	565.98	1300.33	1854.74	1316.76	857.43	888.79	10.44	9.45	10.96	10.12	11.33	10.3	9.75	10.16	9.14	10.34	10.83	10.36	9.72	9.78		0.00354994	2.03621	down	6.84527e-06	0.00314948	1.46477	down	0.0167975	1.32565	up	0.00125866	2.02442	down	0.00107367	1.52711	up
Os.10079.1.S1_at	LOC_Os03g13820	Group 7a	Signal Transduction	protein kinase family protein, putative, expressed	58.85	31	628.93	260.43	27.23	129.88	310.19	940.05	106.92	265.8	210.93	172.04	179.05	95.91	5.87	4.93	9.29	8.01	4.71	6.77	8.28	9.86	6.67	8.05	7.71	7.43	7.48	6.57		0.12484	4.16134	up	0.00145948	0.122027	2.83754	up	0.00277494	2.99369	up	0.00254698	9.14376	down	0.0119877	3.05434	up
Os.10080.1.S1_at	LOC_Os02g03070	Group 2b	Lipid Metabolism	SSE1, putative, expressed	1276.47	1703.95	683.06	736.64	814.26	1045.72	1116.78	1345.14	550.02	805.29	1052.16	939.34	883.16	1269.55	10.31	10.73	9.41	9.52	9.66	10.03	10.12	10.39	9.08	9.65	10.04	9.87	9.78	10.3		0.086555	1.28859	up	0.000171609	0.118592	1.06826	up	0.0293629	1.20228	up	0.00388549	2.47401	down	0.00618758	2.05776	up
Os.10081.1.S1_at	LOC_Os05g44130	Group 4b	Catalytic Activity	gamma-glutamyl hydrolase precursor, putative, expressed	439.66	538.71	1392.89	1312.96	1124.8	1188.01	1178.05	2971.51	5040.93	1570.92	2598.56	2969.83	2005.5	508.81	8.78	9.07	10.44	10.35	10.11	10.21	10.2	11.53	12.28	10.62	11.34	11.52	10.95	8.98		0.694452	1.0758	up	9.33476e-06	0.932456	1.00951	down	0.00233302	2.51538	up	0.0200351	1.68472	up	0.000855417	4.2377	down
Os.10083.1.S1_at	LOC_Os04g50216	Group 4a	Vesicular trafficking	SNARE associated Golgi protein, putative, expressed	841.58	3609.7	749.39	659.78	145.79	391.22	1112.84	687.84	4862.91	748.25	644.18	1278.07	2594.93	3483.57	9.71	11.77	9.55	9.37	7.19	8.61	10.12	9.42	12.2	9.51	9.33	10.31	11.31	11.76		0.00505218	2.67475	up	4.12455e-06	0.00148647	2.8539	up	0.00127799	1.61901	down	0.00146042	6.86134	up	0.00265751	4.23798	down
Os.10087.1.S1_at	LOC_Os04g51280	Group 3a	RNA Metabolism	DAG protein, chloroplast precursor, putative, expressed	2955.93	1773.54	159.6	1486.1	1028.49	1496.9	306.97	297.16	26.02	849.12	1723.38	591.85	475.94	1076.43	11.48	10.79	7.31	10.53	10	10.53	8.26	8.18	4.61	9.72	10.73	9.19	8.89	10.06		0.178366	1.44573	up	7.46735e-06	0.00286778	4.82204	down	0.785656	1.05821	down	0.00296217	11.8425	down	0.00158848	12.5319	up
Os.10088.1.S1_a_at	LOC_Os01g71010	Group 2c	Lipid Metabolism	lipase precursor, putative, expressed	440.37	564.95	645.88	685.2	217.21	413.49	810.51	316.22	284.25	358.36	442.19	495.82	789.66	829.92	8.77	9.13	9.33	9.42	7.73	8.69	9.66	8.3	8.14	8.48	8.77	8.95	9.61	9.69		0.0688611	1.93564	up	7.46363e-05	0.00641549	1.96229	up	0.000931705	2.55987	down	0.362283	1.12244	down	0.00185939	2.87329	up
Os.10093.3.S1_x_at	LOC_Os07g13460	Group 2b	others	expressed protein	466.37	650.99	349.8	422.71	1200.96	956.68	782.38	615.1	191.27	406.52	561.19	279.08	316.66	488.96	8.86	9.34	8.44	8.71	10.23	9.87	9.61	9.26	7.58	8.64	9.12	8.1	8.29	8.92		0.316771	1.28342	down	3.16841e-05	0.486582	1.19624	down	0.0214437	1.27074	down	0.000353622	3.22206	down	0.000196504	4.09439	up
Os.10094.1.S1_at	LOC_Os07g47580	Group 2a	Translation	ribosomal protein, putative, expressed	4626.15	8115.66	5338.72	5642.93	10319.4	10066.3	9494.84	4993.24	2343.45	5230.68	9955.63	10348.2	7901.58	8352.16	12.17	12.98	12.38	12.46	13.33	13.3	13.21	12.28	11.19	12.35	13.27	13.34	12.94	13.02		0.700816	1.02324	down	2.23771e-06	0.174785	1.06067	down	0.00347277	1.90923	down	0.00401172	2.13461	down	0.000364127	4.07546	up
Os.10097.1.S1_at	LOC_Os04g17100	Group 4b	Stress	heavy metal-associated domain containing protein, expressed	9193.77	4337.5	801.25	1081.3	451.44	5415.51	2385.31	5143.4	1484.91	5366.65	4517.52	3263.77	4838.97	4669.23	13.15	11.98	9.61	10.07	8.79	12.4	11.22	12.32	10.43	12.39	12.13	11.67	12.24	12.19		0.00510267	12.1908	up	0.00190535	0.00290204	2.26232	down	0.00503379	2.13768	up	0.0164856	3.70203	down	0.142498	1.7318	up
Os.10099.1.S1_at	LOC_Os03g13870	Group 6a	others	expressed protein	491.34	642.25	955.44	402.55	26.88	19.3	30.72	68.86	3988.37	6296.89	2474.7	1403.57	678.59	26.97	8.76	9.18	9.9	8.65	4.72	4.06	4.94	6.07	11.86	12.62	11.27	10.45	9.37	4.6		0.437172	1.57195	down	1.00532e-05	0.324308	1.83409	up	0.0186895	2.18723	up	0.000876091	55.4873	up	0.000252791	121.364	down
Os.10101.1.S1_at	LOC_Os05g36990	Group 3b	others	ATOFP18/OFP18, putative, expressed	13.98	12.22	13.19	300.06	431.58	144.5	83.99	280.5	23.78	30.05	64.33	60.03	17.5	13.41	3.8	3.6	3.72	8.2	8.71	6.97	6.39	8.1	4.33	4.89	5.96	5.66	4.04	3.74		0.139953	3.33469	down	0.00265126	0.481205	1.4942	down	0.00456615	3.27541	up	0.00577803	13.6989	down	0.0271854	4.18234	up
Os.10102.1.S1_at	AK111023	Group 3a	others		5.69	6.59	5.52	486.45	120.42	1216.58	763.19	288.51	8.38	68.35	29.23	14.13	8.97	6	2.51	2.71	2.46	8.92	6.8	10.24	9.57	8.17	3.03	6.07	4.86	3.8	3.02	2.58		0.0177527	10.8267	up	7.33923e-08	0.0323368	1.59092	down	0.00196	2.64164	down	0.000314961	35.2903	down	0.00011711	93.2241	up
Os.10104.1.S1_at	LOC_Os04g40980	Group 3a	others	Divergent PAP2 family domain containing protein, expressed	253.94	301.56	168.94	180.18	387.59	710.49	766.21	267.46	15.8	44.68	66.61	373.08	701.71	766.92	7.99	8.23	7.39	7.48	8.59	9.47	9.58	8.06	3.87	5.42	6.01	8.54	9.45	9.58		0.0294993	1.83701	up	1.89666e-06	0.453807	1.08153	up	0.000317238	2.86529	down	0.00162561	18.3005	down	0.000561129	52.4363	up
Os.10105.1.S1_at	LOC_Os01g13160	Group 4a	others	expressed protein	618.1	880.75	886.4	548.54	343.76	464.4	645.31	827.5	1196.09	564.05	573.04	662.32	502.33	758.41	9.27	9.78	9.79	9.09	8.42	8.86	9.33	9.69	10.22	9.14	9.15	9.37	8.97	9.56		0.112052	1.35767	up	2.50334e-05	0.00934132	1.39108	up	0.0050184	1.2822	up	0.01541	1.43734	up	0.00354805	1.84295	down
Os.10110.1.S1_at	AK105068	Group 2b	others		522.13	1330.01	1156.98	1482.67	683.07	1406.24	1505.19	2020.65	800.65	1848	2347.39	1811.87	809.45	440.76	9.01	10.38	10.17	10.53	9.4	10.45	10.55	10.98	9.63	10.85	11.19	10.81	9.65	8.78		0.0331841	2.07385	up	0.000253059	0.485382	1.07381	up	0.00560794	1.34191	up	0.00310115	2.553	down	0.00818393	1.90252	up
Os.10111.1.S1_at	LOC_Os03g22740	Group 2a	Transporter	nucleolar protein NOP5-1, putative	2511.24	5260.86	3466.89	2501.02	8698.08	5492.35	3490.63	1463.78	238.83	3338.73	3484.8	2080.27	2397.4	4943.18	11.27	12.36	11.76	11.29	13.07	12.42	11.77	10.51	7.84	11.69	11.74	11.02	11.2	12.27		0.102781	1.56806	down	2.28397e-06	0.00767959	1.56877	down	0.00131583	2.39485	down	0.00265879	6.37368	down	0.000694924	15.264	up
Os.10112.1.S1_at	LOC_Os08g41810	Group 2a	Translation	ribosomal protein L22, putative, expressed	1893.53	1015.23	3981.78	1974.04	5357.45	5432.88	4075.92	1557.4	1315.6	2126.05	4289.14	2435.9	2145.7	2362.83	10.89	9.98	11.95	10.94	12.35	12.41	11.99	10.6	10.32	11.05	12.05	11.24	10.98	11.2		0.855557	1.03766	up	3.36096e-05	0.00123625	1.33296	down	0.000169237	2.61838	down	0.339122	1.21873	down	0.00495054	3.19111	up
Os.10116.1.S1_at	AK063815	Group 2a	others		5960.49	7800.28	4963.7	4262.68	5234.89	7107.68	8686.32	3939.78	3727.91	4907.37	7245.03	6404.67	5572.16	5297.26	12.54	12.93	12.28	12.06	12.35	12.79	13.08	11.94	11.86	12.26	12.81	12.64	12.43	12.37		0.040252	1.35883	up	3.06953e-06	0.0188643	1.22348	up	0.000374288	2.20705	down	0.424278	1.05841	down	0.000384857	2.33597	up
Os.10118.1.S1_at	LOC_Os09g38030	Group 2a	Carbohydrate Metabolism	UTP--glucose-1-phosphate uridylyltransferase, putative, expressed	4385.06	4918.93	9284.79	5889.7	9412.23	9699.51	10735.5	3008.63	2270.23	5078.1	7504.18	12003.8	12192.1	12051.2	12.08	12.26	13.18	12.52	13.19	13.24	13.39	11.55	11.01	12.31	12.87	13.54	13.57	13.56		0.766957	1.03194	up	0.000705859	0.211464	1.10975	up	5.76057e-05	3.56901	down	0.335003	1.4575	down	0.0110477	5.20182	up
Os.10120.1.S1_at	LOC_Os06g36160	Group 2a	Translation	40S ribosomal protein S24, putative, expressed	3728.13	4895.11	6970.28	4918.64	10718.5	6876.56	7829.13	3187.63	1149.23	5015.33	3676.42	2742.68	2981.29	3962.28	11.85	12.26	12.77	12.26	13.37	12.74	12.93	11.64	10.15	12.29	11.84	11.41	11.53	11.95		0.119167	1.55422	down	2.12569e-06	0.32309	1.14651	up	0.000343833	2.45753	down	0.00201016	2.80151	down	0.00027062	6.8848	up
Os.10120.1.S2_a_at	LOC_Os11g02424	Group 10a	Lipid Metabolism	LTPL9 - Protease inhibitor/seed storage/LTP family protein precursor, expressed	4130.18	2539.99	132.19	7828.42	11.37	12.01	61.69	22.63	9724.11	6777.06	4520.45	4632.12	2413.23	1572.63	12.01	11.31	7	12.93	3.51	3.45	5.93	4.36	13.24	12.72	12.14	12.18	11.18	10.61		0.92346	1.03924	down	1.80445e-06	0.0222454	5.56866	up	0.0577055	2.97028	down	0.000414217	473.353	up	3.62475e-05	159.363	down
Os.10120.3.S1_at	LOC_Os02g13530	Group 2a	Translation	40S ribosomal protein S24, putative, expressed	3893.19	5237.83	5461.81	2606.91	6223.42	9136.39	7505.36	1844.57	1058.83	3783.02	5104.32	1568.14	1815.57	2699.45	11.92	12.35	12.41	11.35	12.6	13.16	12.87	10.83	10.01	11.88	12.28	10.61	10.81	11.39		0.0262411	1.47215	up	5.23156e-06	0.0064224	1.21719	down	0.00133037	4.11564	down	0.0489471	1.77023	down	0.000854188	7.28564	up
Os.10121.1.S1_at	LOC_Os01g62070	Group 6b	Transporter	cation efflux family protein, putative, expressed	1558.37	1006.22	717.11	517.88	88.58	342.57	269.05	2183.35	234.3	461.97	309	321.89	263.63	107.71	10.6	9.96	9.48	9.01	6.46	8.41	8.07	11.07	7.86	8.85	8.22	8.33	8.04	6.71		0.00975664	3.85936	up	4.00447e-06	0.146647	1.26235	down	0.000630084	8.01971	up	0.000710548	9.30706	down	0.245453	1.16052	up
Os.10122.1.S1_at	LOC_Os01g32330	Group 10a	Stress	heavy metal-associated domain containing protein, expressed	3731.86	3599.3	1694.58	3328.11	12.98	15.78	13.8	19.02	1304.13	1953.71	974.39	338.86	298.55	358.17	11.86	11.8	10.71	11.7	3.69	3.9	3.76	4.21	10.25	10.93	9.84	8.4	8.19	8.26		0.634555	1.15581	up	5.23156e-06	0.837012	1.10379	down	0.248303	1.36846	up	0.000782301	65.7537	up	0.000410124	89.9815	down
Os.10125.1.S1_a_at	LOC_Os02g48560	Group 2a	Lipid Metabolism	fatty acid desaturase, putative, expressed	5619.68	7786.58	4353.25	8146.85	7901.6	7705.66	3850.54	5595.59	8326.69	9000.65	7672.15	8727.12	6647.17	4008.34	12.45	12.9	12.09	12.99	12.95	12.91	11.91	12.45	13.02	13.14	12.9	13.09	12.7	11.97		0.680969	1.02694	down	1.14963e-05	0.00188289	1.99741	down	0.00462117	1.45052	up	0.00431995	1.4891	up	0.000195773	2.15997	down
Os.10128.1.S1_at	LOC_Os08g43190	Group 4a	Energy Metabolism	dehydrogenase, putative, expressed	2952.17	1472.99	312.27	933.18	398.41	651.31	349.01	561.88	1605.08	5187.3	10685.6	14888.6	15088.2	14834.4	11.52	10.52	8.27	9.86	8.62	9.35	8.43	9.09	10.6	12.33	13.38	13.86	13.88	13.85		0.0694687	1.65347	up	0.000950959	0.014774	1.88197	down	0.113955	1.57867	up	0.0169351	2.852	up	0.00338517	4.50236	down
Os.10131.1.S1_a_at	LOC_Os05g51670	Group 6b	Lipid Metabolism	NAD dependent epimerase/dehydratase family protein, putative, expressed	4340.07	7471.11	1032.38	667.42	20.58	1569.07	13741.1	15007.5	2836.77	8072.63	4413.26	5313.79	7307.73	9108.38	12.02	12.76	9.99	9.38	4.34	10.59	13.75	13.87	10.96	12.96	12.04	12.37	12.82	13.15		0.00272381	75.7789	up	0.00443148	0.00187679	8.942	up	0.0901378	1.09112	up	0.0455962	7.50006	down	0.0501235	6.87375	up
Os.10131.4.A1_at	LOC_Os05g51680	Group 10a	Signal transduction	SCP-like extracellular protein, expressed	4.76	5.01	4.67	4.68	4.72	4.68	4.68	4.65	12026.3	4.66	4.66	4.69	5.05	4.88	2.25	2.32	2.22	2.23	2.24	2.23	2.23	2.22	13.55	2.22	2.22	2.23	2.34	2.29	AS	0.289016	1.00745	down	3.06994e-19	0.671785	1.00189	down	0.00781121	1.00655	down	8.14894e-09	2588.72	up	1.66264e-08	2571.88	down
Os.10134.1.S1_at	LOC_Os11g11390	Group 2a	Translation	ribosomal protein, putative, expressed	4228.2	4552.31	8630.45	4198.4	6538.67	9025.71	7405.86	2518.33	2431.91	3765.68	6093.13	3828.37	3325.49	3362.39	12.03	12.15	13.07	12.03	12.67	13.14	12.85	11.28	11.19	11.88	12.56	11.9	11.69	11.71		0.075294	1.38491	up	0.000183258	0.0326407	1.21726	down	0.00327987	2.98144	down	0.817462	1.06007	down	0.00696046	3.16053	up
Os.10138.2.S1_a_at	LOC_Os03g08440	Group 2a	Translation	ribosomal protein S2, putative, expressed	6081.08	6822.59	8356.24	6926.04	19402.5	17031.7	14987.2	7176.48	1453.56	8401.21	8608.8	5820.31	6644.49	7864.99	12.57	12.73	13.03	12.76	14.24	14.06	13.87	12.81	10.49	13.03	13.07	12.5	12.69	12.94		0.0584618	1.13835	down	1.17153e-07	0.019923	1.13698	down	0.000263589	2.08767	down	0.000679328	4.99502	down	0.000180892	10.4279	up
Os.10139.1.S1_s_at	LOC_Os06g46770	Group 2a	Folding, Sorting and Degradation	ubiquitin family protein, putative, expressed	15535.5	10032.1	18957.7	14228.6	18245.7	15994.1	10572.6	23253.4	9286.19	18172.5	18617.8	19605.5	17430.3	17865.4	13.92	13.19	14.21	13.79	14.15	13.96	13.37	14.5	13.16	14.15	14.18	14.26	14.08	14.12		0.291932	1.13861	down	0.000101328	0.0113277	1.51191	down	0.000559291	2.20229	up	0.00265436	2.53357	down	0.30208	1.15043	up
Os.10140.1.S1_at	LOC_Os08g43060	Group 2b	others	expressed protein	1606.56	2060.41	1733.76	1326.48	3299.11	2875.18	2413.15	1754.22	874.46	1379.85	2092.06	1693.57	1078.94	969.03	10.65	11	10.76	10.37	11.68	11.49	11.24	10.78	9.75	10.43	11.02	10.73	10.07	9.91		0.336851	1.13904	down	2.10676e-05	0.0366293	1.19213	down	0.00435839	1.37456	down	0.00588937	2.0308	down	0.00227002	2.79146	up
Os.10141.1.S1_at	LOC_Os03g53750	Group 4a	others	nuclear prelamin A recognition factor, putative, expressed	351.51	840.15	699.57	504.33	319.84	373.72	502.77	444.65	899.74	593.58	356.2	414.16	262.53	403.87	8.46	9.71	9.44	8.98	8.31	8.52	8.97	8.79	9.81	9.21	8.45	8.69	8	8.65		0.459593	1.15469	up	0.000670302	0.148315	1.36571	up	0.0919596	1.13094	down	0.00248014	2.01609	up	0.00371549	1.78267	down
Os.10143.1.S1_at	LOC_Os02g50620	Group 2a	Energy Metabolism	dehydrogenase E1 component domain containing protein, expressed	4790.82	2455	7010.77	4996.09	1782.87	2611.66	6357.61	7595.87	13469.3	4708.79	4349.45	3337.04	2329.43	1056.59	12.22	11.26	12.78	12.29	10.8	11.33	12.63	12.89	13.71	12.2	12.08	11.7	11.17	10.03		0.142354	1.44944	up	8.81243e-06	0.00877832	2.46433	up	0.0634812	1.19271	up	0.00270439	1.77462	up	0.000593677	2.1166	down
Os.10144.1.S1_at	LOC_Os08g41990	Group 3b	Amino acid Metabolism	aminotransferase, putative, expressed	1323.06	1453.94	416.09	1570.77	379.94	363.49	315.5	470.1	30.7	709.31	753.24	489.97	255.83	359.87	10.31	10.49	8.7	10.62	8.56	8.45	8.29	8.86	4.72	9.47	9.55	8.93	7.94	8.49		0.789164	1.0818	down	0.000340612	0.787187	1.1099	down	0.0536795	1.48106	up	0.00467128	17.6261	down	0.00683395	11.901	up
Os.10146.1.S1_at	LOC_Os03g59320	Group 6a	others	expressed protein	4479.38	485.97	15.37	1151.03	6.21	44.04	123.47	24.31	486.92	1153.02	727.92	514.05	232.4	213.65	12.12	8.86	3.93	10.16	2.63	5.38	6.94	4.41	8.9	10.17	9.37	8.98	7.85	7.57		0.0194914	6.69875	up	0.00037465	0.0397343	2.95282	up	0.0233414	5.77013	down	0.00375021	22.4126	up	0.00251126	3.88425	down
Os.10149.2.S1_at	LOC_Os04g32460	Group 2a	Folding, Sorting and Degradation	OsFBL16 - F-box domain and LRR containing protein, expressed	644.45	982.33	1416.95	1343.73	5067.59	5023.13	3316.83	2631.25	658.34	1174.12	1576.13	1498.34	1224.06	1487.66	9.33	9.93	10.47	10.39	12.3	12.29	11.69	11.36	9.33	10.19	10.61	10.55	10.25	10.54		0.970723	1.004	down	7.43881e-06	0.00405495	1.51381	down	0.031637	1.26373	down	0.00279267	4.08055	down	0.00141647	5.15671	up
Os.10151.1.S1_at	LOC_Os11g26860	Group 2b	Amino acid Metabolism	serine hydroxymethyltransferase, mitochondrial precursor, putative, expressed	898.66	324.07	9033.4	3986.13	1633.59	870.35	914.23	794.65	165.79	2604.38	1071.79	1209.95	938.01	889.52	9.81	8.33	13.14	11.96	10.67	9.76	9.84	9.63	7.33	11.34	10.03	10.24	9.86	9.79		0.00613524	1.87691	down	1.44876e-05	0.411385	1.05099	up	0.0694326	1.15223	down	0.00231972	4.92589	down	0.00148136	5.67578	up
Os.10154.1.S1_at	LOC_Os10g32540	Group 3b	Chromatin remodelling	SAP domain containing protein, expressed	152.62	365.56	52.47	138.93	232.5	139.7	150.77	118.8	17.64	141.16	180.95	111.65	124.66	174.91	7.24	8.51	5.71	7.12	7.86	7.12	7.24	6.89	4.11	7.14	7.49	6.8	6.94	7.45		0.0175237	1.66117	down	2.38548e-06	0.225414	1.07989	up	0.0309645	1.27257	down	0.00117141	6.85936	down	0.000563526	8.729	up
Os.10156.1.S1_a_at	LOC_Os03g61260	Group 3a	Translation	ribosomal L18p/L5e family protein, putative, expressed	1512.32	1125.16	287.72	6977.66	1032.59	729.22	976.47	598.77	19.98	1314.33	1510.15	761.49	212.73	92.42	10.54	10.04	8.17	12.77	10	9.49	9.93	9.2	4.19	10.35	10.54	9.55	7.53	6.43		0.232915	1.42302	down	8.11069e-06	0.178829	1.35725	up	0.0376093	1.65427	down	0.001685	32.2597	down	0.000793688	53.3662	up
Os.10160.1.S1_at	LOC_Os05g43850	Group 4b	Transcription Factor	OsFBT9 - F-box and tubby domain containing protein, expressed	1235.44	660.19	1539.08	1072.72	990.75	1332.42	1153.31	1226.7	3941.11	1172.04	1440.26	1086.26	1861.73	2393.4	10.25	9.36	10.58	10.07	9.93	10.34	10.17	10.26	11.94	10.19	10.49	10.08	10.84	11.22		0.353581	1.32099	up	0.000174688	0.694953	1.12399	down	0.460383	1.06414	up	0.000384535	3.21374	up	0.000263682	3.41988	down
Os.10168.1.S1_at	LOC_Os12g25120	Group 4b	Chromatin remodelling	core histone H2A/H2B/H3/H4, putative, expressed	276.48	95.96	2905.85	2178.07	3876.2	3185.7	2528.49	1132.38	8072.65	1526.69	1258.71	1193.75	556.86	290.05	8.1	6.58	11.5	11.09	11.92	11.56	11.3	10.15	12.98	10.58	10.29	10.2	9.09	8.17		0.434446	1.28059	down	7.82981e-05	0.627329	1.19723	down	0.000140797	2.23209	down	2.03544e-07	7.1291	up	1.35096e-05	3.19391	down
Os.10177.1.S1_at	LOC_Os02g01360	Group 4a	Transcription factor	OsMADS60 - MADS-box family gene with MIKCc type-box, expressed	1009.11	1843.23	930.12	1188.05	170.74	508.07	837.2	1289.9	1671.39	702.53	965.56	1235.42	1321.2	1360.41	9.97	10.81	9.86	10.21	7.41	8.98	9.71	10.33	10.7	9.45	9.91	10.27	10.36	10.41		0.00937282	2.98253	up	2.0085e-06	0.00857905	1.65349	up	0.000550744	1.54119	up	0.00917267	1.29288	up	0.000674597	1.99258	down
Os.10178.2.S1_a_at	LOC_Os07g24190	Group 4b	Carbohydrate Metabolism	CESA3 - cellulose synthase, expressed	680.5	424.64	9174.6	8802.17	2477.63	1361.19	1290.63	1787.33	3043.13	1383.27	1774.8	2817.47	2115.93	1045.18	9.4	8.73	13.16	13.1	11.27	10.4	10.33	10.8	11.57	10.43	10.79	11.46	11.04	10.02		0.0330006	1.82319	down	1.7164e-05	0.714132	1.04852	down	0.000195935	1.38491	up	0.000980679	1.6998	up	0.000203738	2.35408	down
Os.10183.1.S2_at	LOC_Os05g08370	Group 2a	Carbohydrate Metabolism	CESA1 - cellulose synthase, expressed	170.07	201.87	6099.37	3935.71	2213.46	2861.37	3081.6	3461.46	799.52	1556.64	1220.62	1831.74	1119.31	528.33	7.37	7.57	12.57	11.94	11.11	11.48	11.59	11.76	9.63	10.6	10.25	10.84	10.11	9.04		0.0106732	1.29344	up	7.46005e-07	0.0606135	1.07658	up	0.013607	1.12365	up	0.000511345	4.3638	down	0.000486322	3.88359	up
Os.10184.1.S1_s_at	LOC_Os06g12580	Group 2a	Cell Structure	pro-resilin precursor, putative, expressed	3067.59	1554.98	3022.87	1767.7	1933.78	3012.93	3078.43	3041.17	1249.58	2923.64	3429.87	2658.53	2539.73	2550	11.58	10.6	11.56	10.79	10.91	11.55	11.58	11.57	10.28	11.51	11.74	11.38	11.3	11.31		0.0550592	1.55726	up	2.0542e-05	0.884623	1.0234	up	0.893167	1.00982	down	0.000466702	2.43727	down	0.0007675	2.4612	up
Os.10185.1.S1_at	LOC_Os11g31470	Group 5a	others	expressed protein	7.32	8.08	7.18	6.65	6.31	21.02	81.2	34.94	174.41	7.37	52.68	61.5	20.17	65.25	2.87	3.01	2.84	2.73	2.65	4.12	6.34	5.12	7.44	2.88	5.7	5.91	4.06	6.01		0.221151	2.77087	up	0.00170494	0.069451	4.65542	up	0.0015632	2.32399	down	0.000224934	4.99033	up	0.00118669	2.14731	down
Os.10186.1.S1_s_at	LOC_Os08g32170	Group 3b	Energy Metabolism	oxidoreductase, 2OG-FeII oxygenase domain containing protein, putative, expressed	103.76	125.59	1572.47	364.64	108.16	148.58	210.69	131.1	9.38	380.63	219.58	183.35	159.6	113.76	6.68	6.97	10.6	8.51	6.74	7.2	7.71	7.03	3.22	8.57	7.76	7.51	7.18	6.81		0.244444	1.37042	up	7.60134e-07	0.133885	1.4279	up	0.0268776	1.6066	down	0.000284774	14.0228	down	0.000121295	22.529	up
Os.10188.1.S1_at	LOC_Os08g27070	Group 2a	Folding, Sorting and Degradation	co-chaperone protein SBA1, putative, expressed	3188.98	4361.8	5521.62	3867.73	6865.3	5594.9	4720.96	2924.52	893.13	3999.92	3453.41	2401	2538.55	3762.03	11.63	12.09	12.43	11.91	12.74	12.44	12.2	11.51	9.79	11.96	11.75	11.23	11.31	11.87		0.210149	1.2312	down	2.56391e-06	0.200904	1.17906	down	0.00535839	1.61814	down	0.00142205	3.29219	down	0.000322763	5.32723	up
Os.10189.1.S1_at	LOC_Os02g39180	Group 2b	others	expressed protein	1350.83	2623.85	2274.67	1770.9	6002.78	4332.44	3475.32	1594.06	172.41	1930.2	2034.69	2426.57	5739.74	9260.03	10.39	11.35	11.15	10.78	12.54	12.03	11.76	10.64	7.41	10.91	10.98	11.24	12.48	13.18		0.280164	1.42969	down	1.91839e-06	0.554469	1.20392	down	0.000651376	2.1801	down	0.00032161	9.34105	down	9.66859e-05	20.3644	up
Os.10190.1.S1_at	LOC_Os01g16540	Group 2b	Folding, Sorting and Degradation	NEDD8-activating enzyme E1 catalytic subunit, putative, expressed	683.51	890.74	688.81	581.27	941.43	1235.35	1063.6	743.8	420.1	706.56	740.61	696.18	1039.83	1309.03	9.42	9.8	9.43	9.18	9.88	10.27	10.05	9.53	8.71	9.46	9.53	9.44	10.01	10.33		0.0650158	1.3126	up	2.20002e-05	0.071733	1.15972	down	0.0126801	1.43525	down	0.00757148	1.77461	down	0.00103518	2.54702	up
Os.10194.1.S1_at	LOC_Os04g41250	Group 10a	Folding, Sorting and Degradation	armadillo/beta-catenin repeat family protein, putative, expressed	4.47	4.66	4.27	4.29	4.31	4.29	4.33	4.25	10052.2	8.18	4.26	5.35	30.64	41.08	2.16	2.22	2.1	2.1	2.11	2.1	2.11	2.09	13.25	2.75	2.09	2.37	4.81	5.32		0.392236	1.00454	down	8.41036e-10	0.470896	1.00764	up	0.0726858	1.0178	down	4.28043e-05	2293.91	up	2.71383e-05	2253.8	down
Os.10197.1.S1_at	LOC_Os11g24060	Group 3b	Transporter	permease domain containing protein, putative, expressed	41.43	12.09	1097.63	120.66	595.63	472.14	474.29	85.18	11.02	39.52	47.35	27.29	16.78	31.72	4.89	3.59	10.06	6.91	9.21	8.49	8.88	6.26	3.45	5.22	5.19	4.75	4.03	4.98		0.471979	1.65599	down	0.000373137	0.757928	1.31668	up	0.0152068	6.15326	down	0.00820369	7.0242	down	4.83108e-05	43.2217	up
Os.10200.1.S1_at	LOC_Os08g05620	Group 7a	Secondary Metabolism	cytochrome P450, putative, expressed	263.96	21.09	10.24	246.53	6.27	6.34	2714.84	1819.39	18.79	106.2	173.86	64.15	18.26	9.38	8.01	4.39	3.33	7.93	2.65	2.66	11.41	10.28	3.9	6.71	7.26	5.96	4.12	3.18		0.910991	1.00899	up	3.2832e-05	2.40179e-05	429.317	up	0.300906	2.18565	down	0.00677622	83.2777	down	0.00107459	182.016	up
Os.10202.1.S1_at	LOC_Os04g28090	Group 2b	Transcription factor	MYB family transcription factor, putative, expressed	1138.38	1433.71	1422.04	1094.48	2870.04	2377.77	2048.69	1645.84	472.21	1342.38	1544.28	1463.29	993.71	1237.23	10.14	10.48	10.47	10.09	11.48	11.21	11	10.68	8.88	10.39	10.59	10.51	9.94	10.26		0.162889	1.20348	down	2.61852e-08	0.0733709	1.16123	down	0.0114406	1.24324	down	6.27244e-05	3.48852	down	6.83913e-05	4.33706	up
Os.10203.1.S1_at	LOC_Os10g38970	Group 4b	Signal Transduction	ethylene-responsive element-binding protein, putative, expressed	708	751.19	1454.56	984.07	1721.55	1642.99	1593.71	4415.46	1129.53	1004.3	652.32	784.03	557	431.72	9.46	9.5	10.5	9.94	10.74	10.67	10.64	12.11	10.14	9.97	9.35	9.61	9.12	8.74		0.772901	1.05114	down	9.94709e-06	0.915242	1.02203	down	0.000501494	2.77287	up	0.000102321	3.90956	down	0.00513547	1.40993	up
Os.10208.1.S1_at	LOC_Os07g07890	Group 5b	others	expressed protein	140.88	90.81	273.16	132.58	218.8	219.98	188.83	216.06	657.52	255.03	532.5	461.73	391.41	407.2	7.14	6.5	8.09	7.03	7.75	7.73	7.56	7.75	9.35	7.99	9.03	8.84	8.46	8.63		0.95032	1.01879	down	0.000442244	0.728397	1.12139	down	0.0533507	1.14219	up	0.00131644	3.02582	up	0.000574723	3.45605	down
Os.10209.1.S1_x_at	LOC_Os06g01500	Group 2b	Signal transduction	IQ calmodulin-binding motif family protein, putative, expressed	336.74	471.91	4344.71	2305.94	5372.71	2282.99	2571.07	1345.11	245.08	1121.52	2687.21	2091.92	1459.78	1287.54	8.39	8.87	12.08	11.17	12.39	11.15	11.32	10.39	7.86	10.13	11.33	11.03	10.5	10.33		0.00798932	2.3538	down	2.33345e-05	0.336027	1.12515	up	0.00230587	1.90478	down	0.00409618	5.80629	down	0.00176392	11.0597	up
Os.1021.1.S1_at	LOC_Os01g42710	Group 3b	others	retrotransposon protein, putative, unclassified, expressed	38.45	158.21	54.87	27.79	242.01	201.35	65.07	109.2	23.09	43.1	95.2	71.04	51.94	155.22	5.22	7.3	5.78	4.78	7.92	7.62	6.01	6.74	4.52	5.42	6.5	6.13	5.7	7.22		0.382161	1.23136	down	4.63564e-05	0.0153499	3.03804	down	0.0553774	1.65633	up	0.0016926	4.64963	down	0.00145329	2.80719	up
Os.10211.1.S1_at	LOC_Os02g35110	Group 3c	Cell structure	tubulin binding cofactor C, putative, expressed	12.2	7.56	28	12.86	45.51	62.61	30.91	17.97	9.39	9.69	38.29	36.09	25.27	18.17	3.42	2.92	4.8	3.68	5.49	5.96	4.95	4.15	3.2	3.25	5.19	5.09	4.59	4.16		0.136433	1.38495	up	3.05721e-05	0.00485764	2.02568	down	0.0215739	1.73639	down	0.0284525	1.93381	down	0.00322488	3.35786	up
Os.10212.1.S1_at	LOC_Os01g07750	Group 4a	others	expressed protein	411.38	558.05	435.21	369.57	210.47	440.21	380.94	885.23	392.55	484.7	437.76	576.61	444.55	309.82	8.66	9.12	8.75	8.52	7.71	8.77	8.56	9.78	8.61	8.91	8.77	9.17	8.79	8.24		0.0302864	2.07242	up	0.000941467	0.522387	1.15196	down	0.00573875	2.33246	up	0.00253635	2.25424	down	0.780394	1.0347	down
Os.10215.1.S1_at	LOC_Os02g01510	Group 2c	Carbohydrate Metabolism	lactate/malate dehydrogenase, putative, expressed	116.08	25.51	1910.76	341.79	1375.43	475.47	684.41	142.09	85.68	769.63	223.92	222.17	38.52	9.57	6.83	4.66	10.89	8.41	10.41	8.83	9.42	7.15	6.22	9.52	7.8	7.74	4.97	3.15		0.0532612	2.98976	down	0.00075406	0.223836	1.49949	up	9.56698e-05	4.81916	down	0.162244	1.90769	down	0.00626001	9.19345	up
Os.10217.1.S1_a_at	LOC_Os04g06770	Group 2b	RNA metabolism	argonaute, putative, expressed	1355.26	1663.04	880.84	1194.41	10090.8	5579.39	1882.86	1453.03	229.05	1030.52	741.67	731.48	1003.57	1656.95	10.4	10.7	9.78	10.22	13.3	12.44	10.87	10.5	7.78	10	9.48	9.51	9.97	10.69		0.0168113	1.80816	down	2.81895e-06	0.00238113	2.96704	down	0.0295029	1.29117	down	0.0022587	6.59769	down	0.00153876	8.51876	up
Os.10219.1.S1_at	LOC_Os02g54000	Group 3b	RNA metabolism	mRNA cap guanine-N7 methyltransferase 2, putative, expressed	100.64	153.09	46.89	62.47	285.62	165.98	160.85	125.41	9.05	50.74	37.53	24.72	18.26	42.95	6.65	7.25	5.52	5.96	8.16	7.37	7.33	6.97	3.11	5.66	5.21	4.59	4.15	5.4		0.024784	1.72742	down	3.42236e-06	0.84462	1.02698	down	0.0299429	1.28672	down	0.00127421	14.4571	down	0.000719292	18.6022	up
Os.10222.1.S1_s_at	LOC_Os08g37280	Group 2b	Protein - Protein Interaction	PWWP domain containing protein, expressed	850.46	1104.43	526.84	717.16	1938.73	1494.81	1727.23	1061.54	253.15	508.55	635.23	597.85	470.01	636.73	9.72	10.1	9.04	9.48	10.91	10.55	10.75	10.05	7.95	8.98	9.31	9.22	8.86	9.3		0.17613	1.28564	down	5.22498e-06	0.111373	1.15331	up	0.0028011	1.62348	down	0.00206236	4.29138	down	0.000881166	6.96698	up
Os.10224.1.S1_at	LOC_Os02g40000	Group 2b	Vesicular trafficking	trafficking protein particle complex subunit, putative, expressed	861.56	1156.73	367.07	582.32	1766.96	1167.14	557.91	645.41	324.2	393.88	417.85	413.15	424.33	456.89	9.75	10.17	8.52	9.18	10.77	10.19	9.12	9.33	8.3	8.62	8.7	8.69	8.73	8.83		0.104538	1.49486	down	0.000229648	0.0011326	2.09344	down	0.0312029	1.15771	up	0.019425	2.0505	down	0.0383405	1.77117	up
Os.10225.1.S1_at	LOC_Os05g20150	Group 10a	Signal transduction	TKL_IRAK_CrRLK1L-1.11 - The CrRLK1L-1 subfamily has homology to the CrRLK1L homolog, expressed	6.17	6.22	6.6	6.2	6.1	6.02	6.01	5.97	8005.11	7.56	5.96	6.04	6.57	6.69	2.63	2.64	2.71	2.63	2.61	2.59	2.59	2.58	12.96	2.9	2.58	2.6	2.72	2.74	AS	0.219638	1.01333	down	1.33691e-12	0.899407	1.00127	down	0.0694764	1.00705	down	3.0959e-06	1336.24	up	2.50066e-06	1326.88	down
Os.10234.1.S1_at	LOC_Os07g14280	Group 4b	Signal Transduction	WD domain, G-beta repeat domain containing protein, expressed	1794.46	1856.67	2364.74	1585.86	1007.97	1096.22	1339.87	1109.5	2864.78	1211.19	1174.08	1206.83	808.89	608.87	10.81	10.86	11.21	10.63	9.97	10.09	10.39	10.11	11.48	10.24	10.18	10.23	9.64	9.25		0.399971	1.08665	up	6.82777e-06	0.0570048	1.22528	up	0.0335409	1.20983	down	0.000722883	2.58217	up	0.000469094	2.13433	down
Os.10240.1.S1_at	LOC_Os01g65680	Group 10b	Catalytic Activity	4,5-DOPA dioxygenase extradiol, putative, expressed	38.15	12.63	1590.66	235.84	5.91	6.03	5.96	12.54	561.31	195.78	41.87	36.12	35.49	43.25	5.04	3.64	10.62	7.85	2.54	2.58	2.56	3.6	9.12	7.61	5.38	5.03	5.01	5.43		0.868568	1.0334	up	2.9886e-07	0.942307	1.01667	down	0.0421201	2.05937	up	0.000420337	45.701	up	6.66522e-05	94.1154	down
Os.10246.2.S1_at	LOC_Os05g36280	Group 3a	Chromatin remodelling	histone H3, putative, expressed	15.35	9	2797.77	2969.01	8670.25	5676.67	3373.61	449.67	38.32	627.31	461.16	287.01	57.42	20.23	3.77	3.17	11.45	11.53	13.08	12.29	11.72	8.8	5.16	9.22	8.72	8.15	5.68	4.3		0.328821	1.73145	down	1.03313e-05	0.50175	1.48609	down	0.000507017	7.5614	down	0.0021362	12.4498	down	0.000299078	94.1381	up
Os.10246.3.S1_at	LOC_Os06g06460	Group 3a	Chromatin remodelling	histone H3, putative, expressed	16.47	8.11	4420.08	3226.7	7047.33	4509.34	2564.52	496.63	22.65	687.23	661.89	375.84	57.58	28.1	3.92	2.97	12.1	11.65	12.74	12.01	11.32	8.95	3.99	9.4	9.3	8.54	4.98	4.51		0.32744	1.66233	down	4.94706e-05	0.310227	1.60881	down	0.000381748	5.18898	down	0.00693297	31.1453	down	0.00229739	161.612	up
Os.10246.4.S1_x_at	LOC_Os06g06510	Group 3a	Chromatin remodelling	histone H3, putative, expressed	27.38	11.47	5168.02	3743.41	8396.28	5889.17	3072.61	472.4	28.87	839.85	792.93	501.05	122.43	28.92	4.77	3.52	12.34	11.87	13.03	12.44	11.58	8.84	4.52	9.66	9.6	8.95	6.76	4.79		0.301339	1.50006	down	2.09706e-05	0.141213	1.81411	down	0.0022606	6.68569	down	0.00679068	20.0513	down	0.00143899	134.057	up
Os.10246.5.S1_at	LOC_Os06g06490	Group 3a	Folding, Sorting and Degradation	U-box domain containing heat shock protein, putative, expressed	11.92	8.54	4106.34	3680.68	10177.3	6074.4	4710.19	331.12	35.59	712.11	546.1	187.37	21.54	30.52	3.51	3.09	12	11.85	13.31	12.37	12.2	8.36	4.3	9.45	9	7.53	4.2	4.67		0.286527	1.91686	down	0.000178259	0.864972	1.12556	down	0.000211425	14.3178	down	0.0258037	16.6636	down	0.00393389	238.586	up
Os.10247.1.S1_a_at	LOC_Os07g11290	Group 4b	others	expressed protein	888.16	1355.45	745	886.06	1056.3	1024.64	1296.55	1366.16	2389.34	1086.57	1166.08	1816.07	2110.66	2661.34	9.79	10.4	9.54	9.79	10.04	10	10.34	10.41	11.22	10.08	10.18	10.82	11.03	11.38		0.59022	1.0321	down	1.07746e-05	0.0291099	1.2662	up	0.488766	1.0518	up	0.00166751	1.75319	up	0.000308746	1.84401	down
Os.10251.1.S1_at	LOC_Os10g33370	Group 3a	Lipid Metabolism	3-ketoacyl-CoA synthase precursor, putative, expressed	7.69	12.89	13.53	422.98	294.72	652.34	748.31	1347.14	29.01	19.03	50.1	31.93	19.16	14.62	2.89	3.69	3.66	8.72	8.1	9.35	9.55	10.38	4.76	4.23	5.54	4.9	4.2	3.84		0.119407	2.37342	up	3.38628e-06	0.0836596	1.14705	up	0.0119925	1.78588	up	0.000916946	49.3961	down	0.000949678	27.6592	up
Os.10254.1.S1_at	LOC_Os08g38600	Group 2c	Vesicular trafficking	copine, putative, expressed	35.38	12.59	16.85	22.88	102.58	394	498.97	1066.31	69.3	133	117.4	161.39	84.48	35	4.92	3.61	4.06	4.51	6.67	8.6	8.96	10.04	6.11	7.05	6.87	7.27	6.3	4.77		0.0122859	3.8124	up	9.8576e-07	0.188805	1.28342	up	0.00531332	2.11679	up	0.000176355	15.2732	down	3.28974e-05	7.21525	up
Os.10256.1.S1_at	LOC_Os03g27260	Group 2a	Translation	40S ribosomal protein S6, putative, expressed	3795.69	4634.92	6184.04	3853.49	8593.89	7225.26	8805.36	3708.09	1389.98	5336.69	4704.4	3358.89	3958.86	4212.95	11.86	12.18	12.59	11.91	13.06	12.81	13.1	11.85	10.43	12.38	12.19	11.7	11.93	12.03		0.247316	1.18973	down	9.32638e-07	0.0921947	1.22284	up	0.00119276	2.38113	down	0.00153179	2.67229	down	0.000126336	6.36308	up
Os.10258.1.S1_at	LOC_Os01g68970	Group 4a	Stress	HYS1, putative, expressed	244.74	370.42	222.45	185.25	704.45	756.5	460.17	645.08	1232.19	377.53	459.86	387.12	313.3	329.23	7.91	8.53	7.79	7.5	9.46	9.55	8.85	9.33	10.26	8.56	8.84	8.58	8.2	8.34		0.62492	1.06503	up	0.000226422	0.0255151	1.63029	down	0.015478	1.39773	up	0.00462501	1.90683	up	0.000790936	2.66524	down
Os.10259.1.S1_at	LOC_Os08g39140	Group 2a	Stress	heat shock protein, putative, expressed	2494.5	3239.18	9187.73	4524.11	5790.46	11081.3	9465.88	7961.65	2418.77	11566.2	4714.83	11094.4	7824.19	5435.46	11.27	11.65	13.17	12.14	12.48	13.43	13.21	12.95	11.23	13.49	12.12	13.43	12.9	12.4		0.0355066	1.93517	up	1.03078e-06	0.0550176	1.17	down	0.0589607	1.19146	down	0.000823611	3.29815	down	0.000267825	3.92961	up
Os.10260.1.S1_at	LOC_Os02g51700	Group 2b	others	expressed protein	793.01	584.34	617.04	579.05	1186.25	1243.06	575.35	648.67	403.3	526.9	944.96	743.23	655.65	792.71	9.63	9.19	9.27	9.18	10.2	10.28	9.17	9.34	8.65	9.04	9.85	9.53	9.36	9.63		0.707776	1.05417	up	1.04544e-05	0.00308742	2.15634	down	0.0379493	1.12861	up	0.00491668	1.61687	down	0.0142966	1.43262	up
Os.10261.1.S1_at	LOC_Os08g05490	Group 2c	Translation	tRNA synthetase, putative, expressed	426.02	283.64	385.78	330.04	324.74	613.73	680.34	429.04	152.72	466.06	723.8	759.54	570.89	414.11	8.73	8.15	8.59	8.37	8.34	9.26	9.41	8.64	7.2	8.86	9.48	9.57	9.06	8.64		0.00749641	1.88642	up	0.0025122	0.311235	1.10868	up	0.168791	1.69753	down	0.0509078	2.72107	down	0.00363343	4.61911	up
Os.10262.1.S1_at	LOC_Os08g02140	Group 5b	Folding, Sorting and Degradation	STIP1 homology and U box-containing protein 1, putative, expressed	260.54	452.68	302.07	252.44	136.13	208.89	131.06	198.66	915.32	289.73	331.93	597.2	675.15	1246.22	8.02	8.82	8.24	7.98	7.09	7.7	7.03	7.63	9.83	8.18	8.36	9.21	9.38	10.27		0.0167307	1.53235	up	1.32606e-06	0.0174742	1.59755	down	0.0143325	1.51988	up	0.000535354	4.58342	up	0.000282868	6.96626	down
Os.10266.1.S1_at	LOC_Os03g43100	Group 6a	others	expressed protein	4.94	5	4.85	4.87	4.91	4.88	157.34	56.89	3562.32	4.97	6.35	5.06	5.16	5.05	2.3	2.32	2.28	2.28	2.29	2.29	7.28	5.67	11.69	2.31	2.64	2.34	2.37	2.34	AS	0.367061	1.00588	down	2.89507e-06	0.000290416	31.9624	up	0.0467279	3.06179	down	0.00204528	64.7078	up	0.00160023	21.134	down
Os.10270.1.S1_at	LOC_Os01g15810	Group 9b	Catalytic Activity	peroxidase precursor, putative, expressed	4.88	4.85	653.85	76.34	4.86	4.72	4.71	27.27	11.37	4.68	4.75	5.22	4.92	5.03	2.29	2.28	9.35	6.25	2.28	2.24	2.23	4.76	3.3	2.23	2.25	2.38	2.3	2.33		0.263388	1.02943	down	0.00197746	0.659291	1.00342	down	0.000517227	5.74871	up	0.072458	2.7488	down	0.139866	2.09135	down
Os.10272.1.S1_at	LOC_Os08g20570	Group 5b	Transporter	chloride channel protein, putative, expressed	217.75	347.75	952.8	277.15	63.83	62.56	85.92	1313.32	325.54	132.09	100.37	53.84	20.47	7.86	7.73	8.44	9.89	8.1	5.96	5.78	6.42	10.36	8.34	7.01	6.65	5.7	4.28	2.97		0.819373	1.12716	down	5.08348e-05	0.447638	1.55574	up	0.000109058	15.2978	up	0.000249258	4.03839	down	0.00023301	3.7881	down
Os.10274.1.S1_a_at	LOC_Os12g03810	Group 2b	Signal transduction	CAMK_KIN1/SNF1/Nim1_like.37 - CAMK includes calcium/calmodulin depedent protein kinases, expressed	1911.53	2179.28	1179.38	1510.61	2446.62	2068.8	1627.65	1270.56	538.11	988.59	703.11	787.06	767.87	921.97	10.89	11	10.2	10.56	11.25	11.01	10.67	10.3	9.07	9.95	9.42	9.62	9.58	9.85		0.175493	1.18138	down	1.84614e-06	0.0163256	1.26915	down	0.0406971	1.28755	down	0.00157615	2.35238	down	8.09653e-05	3.02881	up
Os.10276.2.S1_at	LOC_Os07g12170	Group 2a	Vesicular trafficking	ADP-ribosylation factor, putative, expressed	5917.49	9251.72	9399.52	5898.37	6244.72	7072.71	8784.68	4231.32	13447.1	7336.43	4760.29	2705.79	2297.68	3862.77	12.53	13.18	13.2	12.53	12.61	12.79	13.1	12.04	13.71	12.83	12.21	11.4	11.11	11.91		0.1735	1.13396	up	1.39348e-05	0.00788986	1.24248	up	0.00438984	2.09226	down	0.00124923	3.19588	up	0.00245255	1.52748	down
Os.10283.1.S1_at	LOC_Os04g01240	Group 2b	Folding, Sorting and Degradation	serine-type peptidase, putative, expressed	1699.28	2981.21	1494.9	1733.33	2662.92	1691.88	1983.51	1289.8	496.02	1534.24	1293.57	926.1	1150.81	2268.64	10.73	11.54	10.54	10.76	11.38	10.72	10.95	10.33	8.94	10.58	10.33	9.85	10.17	11.15		0.0308775	1.57647	down	9.08832e-06	0.125821	1.17599	up	0.00217397	1.53878	down	0.002367	2.62449	down	0.000675432	4.03851	up
Os.10285.1.S1_at	LOC_Os08g20730	Group 7a	Catalytic Activity	peroxidase precursor, putative, expressed	6.4	6.5	16.36	6.63	6.33	4597.74	8889.05	3400.81	6.41	6.16	6.1	6.35	6.79	6.88	2.68	2.7	3.98	2.73	2.66	12.08	13.12	11.73	2.68	2.62	2.61	2.67	2.76	2.78		0.00219218	683.112	up	2.59887e-08	0.100828	2.05466	up	0.000481634	2.61687	down	1.6292e-06	530.029	down	2.44075e-07	1387.02	up
Os.10287.1.S1_at	LOC_Os07g01370	Group 3c	Catalytic Activity	peroxidase precursor, putative, expressed	48.6	37.72	1646.19	492.99	106.25	24.05	15.41	44.69	24.96	34.93	23.46	23.55	28.19	29.29	5.55	5.24	10.68	8.94	6.71	4.58	3.94	5.47	4.59	5.12	4.48	4.46	4.73	4.78		0.0117632	4.3676	down	0.00395467	0.0296597	1.55677	down	0.00321596	2.88297	up	0.0560142	1.84433	down	0.101412	1.56315	down
Os.10289.1.S1_at	LOC_Os05g30800	Group 2b	Folding, Sorting and Degradation	26S proteasome non-ATPase regulatory subunit 14, putative, expressed	1348.73	1352.98	1477.42	1213.32	2056.41	1525.85	2342.68	1588.63	923.51	1173.87	1211.87	936.05	935.69	1195.53	10.4	10.4	10.53	10.24	11	10.57	11.19	10.61	9.85	10.2	10.23	9.87	9.86	10.19		0.0372305	1.34792	down	0.000581468	0.00735072	1.5357	up	0.0669045	1.50219	down	0.0244053	1.68738	down	0.000162455	2.53477	up
Os.10290.1.S1_at	LOC_Os05g41210	Group 2a	Signal Transduction	OsCam2 - Calmodulin, expressed	1722.01	1683.04	3530.55	2092.94	5261.57	5724.62	6838.01	3093.06	5624.25	3617.39	3006.17	2980.25	2432.06	2442.05	10.74	10.7	11.78	11.02	12.36	12.48	12.74	11.59	12.44	11.81	11.55	11.54	11.21	11.23		0.267627	1.08986	up	0.000198348	0.021298	1.1938	up	0.000610947	2.21117	down	0.008401	1.8014	up	0.139604	1.22747	up
Os.10293.1.S1_at	LOC_Os07g42510	Group 7b	Transcription factor	AP2 domain containing protein, expressed	101.54	352.32	1450.79	859.32	29.86	225.46	288.9	201.79	11.39	599.76	293.98	284.87	247.59	246.67	6.65	8.46	10.5	9.73	4.84	7.66	8.17	7.63	3.38	9.23	8.16	8.15	7.95	7.94		0.0473945	7.05812	up	9.81508e-05	0.485964	1.42741	up	0.0802098	1.45573	down	0.00216463	18.9985	down	0.0010336	27.6566	up
Os.10294.1.S1_at	LOC_Os05g51590	Group 6a	others	N-rich protein, putative, expressed	586.35	932.36	550.39	310.85	9.15	19.47	18.65	175.21	155.9	1037.94	761.87	526.45	282.55	70.67	9.16	9.83	9.1	8.28	3.15	4.25	4.22	7.44	7.22	10	9.56	9.04	8.13	6.11		0.118235	2.15188	up	1.42559e-05	0.935964	1.02143	down	0.000366213	9.30701	up	0.55781	1.16072	down	0.0013971	8.01829	down
Os.10298.1.S1_at	LOC_Os11g37080	Group 3b	Translation	h/ACA ribonucleoprotein complex subunit 1-like protein 1, putative, expressed	69.59	111.57	220.15	121.86	346.31	204.28	161.41	86.28	25.92	137.32	148.38	92.6	103.83	139.55	6.01	6.76	7.77	6.91	8.4	7.67	7.33	6.43	4.61	7.09	7.19	6.53	6.67	7.12		0.140793	1.65856	down	5.90697e-05	0.0493122	1.2632	down	0.00122059	1.87127	down	0.0103373	3.51699	down	0.00342287	6.58124	up
Os.10299.1.S1_at	LOC_Os05g30140	Group 3b	RNA metabolism	RNA recognition motif containing protein, expressed	193.37	414.62	113.63	148.21	214.23	263.89	167.64	169.25	18.14	187.11	458.74	491.26	280.59	329.32	7.59	8.7	6.81	7.21	7.74	8	7.39	7.37	4.06	7.54	8.82	8.93	8.13	8.36		0.470911	1.19994	up	0.00014199	0.143856	1.52702	down	0.954253	1.01074	down	0.0048541	9.95515	down	0.00364098	10.062	up
Os.10305.1.S1_at	LOC_Os08g41880	Group 3b	Cell Structure	nucleotide pyrophosphatase/phosphodiesterase, putative, expressed	396.98	105.35	5945.4	1638.56	810.33	15.26	133.44	153.75	29.28	116.08	119.9	218.35	472.79	211.27	8.53	6.7	12.54	10.67	9.61	3.87	7.05	7.16	4.83	6.81	6.84	7.77	8.88	7.65		0.00577766	53.4544	down	0.000222659	0.00471045	9.05886	up	0.811793	1.07971	up	0.00928772	5.04788	down	0.00267152	4.67522	up
Os.10306.2.S1_x_at	LOC_Os01g24480	Group 3b	others	DUF1399 containing protein, putative, expressed	52.41	183.02	394.03	229.89	172.8	212.63	140.02	141.63	65.38	141.2	266.09	162.8	158.15	125.8	5.7	7.48	8.62	7.83	7.43	7.72	7.13	7.14	6.02	7.13	8.05	7.34	7.3	6.95		0.29272	1.21874	up	0.000307089	0.0643522	1.50381	down	0.960875	1.00596	up	0.00597741	2.16774	down	0.00340579	2.1549	up
Os.10307.1.S1_at	LOC_Os06g05250	Group 2c	Nucleotide Metabolism	GTP-binding protein GUF1, putative, expressed	433.66	698.91	264.8	246.11	603.24	395.09	371.42	274.16	72.58	201.24	227.34	112.74	73.72	186.31	8.76	9.44	8.04	7.93	9.22	8.62	8.54	8.1	6.15	7.63	7.83	6.78	5.95	7.54		0.140847	1.51517	down	1.37955e-05	0.667782	1.05744	down	0.000874349	1.35472	down	0.00243037	3.86082	down	0.00119803	5.23034	up
Os.10308.1.S1_at	LOC_Os06g15360	Group 2a	Cell Cycle	RAD23 DNA repair protein, putative, expressed	4117.76	3570.32	3417.13	2544.43	3326.25	4316.79	4210.11	4829.15	1339.76	3475.89	4499.53	3801.6	2904.62	2579.8	11.98	11.79	11.74	11.31	11.69	12.07	12.04	12.24	10.38	11.76	12.13	11.89	11.5	11.31		0.159406	1.30641	up	3.07939e-06	0.757928	1.02448	down	0.0211644	1.14742	up	0.000755386	3.63298	down	0.000810351	3.16622	up
Os.10309.1.S1_at	LOC_Os09g17730	Group 2a	Transporter	proton pump interactor, putative, expressed	3489.12	5793.56	3250.28	2196.69	3136.39	5253.14	6172.12	4239.43	1783.76	3189.83	6103.13	4018.16	3559.69	5186.45	11.76	12.5	11.67	11.1	11.61	12.35	12.59	12.05	10.79	11.64	12.57	11.97	11.79	12.34		0.0671063	1.66688	up	1.96036e-05	0.282358	1.18494	up	0.00464749	1.45602	down	0.00122223	2.3843	down	0.000342272	3.4716	up
Os.10311.2.A1_s_at	LOC_Os06g14350	Group 9a	Signal Transduction	caleosin related protein, putative, expressed	1771.94	574.74	8.96	1244.09	10.29	34.85	8.85	2554.99	240.86	120.98	18.52	77.95	128.73	41.87	10.77	9.13	3.16	10.28	3.36	4.91	3.15	10.99	7.54	6.87	4.05	6.25	6.93	5.39		0.16678	2.93646	up	0.000311372	0.0821556	3.39834	down	0.00259395	230.032	up	0.0374458	10.8989	down	0.00665655	21.1059	down
Os.10314.1.S1_a_at	LOC_Os02g55200	Group 2c	others	expressed protein	524.02	485.74	244.04	258.96	185.27	164.68	301.41	430.23	97.79	247.61	542.34	170.71	137.26	184.34	9.01	8.92	7.93	8	7.52	7.36	8.23	8.74	6.6	7.93	9.07	7.41	7.1	7.48		0.359549	1.11758	down	1.15639e-05	0.00330439	1.82622	up	0.0404599	1.42036	up	0.00121892	4.40342	down	0.0011855	3.10021	up
Os.10317.1.S1_at	LOC_Os04g39280	Group 3c	Transporter	ATPOT1, putative, expressed	8.53	9.38	98.52	57.53	518.95	58.35	29.41	9.23	7.12	17.14	10.19	8.26	8.57	7.52	3.08	3.21	6.62	5.85	9	5.76	4.87	3.19	2.83	4.08	3.32	3.03	3.09	2.91		0.0180399	9.49208	down	0.000152874	0.16505	1.84479	down	0.00355062	3.22451	down	0.155032	1.28225	down	0.000296	4.13462	up
Os.10319.1.S1_at	LOC_Os12g06650	Group 1	Protein - Protein Interaction	tetratricopeptide-like helical, putative, expressed	9.99	20.76	18.58	9.23	40.55	33.68	20.39	15.58	6.85	22.51	17.32	14.45	13.17	17.47	3.32	4.38	4.19	3.15	5.18	5.07	4.34	3.95	2.75	4.49	4.11	3.8	3.64	4.05		0.863357	1.08039	down	8.47467e-05	0.0135118	1.65295	down	0.11	1.31875	down	0.0125989	2.29753	down	0.00390928	3.02986	up
Os.10320.1.S1_x_at	LOC_Os01g15490	Group 4b	Energy Metabolism	phosphoadenosine phosphosulfate, putative, expressed	1573.11	1680.88	403.94	1242.8	675.9	647.56	955.05	1216.93	2202.19	552.83	640.11	657.3	1018.85	1347.8	10.59	10.71	8.66	10.28	9.39	9.33	9.9	10.24	11.1	9.1	9.31	9.36	9.93	10.39		0.790431	1.04013	down	7.61495e-06	0.0203147	1.48154	up	0.0399285	1.26934	up	0.00256838	1.81626	up	0.000103605	2.30544	down
Os.10322.1.S1_s_at	LOC_Os07g38170	Group 4a	Cell structure	remorin, putative, expressed	10255.7	6991.2	2644.18	1218.23	238.58	733.66	261.89	1922.22	2520.79	3655.11	2343.02	1138.68	568.15	212.36	13.32	12.76	11.36	10.25	7.78	9.51	8.03	10.91	11.24	11.84	11.17	10.13	9.15	7.58		0.0854474	3.32811	up	1.85395e-05	0.00207934	2.78946	down	9.64801e-05	7.3322	up	0.366403	1.25842	up	0.00136684	9.22697	down
Os.10328.1.S1_at	LOC_Os03g55610	Group 1	Transcription factor	dof zinc finger domain containing protein, putative, expressed	4.9	4.55	84.16	7.6	229	17.96	6.25	4.47	5.48	4.48	5.91	6.01	6.85	6.73	2.28	2.19	6.38	2.91	7.83	4.15	2.64	2.16	2.4	2.16	2.54	2.59	2.77	2.74		0.00475397	12.812	down	0.000406262	0.00731899	2.84188	down	0.00960731	1.39458	down	0.445797	1.18224	up	0.454098	1.17961	up
Os.10333.1.S1_at	LOC_Os07g02800	Group 2b	Transcription factor	MYB family transcription factor, putative, expressed	991.77	383.92	506.23	1374.69	547.27	1180.45	1098.81	7606.85	356.61	962.67	613.15	744.26	1046.73	1630.1	9.93	8.4	8.98	10.41	9.08	10.19	10.1	12.88	8.48	9.91	9.19	9.53	10.01	10.67		0.0537381	2.15787	up	2.67326e-07	0.763322	1.06106	down	0.000374288	6.87876	up	6.93337e-05	21.1916	down	2.58127e-05	3.08073	up
Os.10336.1.S1_at	LOC_Os03g49900	Group 2b	Protein - Protein Interaction	zinc finger, C3HC4 type domain containing protein, expressed	3018.64	2903.44	1472.81	1736.81	897.27	1811.77	1453.87	1209.32	557.51	1210.57	1315.53	1803.97	1423.34	1423.39	11.56	11.49	10.52	10.76	9.81	10.82	10.51	10.24	9.1	10.24	10.35	10.82	10.47	10.47		0.00898348	2.01179	up	7.18951e-05	0.06284	1.24169	down	0.0143582	1.20334	down	0.00629054	2.2024	down	0.00329959	2.65025	up
Os.10337.1.S1_x_at	LOC_Os02g12580	Group 4b	Signal Transduction	OsPP2Ac-3 - Phosphatase 2A isoform 3 belonging to family 1, expressed	1065.4	1309.81	1418.56	1160.49	1939.37	1950.39	3335.17	1360.44	2676.05	1165.91	1391.71	1148.17	1548.69	2387.36	10.06	10.35	10.47	10.18	10.92	10.93	11.7	10.41	11.38	10.19	10.44	10.17	10.6	11.22		0.923364	1.00894	up	1.12626e-06	0.00261783	1.71013	up	0.000222205	2.4496	down	0.000396467	1.96454	up	0.0124247	1.24691	up
Os.10338.2.S1_at	LOC_Os05g49200	Group 3c	Folding, Sorting and Degradation	aspartic proteinase oryzasin-1 precursor, putative, expressed	8.08	8.75	136.19	37.74	64.19	58.34	19.62	90.88	21.36	33.45	31	66.14	126.02	70.53	2.95	3.11	7.01	4.97	5.95	5.81	4.23	6.49	4.41	5.04	4.29	6.02	6.81	5.62		0.800337	1.09886	down	0.000655763	0.0477451	2.98601	down	0.00675473	4.78666	up	0.000840097	4.22448	down	0.587212	1.13308	down
Os.10339.1.S1_at	LOC_Os03g04770	Group 6a	Carbohydrate Metabolism	beta-amylase, putative, expressed	226.04	56.78	30.73	15.77	12.83	134.18	15.1	238.63	17101.5	876	263.7	800.91	1957.33	2164.63	7.72	5.48	4.91	3.95	3.66	7	3.92	7.85	14.06	9.77	8	9.62	10.93	11.02		0.012915	10.1302	up	1.25241e-07	0.00512428	8.48592	down	0.000999045	15.2847	up	0.000225144	73.9673	up	2.32794e-06	1130.57	down
Os.10340.1.S1_at	LOC_Os03g17000	Group 4b	Lipid Metabolism	NAD dependent epimerase/dehydratase family domain containing protein, expressed	1575	2861.35	1004.53	824.07	609.72	994.84	4670.79	1870.94	1192.15	1789.98	755.47	889.72	793.84	334.79	10.55	11.41	9.96	9.68	9.24	9.94	12.19	10.87	10.21	10.78	9.56	9.79	9.63	8.35		0.130445	1.61665	up	1.80943e-05	0.00319847	4.76869	up	0.000441888	2.49846	down	0.00838024	1.57626	down	0.000318432	3.93822	up
Os.10342.1.S1_s_at	LOC_Os02g57180	Group 4b	Energy Metabolism	NADH dehydrogenase 1 alpha subcomplex subunit 9,mitochondrial precursor, putative, expressed	1044.34	1073.13	3877.25	2788.54	2539.97	1734.99	2077.03	1809.13	4793.16	1928.05	1864.26	1518.5	921	840.11	10.03	10.07	11.92	11.44	11.31	10.75	11.02	10.82	12.21	10.91	10.83	10.57	9.8	9.71		0.0560585	1.47399	down	6.31744e-05	0.176246	1.20485	up	0.0202654	1.14798	down	0.001867	2.62696	up	0.00250364	2.28833	down
Os.10344.1.S1_at	LOC_Os12g32760	Group 10a	Transporter	transporter family protein, putative, expressed	107.88	17.96	66.55	25.11	11.49	13.54	18.16	14.1	3795.92	50.51	69.26	385.5	1195.16	1322.84	6.7	4.16	6.01	4.64	3.51	3.76	4.17	3.82	11.74	5.57	6.07	8.52	10.22	10.34		0.303745	1.18649	up	4.88083e-07	0.104148	1.33385	up	0.0768923	1.27785	down	0.000463487	242.779	up	0.000410351	189.99	down
Os.10346.1.S1_at	LOC_Os01g52790	Group 1	Secondary Metabolism	cytochrome P450 72A1, putative, expressed	226.28	424.99	80.82	59.57	7.01	9.15	21.38	6.96	24.48	299.09	248.28	168.2	189.07	382.19	7.82	8.7	6.32	5.87	2.77	3.12	4.4	2.77	4.6	8.21	7.95	7.39	7.53	8.53		0.524889	1.27316	up	0.00201059	0.0603325	2.43978	up	0.00901239	3.10235	down	0.00368083	3.56122	up	0.379293	1.14791	down
Os.10353.1.S1_at	LOC_Os01g07400	Group 4b	Signal Transduction	WD40-like domain containing protein, putative, expressed	405.46	434.25	599.58	365.6	558.45	601.36	1098.94	975.11	1872.9	494.21	861.59	1407.19	1545.09	1130.41	8.66	8.76	9.23	8.51	9.12	9.23	10.1	9.93	10.87	8.95	9.75	10.46	10.59	10.14		0.495096	1.07637	up	3.45672e-06	0.00547256	1.83246	up	0.0393636	1.12667	down	0.000775541	1.91824	up	0.0012125	1.70258	down
Os.10359.1.S1_at	LOC_Os03g17240	Group 4b	Protein - Protein Interaction	ankyrin repeat-containing protein, putative, expressed	9654.65	7950.55	2035.42	2039.43	1040.03	2371.18	1304.83	3593	2375.45	3886.34	2694.08	2071.66	1888.75	1314.54	13.24	12.95	10.99	10.98	10	11.21	10.35	11.81	11.2	11.92	11.39	11.01	10.88	10.36		0.0248377	2.31518	up	4.9067e-05	0.00128953	1.81907	down	0.000396767	2.75365	up	0.0196144	1.52554	down	0.007898	1.80504	down
Os.10361.1.S1_at	LOC_Os12g06640	Group 2c	Transcription factor	homeodomain, putative, expressed	429	516.68	201.51	260.46	278.09	347.76	297.76	444.43	84.23	208.01	105.76	130.44	84.14	126.16	8.73	9.01	7.65	8.02	8.12	8.44	8.22	8.79	6.36	7.65	6.71	7.02	6.38	6.92		0.0757257	1.24946	up	3.79802e-05	0.0767793	1.16617	down	0.0167236	1.48459	up	0.00224177	5.39519	down	0.00331055	3.63412	up
Os.10369.1.S1_a_at	LOC_Os01g59440	Group 2a	Signal Transduction	BRASSINOSTEROID INSENSITIVE 1-associated receptor kinase 1 precursor, putative, expressed	3322.46	4648.78	9483.73	5485.13	4378.72	5520.47	5736.95	6892.16	2076.96	7068.96	4716.47	5086.12	5182.78	5297.21	11.69	12.16	13.21	12.42	12.1	12.43	12.49	12.75	11.01	12.78	12.2	12.31	12.34	12.37		0.0786804	1.25864	up	1.31969e-05	0.607781	1.04181	up	0.00555969	1.20067	up	0.00127055	3.35158	down	0.00149748	2.79143	up
Os.10370.2.S1_at	LOC_Os07g47640	Group 2c	others	ultraviolet-B-repressible protein, putative, expressed	7004.73	124.8	74.61	10712.8	106.66	130.88	466.87	598.9	64.76	2127.64	2422.36	1610.35	1064.79	544.41	12.74	6.96	6.21	13.38	6.63	6.88	8.86	9.21	5.94	11.05	11.24	10.64	10.04	9.01		0.748193	1.18773	up	0.000411019	0.0347573	3.95405	up	0.123435	1.27142	up	0.00235217	9.68782	down	0.00230312	7.61967	up
Os.10373.1.S1_at	LOC_Os07g41410	Group 2c	Signal transduction	EGG APPARATUS-1, putative, expressed	1430.67	239.38	5927.58	3252.33	879.81	197.23	163.94	1294.77	54.74	5063.92	5299.04	2298.59	1321.28	227.88	10.41	7.9	12.53	11.66	9.75	7.59	7.33	10.34	5.62	12.29	12.35	11.11	10.28	7.83		0.0206974	4.47632	down	7.50777e-05	0.567897	1.19538	down	0.000871602	8.00699	up	0.00178995	26.246	down	0.0313763	3.27788	up
Os.10375.1.S1_at	AK069517	Group 2c	others		526.52	1179.54	215.36	448.46	1022.94	886.41	564.26	570.97	143.56	275.1	329.46	300.16	230.67	640.98	9.04	10.2	7.74	8.8	9.98	9.76	9.14	9.14	7.13	8.06	8.36	8.23	7.83	9.32		0.551857	1.16489	down	0.000123607	0.1146	1.53858	down	0.970842	1.00492	up	0.0033753	4.02673	down	0.00229142	4.00701	up
Os.10381.1.S1_at	LOC_Os06g06080	Group 5b	Catalytic activity	serine esterase family protein, putative, expressed	97.63	250.2	41.81	102.43	19.52	274.22	366.63	122.2	506.83	178.99	93.56	86.12	74.07	179.01	6.6	7.97	5.32	6.67	4.26	8.04	8.52	6.93	8.98	7.48	6.42	6.43	6.2	7.44		0.00975664	13.6866	up	0.000337576	0.29434	1.39777	up	0.000448038	3.00819	down	0.000380596	4.1458	up	0.00742184	1.37817	down
Os.10382.1.S1_at	LOC_Os07g07974	Group 2b	Transcription factor	tesmin/TSO1-like CXC domain containing protein, expressed	1437.65	3959.77	480.5	555.46	1851.3	4248.81	1328.77	2244.21	430.22	1566.13	1896.65	901.25	1350.22	1692.97	10.49	11.9	8.91	9.12	10.83	12.05	10.38	11.12	8.73	10.61	10.88	9.81	10.37	10.72		0.0279656	2.32632	up	2.15569e-06	0.000590979	3.19128	down	0.00984401	1.67674	up	0.00134648	5.25629	down	0.00179215	3.13482	up
Os.10383.1.S1_at	LOC_Os07g10300	Group 2c	others	expressed protein	403.64	630.95	440.25	274.98	818.3	465.63	334.45	129.45	242.39	331.15	291.28	163.27	90.95	287.82	8.65	9.3	8.78	8.1	9.67	8.86	8.38	7.01	7.9	8.36	8.18	7.34	6.16	8.17		0.0223618	1.74859	down	4.19739e-05	0.00620833	1.39246	down	0.000516162	2.58565	down	0.0140473	1.84483	up	0.0701481	1.40157	up
Os.10384.1.S1_at	LOC_Os03g10950	Group 6b	Signal transduction	protein phosphatase 2C, putative, expressed	637.42	457.36	199.37	50.51	20.16	252.41	140.76	777.78	376.76	1607.76	648.64	463.34	504.68	671.83	9.28	8.75	7.63	5.59	4.12	7.88	7.12	9.6	8.52	10.64	9.34	8.85	8.96	9.39		0.0419122	13.6161	up	0.00121058	0.220119	1.69337	down	0.000925399	5.55227	up	0.0154902	2.10623	down	0.00958679	2.63612	down
Os.10386.1.S1_at	LOC_Os04g38610	Group 4b	Transporter	RAN guanine nucleotide release factor, putative, expressed	437.12	1258.1	767.88	500.85	1403.61	2407.89	1425.2	996.54	1200.61	1009.38	1503.22	1409.95	767.7	1123.2	8.76	10.28	9.58	8.96	10.44	11.23	10.48	9.95	10.22	9.98	10.55	10.45	9.57	10.12		0.0417849	1.72321	up	0.000306375	0.00522713	1.68445	down	0.0174398	1.43825	down	0.226514	1.20037	up	0.149285	1.19817	up
Os.10387.1.S1_a_at	LOC_Os02g57450	Group 4b	Signal Transduction	Ser/Thr protein phosphatase family protein, putative, expressed	3656.6	4004.82	3424.05	3167.71	3480.71	2330.82	1244.37	3114.46	1414.09	2667.39	1838.58	2128.3	1614.67	1467.31	11.83	11.97	11.74	11.63	11.75	11.17	10.28	11.6	10.41	11.38	10.79	11.05	10.65	10.51		0.156032	1.49294	down	0.00337713	0.0153529	1.85451	down	0.00149717	2.48992	up	0.020621	2.27273	down	0.672311	1.09557	down
Os.10389.1.S1_at	LOC_Os03g55280	Group 3a	Amino acid Metabolism	semialdehyde dehydrogenase, NAD binding domain containing protein, putative, expressed	210.72	204.25	897.97	773.87	2309.15	1260.12	544.74	287.74	104.47	688.41	686.37	806.7	401.39	482.23	7.68	7.67	9.8	9.59	11.15	10.29	9.09	8.17	6.62	9.43	9.42	9.63	8.46	8.9		0.0769428	1.81693	down	2.98357e-05	0.00532353	2.30049	down	0.000613908	1.89119	down	0.0155077	2.92648	down	0.00445592	5.53453	up
Os.10390.1.S1_at	LOC_Os03g55430	Group 6b	others	expressed protein	305.63	333.51	69.25	76.59	25.62	212.39	575.5	963.38	239.27	902.94	321.45	400	329.25	67.27	8.25	8.37	6.11	6.23	4.52	7.68	9.16	9.89	7.87	9.81	8.32	8.63	8.35	6.05		0.0350001	8.93814	up	0.000550454	0.0245951	2.80489	up	0.0415774	1.65257	up	0.00410312	4.04283	down	0.00787013	2.44639	up
Os.10395.1.S1_s_at	LOC_Os02g03500	Group 10a	others	hypothetical protein	9.32	6.95	6.71	7.03	6.79	7.08	17.64	86.22	47536.5	14.51	6.84	6.99	7.43	6.78	3.15	2.8	2.75	2.81	2.76	2.82	3.96	5.93	15.54	3.66	2.77	2.8	2.89	2.76		0.571834	1.04347	up	7.87827e-06	0.195209	2.20265	up	0.191917	3.92463	up	0.00194601	777.849	up	0.000184821	3052.77	down
Os.10398.1.S1_at	LOC_Os03g08480	Group 2b	Vesicular trafficking	rho termination factor, N-terminal domain containing protein, expressed	754.76	2177.57	181.51	915.02	1534.1	835.07	1664.68	623.07	133.55	616.95	837.02	460.5	371.75	387.9	9.56	11.08	7.5	9.84	10.58	9.71	10.7	9.28	7.05	9.27	9.7	8.84	8.52	8.6		0.00217203	1.83685	down	7.64155e-08	0.000376309	1.99332	up	0.000431189	2.6759	down	0.000535626	4.68996	down	7.68988e-05	12.5499	up
Os.10399.1.S1_at	LOC_Os05g02310	Group 3a	Energy Metabolism	soluble inorganic pyrophosphatase, putative, expressed	119.68	29.15	2390.99	984.54	713.99	634.14	489.42	300.05	49.19	349.48	123.11	118.49	84.23	37.99	6.86	4.8	11.22	9.94	9.47	9.26	8.93	8.19	5.53	8.45	6.89	6.87	6.31	5.22		0.586907	1.15013	down	0.000120572	0.401737	1.25832	down	0.0578937	1.67596	down	0.0065614	6.31217	down	0.00212846	10.579	up
Os.10400.1.S1_at	LOC_Os02g25580	Group 2b	Vesicular trafficking	Sec1 family transport protein, putative, expressed	2668.92	4231.83	2121.05	1646.49	2118.62	2772.94	2262.18	2728.18	859.69	2577.01	1581.26	1857.19	1387.38	1290.3	11.38	12.04	11.05	10.68	11.05	11.44	11.14	11.41	9.74	11.32	10.6	10.86	10.43	10.33		0.0114597	1.30829	up	7.08217e-06	0.0137142	1.2256	down	0.0524919	1.2029	up	0.00133694	3.1884	down	0.00117508	2.65061	up
Os.10403.1.S1_at	LOC_Os03g55350	Group 2a	Folding, Sorting and Degradation	OsSub31 - Putative Subtilisin homologue, expressed	175.46	26.23	1518.63	1406.93	6436.44	7700.64	6078.23	8815.47	608.82	2240.19	3956.04	4722.02	3935.65	3756.3	7.32	4.7	10.57	10.46	12.65	12.9	12.57	13.1	9.14	11.12	11.91	12.2	11.94	11.87		0.245817	1.18998	up	1.75286e-05	0.105975	1.25912	down	0.0234007	1.44076	up	0.0018421	15.4938	down	0.00206544	10.7539	up
Os.10404.1.S1_at	LOC_Os07g01950	Group 2b	others	expressed protein	1814.23	1628.91	1167.5	1388.44	1552.82	1816.76	1785.56	2069.99	645.84	1008.54	1441.97	1784.15	1552.04	1350.87	10.81	10.67	10.18	10.44	10.58	10.82	10.8	11.01	9.33	9.98	10.49	10.78	10.57	10.39		0.339432	1.18292	up	6.47851e-06	0.845842	1.01618	down	0.0802448	1.15668	up	0.000996488	3.21567	down	0.00072553	2.78009	up
Os.10406.1.S1_at	LOC_Os05g40820	Group 2a	Translation	ribosomal protein L24, putative, expressed	1647.86	2203.06	5781.83	2843.27	9105.56	9144.11	6249.55	1954.25	440.2	2770.72	3759.91	2750.48	2267.1	2514.97	10.68	11.11	12.5	11.47	13.15	13.16	12.61	10.93	8.76	11.44	11.86	11.42	11.12	11.3		0.946899	1.0038	up	8.47056e-08	0.00480488	1.46195	down	0.00020828	3.20011	down	0.00105106	4.49739	down	0.000155613	14.3922	up
Os.10409.1.A1_at	AK064062	Group 1	others		4.88	4.92	4.87	4.84	12.77	4.87	4.89	4.97	4.9	4.77	4.77	4.82	4.96	4.97	2.29	2.3	2.28	2.28	3.67	2.28	2.29	2.31	2.29	2.26	2.25	2.27	2.31	2.31		0.0015283	2.62005	down	0.567789
Os.1041.1.S1_x_at	LOC_Os01g42850	Group 2c	Folding, Sorting and Degradation	ThiF family domain containing protein, putative, expressed	452.85	438.07	197.08	315.66	354.23	1006.85	480.4	408.31	141.95	256.63	309.48	456.21	631.75	578.47	8.81	8.78	7.62	8.29	8.46	9.97	8.91	8.67	7.07	7.99	8.21	8.82	9.22	9.17		0.00869816	2.86097	up	8.65825e-05	0.0020068	2.09666	down	0.0412965	1.17566	down	0.0123012	3.03087	down	0.0089651	3.56327	up
Os.10417.1.S1_at	LOC_Os08g40830	Group 2b	RNA metabolism	pumilio domain-containing protein PPD1, putative, expressed	1411.58	2683.35	785.03	746.11	1607.88	1995.81	1324.49	1452.4	349.57	1018.42	1972.21	2190.93	2231.22	2824.87	10.46	11.39	9.61	9.54	10.65	10.95	10.37	10.5	8.44	9.99	10.94	11.09	11.12	11.46		0.190929	1.23555	up	3.14113e-06	0.0314525	1.50059	down	0.127905	1.09851	up	0.000648415	4.19093	down	0.000733469	3.81511	up
Os.10422.1.S1_at	LOC_Os05g40630	Group 9a	others	DUF567 domain containing protein, putative, expressed	42.83	14.55	81.39	27.8	10.25	9.79	94.3	1274.44	50.86	94.1	69.53	116.1	48.36	11.84	5.25	3.85	6.33	4.79	3.34	3.27	6.55	10.29	5.27	6.51	6.06	6.86	5.45	3.54		0.794132	1.0543	down	0.000122745	0.00207621	9.701	up	0.000735775	13.4229	up	0.00714199	32.4837	down	0.226326	2.42002	up
Os.10424.1.S1_at	LOC_Os08g34220	Group 5b	Lipid Metabolism	omega-6 fatty acid desaturase, chloroplast precursor, putative, expressed	471.22	318.68	131.58	1356.83	303.45	204.84	306.24	154.58	464.39	406.94	238.41	161.48	99.19	127.77	8.82	8.32	7.04	10.41	8.24	7.58	8.26	7.26	8.86	8.65	7.88	7.32	6.61	6.97		0.279111	1.5718	down	0.00406631	0.236494	1.59486	up	0.00721885	1.99727	down	0.00159695	3.0254	up	0.00303454	1.51477	down
Os.10425.1.S1_at	LOC_Os03g57349	Group 4a	others	expressed protein	426.01	103.97	260.35	355.8	270.91	344.78	579.22	426.21	1063.49	336.72	734.73	1158.92	949.87	488.01	8.67	6.69	8.02	8.47	8.06	8.4	9.18	8.72	10.05	8.39	9.5	10.17	9.89	8.93		0.368151	1.26486	up	0.000344786	0.0484326	1.7123	up	0.0634709	1.3726	down	0.00283134	2.51858	up	0.000661084	1.83491	down
Os.10427.1.S1_a_at	LOC_Os12g04260	Group 5a	Catalytic activity	astaxanthin synthase KC28, putative	196.49	77.87	5.4	85.21	30.28	56.03	40.38	24.74	176.78	41.39	41.76	30.19	76.12	128.72	7.62	6.2	2.43	6.39	4.89	5.79	5.33	4.61	7.4	5.37	5.38	4.89	6.18	6.98		0.0971346	1.86626	up	0.000203369	0.101188	1.37555	down	0.0269715	1.64961	down	0.00323601	6.89728	up	0.00554964	4.18117	down
Os.10428.1.S1_at	LOC_Os02g14170	Group 1	Catalytic Activity	peroxidase precursor, putative, expressed	15.96	6.92	692.52	200.28	154.98	13.29	8.28	12.05	13.24	79.57	51.27	35.01	29.1	51.88	3.98	2.79	9.43	7.63	7.26	3.73	3.03	3.59	3.53	6.31	5.65	5.1	4.67	5.64		0.00306285	11.6216	down	0.418701
Os.10433.1.S1_at	LOC_Os03g07370	Group 2c	Nucleotide Metabolism	HNH endonuclease domain-containing protein, putative, expressed	1386.75	367.15	308.46	1364.13	794.69	876.54	476.11	261.13	92.55	640.89	1070.57	311	124.97	312.83	10.43	8.5	8.27	10.41	9.63	9.77	8.89	8.03	6.48	9.32	10.06	8.26	6.47	8.28		0.381094	1.10844	up	8.98667e-06	0.00142439	1.84033	down	0.00128952	1.82539	down	0.00769267	2.91933	down	0.00212356	5.32892	up
Os.10437.1.S1_at	LOC_Os03g61050	Group 2b	others	FG-GAP repeat-containing protein, putative, expressed	1018.86	1335.71	1017.26	756.15	1004.77	1013.17	1945.32	680.96	687.16	603.79	880.55	931.3	892.49	958.58	9.99	10.38	9.99	9.56	9.97	9.98	10.93	9.41	9.41	9.23	9.78	9.86	9.79	9.9		0.83826	1.00855	up	2.38593e-05	0.000906922	1.91986	up	0.000391269	2.8602	down	0.999253	1.00012	up	0.00157276	2.85985	up
Os.1044.1.S1_at	LOC_Os01g42870	Group 2b	Catalytic Activity	transferase family protein, putative, expressed	1773.8	410.24	4300.82	2050.41	1293.53	1898.25	2652.44	2498.71	580.24	3185.29	2072.73	2030.04	2012.81	1398.5	10.78	8.65	12.07	10.99	10.31	10.87	11.37	11.28	9.13	11.63	11.02	10.98	10.96	10.44		0.213966	1.47573	up	0.000132753	0.0779469	1.41413	up	0.419416	1.06527	down	0.00344254	4.43416	down	0.00252257	4.72359	up
Os.10440.1.S1_a_at	LOC_Os03g29760	Group 2c	Transcription factor	nuclear transcription factor Y subunit, putative, expressed	1719.07	1158.54	799.81	922.17	1010.68	635.52	494.73	270	65.24	274.14	844.3	1306.15	1428.69	1065.77	10.74	10.17	9.64	9.84	9.98	9.29	8.95	8.06	6.02	8.09	9.69	10.35	10.48	10.05		0.09635	1.61369	down	5.03233e-06	0.24266	1.26485	down	0.00972033	1.8495	down	0.00155306	4.13201	down	0.000158113	7.64216	up
Os.10442.1.S1_at	AK059123	Group 2a	others		5331.01	7525.1	8886.57	7716.67	10027.2	10719.1	12691.6	6147.98	1823.03	7250.99	7584.46	6661.48	5465.92	4789.97	12.36	12.88	13.11	12.91	13.26	13.38	13.63	12.58	10.81	12.81	12.88	12.7	12.32	12.22		0.700998	1.0848	up	5.71581e-06	0.16622	1.19031	up	0.00401678	2.07782	down	0.00270182	3.39803	down	0.000381236	7.06049	up
Os.10447.1.S1_at	LOC_Os05g03550	Group 2b	Transcription factor	MYB family transcription factor, putative, expressed	2522.97	3317.74	963.05	1295.62	2193.16	2679.52	1836.89	2532.64	901.24	1165.23	1490.63	1656.99	1403.09	1456.85	11.29	11.69	9.91	10.34	11.1	11.37	10.84	11.31	9.81	10.18	10.53	10.69	10.45	10.51		0.306624	1.20714	up	4.6474e-05	0.078422	1.43995	down	0.00291097	1.37852	up	0.000448663	2.81654	down	0.000818431	2.04317	up
Os.10449.1.S1_a_at	LOC_Os10g08840	Group 4a	Catalytic Activity	hydrolase, alpha/beta fold family domain containing protein, expressed	505.99	597.56	598.4	407.51	641.69	555.09	504.02	430.41	1005.4	338.75	884.54	858.31	543.37	516.24	8.98	9.21	9.22	8.66	9.31	9.1	8.97	8.75	9.97	8.4	9.78	9.74	9.07	9		0.471797	1.15759	down	0.000662083	0.678012	1.09336	down	0.167586	1.16773	down	0.00120707	2.33346	up	0.00313643	1.99829	down
Os.10450.1.S1_at	LOC_Os08g30060	Group 2b	Transporter	proton pump interactor, putative, expressed	2288.03	3153.32	2158.68	1572.44	2368.37	1641.45	1866.74	663.65	301.67	508.51	1680.4	1308.53	1609.22	2159.91	11.16	11.62	11.07	10.62	11.2	10.68	10.86	9.37	8.22	8.99	10.7	10.35	10.65	11.08		0.0760739	1.43822	down	1.93072e-06	0.171006	1.13881	up	0.00108743	2.82161	down	0.00487448	2.21345	down	0.000318472	6.2455	up
Os.10451.1.S1_at	AK059085	Group 4a	others		800.78	953.73	483.34	433.74	283.31	493.73	1445.97	756.2	684.11	591.89	403.76	441.83	661.33	858.91	9.64	9.89	8.91	8.76	8.13	8.93	10.49	9.56	9.42	9.21	8.65	8.78	9.35	9.73		0.0843233	1.73632	up	0.000150189	0.00664921	2.95087	up	0.00584166	1.90983	down	0.220963	1.10311	down	0.00146273	2.10675	up
Os.10451.2.S1_at	LOC_Os07g31260	Group 4a	others	expressed protein	279.73	239.11	172.08	215.5	174.44	236.18	764.03	304.9	576.05	227.9	132.73	172.81	302.36	283.94	8.12	7.89	7.41	7.75	7.44	7.87	9.57	8.25	9.17	7.83	6.56	7.42	8.2	8.11		0.163132	1.34795	up	4.0207e-05	0.0048846	3.24096	up	0.00318638	2.49841	down	0.00225658	1.89285	up	0.0385653	1.31992	up
Os.10452.1.S1_at	LOC_Os03g13720	Group 3c	others	expressed protein	32.24	39.98	15.16	17.7	127.1	86.1	51.53	37.08	11.21	19.79	25.12	35.34	24.92	24.1	4.89	5.28	3.92	4.14	6.98	6.42	5.68	5.2	3.48	4.28	4.64	5.11	4.17	4.56		0.107369	1.47171	down	3.0559e-06	0.021452	1.67042	down	0.0503605	1.39177	down	0.00141245	3.30776	down	0.00047008	4.60364	up
Os.10453.1.S1_at	LOC_Os06g36700	Group 2a	Folding, Sorting and Degradation	T-complex protein, putative, expressed	2795.52	3856.6	5768.12	3989.25	10135.6	5025.12	3249.46	2138.06	630.77	3654.04	3084.36	1963.33	1680.58	2380.05	11.44	11.91	12.49	11.96	13.31	12.29	11.66	11.06	9.29	11.83	11.58	10.94	10.71	11.22		0.0125942	2.02713	down	5.87106e-07	0.0218421	1.54018	down	0.00254212	1.51828	down	0.000606223	3.40856	down	0.000235233	5.17514	up
Os.10455.1.S1_at	LOC_Os07g33650	Group 3b	others	expressed protein	34.49	7.11	212.72	402.55	305.63	287.53	94.59	406.64	8.27	69.48	178.68	192.33	106.48	118.8	5.1	2.82	7.73	8.65	8.24	8.14	6.56	8.65	2.98	6.12	7.4	7.58	6.62	6.88		0.775212	1.06876	down	2.11803e-06	0.0109259	2.99919	down	0.00202766	4.27875	up	0.000479437	50.9225	down	0.00107651	11.9013	up
Os.10456.1.S1_at	LOC_Os09g30260	Group 10b	others	expressed protein	8.63	9.51	8.37	9.24	10.6	10.6	10.51	9.29	165.09	9.03	25.1	131.02	152.23	204.84	3.09	3.24	3.06	3.2	3.4	3.37	3.39	3.22	7.36	3.17	4.53	7.02	7.25	7.67		0.932521	1.01771	down	3.90839e-07	0.967006	1.01156	up	0.0533574	1.12943	down	5.59048e-05	17.6815	up	5.00681e-05	15.6553	down
Os.10458.1.S1_at	LOC_Os08g05850	Group 2b	RNA metabolism	LSM domain containing protein, expressed	485.13	740.93	873.27	524.04	1463.9	1365.88	1199.31	720.85	589.56	597.43	1320.51	1068.93	1004.35	1191.7	8.92	9.52	9.77	9.03	10.51	10.41	10.23	9.49	9.2	9.22	10.34	10.06	9.95	10.22		0.493554	1.0736	down	2.55666e-05	0.203183	1.13454	down	0.00487092	1.67069	down	0.0587095	1.21886	down	0.000176062	2.03635	up
Os.10464.1.S1_at	LOC_Os10g05230	Group 2b	Protein - Protein Interaction	zinc finger, C3HC4 type domain containing protein, expressed	701.8	4215.16	1161.76	760.71	1369.11	1855.33	1128.67	882.9	644.93	1196.59	2815.4	1701.02	1436.14	1509.69	9.44	12.03	10.18	9.57	10.42	10.86	10.14	9.79	9.28	10.22	11.46	10.73	10.49	10.56		0.0379652	1.35768	up	0.000816231	0.00099144	1.64287	down	0.00189995	1.27892	down	0.15019	1.41713	down	0.0385103	1.8124	up
Os.10468.1.S1_at	LOC_Os03g51470	Group 3a	others	expressed protein	8.79	14.9	109.13	64.76	504.08	11150.6	16690.2	688.81	14.23	49.29	1524.63	945.1	463.35	27.33	3.14	3.65	6.77	5.99	8.96	13.44	14.03	9.12	3.62	5.62	10.56	9.86	8.38	4.33		0.0021651	22.2368	up	3.79936e-06	0.0144784	1.5027	up	0.00547273	30.0238	down	0.00493487	45.1328	down	0.000221584	1355.06	up
Os.10469.1.S1_at	AK072032	Group 4b	others		1113.76	1139.01	1246.23	1006.73	1066.5	916.13	541.04	1335.47	1273.79	1734.54	1137.86	1162.87	1095.85	1318.23	10.12	10.15	10.28	9.97	10.06	9.83	9.08	10.38	10.3	10.76	10.15	10.18	10.09	10.36		0.237276	1.1704	down	7.77538e-05	0.0122772	1.68463	down	0.000137974	2.46935	up	0.580722	1.05629	down	0.00177425	2.33776	down
Os.10470.1.S1_s_at	LOC_Os05g35530	Group 3a	others	expressed protein	1633.62	1992.96	100.72	2106.6	1211.78	376.4	259.29	277.11	7.79	539.3	515.6	145.13	97.34	83.48	10.64	10.95	6.64	11.03	10.24	8.55	8.02	8.11	2.96	9.07	9	7.18	6.44	6.2		0.0047925	3.21903	down	1.03526e-09	0.00967993	1.44834	down	0.413448	1.06483	up	2.9278e-05	35.4589	down	3.24508e-06	33.3	up
Os.10471.1.S1_a_at	LOC_Os06g37440	Group 2a	Translation	elongation factor 1-gamma, putative, expressed	2845.53	4763.75	5985.08	6004.18	9800.24	6620.36	6293.49	1663.75	571.81	3352.54	8522.52	6806.66	4837.21	5125.27	11.47	12.22	12.54	12.54	13.25	12.69	12.62	10.7	9.13	11.71	13.05	12.73	12.2	12.32		0.0279625	1.47513	down	5.1577e-07	0.109363	1.05219	down	0.00042717	3.79481	down	0.00373054	2.94992	down	0.000288989	11.1944	up
Os.10472.1.S1_a_at	LOC_Os01g50934	Group 4b	Energy Metabolism	fiber protein Fb11, putative, expressed	1346.23	846.74	3489.48	2251.72	3522.55	2390.9	3018.92	1432.11	4277.59	1694.05	1261.51	1086.72	1078.4	1187.06	10.39	9.72	11.76	11.13	11.77	11.21	11.56	10.48	12.06	10.72	10.3	10.08	10.07	10.21		0.124603	1.47205	down	2.18862e-05	0.115792	1.27013	up	0.00158209	2.111	down	0.000350998	2.99243	up	0.00281518	1.41754	down
Os.10473.1.S1_at	LOC_Os12g25690	Group 2b	Carbohydrate Metabolism	UDP-glucose 6-dehydrogenase, putative, expressed	926.5	1613.46	11847.5	4866.1	635.06	924.19	1868.8	1746.73	815.98	1448.35	515.91	687.07	514.15	298.85	9.75	10.55	13.53	12.25	9.31	9.85	10.86	10.76	9.67	10.49	9	9.42	9.01	8.22		0.0180764	1.45753	up	0.000111007	0.00249926	2.01799	up	0.578406	1.07879	down	0.00514849	2.12446	down	0.00109436	2.29186	up
Os.10475.1.A1_at	LOC_Os10g36400	Group 2c	others	GIL1, putative, expressed	323.18	146.66	896.67	361.19	261.76	638.01	653.56	954.73	371.09	477.53	730.73	884.77	728.32	502.81	8.34	7.19	9.8	8.48	8.02	9.32	9.35	9.9	8.52	8.9	9.5	9.78	9.49	8.97		0.0133817	2.46091	up	2.78239e-05	0.478392	1.02418	up	0.00196953	1.46013	up	0.00163477	2.59096	down	0.00548531	1.77448	up
Os.10478.1.S1_at	LOC_Os06g51400	Group 2c	others	expressed protein	397.71	509.1	205.51	229.38	586.11	541.97	300.1	300.04	156.83	98.18	164.29	100.15	140.08	315.61	8.6	8.98	7.66	7.83	9.19	9.08	8.23	8.21	7.28	6.6	7.36	6.64	7.12	8.3		0.451724	1.08306	down	0.000311357	0.00557124	1.79986	down	0.919062	1.01658	down	0.0232059	1.90289	down	0.00625315	1.93445	up
Os.10483.1.S1_at	LOC_Os07g39620	Group 2b	Signal transduction	C2 domain containing protein, putative, expressed	1837.84	860.2	982.95	701.78	822.14	1915.4	1128.3	1376.18	511.78	1749.14	1694.12	1190.59	764.26	1060.13	10.82	9.75	9.94	9.45	9.68	10.9	10.13	10.4	8.97	10.77	10.72	10.21	9.57	10.05		0.0152295	2.33188	up	0.00042825	0.0173932	1.69648	down	0.307486	1.20465	up	0.00929723	2.69667	down	0.00927391	2.23855	up
Os.10487.1.S1_at	LOC_Os07g34610	Group 2c	others	oral cancer overexpressed protein 1, putative, expressed	602.83	609.37	236.48	219.29	365.04	330.24	1669.42	633.87	41.86	388.26	349.62	215.08	326.24	542.94	9.23	9.24	7.88	7.77	8.51	8.36	10.7	9.31	5.38	8.6	8.41	7.72	8.34	9.07		0.423473	1.10529	down	2.52616e-08	0.000909293	5.06639	up	0.000604101	2.63134	down	0.000117867	15.2435	down	3.79964e-05	40.1108	up
Os.10491.1.S1_at	LOC_Os03g04690	Group 2c	others	expressed protein	75.57	97.74	197.03	82.79	321.06	469.05	298.39	187.43	185.81	133.04	150.79	145.33	99.87	93.94	6.23	6.61	7.62	6.36	8.32	8.86	8.22	7.55	7.54	7.02	7.21	7.17	6.6	6.55		0.105791	1.4592	up	1.50936e-05	0.0197644	1.56172	down	0.00246457	1.59488	down	0.895536	1.00741	down	0.000315911	1.6067	up
Os.10492.1.S1_at	LOC_Os08g01880	Group 4a	Vesicular trafficking	synaptobrevin-related family protein, putative, expressed	1018.53	2274.71	446.6	273.33	146.46	282.5	185.34	503.63	445.1	920.24	517.78	232.44	199.43	74.05	9.99	11.04	8.8	8.09	7.18	8.14	7.53	8.97	8.77	9.84	9.01	7.85	7.6	6.13		0.0332068	1.93722	up	0.000289659	0.0142037	1.51901	down	0.000885504	2.70931	up	0.410604	1.14695	down	0.00538874	2.36218	down
Os.10494.1.S1_at	LOC_Os01g14140	Group 2c	Cell structure	X8 domain containing protein, expressed	4.75	5.96	2417.66	796.41	68.48	3644.38	1880.2	617.77	127.38	40.02	351.57	116.01	20.85	7.65	2.25	2.5	11.24	9.62	6.07	11.79	10.88	9.24	6.9	5.29	8.36	6.8	3.7	2.89		0.00362845	52.616	up	2.14546e-05	0.0475896	1.88712	down	0.00586623	3.11416	down	0.00852353	5.05637	down	0.00129564	15.7463	up
Os.10497.1.S1_s_at	LOC_Os07g23660	Group 9a	others	retrotransposon protein, putative, unclassified, expressed	64.1	160.38	6.22	513.15	6.25	23.59	135.11	755.53	109.22	521.37	259.84	138.91	111.93	8.36	5.95	6.94	2.63	8.99	2.64	4.03	7.08	9.51	6.36	9.02	8	7.09	6.79	3.04		0.29786	2.61251	up	0.00322412	0.0579265	8.27503	up	0.00321975	5.40786	up	0.0231467	8.90827	down	0.423918	1.64728	up
Os.10499.1.S1_at	LOC_Os05g05220	Group 2c	Cell Cycle	glioma tumor suppressor candidate region gene 2 protein, putative, expressed	677.86	897.23	522.21	423.88	1270.82	955.99	770.98	428.98	102.95	442.54	811.03	430.66	573.51	1387.65	9.4	9.8	9.02	8.71	10.31	9.84	9.59	8.74	6.68	8.78	9.66	8.75	9.13	10.43		0.311533	1.38327	down	1.90618e-05	0.598537	1.1894	down	0.00566806	1.8051	down	0.000586555	4.15766	down	5.68567e-05	7.50501	up
Os.10501.1.S1_at	LOC_Os07g39430	Group 2c	RNA Metabolism	mTERF family protein, expressed	1152.79	489.71	40.99	325.51	267.35	383.26	284.78	334.44	55.94	224.24	230.33	246.98	321.71	255.29	10.14	8.87	5.35	8.34	8.06	8.56	8.15	8.39	5.73	7.8	7.85	7.94	8.32	7.99		0.137174	1.4155	up	9.2614e-05	0.142408	1.32973	down	0.0205494	1.17558	up	0.00348218	6.30411	down	0.00450084	5.36257	up
Os.10504.1.S1_at	LOC_Os05g43540	Group 4a	others	transmembrane protein 56, putative, expressed	519.81	690.08	651.51	508.52	352.16	764.97	474.19	594.8	3349.67	625.68	677.5	456.01	552.73	503.17	9.01	9.41	9.35	8.99	8.42	9.55	8.88	9.21	11.66	9.29	9.4	8.83	9.11	8.97		0.10428	2.18495	up	9.6967e-05	0.09738	1.58157	down	0.0926031	1.25209	up	0.00265354	5.46064	up	0.00155932	6.83721	down
Os.10505.1.S1_a_at	LOC_Os10g39010	Group 9b	Signal transduction	TKL_IRAK_CrRLK1L-1.16 - The CrRLK1L-1 subfamily has homology to the CrRLK1L homolog, expressed	1725.29	311.67	140.12	155.23	14.84	7.32	21.58	59.84	31.1	614.29	233.33	194.07	99.09	107.71	10.75	8.28	7.09	7.27	3.74	2.8	4.42	5.89	4.71	9.25	7.86	7.57	6.61	6.74		0.309054	1.91665	down	0.00367425	0.0294383	3.07875	up	0.00422986	2.77705	up	0.129263	2.27228	down	0.662961	1.22214	down
Os.10507.1.S1_at	LOC_Os02g45310	Group 3b	Stress	dehydration response related protein, putative, expressed	9.3	6.48	92.2	133.93	226.5	187.48	238.36	331.58	6.4	19.31	20.41	12.58	7.57	4.63	3.21	2.68	6.51	7.06	7.81	7.52	7.89	8.37	2.67	4.27	4.35	3.65	2.91	2.21		0.404644	1.21964	down	1.00726e-07	0.255596	1.29332	up	0.0206734	1.38785	up	5.66696e-05	51.8917	down	3.12034e-05	37.3899	up
Os.10509.1.S1_at	LOC_Os04g21650	Group 2c	others	expressed protein	189.85	302.69	86.18	108.62	285	279.98	187.64	255.15	96.36	85.98	110.36	87.86	73.38	122.41	7.57	8.24	6.41	6.75	8.15	8.11	7.55	7.99	6.57	6.41	6.77	6.42	6.12	6.93		0.840062	1.03368	down	0.00035787	0.0885024	1.47032	down	0.00571127	1.3606	up	0.0028324	2.682	down	0.00809177	1.97119	up
Os.10510.1.S1_at	LOC_Os03g03034	Group 5b	Secondary Metabolism	flavonol synthase/flavanone 3-hydroxylase, putative, expressed	1533.91	1109.03	392.91	530.69	111.56	22.11	215.54	658.67	1515.95	3926.06	686.65	1365.19	400.65	185.14	10.44	10.03	8.59	9.05	6.44	4.44	7.75	9.36	10.49	11.94	9.39	10.36	8.62	7.51		0.160699	3.99685	down	1.41592e-06	0.00170076	9.92314	up	0.000338746	3.05633	up	0.0313834	2.18854	up	0.00255673	6.68889	down
Os.10527.1.S3_a_at	LOC_Os03g14260	Group 2b	Nucleotide metabolism	guanine nucleotide exchange family protein, putative, expressed	509.24	813.14	876.82	609.07	1160.71	1082.89	1079.71	766.2	268.99	385.85	409.5	516.45	388.17	544.97	8.99	9.66	9.77	9.24	10.17	10.08	10.07	9.58	8.05	8.59	8.67	9.01	8.58	9.08		0.584048	1.06575	down	7.62605e-06	0.966677	1.00545	down	0.0136773	1.40431	down	0.00191564	2.88118	down	0.00105474	4.04609	up
Os.10529.1.S1_s_at	LOC_Os11g05140	Group 3b	others	expressed protein	15.51	19.96	56.22	43.11	305.45	157.91	125.58	153.1	15.6	20.02	39.3	25.88	12.32	31.21	3.94	4.24	5.81	5.43	8.23	7.27	6.96	7.26	3.96	4.32	5.28	4.61	3.49	4.96		0.113099	1.9344	down	1.56437e-06	0.379625	1.23944	down	0.100336	1.22373	up	5.41635e-05	9.81306	down	0.000115143	8.01896	up
Os.10534.1.S1_at	LOC_Os05g09704	Group 8a	Signal transduction	HAD superfamily phosphatase, putative, expressed	4.61	4.66	4.51	1535.91	4.58	4.57	113.79	62.57	4.59	4.49	4.48	4.53	4.68	4.69	2.2	2.22	2.17	10.58	2.2	2.19	6.74	5.95	2.2	2.17	2.16	2.18	2.23	2.23		0.871774	1.00227	down	2.46237e-06	0.00272613	23.3151	up	0.146338	1.72377	down	0.000200561	13.4572	down	0.000768655	23.1971	up
Os.10543.1.S1_at	LOC_Os02g01920	Group 2c	Energy Metabolism	GHMP kinases ATP-binding protein, putative, expressed	233.78	803.16	884.57	280.9	711.47	193.93	888.68	1730.2	103.55	258	378.47	359.95	66.88	110.63	7.87	9.61	9.79	8.13	9.47	7.56	9.79	10.75	6.61	8.01	8.56	8.48	5.71	6.77		0.0186377	3.7449	down	2.47291e-05	0.00562583	4.68083	up	0.00377749	1.94825	up	0.00146563	17.7241	down	0.00260502	9.09747	up
Os.10544.1.S2_at	LOC_Os03g53630	Group 2b	Transcription factor	PHD finger family protein, putative, expressed	348.66	525.58	237.29	300.34	857.89	860.41	870.02	982.6	322.45	236.5	544.89	589.03	336.26	328.96	8.44	9.04	7.89	8.23	9.74	9.74	9.76	9.94	8.33	7.87	9.09	9.19	8.39	8.35		0.975108	1.00369	down	8.81853e-06	0.912929	1.01797	up	0.038626	1.12963	up	0.000276482	3.05293	down	0.000276255	2.7026	up
Os.10547.1.S1_at	LOC_Os03g47500	Group 4a	Protein - Protein Interaction	zinc finger, C3HC4 type domain containing protein, expressed	383.7	502.12	336.71	237.39	159.68	508.29	178.41	450.57	752.71	264.57	481.99	687.09	463.49	339.65	8.58	8.97	8.38	7.89	7.32	8.98	7.48	8.79	9.53	8.03	8.9	9.42	8.86	8.41		0.00613354	3.1764	up	0.000210696	0.00182622	2.83614	down	0.00833818	2.47975	up	0.0600181	1.67325	up	0.00110492	4.14924	down
Os.10548.1.S1_s_at	LOC_Os02g55130	Group 3a	Folding, Sorting and Degradation	OsSCP10 - Putative Serine Carboxypeptidase homologue, expressed	9.56	15.48	13.48	141.25	357.17	2620.07	3125.25	4285.13	13.31	19.22	13.25	17.47	16.88	13.43	3.23	3.79	3.69	7.14	8.47	11.32	11.61	12.06	3.66	4.25	3.72	4.11	3.99	3.68		0.00899552	7.21255	up	1.3829e-07	0.417815	1.22029	up	0.0230168	1.36562	up	0.000177509	336.317	down	0.000118566	246.273	up
Os.10549.1.S1_at	LOC_Os04g49960	Group 2b	Catalytic Activity	glycosyl transferase, group 1 domain containing protein, expressed	766.06	1067.87	707.03	558.84	467.53	744.44	981.57	854.62	428.73	519.06	401.76	437.57	473.94	585.23	9.57	10.06	9.46	9.12	8.86	9.52	9.94	9.74	8.73	9.02	8.65	8.77	8.88	9.19		0.0882881	1.58066	up	0.00060354	0.109613	1.33274	up	0.0463484	1.14979	down	0.00417964	2.00664	down	0.00204539	2.30721	up
Os.10551.1.S1_at	LOC_Os10g32550	Group 2b	Folding, Sorting and Degradation	T-complex protein, putative, expressed	330.27	968.08	3262.69	1504.93	5108.42	6275.06	1923.04	1067.56	80.48	2117.78	983.43	1866.02	894.04	1838.21	8.37	9.92	11.66	10.55	12.32	12.6	10.91	10.05	5.84	11.05	9.94	10.84	9.78	10.84		0.283419	1.21569	up	0.000287783	0.00431275	3.22853	down	0.00511712	1.8067	down	0.0168484	18.5842	down	0.0102332	33.5762	up
Os.10555.1.S1_a_at	LOC_Os02g10920	Group 2b	Protein - Protein Interaction	zinc finger family protein, putative, expressed	2194.45	282.89	1118.68	1408.72	7243.92	2540.68	429.64	594.91	788.28	1082.58	555.82	1000.57	1020.95	1627.59	11.09	7.97	10.13	10.46	12.81	11.29	8.74	9.17	9.58	10.08	9.03	9.96	9.99	10.67		0.0218393	2.87929	down	0.000341653	0.00263811	5.83808	down	0.213582	1.34898	up	0.321615	1.32831	up	0.0331194	1.79187	down
Os.10557.1.S1_at	LOC_Os02g43090	Group 4a	Transporter	myristoyl-acyl carrier protein thioesterase, chloroplast precursor, putative, expressed	314.6	399.8	445.12	420.57	611.45	525.43	550.47	522.65	1289.38	255.08	488.41	1419.84	1600.04	1634.74	8.29	8.64	8.79	8.71	9.26	9.04	9.1	9.03	10.33	7.98	8.93	10.44	10.64	10.67		0.0853019	1.16432	down	1.23628e-05	0.629934	1.04629	up	0.509176	1.05263	down	0.0010603	2.46267	up	0.00110432	2.33953	down
Os.10560.1.S1_at	LOC_Os07g36450	Group 2c	RNA Metabolism	PPR repeat domain containing protein, putative, expressed	471.88	446.53	216.26	142.8	900.7	455.93	297.45	247.13	126.43	435.24	409.66	212.83	450.25	974.31	8.88	8.77	7.76	7.15	9.81	8.83	8.21	7.94	6.94	8.75	8.66	7.72	8.8	9.92		0.00943588	1.97254	down	0.000230261	0.00706436	1.53326	down	0.0981502	1.20728	down	0.0212999	2.00008	down	0.00956323	2.41466	up
Os.10561.1.S1_at	LOC_Os07g10830	Group 2a	Cell Structure	dolichyl-diphosphooligosaccharide--protein glycosyltransferase 48 kDasubunit precursor, putative, expressed	1802.99	2933.28	2818.93	1732.9	4010.43	2707.39	4868.09	1819.53	1022.93	1771.19	1461.26	1017.52	799.73	1158.04	10.81	11.52	11.46	10.76	11.97	11.39	12.25	10.83	9.98	10.79	10.5	9.98	9.63	10.18		0.0541592	1.49177	down	2.91422e-05	0.0108475	1.81055	up	0.000450783	2.68026	down	0.0159418	1.80367	down	0.000851701	4.8343	up
Os.10566.1.S1_at	LOC_Os02g42320	Group 2a	Folding, Sorting and Degradation	peptidase, T1 family, putative, expressed	4110.13	4005.84	3972.79	3192.5	5243.65	3879.34	5240.71	3195.8	2142.22	3192.22	4509.17	3528.07	2674.69	2501.52	12	11.97	11.95	11.64	12.35	11.91	12.36	11.63	11.06	11.64	12.12	11.78	11.37	11.28		0.109551	1.35553	down	0.000317827	0.0421596	1.35783	up	0.0158909	1.65541	down	0.0282668	1.48119	down	0.000333383	2.45197	up
Os.10570.1.S1_at	LOC_Os06g35960	Group 5b	Transcription Factor	HSF-type DNA-binding domain containing protein, expressed	153.06	73.21	327.25	73.59	61.24	546.03	60.88	233.65	344.47	247.6	675.6	695.86	1259.06	966.57	7.22	6.19	8.35	6.19	5.8	8.97	5.93	7.87	8.26	7.9	9.36	9.44	10.28	9.91		0.0477194	8.97725	up	0.00266136	0.0120448	8.2417	down	0.000343833	3.83974	up	0.476589	1.31256	up	0.0119734	5.03988	down
Os.10571.1.S1_at	LOC_Os08g08070	Group 10a	Transporter	transporter family protein, putative, expressed	5.84	6.03	5.61	5.66	5.72	5.6	5.59	5.49	3249.37	5.81	5.64	5.65	6.41	6.32	2.54	2.59	2.49	2.5	2.52	2.49	2.48	2.46	11.55	2.53	2.49	2.5	2.68	2.66	AS	0.189046	1.02223	down	8.64344e-08	0.838689	1.00236	down	0.0601472	1.01776	down	0.000265112	547.124	up	0.000176349	537.577	down
Os.10572.1.S1_at	LOC_Os03g59360	Group 6a	Cell structure	remorin, putative, expressed	2401.99	1246.48	4974.67	2129.67	56.73	170.49	15.22	221.83	1355.92	1772.53	2362.2	1288.19	1055.42	878.83	11.22	10.24	12.28	11.06	5.74	7.08	3.93	7.74	10.25	10.79	11.18	10.31	10.04	9.77		0.296547	2.5363	up	0.000310536	0.0368073	8.89535	down	0.00150622	14.0327	up	0.0137954	5.70203	up	0.000638534	80.0148	down
Os.10575.1.S1_at	LOC_Os06g04010	Group 3b	Transcription Factor	GAGA-binding protein, putative, expressed	126.09	140.85	90.02	102.06	375.74	265.97	209.81	130.73	22.75	89.1	140.48	144.01	117.38	118.56	6.97	7.13	6.48	6.67	8.55	8.05	7.71	7.03	4.4	6.47	7.12	7.14	6.87	6.89		0.0396934	1.41286	down	3.37792e-05	0.0280591	1.26553	down	0.00264866	1.6072	down	0.0051597	6.16268	down	0.00261873	9.90466	up
Os.10576.1.S1_at	LOC_Os02g33550	Group 9a	Stress	harpin-induced protein 1 domain containing protein, expressed	10.47	13.43	10271.1	4880.16	13.83	8.29	24.66	368.2	12.26	225.25	186.07	134.36	44.96	18.45	3.37	3.72	13.32	12.25	3.75	3.04	4.61	8.52	3.53	7.8	7.3	7.05	5.21	4.2		0.169731	1.63283	down	1.93859e-06	0.00611348	2.96699	up	0.000293462	15.0284	up	0.000710954	31.733	down	0.0466188	2.11153	up
Os.10580.1.S1_at	LOC_Os01g34790	Group 9b	others	expressed protein	75.16	18.04	6.4	40.76	7.22	7.44	58.92	184.84	19.84	135.67	227.55	367.23	310.76	26.93	6.11	4.15	2.67	5.33	2.85	2.89	5.88	7.52	4.08	7.03	7.7	8.51	8.2	4.75		0.719556	1.02984	up	0.000158014	0.000316381	7.92353	up	0.00207696	3.11247	up	0.00855413	10.8429	down	0.0507211	3.48369	up
Os.10583.1.S1_at	LOC_Os06g04920	Group 10b	Protein - Protein Interaction	zinc finger family protein, putative, expressed	117.03	7.41	775.46	2962.36	7.18	7.13	7.01	5.7	227.82	10.54	10.34	7.47	7.35	8.09	6.8	2.89	9.51	11.53	2.84	2.83	2.81	2.5	7.77	3.37	3.32	2.9	2.88	3.01		0.584247	1.00728	down	6.20322e-07	0.145765	1.01739	down	0.10247	1.23834	down	0.000541833	38.6971	up	0.000359948	31.2491	down
Os.10585.1.A1_at	LOC_Os06g05100	Group 2c	Secondary metabolism	transketolase, putative, expressed	391.45	1005.09	350.04	458.4	628.92	453.11	542.55	1270.06	135.19	393.43	560.83	429.84	359.1	444.4	8.61	9.97	8.45	8.84	9.27	8.78	9.08	10.31	7.05	8.62	9.04	8.73	8.48	8.76		0.306346	1.41078	down	3.54771e-05	0.447668	1.23679	up	0.000270416	2.34108	up	0.000636655	9.60066	down	0.00176374	4.10095	up
Os.10590.1.S1_s_at	LOC_Os08g01370	Group 7b	others	expressed protein	7.91	8.22	6.92	7.15	6.57	601.66	85.53	137.09	8.71	1288.02	614.47	5224.57	22307.3	27200.9	2.98	3.04	2.79	2.83	2.71	9.18	6.41	7.08	3.11	10.32	9.21	12.29	14.44	14.73		0.00272381	88.2572	up	1.25909e-06	0.00547256	6.80116	down	0.0490724	1.58638	up	0.000366918	15.5932	down	0.000173708	9.82943	up
Os.10591.1.S1_at	LOC_Os04g50790	Group 3a	RNA Metabolism	RNA recognition motif, putative, expressed	663.2	1410.72	805.43	471.52	1436.36	1289.4	498.59	487.97	71.41	823.17	265.08	404.5	424.7	435.29	9.31	10.39	9.65	8.88	10.49	10.33	8.96	8.92	6.01	9.68	8.03	8.65	8.69	8.73		0.25262	1.11769	down	6.80446e-05	0.00258115	2.58256	down	0.80629	1.02517	down	0.00665262	7.53993	down	0.00647599	7.7297	up
Os.10592.1.S1_at	LOC_Os03g40194	Group 7a	Stress	disease resistance RPP13-like protein 1, putative, expressed	299.49	360.92	1236.53	717.53	45.83	59.17	579.44	882.52	110.37	710.7	500.32	397.79	492.2	465.43	8.22	8.49	10.27	9.48	5.51	5.87	9.18	9.78	6.77	9.47	8.95	8.63	8.93	8.86		0.229672	1.28753	up	3.06898e-07	0.000846292	9.85283	up	0.00838737	1.52393	up	0.000333755	8.05808	down	0.000450485	5.28769	up
Os.10593.1.S1_at	LOC_Os08g41390	Group 2a	Folding, Sorting and Degradation	peptidyl-prolyl isomerase, putative, expressed	3776.84	2997.58	4461.27	3241.97	6042.99	9232.78	6985.57	3496.88	900.77	9086.38	1637.21	4910.01	2498.45	2736.68	11.88	11.55	12.12	11.66	12.55	13.16	12.77	11.77	9.8	13.15	10.68	12.25	11.27	11.41		0.105836	1.53102	up	5.45306e-07	0.0751466	1.31393	down	0.00076351	1.99846	down	0.000818894	3.91184	down	0.000184384	7.81763	up
Os.10594.1.S1_at	LOC_Os02g47000	Group 5b	others	expressed protein	635.68	592.12	1206.13	781.67	212.26	299.08	131.17	417.28	324.04	523.14	531.39	704.68	672.74	734.36	9.25	9.19	10.24	9.61	7.7	8.22	7.02	8.7	8.33	9.02	9.04	9.45	9.38	9.52		0.180114	1.43259	up	6.54034e-05	0.00867001	2.29762	down	0.0018613	3.21107	up	0.0468902	1.29682	down	0.00446633	2.47611	down
Os.10595.1.S1_at	LOC_Os02g38980	Group 2b	Chromatin remodelling	bromodomain domain containing protein, expressed	1659.25	2364.41	621.59	917.45	1014.09	1081.15	1098.41	1184.36	591.17	1296.11	809.92	986.05	719.86	625.85	10.69	11.2	9.28	9.84	9.98	10.08	10.1	10.21	9.2	10.34	9.59	9.94	9.49	9.28		0.366916	1.06544	up	0.000318627	0.915242	1.0139	up	0.368091	1.08065	up	0.00341465	2.01445	down	0.00640399	1.86412	up
Os.10598.1.S1_at	LOC_Os12g44310	Group 2b	Secondary Metabolism	carotenoid cleavage dioxygenase, putative, expressed	5149.79	3137.66	911.52	3058.83	1067.58	754.82	724.16	657.25	191.36	1993.63	1105.52	879.41	519.07	349.02	12.33	11.61	9.83	11.57	10.06	9.55	9.5	9.36	7.54	10.96	10.1	9.76	9.01	8.42		0.120308	1.42639	down	0.000108161	0.868508	1.03408	down	0.182075	1.10033	down	0.00352673	3.5289	down	0.00294632	3.88296	up
Os.10599.1.S1_x_at	LOC_Os01g56640	Group 3b	Transcription Factor	transcription factor jumonji, putative, expressed	137.66	174.86	47.33	61.44	177.53	113.88	92.77	142.8	9.52	52.23	73.72	56.61	69.49	107.75	7.09	7.44	5.56	5.91	7.47	6.83	6.53	7.16	3.17	5.67	6.2	5.82	6.08	6.58		0.0341819	1.56278	down	6.28337e-06	0.105975	1.22388	down	0.00182469	1.54056	up	0.00115393	15.833	down	0.00149962	10.2774	up
Os.10604.1.S1_at	LOC_Os03g63430	Group 2b	Folding, Sorting and Degradation	proteasome subunit, putative, expressed	1107.86	780.11	1180.19	1315.08	2546.21	2975.52	1284.52	1474.6	710.11	914.69	661.86	1033.62	1126.88	1725.52	10.11	9.58	10.2	10.36	11.31	11.54	10.33	10.5	9.47	9.84	8.46	10.01	10.12	10.75		0.0707608	1.16954	up	2.28635e-05	0.000798031	2.31831	down	0.456927	1.12932	up	0.00840728	2.04175	down	0.000520078	1.80795	up
Os.10607.1.S1_at	LOC_Os10g30580	Group 2a	Cell Cycle	cell division control protein 48 homolog E, putative, expressed	3482.96	5672.4	6602.13	3500.49	5162	5628.92	5765.41	8229.86	3417.64	5449.66	5182.25	4587.53	3898.83	3760.68	11.76	12.47	12.69	11.77	12.31	12.46	12.49	13	11.73	12.41	12.34	12.16	11.93	11.87		0.52987	1.10399	up	3.50419e-05	0.727062	1.02487	up	0.00772165	1.42505	up	0.00142738	2.4127	down	0.00335175	1.69306	up
Os.10609.1.S1_at	LOC_Os08g43560	Group 2b	Catalytic Activity	OsAPx4 - Peroxisomal Ascorbate Peroxidase encoding gene 5,8,9, expressed	2485.28	2120.93	655.96	1021.9	479	697.65	934.84	1057.16	483.24	1074.49	997.14	538.61	431.69	356.34	11.27	11.04	9.35	10	8.9	9.43	9.87	10.04	8.91	10.06	9.95	9.06	8.75	8.47		0.0916493	1.44369	up	0.000177974	0.0961685	1.3503	up	0.092839	1.13193	up	0.000422775	2.18859	down	0.00084113	1.9335	up
Os.10611.1.S1_at	LOC_Os03g62620	Group 2c	Stress	late embryogenesis abundant protein, putative, expressed	248.39	379.58	260.89	157.4	198.72	240.22	239.41	196.99	108.46	362.24	241.35	228.62	197.85	236.6	7.95	8.46	8.02	7.28	7.63	7.9	7.89	7.62	6.76	8.49	7.9	7.82	7.63	7.87		0.235525	1.19979	up	0.000516314	0.98357	1.00525	down	0.169449	1.20427	down	0.0015017	1.82107	down	0.00425417	2.19306	up
Os.10612.1.S1_at	LOC_Os03g61960	Group 2a	Energy Metabolism	2Fe-2S iron-sulfur cluster binding domain containing protein, expressed	1682.75	3875.58	5825.08	4646.92	4095.58	4692.2	2719.43	3191.72	655.43	8289.47	4455.11	5025.25	3523.48	4593.59	10.68	11.91	12.51	12.18	11.99	12.18	11.41	11.63	9.35	13.01	12.12	12.26	11.77	12.16		0.50161	1.13598	up	7.33808e-06	0.0349521	1.70143	down	0.233281	1.16348	up	0.000777103	4.8423	down	0.000136893	4.16192	up
Os.10613.1.S1_at	LOC_Os04g25400	Group 2b	others	uncharacterized protein all1601, putative, expressed	1962.23	3447.85	405.86	1746.72	1030.2	1215.37	1098.05	1150.96	350.34	504.96	466.3	356.21	309.61	427.89	10.93	11.74	8.6	10.76	9.99	10.24	10.1	10.13	8.44	8.96	8.78	8.46	8.21	8.74		0.349888	1.18557	up	0.000183906	0.382654	1.10134	down	0.9107	1.02252	up	0.0051496	3.22438	down	0.000508123	3.15337	up
Os.10614.1.S1_at	LOC_Os07g32670	Group 2c	others	expressed protein	208.35	353.69	478.11	256.63	314.48	248.05	386.55	274.57	176.77	351.06	265.79	323.73	281.01	195.4	7.7	8.47	8.89	8	8.3	7.95	8.59	8.09	7.46	8.44	8.04	8.32	8.13	7.56		0.0596664	1.26852	down	0.000725215	0.0145484	1.55559	up	0.0533948	1.41526	down	0.0205383	1.54477	down	0.00166261	2.18625	up
Os.10617.1.S1_at	LOC_Os04g57560	Group 4a	Secondary Metabolism	amine oxidase, flavin-containing, domain containing protein, expressed	3211.88	635.13	7743.62	5742.05	317.75	188.84	108.03	233.8	2256.05	1324.3	475.03	1090.04	761.4	558.89	11.62	9.26	12.92	12.49	8.28	7.54	6.75	7.87	11.14	10.35	8.88	10.09	9.56	9.12		0.166719	1.67109	down	1.08339e-07	0.0338111	1.72187	down	0.000222205	2.16376	up	2.40465e-05	9.64194	up	6.09991e-06	20.8628	down
Os.10618.1.S1_s_at	LOC_Os08g40260	Group 2a	Transcription Factor	OsSPL15 - SBP-box gene family member, expressed	3511.66	4649.1	2490.44	2831.58	3414.82	4349	6559.31	6254.63	2390.4	3499.87	2569.92	1963.01	1734.33	1832.47	11.77	12.18	11.28	11.46	11.72	12.08	12.68	12.61	11.21	11.76	11.32	10.94	10.76	10.83		0.257148	1.27849	up	5.85576e-05	0.0249118	1.51746	up	0.324819	1.04945	down	0.00175505	2.6354	down	0.00113157	2.76571	up
Os.10619.1.S2_at	LOC_Os05g44760	Group 7a	Carbohydrate Metabolism	hexokinase, putative, expressed	1427.15	615.55	506.48	236	7.49	510.4	906.52	657.54	60.54	4731.57	2585.24	1614.08	892.09	678.35	10.44	9.25	8.98	7.87	2.86	8.99	9.82	9.33	5.89	12.2	11.33	10.63	9.8	9.36		0.00236622	69.9358	up	2.84848e-06	0.00640068	1.77683	up	0.111732	1.4042	down	0.00106546	10.8345	down	0.000224266	15.2139	up
Os.10628.1.S1_at	LOC_Os02g03730	Group 2b	Cell Cycle	SWIB/MDM2 domain containing protein, expressed	354.56	549.9	1642.12	858.51	5933.74	3740.82	1181.48	558.6	86.02	755.47	693.24	379.2	711.3	1420.48	8.47	9.1	10.68	9.74	12.53	11.86	10.21	9.12	6.36	9.54	9.42	8.55	9.47	10.47		0.0602205	1.58458	down	1.26223e-06	0.00165121	3.1527	down	0.000341525	2.11553	down	0.00254934	6.79161	down	0.000871579	14.3679	up
Os.10633.1.S1_at	LOC_Os01g15010	Group 2a	Vesicular trafficking	miro, putative, expressed	3453.85	3700.52	6133.01	3285.27	4208.86	4495.19	4881.84	15790.2	1517.42	5517.96	4210.43	6105.96	7063.35	7445.24	11.75	11.8	12.58	11.68	12.04	12.12	12.25	13.95	10.52	12.43	12.03	12.58	12.78	12.86		0.69883	1.05596	up	2.52425e-05	0.616729	1.09702	up	0.000361752	3.23734	up	0.00116202	10.7814	down	0.00673945	3.33032	up
Os.10635.1.S1_s_at	LOC_Os04g51880	Group 4b	Energy Metabolism	GHMP kinases ATP-binding protein, putative, expressed	4238	1662.23	1070.93	1233	1546.86	418.95	540.21	1314.35	1340.69	2468.97	2607.19	1587.52	707.79	140.51	12.01	10.62	10.06	10.26	10.58	8.71	9.08	10.35	10.33	11.26	11.32	10.63	9.45	7.09		0.00749856	3.6558	down	0.000407764	0.00634345	1.28917	up	0.00166766	2.42282	up	0.953316	1.01418	down	0.0172249	2.38893	down
Os.10650.1.S1_at	AK064598	Group 1	others		6.47	5.61	6.46	6.71	5.54	6.54	14.9	5.38	5.57	9.25	8.72	43.38	9.46	5.83	2.69	2.49	2.66	2.73	2.47	2.67	3.88	2.43	2.48	3.18	3.01	5.26	3.18	2.54		0.504672	1.15021	up	0.000843681	0.0377284	2.30624	up	0.00421895	2.73135	down	0.00997808	1.03465	up	0.00275826	2.63989	up
Os.10651.1.S1_at	LOC_Os02g41904	Group 2a	Stress	DEF7 - Defensin and Defensin-like DEFL family	4.57	4.95	3370.86	7631.18	8835.65	12375.9	7485.5	7059.89	91.79	165.99	151.76	142.56	7.51	5.49	2.18	2.31	11.72	12.9	13.09	13.58	12.87	12.78	6.39	7.37	7.18	7.13	2.77	2.41		0.197755	1.4017	up	1.19117e-06	0.025087	1.63746	down	0.51319	1.06765	down	0.000799216	83.3969	down	0.000520813	89.039	up
Os.10654.1.S1_s_at	LOC_Os09g39760	Group 7b	Cell Structure	pectinesterase, putative, expressed	273.62	140.93	353.73	109.34	6.24	30.3	92.38	93.12	11.36	814.16	289.45	175.33	67.13	33.26	7.95	7.12	8.46	6.75	2.62	4.87	6.52	6.54	3.49	9.65	8.08	7.42	6.06	5.04		0.0232105	4.7676	up	1.61066e-05	0.0173283	3.13977	up	0.900565	1.01184	up	0.000314961	8.27128	down	0.000328837	8.17453	up
Os.10657.1.S1_at	LOC_Os03g63280	Group 9b	others	regulatory protein, putative, expressed	4.65	4.65	267.57	42.06	4.6	11.16	33.57	162.3	16.75	16.73	22.42	21.17	20.93	53.45	2.22	2.22	8.06	5.39	2.2	3.39	5.07	7.32	3.76	3.76	4.47	4.37	4.38	5.71		0.129177	2.28122	up	0.00117191	0.0350912	3.19669	up	0.00223997	4.75273	up	0.00919385	11.7353	down	0.124344	2.46917	up
Os.10659.1.S1_s_at	LOC_Os04g02490	Group 3a	others	hypothetical protein	59.93	377.65	924.67	425.18	1305.96	432.47	383.42	2094.22	8.24	545.94	407.18	772.85	1250.23	2302.05	5.87	8.53	9.85	8.73	10.33	8.71	8.58	10.94	2.94	9.09	8.67	9.59	10.28	11.17		0.0447672	3.0843	down	4.43909e-06	0.79001	1.0894	down	0.00849248	5.10991	up	0.000698178	255.589	down	0.000611734	50.0184	up
Os.10660.1.S1_at	LOC_Os07g06834	Group 9b	others	expressed protein	4.43	4.47	4.93	4.35	6.16	20.87	12.56	49.6	4.86	4.51	4.34	4.95	4.19	4.29	2.15	2.15	2.3	2.12	2.6	4.34	3.65	5.61	2.28	2.17	2.11	2.31	2.07	2.09	AS	0.039064	3.32891	up	1.80662e-05	0.122039	1.60758	down	0.00178201	3.89862	up	0.000312854	10.0683	down	3.58615e-05	2.58252	up
Os.10664.1.S1_at	LOC_Os08g25590	Group 4b	others	UPF0041 domain containing protein, putative, expressed	1226.96	1183.97	2547.22	2252.78	742.03	1174.75	1645.22	1513.02	4474.72	1596	1523.09	1157.18	810.71	643.04	10.26	10.21	11.31	11.13	9.53	10.2	10.68	10.56	12.12	10.64	10.55	10.17	9.62	9.33		0.00287517	1.58371	up	1.15845e-06	0.00113029	1.40017	up	0.0629744	1.0877	down	0.000904193	2.9411	up	0.000804881	2.70397	down
Os.10667.1.S1_at	LOC_Os01g25560	Group 6a	Cell structure	RALFL7 - Rapid ALkalinization Factor RALF family protein precursor, expressed	10.9	10.34	3065.79	1651.72	17.83	18.88	83.21	534.11	622.52	149.6	71.68	125.68	54.65	21.13	3.27	3.23	11.57	10.69	4.15	4.21	6.38	9.03	9.02	7.21	6.14	6.95	5.58	4.29		0.82149	1.04754	up	9.71473e-05	0.00400293	4.47822	up	0.00176052	6.29551	up	0.984933	1.00955	down	0.0169453	6.23596	down
Os.10671.1.S1_at	LOC_Os01g64960	Group 8a	Energy Metabolism	chlorophyll A-B binding protein, putative, expressed	3204.16	9.63	8.81	5467.03	9.01	9.89	206.1	66.4	10.75	338.1	476.9	125.74	26.19	14.99	11.64	3.27	3.14	12.41	3.17	3.28	7.68	6.05	3.4	8.35	8.75	6.94	4.51	3.88		0.657626	1.07827	up	8.88028e-07	0.000840249	21.1765	up	0.00127983	3.11436	down	0.00106288	6.24563	down	0.000172092	19.4511	up
Os.10674.1.S1_at	LOC_Os03g24900	Group 2b	Protein - Protein Interaction	DHHC zinc finger domain containing protein, expressed	716.49	1007.16	812.34	539.81	533.34	481.38	1009.6	997.03	638.51	618.05	442.19	372.82	272.47	406.86	9.48	9.97	9.66	9.07	9.05	8.91	9.98	9.96	9.32	9.26	8.79	8.54	8.07	8.67		0.479509	1.10331	down	1.68982e-05	0.00374055	2.10164	up	0.805292	1.01168	down	0.00166612	1.56347	down	0.00227293	1.58173	up
Os.10677.1.A1_at	LOC_Os03g31400	Group 2b	Folding, Sorting and Degradation	U-box domain-containing protein, putative, expressed	796.4	904.49	952.73	631.01	879.56	902.39	1083.91	1194.62	484.55	645.41	740.95	938.43	670.37	562.95	9.63	9.81	9.89	9.29	9.78	9.81	10.08	10.22	8.91	9.33	9.53	9.87	9.39	9.13		0.835902	1.02052	up	0.000144669	0.147409	1.20692	up	0.33479	1.0975	up	0.00228848	2.46511	down	0.00119346	2.24612	up
Os.10678.1.S1_at	LOC_Os10g05990	Group 9a	others	POEI14 - Pollen Ole e I allergen and extensin family protein precursor, expressed	9.27	9.74	8.51	1611.77	9.1	8.23	121.27	1091.35	10.07	16.52	30.75	11.97	10.07	9.78	3.21	3.28	3.09	10.65	3.18	3.04	6.92	10.02	3.33	3.9	4.87	3.57	3.33	3.29		0.311148	1.10425	down	2.07828e-07	0.000290858	14.6991	up	0.00341855	8.61978	up	0.000325979	103.725	down	8.08844e-05	12.0334	up
Os.10679.1.S1_at	LOC_Os02g03740	Group 4a	Amino acid Metabolism	pyridoxal biosynthesis protein PDX2, putative, expressed	632.41	558.03	226.12	1193.84	138.96	293.53	346.89	283.54	970.88	904.93	469.77	458.42	221.41	217.46	9.28	9.12	7.82	10.22	7.11	8.15	8.44	8.15	9.92	9.82	8.86	8.84	7.75	7.72		0.0950481	2.05991	up	0.000130154	0.473451	1.22021	up	0.0167349	1.22446	down	8.05342e-05	3.42836	up	1.98632e-05	2.79989	down
Os.10680.1.S1_at	LOC_Os05g49160	Group 4a	others	expressed protein	791.67	821.68	777.29	627.96	607.49	661.97	571.16	386.19	2456.76	441.61	431.43	204.66	92.04	91.95	9.62	9.68	9.6	9.29	9.23	9.34	9.16	8.56	11.25	8.78	8.75	7.68	6.15	6.39		0.730054	1.08059	up	8.44856e-05	0.556985	1.1368	down	0.0733489	1.51408	down	0.00178995	6.43507	up	0.000687398	4.25016	down
Os.10681.1.S1_at	LOC_Os02g18784	Group 3b	others	expressed protein	125.69	35.18	125.07	85.68	261.47	285.44	244.57	148.75	47.71	99.14	48.98	159.63	147.76	119.52	6.97	5.12	6.96	6.41	8.01	8.14	7.93	7.21	5.52	6.63	5.51	7.32	7.2	6.88		0.686784	1.09118	up	9.48392e-05	0.451339	1.15144	down	0.00269486	1.64641	down	0.00763975	3.23881	down	0.0027777	5.33242	up
Os.10688.1.S1_at	AK106951	Group 10a	others		5.6	6.5	5.42	5.51	5.49	5.44	5.81	5.4	20442.2	5.58	5.36	5.46	5.98	5.76	2.49	2.7	2.44	2.46	2.46	2.44	2.54	2.43	14.32	2.48	2.42	2.45	2.58	2.52	AS	0.299357	1.01045	down	3.56048e-13	0.206978	1.06865	up	0.122036	1.07475	down	9.95646e-07	3774.63	up	1.57782e-06	3512.11	down
Os.10689.1.S1_at	LOC_Os06g02019	Group 10a	Secondary Metabolism	cytochrome P450, putative, expressed	14.1	11.77	67.03	42.32	9.17	6.87	6.43	46.69	8309.04	6.54	5.91	6.32	6.89	8.19	3.71	3.54	5.94	5.34	3.19	2.77	2.68	4.68	12.97	2.71	2.56	2.66	2.78	3.03		0.10404	1.33735	down	2.26931e-05	0.559725	1.06512	down	0.177665	3.99154	up	0.00381509	313.428	up	3.79639e-05	1251.06	down
Os.1070.1.S1_at	LOC_Os01g03020	Group 3c	Translation	tRNA synthetase class I, putative, expressed	435.94	414.77	20.91	316.07	130.87	54.62	78.94	50.13	13.93	74.6	64.96	30.73	7.1	12.65	8.71	8.68	4.31	8.29	6.99	5.75	6.29	5.64	3.8	6.19	5.96	4.88	2.83	3.44		0.0759944	2.35217	down	1.77575e-05	0.112681	1.45619	up	0.0296288	1.57623	down	0.000852751	3.57959	down	0.000246425	5.64227	up
Os.10700.1.S1_at	LOC_Os05g05480	Group 3b	Folding, Sorting and Degradation	OsDegp6 - Putative Deg protease homologue, expressed	1031.53	489	36.97	615.08	217.43	95.66	111.5	95.39	10.85	176.6	84.32	91.09	27.63	54.44	9.98	8.92	5.16	9.26	7.76	6.51	6.8	6.57	3.32	7.46	6.23	6.49	4.42	5.64		0.0991817	2.38233	down	0.000228965	0.590736	1.22508	up	0.113855	1.17061	down	0.00379514	9.4979	down	0.00298375	11.1184	up
Os.10703.1.S1_a_at	LOC_Os10g17280	Group 2a	Transporter	ATP synthase gamma chain, putative, expressed	3355.62	2683.19	6751.85	5822.79	4892.43	5007.25	7218.44	5723.37	10920.2	4175.98	4603.96	3919.6	2499.36	2111.42	11.71	11.39	12.72	12.49	12.26	12.28	12.82	12.46	13.41	12.02	12.16	11.94	11.28	11.04		0.903171	1.01571	up	0.00205092	0.053732	1.4516	up	0.157361	1.27834	down	0.0109483	1.93063	up	0.00689589	1.51027	down
Os.10706.1.S1_a_at	LOC_Os01g56900	Group 7b	others	expressed protein	77.17	55.01	39.34	15.63	72.51	84.72	96.53	49.44	42.05	33.44	46.51	38.8	20.03	29.12	6.26	5.78	5.28	3.93	6.16	6.4	6.59	5.61	5.39	5.01	5.47	5.25	4.17	4.86		0.42677	1.17806	up	0.000286094	0.312797	1.1458	up	0.00913805	1.97141	down	0.258383	1.16554	down	0.000470671	2.29775	up
Os.10713.1.S1_at	AK069656	Group 6a	others		11.88	7.11	15.18	8.01	7.25	84.18	80.63	74.22	362.78	24.87	36.36	33.18	20.52	20.98	3.44	2.83	3.91	3	2.86	6.37	6.31	6.21	8.49	4.57	5.18	5.04	4.36	4.21		0.0038152	11.4697	up	0.000116934	0.887649	1.04968	down	0.722659	1.07076	down	0.00117778	4.85252	up	0.00256587	4.53187	down
Os.10714.1.S1_s_at	LOC_Os04g38450	Group 7a	Catalytic Activity	gamma-glutamyltranspeptidase 1 precursor, putative, expressed	98.93	90.05	167.43	241.69	24.31	61.53	2203.75	187.11	101.74	298.62	167.97	82.62	14.19	4.3	6.63	6.48	7.39	7.92	4.5	5.82	11.1	7.54	6.54	8.21	7.38	6.36	3.32	2.1		0.211726	2.50591	up	4.64763e-05	0.0027526	38.9077	up	0.000169237	11.7827	down	0.097071	2.00778	down	0.00139876	23.6571	up
Os.10716.1.S1_at	LOC_Os01g61060	Group 1	others	SAG20, putative, expressed	29.8	17.63	24.88	9	7.11	11.83	22.76	10.19	5.39	71.33	28.96	11.94	8.46	10.46	4.82	4.02	4.51	3.17	2.8	3.56	4.47	3.32	2.42	6.16	4.8	3.55	3.01	3.32		0.0842761	1.69326	up	0.000698887	0.0460334	1.87888	up	0.0342762	2.22267	down	0.0269995	1.8708	down	0.00331734	4.15818	up
Os.10719.1.S1_at	LOC_Os02g58460	Group 2c	Folding, Sorting and Degradation	beta-catenin-like protein 1, putative, expressed	290.74	286.21	319.95	191.47	553	535.74	455.39	352.88	210.56	227.19	337.57	211.11	108.19	126.66	8.18	8.16	8.31	7.57	9.1	9.06	8.83	8.45	7.72	7.82	8.4	7.72	6.68	6.9		0.79541	1.03166	down	4.23853e-05	0.149254	1.17228	down	0.0486332	1.29779	down	0.00547274	1.6666	down	0.000121085	2.1629	up
Os.10721.1.S1_at	AK061392	Group 3b	others		31.28	125.58	39.81	93.02	603.71	231.68	110.01	86.94	6.7	46.87	48.23	21.94	9.75	9.36	4.93	6.97	5.27	6.52	9.22	7.85	6.78	6.43	2.73	5.54	5.57	4.42	3.22	3.2		0.0141185	2.58698	down	2.21878e-07	0.00241987	2.10287	down	0.114395	1.27775	down	0.000539425	13.0111	down	0.00014654	16.6249	up
Os.10723.1.S1_at	LOC_Os04g48200	Group 8a	Secondary Metabolism	cytochrome P450, putative, expressed	5.3	5.83	44.15	90.39	5.23	6.46	30.71	6.15	5.25	12.53	5.57	5.5	9.86	6.11	2.41	2.54	4.8	6.46	2.39	2.64	4.91	2.58	2.39	3.58	2.48	2.45	3.11	2.6		0.472611	1.19343	up	0.000247199	0.011718	4.81499	up	0.00571959	5.01431	down	0.468297	1.14097	down	0.000879993	5.72117	up
Os.10725.1.S1_at	LOC_Os09g12510	Group 10a	others	expressed protein	8.31	8.24	7.27	7.38	7.8	7.1	7.24	7.11	8426.72	8.29	7.11	7.49	8.78	11.03	3.05	3.04	2.86	2.88	2.96	2.83	2.86	2.83	12.94	3.05	2.83	2.9	3.13	3.37		0.171439	1.09781	down	2.77441e-08	0.159259	1.02039	up	0.0368996	1.01804	down	0.000167309	1108.55	up	0.000107798	1088.91	down
Os.10726.1.S1_a_at	LOC_Os06g16430	Group 3b	Transcription Factor	FHA domain containing protein, putative, expressed	208.62	213.88	97.75	112.17	249.96	234.18	158.02	132.05	72.68	112.21	180.82	170.89	142.99	211.07	7.7	7.73	6.61	6.8	7.95	7.87	7.3	7.04	6.17	6.81	7.47	7.42	7.15	7.7		0.643488	1.05935	down	2.44642e-05	0.00582497	1.4822	down	0.056689	1.19837	down	0.00750427	1.82917	down	0.00305836	2.19202	up
Os.10727.1.S1_at	LOC_Os04g52100	Group 3b	Folding, Sorting and Degradation	peptidase, M24 family protein, putative, expressed	2491.62	2954.53	53.97	1036.71	645.1	320.85	137.3	139.8	36.04	521.64	315.46	220.78	86.64	112.01	11.27	11.51	5.74	10.02	9.33	8.31	7.1	7.12	5.11	9.02	8.25	7.78	6.39	6.74		0.0199211	2.02354	down	3.90039e-05	0.00538644	2.32011	down	0.755413	1.01694	up	0.0052125	4.04531	down	0.00537044	3.9779	up
Os.10731.1.A1_a_at	LOC_Os02g27920	Group 6b	others	retrotransposon protein, putative, unclassified	351.34	108.02	251.96	36.3	30.64	340.37	611.02	1183.78	266.27	1005.73	1636.59	546.15	144.65	1612.19	8.43	6.59	7.94	5.06	4.94	8.41	9.25	10.17	8.04	9.97	10.66	8.98	6.89	10.27		0.000566981	11.1144	up	0.000142282	0.00201479	1.79415	up	0.0377805	1.88551	up	0.00381509	4.36723	down	0.0031397	2.3162	up
Os.10735.1.S1_at	LOC_Os09g36860	Group 2a	Lipid Metabolism	acyl carrier protein, putative, expressed	237.84	332.8	7702.93	2664.43	5721.56	2331.89	6930.8	21081.2	1202.07	2057.5	4988.7	3188.33	1294.97	1031.44	7.84	8.33	12.91	11.38	12.48	11.18	12.76	14.36	10.23	11.01	12.27	11.63	10.22	9.99		0.00698182	2.45927	down	1.99054e-08	0.00168887	2.97962	up	0.000213093	3.0446	up	3.90382e-05	17.5996	down	0.000115151	5.78061	up
Os.10737.1.S1_at	LOC_Os05g18730	Group 5a	others	generative cell specific-1, putative, expressed	34.06	28.38	6.51	15.39	24.24	35.71	54	21.56	286.26	47.46	51.11	83.69	39.9	25.55	5.09	4.83	2.67	3.94	4.55	5.09	5.75	4.41	8.16	5.56	5.65	6.38	5.09	4.67		0.354835	1.46045	up	1.40976e-05	0.17647	1.58063	up	0.00578104	2.53802	down	0.000279024	13.4585	up	2.9653e-05	5.30274	down
Os.10743.1.S1_at	LOC_Os06g33200	Group 6a	others	expressed protein	1616.93	381.31	295.98	472.36	9.94	7.98	28.27	176.63	3680.97	492.12	46.68	163.58	235.77	335.99	10.65	8.18	8.17	8.87	3.25	2.98	4.81	7.41	11.72	8.88	5.51	7.24	7.8	8.31		0.547725	1.20005	down	1.28765e-06	0.00574152	3.53876	up	0.0044059	6.09454	up	0.00276005	19.7824	up	0.000455453	120.565	down
Os.10745.1.S1_at	LOC_Os04g49580	Group 3a	Translation	nucleolar complex protein, putative, expressed	354.9	442.02	182.54	142.49	607.04	395.48	515.87	210.46	32.36	216.14	180.62	120.76	156.59	328.59	8.46	8.79	7.5	7.14	9.24	8.62	9.01	7.72	4.96	7.75	7.47	6.92	7.28	8.35		0.0365352	1.53169	down	2.11492e-06	0.0164698	1.3063	up	0.000365303	2.45331	down	0.00188723	6.73488	down	0.000517941	16.5227	up
Os.10747.1.S1_s_at	LOC_Os08g38220	Group 2b	Transcription factor	dof zinc finger domain containing protein, putative, expressed	1987.96	237.59	811.07	560.7	933.09	2573.16	796.85	2491.42	990.7	3123.86	1516.11	971.68	867.92	661.12	10.95	7.7	9.65	9.13	9.79	11.33	9.64	11.25	9.86	11.6	10.54	9.92	9.76	9.36		0.0612582	2.90164	up	0.00208468	0.000317069	3.22708	down	0.0073069	3.05108	up	0.0384201	2.60677	down	0.576904	1.17045	down
Os.10753.1.S2_a_at	LOC_Os04g47870	Group 2a	RNA metabolism	PINHEAD, putative, expressed	443.02	810.01	726.14	882.5	7071.01	12915.4	3406.9	2764.27	1005.28	1826.47	1845.42	939.46	982.43	1320.25	8.79	9.66	9.46	9.78	12.78	13.64	11.73	11.43	9.97	10.83	10.82	9.84	9.93	10.36		0.0469603	1.81566	up	1.87772e-07	0.00247347	3.75325	down	0.00473913	1.23321	down	0.000277949	2.7526	down	7.42121e-05	3.39454	up
Os.10754.1.S1_at	LOC_Os03g06520	Group 4a	Transporter	sulfate transporter, putative, expressed	1578.46	367.51	178.5	494.41	171.76	155.62	167.35	469.53	979.86	989.21	342.16	153.85	15.63	7.95	10.62	8.52	7.47	8.94	7.4	7.28	7.39	8.87	9.92	9.95	8.36	7.19	3.6	2.88		0.642713	1.09084	down	5.46417e-06	0.515851	1.07867	up	0.00142006	2.7942	up	0.010182	2.06712	up	0.000629762	5.77596	down
Os.10755.1.S1_at	LOC_Os09g19640	Group 4b	Folding, Sorting and Degradation	holocarboxylase synthetase, putative, expressed	1691.23	1956.38	527.77	761.17	648.74	1588.16	732.73	974.23	1328.58	1006.82	835.88	1239.79	1258.46	1131.5	10.72	10.91	9.04	9.57	9.34	10.63	9.52	9.91	10.36	9.97	9.69	10.27	10.29	10.14		0.00502717	2.44334	up	0.00181473	0.00292595	2.16507	down	0.10552	1.31482	up	0.115108	1.36683	up	0.00856501	1.79715	down
Os.10758.1.S1_a_at	LOC_Os02g58020	Group 2b	Transporter	ABC transporter, ATP-binding protein, putative, expressed	1158.37	1545.55	1086.44	824.27	1278.85	1741.94	1647.49	1949.25	509.58	1161.3	1709.47	1658.13	1333.71	1693.11	10.17	10.59	10.09	9.68	10.31	10.75	10.68	10.92	8.99	10.18	10.71	10.69	10.35	10.71		0.166843	1.35734	up	1.7322e-05	0.787621	1.05233	down	0.232094	1.17819	up	0.000636655	3.7962	down	0.000233153	3.22206	up
Os.10759.1.S1_at	LOC_Os03g53110	Group 4b	Transporter	CorA-like magnesium transporter protein, putative, expressed	1629.67	1288.56	1278.11	861.14	549.59	511.39	1191.03	2338.95	2213.47	987.25	1064.34	1211.46	1075.37	905.39	10.67	10.32	10.32	9.75	9.09	9	10.22	11.18	11.1	9.95	10.03	10.24	10.07	9.82		0.631463	1.06698	down	1.38937e-05	0.00205973	2.32961	up	0.00994552	1.94609	up	0.73013	1.05538	down	0.00695263	1.84396	down
Os.10761.1.S1_at	LOC_Os03g17740	Group 4b	Transporter	transporter, putative, expressed	5264.19	4636.77	4079.26	2426.36	1202.69	2379.97	3732.19	1792.36	3037.54	3669.78	1683	2129.19	1890.74	1361.35	12.36	12.14	11.99	11.24	10.22	11.21	11.86	10.81	11.56	11.84	10.71	11.05	10.88	10.41		0.0274077	1.98183	up	0.00045009	0.0317201	1.56774	up	0.00286282	2.07288	down	0.00301129	1.68952	up	0.10082	1.22691	up
Os.10765.1.S1_at	LOC_Os11g07960	Group 3a	Catalytic Activity	transferase family protein, putative, expressed	18.24	21.94	424.2	156.06	209.27	377.95	1035.35	631.84	24.09	384.05	187.61	366.17	723.1	2237.65	3.92	4.39	8.72	7.27	7.68	8.48	10.02	9.26	4.37	8.57	7.52	8.51	9.48	11.12		0.234332	1.73657	up	9.45545e-05	0.0316194	2.89834	up	0.0601051	1.68586	down	0.00366465	29.7222	down	0.00185768	50.1073	up
Os.10779.1.S1_at	LOC_Os03g14690	Group 6a	Energy Metabolism	vacuolar ATP synthase 98 kDa subunit, putative, expressed	74.33	26.45	179.15	205.75	31.94	54.64	145.56	160.1	3127.22	130.81	33.73	34.33	22.35	68.56	6.19	4.46	7.47	7.68	5	5.76	7.18	7.23	11.6	7.02	5.05	5.07	4.22	6.1		0.031176	1.70145	up	2.86091e-06	0.00343267	2.6789	up	0.913396	1.03542	up	0.00145136	20.574	up	7.32467e-05	21.3029	down
Os.10781.1.S1_at	LOC_Os08g37320	Group 2a	others	expressed protein	2579.87	2933.5	7065.51	5133.2	4631.34	3803.46	4527.14	3374.36	8638.1	4726.74	4579.93	3713.89	3151.47	3057.7	11.33	11.52	12.78	12.32	12.17	11.89	12.14	11.72	13.07	12.2	12.15	11.85	11.62	11.58		0.164069	1.21784	down	1.41196e-05	0.0647505	1.19347	up	0.00258888	1.34269	down	0.000981607	2.55061	up	0.00176273	1.89962	down
Os.10783.1.S1_at	LOC_Os01g64650	Group 2a	Vesicular trafficking	VAMP-like protein YKT62, putative, expressed	3698.09	3963.7	3442.39	2864	1759.57	3230.35	3776.7	3450	1707.34	2793.41	2315.88	1707.46	1606.54	1673.41	11.84	11.93	11.75	11.48	10.76	11.66	11.88	11.75	10.72	11.45	11.17	10.73	10.64	10.71		0.0573685	1.86335	up	0.000210837	0.0583267	1.16981	up	0.235211	1.09717	down	0.00566014	2.03436	down	0.00311539	2.23204	up
Os.10784.1.S1_at	LOC_Os02g26700	Group 2a	Transporter	cation transport regulator-like protein 1, putative, expressed	1359.99	640.9	3223.84	3626.99	6848.1	18913.9	10415.3	7051.57	5147	6013.55	8937.13	14283.1	18218.3	18767.6	10.4	9.3	11.65	11.82	12.73	14.18	13.35	12.78	12.33	12.55	13.12	13.78	14.15	14.2		0.0247669	2.73227	up	3.99542e-05	0.0335226	1.78757	down	0.00662718	1.48027	down	0.00672596	1.36673	down	7.74045e-05	2.02313	up
Os.10785.4.S1_s_at	LOC_Os10g34480	Group 2b	Secondary Metabolism	cytochrome P450, putative, expressed	493.65	674.91	767.85	798.38	1387.32	510.17	466.28	732.92	628.29	622.84	568.65	421.64	852.38	1816.99	8.95	9.4	9.58	9.64	10.44	8.99	8.86	9.51	9.29	9.28	9.15	8.72	9.73	10.82		0.00193007	2.71821	down	0.00143675	0.18901	1.09536	down	0.0133969	1.56607	up	0.151208	1.16208	down	0.00812552	1.34765	down
Os.10786.1.S1_at	LOC_Os03g31550	Group 4b	Catalytic Activity	aldehyde oxidase, putative, expressed	3048.29	5384.78	993.11	1144.05	711.22	1969.36	4373.94	4840.29	1457.16	2973.79	3909.2	3495.09	3826.67	3884.28	11.57	12.39	9.95	10.16	9.44	10.94	12.09	12.18	10.51	11.54	11.93	11.76	11.89	11.92		0.0350781	2.82929	up	0.000544984	0.00435789	2.23132	up	0.820895	1.05844	up	0.00803978	3.1791	down	0.000131924	3.00358	up
Os.10790.1.A1_at	LOC_Os04g39080	Group 5b	Folding, Sorting and Degradation	OsFBX140 - F-box domain containing protein, expressed	1175.63	314.06	42.99	31.92	83.93	212.93	153.72	269.49	449.13	586	272.56	220.66	96.56	82.11	10.16	8.29	5.42	4.99	6.38	7.72	7.26	8.07	8.78	9.19	8.08	7.77	6.57	6.36		0.0263839	2.52269	up	0.000823331	0.111174	1.36875	down	0.00123358	1.7529	up	0.0316334	1.63633	up	0.00368131	2.86832	down
Os.10794.2.S1_x_at	LOC_Os02g09130	Group 5b	Cell structure	palmitoyltransferase TIP1, putative, expressed	314.31	337.99	235.69	235.51	221.53	189.24	184.11	322.15	531.07	172.74	213.08	187.45	133.57	111.72	8.29	8.4	7.88	7.87	7.79	7.56	7.52	8.31	9.05	7.43	7.71	7.55	7.05	6.8		0.235616	1.17519	down	8.08394e-05	0.864837	1.02328	down	0.0217639	1.72691	up	0.01757	1.67015	up	7.18129e-05	2.88419	down
Os.10797.1.S1_at	LOC_Os02g01380	Group 3a	others	expressed protein	9.49	8	203.04	431.71	1440.88	862.97	1146.25	733.58	18.32	663.83	451.61	408.51	577.05	578.43	3.25	2.95	7.66	8.75	10.47	9.75	10.16	9.51	4.16	9.37	8.81	8.67	9.16	9.17		0.0836545	1.65572	down	1.23904e-07	0.0448682	1.33269	up	0.0146759	1.57084	down	0.000294218	40.7866	down	0.000113009	64.0691	up
Os.10801.1.S1_a_at	LOC_Os03g49570	Group 2c	others	domain of unknown function, DUF250 domain containing protein, expressed	130.27	168.42	230.42	192.47	435.35	563.37	855.84	389.35	234.31	187.75	214.37	139.91	129.55	97.96	7.02	7.34	7.84	7.59	8.73	9.12	9.74	8.6	7.87	7.55	7.74	7.11	6.92	6.58		0.337807	1.30779	up	3.09763e-05	0.0454478	1.53688	up	0.00192752	2.20755	down	0.00527877	1.65683	down	7.43526e-05	3.65755	up
Os.10803.1.S2_at	LOC_Os03g18220	Group 2a	Carbohydrate Metabolism	pyruvate decarboxylase isozyme 2, putative, expressed	1303.61	743	5399.5	2112.74	8880.24	6584.71	3875.93	2409.93	888.69	4951.41	6059.89	11095	11606.4	12756.6	10.32	9.53	12.39	11.04	13.05	12.66	11.92	11.23	9.78	12.26	12.56	13.44	13.5	13.63		0.452914	1.30477	down	9.71964e-06	0.0431209	1.67223	down	0.00302244	1.6115	down	0.00251915	2.73495	down	0.000589816	4.40737	up
Os.10805.1.S1_at	LOC_Os03g20520	Group 4b	Vesicular trafficking	endoplasmic reticulum-Golgi intermediate compartment protein 3, putative, expressed	1920.09	2302.66	1588.95	1335.57	1558.79	1522.04	2018.4	1044.23	4489.01	1542.39	1280.34	918.68	818.84	1367.87	10.91	11.17	10.63	10.38	10.6	10.57	10.98	10.03	12.12	10.59	10.32	9.84	9.67	10.42		0.807009	1.02138	down	1.89556e-06	0.0209714	1.32478	up	0.0017437	1.93156	down	0.000403502	4.2823	up	0.00175427	2.21702	down
Os.10806.1.S1_at	LOC_Os05g08980	Group 4b	others	expressed protein	1356.7	1362.15	1595.64	1384	1092.83	2015.26	1809.16	1526.27	3446.88	1532.74	1836.49	1375.3	1171.52	1700.76	10.41	10.41	10.64	10.43	10.09	10.97	10.82	10.57	11.75	10.58	10.84	10.42	10.19	10.73		0.0187658	1.84979	up	2.38727e-05	0.185826	1.11324	down	0.025067	1.18493	down	0.00102381	2.2519	up	0.00172915	1.90045	down
Os.10808.1.S1_at	LOC_Os05g02690	Group 5a	others	sensitivity to red light reduced protein 1, putative, expressed	15.27	8.82	16.06	8.69	45.34	25.17	36.99	14.91	125.49	15.09	14.2	17.7	15.13	12.8	3.92	3.14	4	3.12	5.37	4.6	5.21	3.9	6.94	3.91	3.82	4.12	3.9	3.65		0.331989	1.71478	down	7.41071e-05	0.191001	1.52485	up	0.000795033	2.4765	down	0.000820839	8.2406	up	0.00341748	3.32752	down
Os.10811.1.S1_at	LOC_Os01g09230	Group 5a	others	expressed protein	23.71	18.41	16.69	12.42	22.06	55.05	11.7	45.2	360.55	35.97	54.55	58.2	64.51	60.73	4.5	4.19	4.06	3.57	4.46	5.66	3.48	5.46	8.49	5.16	5.71	5.85	5.96	5.92		0.151704	2.3042	up	7.52226e-05	0.0388394	4.54603	down	0.0174157	3.9357	up	0.0011989	8.20547	up	0.000416115	32.2943	down
Os.10814.1.S1_a_at	LOC_Os06g03770	Group 2c	Transporter	ABC transporter, ATP-binding protein, putative, expressed	1082	653.2	275.83	464.92	311.26	269.1	318.9	273.31	77.11	306.76	184.15	185.07	119.87	299.31	10.07	9.35	8.09	8.86	8.28	8.03	8.32	8.08	6.21	8.26	7.47	7.53	6.89	8.22		0.483951	1.18235	down	0.000706262	0.447804	1.2165	up	0.209536	1.17705	down	0.00642344	3.64665	down	0.00350936	4.29231	up
Os.10815.1.S1_at	LOC_Os03g27320	Group 2b	others	steroid binding protein, putative, expressed	568.29	298.35	1444.69	468.16	393.49	582.86	841.67	1440.41	530.42	580.45	1015.84	836.21	690.83	693.53	9.15	8.22	10.5	8.87	8.62	9.19	9.72	10.49	9.04	9.18	9.98	9.7	9.43	9.43		0.0260272	1.48325	up	1.69089e-05	0.00909565	1.4437	up	0.00136494	1.71297	up	0.0013006	2.73474	down	0.0109647	1.5965	up
Os.10817.1.S1_a_at	LOC_Os11g32110	Group 2a	Transcription Factor	auxin response factor, putative, expressed	2379.91	2117.93	1958.9	1741.89	7087.55	4774.17	4392.73	4557.6	772.09	1374.52	1993.95	2046.23	2245.73	2443.13	11.21	11.05	10.94	10.76	12.79	12.22	12.1	12.15	9.54	10.42	10.96	11	11.13	11.25		0.0336875	1.48936	down	2.41959e-05	0.413083	1.08256	down	0.525458	1.03545	up	0.00240147	6.12615	down	0.00209317	5.91641	up
Os.10818.1.S1_at	LOC_Os01g01307	Group 2b	Transporter	translocon-associated protein beta domain containing protein, expressed	834.01	672.37	1941.28	1078.34	1028.12	1276.8	1631.53	786.76	810.83	562.47	1546.21	1394.9	1214.26	720.37	9.7	9.37	10.92	10.07	10	10.32	10.67	9.61	9.63	9.13	10.59	10.42	10.12	9.49		0.0448214	1.2436	up	0.00150781	0.0130157	1.27653	up	0.00218834	2.07825	down	0.953348	1.01063	up	0.0134657	2.05639	up
Os.1082.1.S1_a_at	LOC_Os05g28750	Group 2a	Translation	60S ribosomal protein L29-2, putative	11197.4	12842.7	15943.7	10727.1	17714.9	22178	17808.7	5217.39	3560.72	9307.06	11992	6562.79	5201.83	4974.43	13.44	13.64	13.95	13.39	14.11	14.44	14.12	12.34	11.77	13.17	13.55	12.68	12.32	12.28		0.0843769	1.25328	up	3.24077e-06	0.0201184	1.2445	down	0.000546371	3.4243	down	0.0634735	1.48646	down	0.000920738	5.09007	up
Os.1082.2.S1_at	LOC_Os01g19840	Group 2a	Translation	60S ribosomal protein L29-2, putative, expressed	4084.35	4064.43	5860.77	4357.56	5312.79	6343.07	6804.48	3689.42	2248.29	4762.76	4008.17	2696.46	2525.01	1948.83	11.97	11.99	12.51	12.09	12.35	12.63	12.73	11.85	11.11	12.21	11.95	11.4	11.24	10.93		0.358325	1.21589	up	3.67026e-05	0.245427	1.07337	up	0.00178706	1.84768	down	0.0197388	1.65983	down	0.00176641	3.06684	up
Os.10820.1.S1_at	LOC_Os10g39220	Group 4b	others	tobamovirus multiplication protein, putative, expressed	427.44	420.95	893.66	391.65	566.95	634.65	1039.9	809.7	2780	1946.44	2380.37	3263.73	2726.42	3491.29	8.74	8.71	9.8	8.61	9.14	9.31	10.02	9.66	11.43	10.92	11.19	11.67	11.41	11.77		0.289752	1.12293	up	5.08717e-06	0.00398706	1.63798	up	0.0290966	1.28627	down	0.00130643	3.41197	up	0.00164778	2.6526	down
Os.10821.1.S1_at	LOC_Os07g09600	Group 2b	Vesicular trafficking	vesicle-associated membrane protein, putative, expressed	1308.64	1962.2	2954.29	1776.83	1772.35	2615.34	3047.71	2053.91	1029.03	2286.42	2680.01	2020.4	1290.47	1452.84	10.35	10.94	11.53	10.79	10.79	11.35	11.57	11	9.98	11.16	11.37	10.98	10.33	10.5		0.0440791	1.47971	up	0.000183417	0.0492491	1.16679	up	0.00391801	1.48641	down	0.0132801	2.03437	down	0.00352945	3.02391	up
Os.10824.1.S1_at	LOC_Os05g50220	Group 2c	others	pex14, putative, expressed	464.66	770.63	433.26	383.14	261.18	377.22	572.77	583.48	125.58	298.53	627.36	498.73	357.01	480.41	8.83	9.59	8.75	8.57	8.02	8.56	9.16	9.18	6.97	8.22	9.27	8.95	8.47	8.89		0.0582238	1.45194	up	7.40399e-07	0.00465591	1.51778	up	0.898066	1.01337	up	0.000422015	4.62249	down	6.0663e-05	4.56149	up
Os.10825.1.S1_at	LOC_Os05g16630	Group 2b	Energy Metabolism	thioredoxin domain-containing protein 9, putative, expressed	703.2	1133.56	1083.34	777.74	1426.44	947.51	744.32	551.35	330.85	782.05	725.16	883.38	1009.62	1181.03	9.45	10.13	10.08	9.6	10.48	9.87	9.54	9.1	8.37	9.61	9.5	9.78	9.97	10.2		0.106337	1.52585	down	0.000189959	0.243565	1.25688	down	0.0228278	1.35222	down	0.00503506	1.66595	down	0.000826818	2.25272	up
Os.10833.1.S1_at	LOC_Os08g44430	Group 2a	Vesicular trafficking	vesicle-associated membrane protein 727, putative, expressed	2168.49	2684.48	2492.09	2416.57	1296.58	3052.26	2216.84	6419.43	1638.03	2348.98	3260.46	3517.84	3107.36	2787.42	11.08	11.39	11.28	11.24	10.33	11.57	11.11	12.65	10.68	11.2	11.67	11.78	11.6	11.44		0.0159059	2.36389	up	4.87952e-07	0.020163	1.37238	down	3.1473e-05	2.89581	up	0.000100561	3.92593	down	0.0042892	1.35572	up
Os.10838.1.S1_a_at	LOC_Os02g30310	Group 2b	Folding, Sorting and Degradation	ThiF family domain containing protein, putative, expressed	481.33	1264.29	1283.32	1011.15	1399.46	1529.82	1911.86	1298.2	608.24	1152.02	2233.16	2440.66	1273.05	490.59	8.91	10.3	10.32	9.98	10.44	10.57	10.9	10.34	9.25	10.17	11.12	11.25	10.22	8.94		0.464649	1.09425	up	2.44492e-06	0.0513515	1.25408	up	0.000750602	1.47333	down	0.000734418	2.13839	down	0.000139187	3.15056	up
Os.10839.1.S1_at	LOC_Os03g16350	Group 3a	Transcription Factor	DNA binding protein, putative, expressed	428.62	517.28	495.05	437.36	144.05	1069.14	1289.75	480.97	24.13	972.85	427.97	395.4	505.11	866.04	8.64	9	8.93	8.76	7.16	10	10.33	8.9	4.5	9.92	8.67	8.63	8.97	9.75		0.0145439	7.16721	up	5.94439e-06	0.481543	1.25885	up	0.00170921	2.69167	down	0.00143705	21.206	down	0.000491454	57.0797	up
Os.10841.1.S1_at	LOC_Os03g18770	Group 2a	Stress	wound-induced protein WI12, putative, expressed	3507.68	504.39	6271.98	3480.08	1169.33	9942.52	13745.7	16064.1	357.35	9226.28	4402.9	4048.62	2535.75	535.99	11.77	8.98	12.61	11.74	9.97	13.28	13.75	13.97	8.12	13.16	12.09	11.96	11.3	9.04		0.0395272	9.88949	up	6.69109e-05	0.00737522	1.38437	up	0.015948	1.16784	up	0.00349307	57.5734	down	0.00374311	49.2992	up
Os.10842.1.S1_at	LOC_Os12g04240	Group 3b	Signal transduction	peflin, putative, expressed	452.5	180.17	246.36	66.79	76.48	223.12	220.74	485.78	50.48	405.41	190.93	184.59	191.58	146.72	8.8	7.45	7.93	6.04	6.24	7.79	7.77	8.91	5.51	8.65	7.58	7.52	7.57	7.17		0.0180764	2.92301	up	0.000555528	0.957164	1.01443	down	0.015923	2.19934	up	0.00495401	10.5047	down	0.0155587	4.77628	up
Os.10842.1.S1_x_at	LOC_Os11g04480	Group 2a	Signal Transduction	peflin, putative, expressed	6003.66	2609.04	3010.69	2196.85	3446.44	7418.13	6045.6	7820.29	1442.82	5801.11	5064.05	5015.98	4751.4	4308.48	12.54	11.34	11.56	11.09	11.75	12.85	12.56	12.92	10.46	12.5	12.3	12.29	12.21	12.07		0.0181247	2.14658	up	2.74083e-05	0.137345	1.22015	down	0.0843794	1.28272	up	0.00195862	5.49273	down	0.00169201	4.28209	up
Os.10844.1.S1_at	LOC_Os09g33930	Group 2c	Catalytic Activity	farnesyltransferase/geranylgeranyltransferase type-1 subunitalpha, putative, expressed	559.59	741.15	707.71	537.39	552.99	776.39	705.13	507.87	261.86	503.04	818.93	556.89	471.53	624.97	9.12	9.53	9.47	9.07	9.1	9.6	9.46	8.98	8.02	8.97	9.67	9.11	8.88	9.29		0.0653422	1.40849	up	1.82635e-05	0.151838	1.09954	down	0.0139541	1.39325	down	0.00527585	1.94586	down	0.000929888	2.71107	up
Os.10846.1.S1_at	LOC_Os09g29750	Group 2b	Transcription factor	ZOS9-15 - C2H2 zinc finger protein, expressed	435.28	705.1	405.65	374.72	1294.06	2085.52	1079.62	1007.32	602.24	393.91	605.48	621.37	533.49	496.49	8.75	9.44	8.66	8.54	10.33	11	10.08	9.97	9.23	8.62	9.24	9.28	9.06	8.95		0.15058	1.58912	up	0.000217881	0.0331604	1.8936	down	0.366445	1.07476	down	0.00682938	1.67412	down	0.00259144	1.79929	up
Os.10848.1.A1_x_at	LOC_Os07g07580	Group 2b	Cell Cycle	ROOT HAIRLESS 1, putative, expressed	863.25	910.61	581.17	636.01	914.11	1008.72	522.95	4335.21	682.65	443.71	400.97	299.25	249.54	495.47	9.75	9.83	9.18	9.31	9.83	9.95	9.03	12.07	9.39	8.79	8.64	8.22	7.95	8.95		0.664495	1.08607	up	1.26454e-05	0.0297176	1.89298	down	0.000307831	8.23982	up	0.000979919	6.40053	down	0.116117	1.28736	down
Os.10849.1.S1_at	LOC_Os03g62490	Group 7b	Energy Metabolism	prohibitin-2, putative, expressed	110.76	79.72	94.06	65.43	60.25	324.85	217.74	131.27	58.66	89.59	103.8	74.7	49.4	66.4	6.77	6.31	6.55	6.03	5.91	8.29	7.77	6.99	5.86	6.48	6.69	6.18	5.58	6.05		0.0165407	5.23891	up	0.000467853	0.222867	1.44262	down	0.0545808	1.71052	down	0.0217745	2.19443	down	0.000800843	3.75362	up
Os.10852.1.S1_s_at	LOC_Os02g47850	Group 2c	Amino acid metabolism	class I glutamine amidotransferase, putative, expressed	651.21	1617.48	673.17	768.65	1150.75	766.19	612.33	449.01	125.12	862.35	813.55	516.78	482.77	469.08	9.34	10.66	9.39	9.58	10.16	9.58	9.26	8.81	6.95	9.74	9.64	9.01	8.88	8.87		0.0284925	1.49991	down	1.05123e-06	0.0466949	1.25202	down	0.0118627	1.36238	down	0.000929075	3.61746	down	0.000442273	4.92835	up
Os.10853.1.S1_at	LOC_Os02g39930	Group 9b	Stress	OsTIL-1 Temperature-induced lipocalin-1, expressed	793.21	255.76	27.85	382.48	17.12	15.05	24.92	132.3	41.14	2398.36	3603.1	2514.76	984.2	918.37	9.61	7.94	4.8	8.57	4.09	3.88	4.6	7.03	5.29	11.22	11.81	11.3	9.89	9.84		0.500438	1.16268	down	0.00035337	0.188639	1.64602	up	0.00414185	5.42024	up	0.0105079	3.35508	down	0.175108	1.61553	down
Os.10854.2.S1_x_at	LOC_Os10g36370	Group 2c	Stress	heat shock protein DnaJ, putative, expressed	479.93	520.3	255.51	306.18	478.75	433.77	290.8	243.59	139.22	311.66	244.62	219.57	198.02	355.48	8.91	9.02	7.99	8.26	8.9	8.76	8.18	7.93	7.1	8.28	7.81	7.77	7.61	8.43		0.237359	1.10571	down	0.000212857	0.0212402	1.4938	down	0.102427	1.19173	down	0.0187895	1.77641	down	0.0102325	2.11701	up
Os.10855.1.S1_at	LOC_Os03g56060	Group 4b	Cell structure	CSLC9 - cellulose synthase-like family C, expressed	5.09	16.1	250.4	101.42	879.77	1100.99	761.23	553.67	5089.63	288.57	267.1	597.07	379.64	111.35	2.35	3.69	7.97	6.65	9.77	10.1	9.57	9.09	12.3	8.17	8.06	9.2	8.57	6.77		0.221283	1.25361	up	2.14143e-06	0.0212744	1.44034	down	0.0697917	1.39386	down	0.000564975	9.26705	up	0.000128646	6.64847	down
Os.10856.1.S1_at	LOC_Os12g37640	Group 3b	Folding, Sorting and Degradation	xaa-Pro aminopeptidase, putative, expressed	177.97	231.94	190.42	196.83	397.82	141.03	167.39	219.35	15.43	100.95	84.85	51.59	65.31	129.61	7.46	7.85	7.57	7.62	8.63	7.14	7.38	7.76	3.89	6.62	6.3	5.68	6.01	7.01		0.00513475	2.82634	down	9.20177e-06	0.150308	1.18811	up	0.121517	1.29728	up	0.00133694	14.6497	down	0.00109072	11.2926	up
Os.10857.1.S1_at	LOC_Os05g05320	Group 2a	RNA metabolism	PPR repeat domain containing protein, putative, expressed	943.09	2088.27	1590.07	1500.9	3636.3	3650.48	3515.58	1139.74	1403.32	1544	2491.81	1858.18	1361.3	1513.45	9.87	11.03	10.63	10.55	11.83	11.83	11.78	10.15	10.36	10.59	11.28	10.85	10.38	10.55		0.954373	1.00339	up	0.00109857	0.631909	1.03813	down	0.000307831	3.08424	down	0.626276	1.15724	up	0.0254308	2.66516	up
Os.10858.1.S1_at	LOC_Os09g37270	Group 3a	Vesicular trafficking	ATROPGEF7/ROPGEF7, putative, expressed	11.55	39.44	241.32	147.81	1334.68	1088.01	469.51	461.52	18.51	151.71	290.3	495.9	453.63	280.85	3.38	4.66	7.91	7.2	10.37	10.07	8.87	8.82	3.95	7.2	8.18	8.95	8.81	8.12		0.311318	1.2304	down	4.42622e-05	0.00821673	2.29538	down	0.837658	1.03663	down	0.00412854	29.3575	down	0.00347722	30.4328	up
Os.10864.1.S1_at	LOC_Os10g05240	Group 7b	Folding, Sorting and Degradation	OsFBX369 - F-box domain containing protein, expressed	11.9	15.27	14.73	9.13	59.66	76.04	45.36	530.37	7.88	20.93	45.69	43.2	52.21	59.5	3.54	3.8	3.88	3.19	5.88	6.2	5.5	9.05	2.98	4.37	5.5	5.37	5.69	5.88		0.43606	1.25291	up	1.94623e-07	0.111004	1.62834	down	5.87931e-05	11.7073	up	3.71471e-06	67.3846	down	5.15666e-05	5.75577	up
Os.10866.1.S1_at	LOC_Os02g08520	Group 2c	Folding, Sorting and Degradation	peptidase, T1 family, putative, expressed	333.42	218.29	532.75	313.39	752.31	1178.68	356.34	551.49	125.62	295.45	514.42	388.1	355.81	298.65	8.38	7.75	9.06	8.29	9.55	10.19	8.48	9.1	6.96	8.2	8.98	8.59	8.47	8.21		0.0662846	1.55997	up	1.25422e-06	0.0025526	3.28638	down	0.00851919	1.54365	up	0.000676382	4.40218	down	0.00084494	2.8518	up
Os.10871.1.S1_at	LOC_Os08g22354	Group 2a	RNA metabolism	polyadenylate-binding protein, putative, expressed	2807.61	4361.23	2945.32	3472.62	4870.6	5523.1	3656.03	3127.35	2736.84	2835.19	4317.31	4789.79	4457.11	4775.64	11.44	12.09	11.52	11.76	12.25	12.43	11.84	11.61	11.42	11.47	12.07	12.22	12.12	12.22		0.134168	1.13362	up	2.79126e-06	0.0034437	1.50963	down	0.0205257	1.16971	down	0.0238422	1.14212	down	0.0011098	1.33595	up
Os.10873.1.S1_at	LOC_Os02g53420	Group 2a	Stress	DnaK family protein, putative, expressed	1640.26	3661.22	3280.86	2223.85	5095.49	5026.47	3628.06	2211.85	753.77	3129.49	2116.13	1793.55	1947.15	4394.8	10.68	11.84	11.68	11.12	12.31	12.29	11.82	11.11	9.55	11.6	11.05	10.78	10.92	12.1		0.872249	1.01915	down	1.04235e-06	0.0533017	1.37713	down	0.00113633	1.63957	down	0.000788284	2.95016	down	0.000224266	4.83697	up
Os.10876.1.S1_at	LOC_Os02g07450	Group 2b	Chromatin remodelling	core histone H2A/H2B/H3/H4, putative, expressed	365.59	546.27	556.99	251.02	902.96	2501.82	1236.52	675.39	1085.66	583.19	965.98	648.48	751.88	1042.3	8.51	9.06	9.12	7.97	9.81	11.28	10.27	9.4	10.08	9.17	9.89	9.33	9.55	10.02		0.0202271	2.77076	up	1.64598e-05	0.0106942	2.00571	down	0.00117034	1.83222	down	0.00393193	1.60476	up	0.0963104	1.14174	up
Os.10877.1.S1_at	LOC_Os01g72480	Group 4b	Protein - Protein Interaction	zinc finger, C3HC4 type domain containing protein, expressed	350.05	389.54	418.44	423.36	1214.54	1241.45	1182.63	1278.43	2851.54	507.73	1409.71	1205.67	934.19	1126.45	8.44	8.61	8.71	8.72	10.22	10.27	10.21	10.32	11.47	8.98	10.42	10.23	9.86	10.14		0.861871	1.0356	up	2.69935e-05	0.766962	1.04544	down	0.219138	1.08232	up	0.000572155	2.22749	up	0.000539446	2.41085	down
Os.10878.1.S1_at	LOC_Os04g02680	Group 2b	others	expressed protein	149.91	179.3	209.6	171.56	1150.84	758.86	479.02	653.15	300.76	164.74	268.7	232.34	112.17	94.77	7.22	7.48	7.7	7.41	10.14	9.56	8.9	9.3	8.22	7.36	8.06	7.86	6.69	6.55		0.162335	1.49875	down	0.00394463	0.0197626	1.57876	down	0.235145	1.32218	up	0.0262652	2.12586	down	0.0184732	1.60785	up
Os.10883.1.S1_at	LOC_Os08g28680	Group 2b	Folding, Sorting and Degradation	ubiquitin-conjugating enzyme, putative, expressed	1909.49	1903.56	1289.34	1823.87	2699.67	3143.27	1242.21	1670.66	706.62	1668.73	1351.59	1432.34	1693.04	2397.43	10.89	10.89	10.33	10.83	11.4	11.61	10.28	10.7	9.46	10.7	10.39	10.48	10.72	11.23		0.185012	1.16262	up	3.02723e-06	0.00149078	2.52514	down	0.00671737	1.34377	up	0.00192243	2.37665	down	0.00467657	1.76865	up
Os.10885.1.S1_at	LOC_Os09g20650	Group 4b	Folding, Sorting and Degradation	OsFBX323 - F-box domain containing protein, expressed	350.34	346.92	413.08	372.13	270.87	613.26	803.23	1745.7	1622.58	1030.3	1143.14	1173.27	1527.54	1262.4	8.44	8.44	8.69	8.54	8.08	9.24	9.65	10.76	10.66	10	10.16	10.2	10.57	10.3		0.026055	2.24661	up	6.45068e-05	0.144409	1.32194	up	0.00367533	2.16633	up	0.471457	1.07171	down	0.00106288	2.02137	down
Os.10888.1.S1_at	LOC_Os01g66200	Group 2b	others	expressed protein	87.82	158.49	1249.41	1112.93	688.43	1287.98	2747.77	1583.59	827.15	1021.38	719.69	719.13	281.68	212.99	6.39	7.22	10.28	10.12	9.41	10.29	11.42	10.62	9.68	9.99	9.47	9.48	8.09	7.71		0.138438	1.84759	up	0.000697245	0.0295344	2.19062	up	0.00485526	1.74279	down	0.00727329	1.92171	down	0.000730418	3.34914	up
Os.10894.1.S1_at	LOC_Os03g56810	Group 2b	Cell Structure	tubulin/FtsZ domain containing protein, putative, expressed	1211.84	938.14	4682.36	3643.73	1334.1	2463.75	1036.84	1132.94	1039.48	2140.19	3645.26	5815.86	5261.7	4021.24	10.24	9.75	12.18	11.83	10.38	11.25	10.01	10.14	10.02	11.04	11.8	12.5	12.35	11.96		0.040892	1.8311	up	0.000203436	0.00919631	2.35744	down	0.323916	1.09319	up	0.328708	1.0911	down	0.982265	1.00191	down
Os.10895.1.S1_at	LOC_Os02g52880	Group 2c	Translation	ybaK/prolyl-tRNA synthetase family protein, putative, expressed	581.43	915.66	947.63	753.42	1047.41	1122.62	636.93	410.01	117.2	622.77	1432.34	927.61	589.22	521	9.18	9.8	9.89	9.56	10.03	10.13	9.31	8.68	6.86	9.28	10.48	9.86	9.14	9.02		0.384688	1.07139	up	7.27804e-07	0.00417055	1.76163	down	0.00264199	1.55269	down	0.00143634	3.53863	down	0.000527949	5.49441	up
Os.10900.1.S1_at	LOC_Os01g72880	Group 3b	Cell Cycle	DNA mismatch repair protein Mlh1, putative, expressed	120.48	335.3	61.28	74.35	239.36	220.29	177.96	90.7	42.41	144.39	256.73	124.07	61.61	136.4	6.91	8.38	5.92	6.13	7.9	7.78	7.46	6.5	5.38	7.17	7.97	6.95	5.88	7.07		0.453295	1.08275	down	1.50469e-05	0.146618	1.24552	down	0.00733205	1.95205	down	0.00714278	2.16838	down	0.00173476	4.23278	up
Os.10904.1.S1_at	LOC_Os07g22720	Group 4b	Carbohydrate Metabolism	2-oxo acid dehydrogenases acyltransferase domain containing protein, expressed	869.11	1319.68	2452.08	1539.03	1375.16	2270.14	2378.49	1596.51	6765.58	1350	952.99	694.66	347.45	529.65	9.76	10.36	11.26	10.58	10.42	11.14	11.22	10.64	12.72	10.38	9.88	9.43	8.4	9.03		0.0307712	1.64609	up	1.07752e-06	0.666453	1.05224	up	0.00198479	1.49025	down	0.000130764	4.23346	up	0.000167508	2.84077	down
Os.10906.1.S1_at	LOC_Os11g16390	Group 4a	others	expressed protein	652.79	574.86	369.37	383.44	676.61	770.04	524.05	543.67	1187.51	447.85	637.28	441.97	480.83	529.77	9.34	9.16	8.53	8.58	9.38	9.59	9.02	9.09	10.21	8.79	9.31	8.77	8.9	9.04		0.396548	1.15304	up	5.16303e-05	0.0453494	1.48326	down	0.692362	1.0477	up	4.01264e-05	2.18369	up	0.00255473	2.28786	down
Os.10908.1.S1_a_at	LOC_Os08g36910	Group 7a	Carbohydrate Metabolism	alpha-amylase precursor, putative, expressed	12.36	21.79	9.78	36.69	24.22	335.2	730.46	409.4	6.16	88.22	54.43	47.86	12.04	84.66	3.57	3.99	3.25	5.19	4.17	7.36	9.51	8.54	2.61	6.37	5.18	5.57	3.42	5.5		0.233182	9.15443	up	0.00143683	0.295187	4.44032	up	0.115154	1.95738	down	0.000887356	60.9838	down	1.97198e-05	119.369	up
Os.10910.1.A1_at	LOC_Os02g54760	Group 7b	Transporter	cyclic nucleotide-gated ion channel 14, putative, expressed	439.74	696.67	484.36	269.69	84.79	58.8	126.4	442.05	42.5	252.38	78.76	82.03	23.81	57.63	8.76	9.41	8.91	8.07	6.4	5.86	6.97	8.79	5.33	7.96	6.29	6.32	4.51	5.58		0.150213	1.4576	down	5.48571e-05	0.0194515	2.1675	up	0.000944121	3.51526	up	0.00194137	11.016	down	0.0151115	3.13375	up
Os.10912.1.S1_at	LOC_Os10g22039	Group 2b	Transporter	mitochondrial import inner membrane translocase subunit Tim17, putative, expressed	1865.21	2611.29	1447.2	2727.7	2645.51	2765.71	2051.1	1570.86	485.11	1767.28	4021.27	3395.39	2019.69	1706.31	10.86	11.35	10.5	11.41	11.37	11.43	11	10.62	8.89	10.78	11.96	11.73	10.97	10.73		0.669789	1.04323	up	1.42392e-05	0.0453452	1.34522	down	0.0139578	1.30469	down	0.00303654	3.30363	down	0.00164488	4.31021	up
Os.10915.1.S1_at	LOC_Os03g48140	Group 2c	Cell structure	myosin, putative, expressed	283.94	726.89	843.45	631.95	562.61	431.62	453.31	695.47	310.73	562.25	476.55	871.08	942.07	796.54	8.13	9.51	9.71	9.3	9.13	8.75	8.82	9.44	8.26	9.13	8.75	9.76	9.85	9.64		0.13824	1.29515	down	0.000440558	0.24934	1.05054	up	0.00634793	1.52958	up	0.00483246	2.25758	down	0.0278034	1.47595	up
Os.10916.1.S1_at	LOC_Os07g48602	Group 3b	others	EMB1011, putative, expressed	87.09	205.07	48.75	41.55	130.6	122.55	161	63.99	24.85	45.94	71.52	61.62	58.58	55.75	6.41	7.68	5.6	5.38	7.03	6.93	7.33	5.99	4.62	5.51	6.16	5.94	5.87	5.79		0.546551	1.06883	down	6.89756e-06	0.0531353	1.31951	up	0.00348548	2.53936	down	0.00476686	2.57394	down	0.000267966	6.53617	up
Os.10917.1.S1_at	LOC_Os06g50154	Group 2a	Transporter	translocon-associated protein subunit alpha precursor, putative, expressed	3519.38	4614.45	6015.81	3840.41	4559.68	9159.34	9676.03	4792.58	2724.69	4302.52	8666.78	6126.29	4540.89	3410.81	11.77	12.17	12.55	11.9	12.15	13.16	13.24	12.22	11.4	12.07	13.07	12.58	12.1	11.73		0.00503288	2.01105	up	5.66228e-06	0.387925	1.05555	up	0.00307737	2.02542	down	0.0083015	1.76248	down	0.00053158	3.56976	up
Os.10918.1.S1_at	LOC_Os07g43470	Group 2b	Nucleotide metabolism	GTP-binding protein, putative, expressed	613.2	1127.11	1174.53	895.54	1082.84	1483.42	839.44	651.8	245.75	755.29	925.77	1571.07	1122.87	1441.66	9.25	10.14	10.2	9.8	10.07	10.52	9.71	9.35	7.93	9.55	9.85	10.59	10.07	10.49		0.226676	1.36799	up	5.79953e-06	0.0232003	1.74781	down	0.00347802	1.28743	down	0.00134968	2.67102	down	0.000603798	3.43875	up
Os.10920.2.A1_a_at	LOC_Os06g35030	Group 4b	RNA metabolism	RNA recognition motif containing protein, putative, expressed	869.97	807.93	917.46	611.61	1876.66	1529	1358.21	1173.22	2620.04	820.93	1104.27	1375.71	1309.04	1835.68	9.76	9.66	9.84	9.25	10.87	10.53	10.41	10.2	11.35	9.68	10.07	10.42	10.35	10.83		0.368716	1.26431	down	0.00389661	0.777412	1.09309	down	0.0561822	1.15658	down	0.000979919	2.2275	up	0.00179404	1.92594	down
Os.10922.1.S1_at	LOC_Os12g28270	Group 5b	Catalytic activity	amidohydrolase, putative, expressed	55.35	124.51	186.22	176.44	242.21	152.07	124.97	263.97	246.19	171.24	138.87	103.57	54.05	38.73	5.79	6.95	7.54	7.46	7.91	7.25	6.96	8.04	7.91	7.42	7.06	6.59	5.69	5.25		0.0260272	1.58726	down	0.00199521	0.0305033	1.21728	down	0.0030633	2.10374	up	0.637899	1.09268	down	0.0173223	1.92531	down
Os.10924.1.S1_at	LOC_Os03g13960	Group 3c	others	expressed protein	51.05	174.02	22.98	41.47	161.98	102.51	59.22	41.77	9.24	33.71	32.54	23.11	25.2	64.71	5.64	7.44	4.51	5.35	7.34	6.62	5.89	5.37	3.21	5.06	4.98	4.5	4.65	5.91		0.196843	1.63819	down	1.62613e-05	0.128895	1.66701	down	0.0372192	1.43027	down	0.000638549	4.482	down	1.25569e-05	6.41047	up
Os.10925.1.S1_at	LOC_Os06g08480	Group 2a	Transcription Factor	CHD3-type chromatin-remodeling factor PICKLE, putative, expressed	1794.63	2787.94	1178.74	1274.73	3068.66	3213.2	2657.48	2757.2	1152.41	1566.5	1634.08	1942.02	2053.81	2882.39	10.81	11.44	10.18	10.32	11.57	11.64	11.37	11.43	10.17	10.61	10.63	10.92	11	11.48		0.744954	1.04808	up	6.51208e-06	0.173372	1.20363	down	0.446622	1.03861	up	6.6233e-05	2.39238	down	0.000187506	2.30345	up
Os.10926.1.S1_at	LOC_Os07g14850	Group 2b	Carbohydrate Metabolism	CESA6 - cellulose synthase, expressed	199.19	296.79	6138.35	3838.54	2343.3	3678.85	1664.86	3134.82	106.67	1107.32	321.52	628.24	472.43	67.72	7.61	8.15	12.58	11.9	11.15	11.82	10.7	11.6	6.48	10.09	8.31	9.28	8.87	6.06		0.22867	1.59613	up	3.70535e-05	0.0154404	2.17524	down	0.00785339	1.86653	up	0.00265198	34.7321	down	0.00391976	18.6079	up
Os.10930.1.S1_at	LOC_Os02g41670	Group 7a	Stress	phenylalanine ammonia-lyase, putative, expressed	247.05	105.61	322.75	71	9.98	237.46	448.57	550.64	7.77	1828.83	242.22	115.86	45.4	27.89	7.67	5.86	8.32	6.1	3.18	7.89	8.8	9.08	2.95	10.83	7.85	6.79	5.4	4.69		0.0099133	26.2404	up	5.10757e-08	0.00723272	1.88288	up	0.296488	1.21234	up	0.000134599	70.1595	down	3.64159e-05	57.8711	up
Os.10937.1.S1_at	LOC_Os03g09250	Group 2b	Signal transduction	inositol-3-phosphate synthase, putative, expressed	2078.92	665.11	1550.82	1304.09	5577.17	9825.82	2656.77	3765.3	43.9	2788.22	6691.45	11788.2	12803.3	10720.6	11.01	9.36	10.6	10.35	12.44	13.19	11.37	11.88	5.06	11.42	12.7	13.52	13.64	13.39		0.220284	1.68081	up	2.53184e-05	0.0190078	3.50853	down	0.00121175	1.41781	up	0.00261401	112.87	down	0.00295508	79.6085	up
Os.10941.1.S1_at	LOC_Os03g11614	Group 7b	Transcription factor	OsMADS1 - MADS-box family gene with MIKCc type-box, expressed	53.29	74.27	12.19	8.75	7.16	494.88	428.34	81.65	169.87	21236.2	10408	6878.9	5720.37	3550.22	5.58	6.19	3.59	3.12	2.83	8.94	8.74	6.33	7.22	14.36	13.32	12.74	12.48	11.79		0.0015283	69.378	up	0.00140725	0.31052	1.15067	down	0.00144787	5.31462	down	0.19859	1.84707	up	0.0499733	2.87733	up
Os.10942.1.S1_a_at	LOC_Os10g28340	Group 7b	Transcription factor	heat stress transcription factor, putative, expressed	40.53	120.19	44.76	22.42	45.38	409.29	90.46	148.86	10.71	580.82	122.31	970.94	198.98	59.63	5.34	6.87	5.48	4.44	5.5	8.55	6.5	7.21	3.34	9.15	6.75	9.92	7.61	5.65		0.0239335	8.26029	up	3.58263e-05	0.0296264	4.13768	down	0.0033216	1.64218	up	0.0012685	14.6443	down	0.0017092	8.9176	up
Os.10951.1.S1_at	LOC_Os01g16040	Group 2c	Transporter	mitochondrial carrier protein, putative, expressed	463.34	413.28	285.75	608.46	460.85	578.51	582.63	1334.01	179.63	255.99	447.92	3177.6	5722.8	5768.35	8.85	8.69	8.14	9.25	8.85	9.17	9.19	10.33	7.46	8	8.79	11.63	12.45	12.49		0.13058	1.25159	up	9.18998e-05	0.924803	1.01118	up	0.0234241	2.21148	up	0.00256857	7.3192	down	0.0024222	3.30964	up
Os.10952.1.S1_at	LOC_Os05g23620	Group 2a	Energy Metabolism	cytochrome c1-1, heme protein, mitochondrial precursor, putative, expressed	1178.85	1618.43	4901.32	2604.68	3347.68	3662.04	5275.76	2183.86	9952.76	2551.54	2321.96	1408.68	899.05	1069.49	10.2	10.66	12.25	11.34	11.71	11.84	12.36	11.09	13.28	11.3	11.14	10.46	9.77	10.06		0.263356	1.09271	up	5.63201e-07	0.0144611	1.44061	up	0.000838338	2.41474	down	0.000144098	4.55537	up	0.00123826	1.88648	down
Os.10954.1.S1_at	LOC_Os07g37990	Group 4b	Catalytic Activity	glycosyltransferase sugar-binding region containing DXD motif, putative, expressed	810.69	871.88	1367.37	697.67	726.05	746.06	1653.71	948.51	3763.5	1088.43	847.48	742.73	805.27	726.51	9.65	9.76	10.42	9.44	9.5	9.53	10.69	9.87	11.88	10.08	9.72	9.52	9.65	9.5		0.84588	1.02426	up	6.26952e-06	0.0050505	2.22854	up	0.0144221	1.76035	down	0.000959707	4.00541	up	0.000197782	2.27535	down
Os.10955.1.S1_at	LOC_Os02g54700	Group 2a	RNA metabolism	RNA recognition motif containing protein, putative, expressed	2729.95	1832.27	2623.18	2486.51	3602.91	4170.72	3105.96	1425.2	3075.63	2600.54	2797.86	2010.37	2389.31	2785.96	11.41	10.84	11.36	11.27	11.81	12.02	11.6	10.47	11.58	11.34	11.45	10.97	11.22	11.44		0.216757	1.15398	up	1.99275e-05	0.0308699	1.33844	down	0.00126359	2.18496	down	0.00217021	2.15595	up	0.854556	1.01346	up
Os.10956.1.S1_at	LOC_Os01g62370	Group 4a	Vesicular trafficking	ENTH domain containing protein, expressed	117.41	85.16	1661.86	502.44	750.67	296.19	71.81	204.58	4895.28	429.71	360.01	322.77	646.9	958.43	6.87	6.41	10.69	8.97	9.53	8.21	6.16	7.68	12.26	8.75	8.49	8.33	9.32	9.84		0.0212245	2.4946	down	5.89496e-11	0.00025205	4.12773	down	0.000362957	2.84918	up	9.01861e-06	23.9346	up	3.67511e-06	68.1938	down
Os.10958.1.S1_at	LOC_Os09g39270	Group 2c	Transcription factor	ZOS9-20 - C2H2 zinc finger protein, expressed	300.96	432.86	174.79	162.48	361.86	471.12	320.59	402.88	176.48	141.42	188.41	169.65	221.37	192.16	8.23	8.75	7.45	7.34	8.49	8.87	8.32	8.65	7.46	7.14	7.53	7.4	7.78	7.58		0.198676	1.30987	up	2.68895e-05	0.0143343	1.46476	down	0.0249698	1.25363	up	0.00181281	2.28639	down	0.00205469	1.82382	up
Os.10959.1.S1_at	LOC_Os12g19470	Group 8a	Carbohydrate Metabolism	ribulose bisphosphate carboxylase small chain, chloroplast precursor, putative, expressed	11650.4	1911.58	53.98	24080.5	13.09	14.13	141.4	23.85	38.31	3695.98	7909.84	2478.26	487.97	21.05	13.48	10.81	5.59	14.56	3.7	3.82	7.14	4.52	4.89	11.84	12.93	11.24	8.31	4.07		0.525309	1.08131	up	0.00373486	0.000430861	10.0169	up	0.00397949	6.1545	down	0.668585	1.29302	up	0.0395077	4.7598	up
Os.10960.1.S1_at	LOC_Os09g39670	Group 2c	Energy Metabolism	oxidoreductase, short chain dehydrogenase/reductase family domain containing family, expressed	407.91	243.9	585.05	223.75	316.21	320.23	158.13	763.89	67.46	404.39	444.67	367.96	341.14	334.21	8.64	7.93	9.19	7.78	8.3	8.3	7.29	9.56	5.95	8.65	8.79	8.52	8.4	8.38		0.988101	1.00266	up	0.000274995	0.0347749	2.02157	down	0.00215625	4.84272	up	0.00355104	12.2614	down	0.0562105	2.53192	up
Os.10962.1.S1_at	LOC_Os02g38050	Group 4b	others	joka2, putative, expressed	1772.19	1343.95	2162.99	1497.05	1678.09	2922.07	2054.69	3154.22	1505.43	4681.94	3064.84	2648.07	2636.39	4003.7	10.78	10.36	11.08	10.55	10.71	11.51	11	11.62	10.56	12.19	10.98	11.35	11.33	11.96		0.00761157	1.74151	up	1.46656e-05	0.0142296	1.42401	down	0.00808977	1.53561	up	0.000604401	2.09174	down	0.00624155	1.36215	up
Os.10963.1.S1_at	LOC_Os01g55030	Group 2c	Transcription factor	DNA-binding protein-related, putative, expressed	355.11	505.1	1679.09	1366.09	884.44	626.64	351.66	431.7	109.25	476.76	890.79	688.92	533.8	85.94	8.46	8.95	10.71	10.41	9.78	9.29	8.46	8.75	6.75	8.89	9.78	9.42	9.01	6.42		0.0878749	1.40553	down	9.58528e-06	0.00432456	1.78092	down	0.0334493	1.22717	up	0.00194281	4.01666	down	0.00255463	3.27311	up
Os.10969.1.S1_at	LOC_Os12g20410	Group 2a	others	matrix attachment region binding protein, putative, expres	1385.88	2335.73	2616.66	2095.2	4386.04	4991.91	4177.53	2841.99	1093.55	2911.1	1029.33	2630.8	1945.29	2965.45	10.43	11.19	11.35	11.03	12.1	12.28	12.03	11.47	10.08	11.5	9.99	11.36	10.91	11.53		0.188255	1.1353	up	8.32748e-06	0.0810696	1.19268	down	0.00847466	1.4731	down	0.00320809	2.62403	down	0.000898467	3.86545	up
Os.10970.1.S1_at	LOC_Os03g54920	Group 4b	others	expressed protein	1190.69	732.53	1570.21	1239.71	1034.47	1877.1	2429.05	3229.02	1297.56	1451.62	1200.44	1532.61	1576.8	1513.55	10.22	9.48	10.61	10.27	10.01	10.87	11.25	11.65	10.34	10.5	10.23	10.58	10.62	10.56		0.00826537	1.8165	up	1.85341e-05	0.0117791	1.29406	up	0.043552	1.32238	up	0.00123571	2.47379	down	0.000146916	1.87071	up
Os.10972.1.S1_at	LOC_Os01g65670	Group 6a	Transporter	amino acid transporter, putative, expressed	42.88	37.22	318.4	215.77	9.86	13.03	133.62	108.26	175.94	220.36	271.78	998.09	2444.71	881.18	5.28	4.87	8.3	7.75	3.29	3.69	7.06	6.75	7.1	7.77	8.07	9.95	11.24	9.73		0.203321	1.32144	up	0.00207364	0.000578199	10.3171	up	0.0986976	1.24192	down	0.692223	1.27508	up	0.964769	1.02671	down
Os.10973.1.S1_at	LOC_Os01g27520	Group 2b	Translation	tRNA synthetases class II domain containing protein, expressed	2033.1	1348.74	1174.81	1256.45	1608.71	1115.04	1839	1059.75	249.64	1244.04	1008.04	610.46	356.55	288	10.99	10.39	10.2	10.29	10.64	10.12	10.84	10.05	7.96	10.27	9.96	9.25	8.41	8.17		0.116009	1.43538	down	3.97824e-08	0.00726753	1.65431	up	0.000914333	1.73645	down	5.0321e-05	4.24201	down	5.35165e-06	7.36602	up
Os.10976.1.A1_at	LOC_Os07g44820	Group 2c	others	expressed protein	592.21	475.18	525.92	648.59	299.67	267.98	944.81	1028.62	231.2	592.91	555.05	2711.97	6896.41	7318.3	9.2	8.82	9.04	9.34	8.22	8.03	9.88	9.99	7.82	9.21	9.1	11.4	12.74	12.84		0.582896	1.13988	down	0.000140518	0.00817054	3.6169	up	0.628505	1.07426	up	0.00322988	4.48742	down	0.00184172	4.17723	up
Os.10977.1.S1_at	LOC_Os04g02670	Group 2a	others	hypothetical protein	1863.83	1457.37	5694.47	3214.98	4532.65	6929.29	8833.64	4383.2	4752.12	3686.3	4021.68	3213.88	2132.76	1652.12	10.86	10.51	12.47	11.65	12.14	12.75	13.11	12.1	12.18	11.84	11.97	11.64	11.04	10.69		0.050521	1.52248	up	0.00412466	0.0840084	1.28115	up	0.000908059	2.01611	down	0.758441	1.05846	up	0.0212207	1.90475	up
Os.10979.1.S1_at	LOC_Os04g58830	Group 3a	Translation	ribosome biogenesis regulatory protein, putative, expressed	705.93	780.38	671.43	489.53	1804.21	1263.23	1146.54	603.83	81.99	650.23	1043.93	665.04	614.69	580.5	9.45	9.61	9.39	8.93	10.81	10.3	10.16	9.23	6.36	9.34	10.01	9.37	9.24	9.17		0.0933122	1.42042	down	7.03241e-09	0.203881	1.10058	down	0.00279897	1.90472	down	0.000102129	7.34007	down	4.79614e-06	13.9808	up
Os.10982.1.S1_at	AK111294	Group 5a	others		46.94	25.14	201.8	37.57	51.11	41.99	14.63	76.93	110.88	347.95	104.74	187.71	244.07	58.71	5.44	4.24	7.66	5.23	5.52	5.15	3.81	6.25	6.79	8.42	6.69	7.5	7.9	5.07		0.698142	1.2957	down	0.00240085	0.191242	2.52914	down	0.00590439	5.42434	up	0.0245506	1.45533	up	0.00145962	7.89421	down
Os.10983.1.S1_at	LOC_Os03g58650	Group 7b	others	expressed protein	12.88	25.62	30.3	17.69	16.02	173.81	62.5	61.21	16.45	31.47	49.17	30.81	9.86	8.39	3.66	4.64	4.9	4.14	3.98	7.43	5.96	5.94	3.72	4.96	5.61	4.91	3.27	3.05		0.00503505	10.9684	up	0.00189503	0.00275168	2.76778	down	0.601413	1.02056	down	0.0436793	4.63831	down	0.0412217	4.73369	up
Os.10985.1.S1_at	LOC_Os11g09280	Group 2a	Folding, Sorting and Degradation	OsPDIL1-1 protein disulfide isomerase PDIL1-1, expressed	10783.4	18981	9882.18	7638.93	12869.6	11598.5	22533.2	13706.4	2086.88	21050.6	16764.2	14982.1	11939.6	6706.35	13.39	14.21	13.27	12.9	13.65	13.49	14.46	13.74	11.01	14.35	14.03	13.87	13.52	12.71		0.403777	1.11651	down	6.31213e-07	0.00918514	1.95626	up	0.000956976	1.64399	down	0.000361737	6.62747	down	0.000130839	10.8955	up
Os.10989.1.S1_a_at	LOC_Os06g50890	Group 2b	RNA metabolism	RNA recognition motif containing protein, expressed	222.72	296.14	267.62	257	957.66	788.39	1015.29	723.44	225.18	254.56	419.19	419.38	266.88	290.66	7.79	8.21	8.06	8	9.89	9.61	9.99	9.5	7.8	7.99	8.7	8.71	8.01	8.18		0.333793	1.21611	down	8.84725e-06	0.121745	1.29963	up	0.00223091	1.40348	down	0.000892394	3.23433	down	0.000328307	4.53931	up
Os.10991.1.S1_at	LOC_Os06g13810	Group 2b	Carbohydrate Metabolism	pyrophosphate--fructose 6-phosphate 1-phosphotransferase subunit beta, putative, expressed	861.38	1515.02	4258.28	1992.34	2318.7	1612.67	2801.98	1772.35	1012.22	1818.11	1730.4	2594.22	2136.54	2730.69	9.75	10.56	12.06	10.96	11.17	10.64	11.45	10.79	9.96	10.81	10.75	11.32	11.05	11.38		0.121277	1.44593	down	0.000839954	0.0182616	1.75287	up	0.00679318	1.58567	down	0.0212298	1.7769	down	0.00330983	2.81758	up
Os.10994.1.S1_at	LOC_Os03g48840	Group 2c	Translation	ribosomal L18p/L5e family protein, putative, expressed	43.6	115.53	155.37	126.21	631.24	629.84	312.32	134.57	185.27	124.23	313.82	251.59	202.42	301.53	5.43	6.83	7.28	6.98	9.3	9.27	8.29	7.07	7.46	6.95	8.29	7.97	7.64	8.23		0.93497	1.01676	down	0.00071218	0.0266479	1.97826	down	0.00140989	2.33057	down	0.326194	1.31455	up	0.0712508	1.7729	up
Os.11002.1.S1_at	LOC_Os08g44210	Group 5b	Secondary Metabolism	dihydroneopterin aldolase, putative, expressed	556.36	478.97	1423.88	697.3	117.79	111.41	181.11	360.79	124.4	1081.56	1064.99	735.59	447.46	513.05	9.08	8.9	10.47	9.45	6.88	6.78	7.5	8.49	6.91	10.07	10.05	9.51	8.78	8.99		0.697132	1.07084	down	0.00120762	0.0462279	1.64995	up	0.00199874	1.98877	up	0.00832477	2.99724	down	0.115534	1.50708	up
Os.11003.1.S1_at	LOC_Os07g40460	Group 1	Folding, Sorting and Degradation	prefoldin, putative, expressed	26.39	82.54	20.28	15.51	20.28	26.67	27.55	15.8	5.8	23.03	23.09	17.06	19.04	32.13	4.71	6.37	4.34	3.95	4.33	4.63	4.78	3.98	2.49	4.52	4.51	4.09	4.23	4.93		0.573422	1.22615	up	0.00114844	0.823147	1.11309	up	0.000984679	1.74332	down	0.00623602	2.80277	down	0.00187482	4.88613	up
Os.11006.1.S1_at	LOC_Os07g04330	Group 4b	others	expressed protein	5.26	6.39	4.48	4.77	285.63	4793.01	2643.3	2967.76	1352.8	977.04	545.99	585.07	617.26	440.35	2.37	2.67	2.16	2.23	8.12	12.22	11.37	11.54	10.4	9.93	9.08	9.19	9.26	8.74		0.00436685	17.1445	up	1.14193e-06	0.00246294	1.80987	down	0.00114351	1.12276	up	0.000898	2.20139	down	0.00106574	1.9607	up
Os.11007.1.S1_at	LOC_Os12g35320	Group 4b	Protein - Protein Interaction	RING finger and CHY zinc finger domain-containing protein 1, putative, expressed	715.62	654.55	680.22	923.04	737.31	920.01	2333.81	874.02	966.99	566.4	921.51	680.13	438.02	381.17	9.48	9.35	9.41	9.85	9.52	9.83	11.19	9.77	9.9	9.14	9.83	9.41	8.76	8.57		0.241143	1.24192	up	0.000213606	0.00552175	2.55191	up	0.00100508	2.6709	down	0.503947	1.0955	up	0.00345182	2.43807	up
Os.11010.1.S1_at	LOC_Os05g22970	Group 2a	Cell Structure	glyoxalase family protein, putative, expressed	2137.19	2599.03	2433.45	2069.07	1964.22	2962.84	2957.7	2323.94	1200.2	2602.97	5746.43	3330.25	2545.67	2388.55	11.06	11.34	11.25	11.01	10.94	11.53	11.53	11.18	10.23	11.34	12.49	11.7	11.29	11.22		0.00611559	1.50961	up	6.31766e-07	0.965646	1.00347	down	0.01342	1.27067	down	0.000364278	1.93805	down	0.000340141	2.46262	up
Os.11012.1.S1_at	LOC_Os02g47870	Group 2b	Folding, Sorting and Degradation	anaphase-promoting complex subunit 11, putative, expressed	471.62	467.3	461.49	382.44	767.55	1381.79	1430.75	979.29	517.3	452.04	640.22	463.51	378.2	433.95	8.88	8.87	8.85	8.58	9.58	10.41	10.48	9.93	9.01	8.82	9.32	8.86	8.55	8.76		0.076615	1.7715	up	0.000282343	0.832651	1.05351	up	0.0183617	1.46904	down	0.00413081	1.88563	down	0.000219077	2.77008	up
Os.11014.1.S1_at	LOC_Os05g08730	Group 2c	others	early fruit mRNA, putative, expressed	253.15	259.17	339.71	108.56	106.02	195.28	216.83	474.4	57.42	286.94	348.66	392.75	366.14	319.9	7.98	8.02	8.4	6.74	6.71	7.58	7.75	8.89	5.8	8.16	8.43	8.6	8.5	8.29		0.117542	1.82014	up	5.89591e-05	0.649709	1.12997	up	0.00210128	2.19835	up	0.00108834	8.52822	down	0.00395364	3.87937	up
Os.11015.1.S1_at	LOC_Os03g56070	Group 3c	others	expressed protein	6	5.39	175.08	113.99	532.12	127.06	151.25	15.91	6.84	56.72	34.16	11.61	8.09	7.59	2.58	2.43	7.45	6.83	9.05	6.87	7.24	3.78	2.77	5.78	4.9	3.44	2.98	2.91		0.0465307	4.53949	down	0.00013831	0.5852	1.29286	up	0.00889819	10.9951	down	0.150164	2.01549	down	1.97198e-05	22.1606	up
Os.11016.1.S1_x_at	LOC_Os02g35610	Group 2a	others	expressed protein	2587.72	1974.78	9075.89	5719.24	6286.1	4979.04	5841.79	4865.99	10980.1	6803.51	5743.12	4534.03	3815.54	3488.17	11.33	10.91	13.15	12.48	12.62	12.28	12.51	12.25	13.42	12.73	12.47	12.14	11.86	11.76		0.0468103	1.26119	down	2.47371e-06	0.0285347	1.17316	up	0.00666105	1.19983	down	0.000580636	2.25068	up	0.00112398	1.87583	down
Os.11018.1.S1_at	LOC_Os08g33710	Group 6a	RNA Metabolism	ribonuclease T2 family domain containing protein, expressed	4594.2	96.03	542.36	545.63	8.72	35.81	63.89	54.8	387.72	1672.47	916.78	1231.14	1024.51	146.44	12.16	6.35	9.05	9.05	3.1	5.14	5.99	5.77	8.6	10.69	9.81	10.21	10	7.16		0.0204463	4.09829	up	1.8659e-06	0.0518643	1.8071	up	0.183849	1.16069	down	3.19044e-05	7.08152	up	0.000146375	6.10114	down
Os.11019.1.S1_at	LOC_Os04g21320	Group 2a	others	membrane associated DUF588 domain containing protein, putative, expressed	1321.32	262.51	102.15	1835.89	1385.83	3549.74	11435.5	6179.55	2434.5	2459.74	3649.65	3244.97	5027.49	6560.72	10.37	7.98	6.56	10.84	10.43	11.77	13.48	12.59	11.24	11.26	11.82	11.66	12.29	12.68		0.0216499	2.52693	up	2.07091e-05	0.00507351	3.27008	up	0.000137474	1.85022	down	0.0018621	2.56195	down	0.000387777	4.74017	up
Os.11021.1.S1_s_at	LOC_Os05g07700	Group 2a	Translation	ribosomal protein, putative, expressed	10797.8	9538.36	12398	8747.95	16261.3	13193.6	12888.5	7443.82	3032.23	11919.2	13203.1	10370.6	10605.7	12449.4	13.4	13.22	13.6	13.09	13.99	13.69	13.65	12.86	11.56	13.54	13.67	13.34	13.37	13.6		0.0279513	1.23232	down	4.62651e-08	0.569647	1.02342	down	0.000648004	1.73235	down	0.000453203	2.45787	down	6.44755e-05	4.25789	up
Os.11029.1.S1_at	LOC_Os03g16860	Group 4b	Stress	DnaK family protein, putative, expressed	3405.06	4204.04	5453.88	2287.5	232.48	3011.18	2182.39	4569.63	3073.21	10502.6	3568.78	5861.58	3365.74	1103.32	11.69	11.89	12.41	11.15	7.74	11.55	11.09	12.16	11.57	13.35	11.64	12.48	11.66	10.09		0.0150139	13.973	up	0.000981951	0.0604308	1.37157	down	0.000399032	2.0958	up	0.0155982	1.49983	down	0.0311374	1.39736	down
Os.11033.1.S1_at	LOC_Os08g01180	Group 2b	others	nicalin, putative, expressed	803.81	1054.12	2741.38	1205.58	1711.96	1221.18	2173.44	1120.29	588.65	1459.66	973.94	1212.32	1067.54	1851.6	9.63	10.04	11.42	10.23	10.72	10.25	11.09	10.11	9.2	10.5	9.9	10.24	10.04	10.85		0.163441	1.38885	down	3.50419e-05	0.00345126	1.78382	up	0.0112157	1.96472	down	0.00987253	1.88302	down	8.79683e-05	3.69961	up
Os.11035.1.S1_at	LOC_Os01g68500	Group 4a	others	expressed protein	19.47	8.49	187.95	69.29	257.21	364.69	326.73	238.63	5129.38	152.87	105.08	51.23	27.85	18.71	4.28	3.09	7.55	6.09	7.99	8.5	8.35	7.9	12.31	7.26	6.71	5.64	4.33	4.22		0.212442	1.42516	up	2.26019e-07	0.529895	1.10661	down	0.00291649	1.36849	down	0.00015571	21.2176	up	0.000141153	15.5044	down
Os.11036.1.S1_at	LOC_Os05g48870	Group 2b	Transcription factor	auxin response factor 15, putative, expressed	1394.34	882.19	328.24	1317.74	2484.75	2839.61	1204.8	1430.58	456.96	334.62	329	287.57	335.31	448.93	10.44	9.78	8.35	10.35	11.27	11.46	10.23	10.48	8.81	8.37	8.36	8.17	8.36	8.81		0.402378	1.13897	up	2.00658e-05	0.00649719	2.34374	down	0.0381186	1.18943	up	0.00294492	3.19438	down	0.00492142	2.68564	up
Os.11038.1.S1_at	LOC_Os07g47510	Group 2a	Stress	stress-related protein, putative, expressed	5670.47	1084.23	7887.62	4755.87	4863.46	9991.53	7331.4	8520.83	3181.17	8028.78	9430.66	13580.3	16790.8	17974.9	12.46	10.08	12.94	12.22	12.2	13.24	12.84	13.06	11.63	12.97	13.2	13.73	14.03	14.13		0.157576	2.04621	up	0.000615408	0.341235	1.31746	down	0.0400599	1.16311	up	0.000703898	2.68784	down	0.00102124	2.31091	up
Os.11042.1.S1_at	LOC_Os05g37930	Group 2b	others	expressed protein	905.19	695.85	1070.71	894.23	3307.54	2232.14	775.93	3208.56	609.82	1061.62	672.79	815.79	966.53	991.64	9.81	9.42	10.06	9.79	11.69	11.1	9.6	11.63	9.2	10.05	9.39	9.67	9.91	9.95		0.128125	1.49776	down	0.000125375	0.00594897	2.83767	down	0.00135241	4.08745	up	0.00337742	5.37885	down	0.235117	1.31594	up
Os.11043.1.S1_x_at	LOC_Os09g24690	Group 2a	Translation	60S ribosomal protein L34, putative, expressed	4459.03	5146.47	7806.5	5581.07	8483.42	8824.85	7001.25	2876.93	1529.22	3511.04	5378.38	3863.91	3057.04	1857.59	12.12	12.33	12.93	12.44	13.05	13.1	12.77	11.48	10.54	11.77	12.38	11.9	11.53	10.86		0.6265	1.03821	up	2.00814e-05	0.0358778	1.25711	down	0.00268594	2.45362	down	0.0272207	1.9121	down	0.00153435	4.69158	up
Os.11046.1.S1_at	LOC_Os06g39240	Group 7b	Transcription factor	endothelial differentiation-related factor 1, putative, expressed	12.49	7.75	21.58	17.02	21.18	533.75	279.84	243.07	20.58	5426.59	3068.88	9850.53	6747.38	2372.09	3.62	2.63	4.42	4.07	4.39	9.01	8.1	7.92	4.22	12.19	10.5	13.25	12.68	11.2		0.00556305	24.5708	up	5.21938e-05	0.107947	1.86965	down	0.466875	1.13705	down	0.00301293	13.0185	down	0.00285394	14.8027	up
Os.11049.1.S1_at	LOC_Os03g59310	Group 2a	Translation	ribosomal protein, putative, expressed	5652.19	3182.09	10259.4	7395.56	15093.9	15156.5	10745.3	3783.81	1998.67	7412.01	8476.4	5950.09	5715.4	7508.19	12.46	11.64	13.32	12.85	13.88	13.89	13.39	11.89	10.94	12.86	13.04	12.54	12.47	12.87		0.929653	1.00458	up	1.41141e-06	0.00456407	1.41055	down	0.000118895	2.83813	down	0.0112571	1.92905	down	0.000807481	5.47491	up
Os.11055.1.S1_at	LOC_Os02g51430	Group 4a	Vesicular trafficking	SEC6, putative, expressed	277.25	499.28	456.87	283.81	458.71	563.18	858.83	428.33	919.57	264.44	180.06	214.69	162.08	249.99	8.1	8.94	8.83	8.14	8.83	9.14	9.75	8.74	9.84	8.02	7.48	7.74	7.3	7.96		0.190279	1.23497	up	3.56509e-05	0.00418799	1.52501	up	0.00300368	2.01246	down	0.00206895	2.15218	up	0.288972	1.06943	down
Os.11057.1.S1_at	LOC_Os06g37000	Group 2b	RNA metabolism	RNA recognition motif containing protein, expressed	2349.05	2344.8	1346.93	1201.78	1945.34	2398.15	1799.57	2948.78	672.32	2265.46	1753.86	1672.19	1129.67	1026.11	11.19	11.18	10.4	10.23	10.91	11.23	10.81	11.52	9.39	11.13	10.78	10.71	10.12	9.99		0.212413	1.24057	up	7.16764e-07	0.0123684	1.33167	down	0.00491573	1.63417	up	0.000326636	4.38181	down	0.000272812	2.68137	up
Os.11064.1.S1_a_at	LOC_Os10g25010	Group 5b	Signal transduction	OsCML8 - Calmodulin-related calcium sensor protein, expressed	2703.5	6738.2	2151.39	1148.15	49.59	136.93	172.23	380.76	1301.7	2112.12	2957.67	3169.9	4103.89	3719.55	11.39	12.7	11.06	10.15	5.63	7	7.41	8.47	10.3	11.04	11.53	11.63	12	11.86		0.0933513	2.58155	up	0.00096884	0.53109	1.32496	up	0.104396	2.08942	up	0.0222661	3.5714	up	0.00171397	7.46217	down
Os.11065.1.A1_at	LOC_Os03g19600	Group 6b	others	retrotransposon protein, putative, unclassified, expressed	7.37	8.68	45.32	234.75	12.92	269.09	2077.82	882.33	1227.17	615.56	764.57	856.23	258.27	7.18	2.85	3.01	5.34	7.85	3.56	7.96	11.02	9.78	10.13	9.26	9.56	9.73	6.43	2.83		0.020717	21.1532	up	0.00162922	0.00829278	8.28772	up	0.00407967	2.36135	down	0.491163	1.2789	up	0.126428	1.84639	up
Os.11066.1.S1_at	AK071808	Group 5b	others		197.41	148.5	47.68	94.57	55.29	100.01	122.7	133.22	982.48	104.64	112.6	115.77	144.58	119.33	7.6	7.21	5.56	6.56	5.79	6.64	6.94	7.03	9.94	6.71	6.81	6.85	7.18	6.9		0.00751127	1.80687	up	7.86106e-07	0.0547628	1.22719	up	0.680764	1.06878	up	0.000625809	7.49771	up	2.47224e-05	8.01339	down
Os.11067.1.S1_at	LOC_Os02g03510	Group 10a	others	fibroin heavy chain precursor, putative, expressed	8.34	8.29	7.33	7.47	7.52	7.29	9.78	7.24	18180.9	9.95	7.07	7.39	9.58	9.2	3.06	3.05	2.87	2.9	2.91	2.87	3.27	2.86	14.15	3.27	2.82	2.89	3.25	3.2	AS	0.248292	1.03128	down	4.17884e-11	0.114863	1.32722	up	0.0742755	1.3355	down	6.17987e-07	2507.38	up	9.14371e-06	1877.48	down
Os.11068.3.S1_at	LOC_Os07g48290	Group 4a	Signal Transduction	AGC_AGC_other_RS6K_like.2 - ACG kinases include homologs to PKA, PKG and PKC, expressed	682.62	553.14	54.62	111.82	142.13	339.95	270.1	414.61	894.97	389.07	329.63	365.11	363.28	213.61	9.41	9.08	5.76	6.79	7.11	8.41	8.07	8.69	9.8	8.6	8.35	8.51	8.5	7.71		0.0440636	2.44761	up	5.9109e-05	0.109508	1.26147	down	0.026476	1.53333	up	0.00449179	2.15634	up	0.0010963	3.30637	down
Os.11069.1.S1_at	LOC_Os05g43360	Group 4b	Energy Metabolism	NADH dehydrogenase flavoprotein 2, mitochondrial precursor, putative, expressed	1001.49	690.68	2883.26	1758.47	2306.18	1647.65	2503.66	1564.05	3815.06	1671.13	3054.08	1704.66	1327.18	948.95	9.97	9.4	11.49	10.78	11.16	10.68	11.29	10.61	11.88	10.71	11.55	10.73	10.36	9.87		0.128949	1.40066	down	0.000125565	0.0213155	1.52876	up	0.000363715	1.60069	down	0.00233387	2.41735	up	0.0177718	1.51019	down
Os.1107.1.S1_at	LOC_Os01g21860	Group 2c	others	AGAP010768-PA, putative, expressed	157.73	198.68	217.63	149.82	227.03	315.64	524.22	429.91	191.4	236.57	163.65	140.68	105.93	110.57	7.3	7.59	7.76	7.22	7.79	8.3	9.03	8.73	7.56	7.88	7.32	7.13	6.64	6.76		0.231569	1.42737	up	0.000484022	0.00460876	1.6583	up	0.189083	1.23169	down	0.0101876	2.25076	down	0.00274894	2.77224	up
Os.11071.1.A1_s_at	LOC_Os01g52214	Group 2a	Energy Metabolism	ubiquinone oxidoreductase, putative, expressed	1262.38	497.39	6061.77	3509.31	4461.42	4269.66	6434.72	4211.04	13826.5	2909.54	3848.99	2089.93	1206.54	1322.67	10.3	8.96	12.56	11.78	12.12	12.06	12.65	12.04	13.75	11.51	11.9	11.03	10.2	10.37		0.514206	1.04746	down	2.70913e-06	0.0106595	1.5099	up	0.0027164	1.52839	down	0.000488045	3.27413	up	0.00111848	2.1422	down
Os.11073.1.S1_at	LOC_Os01g55520	Group 10a	Vesicular trafficking	ATROPGEF7/ROPGEF7, putative, expressed	5.39	5.46	5.25	5.32	5.34	5.22	5.26	5.19	9256.65	6.46	10.07	5.41	5.77	5.58	2.43	2.45	2.39	2.41	2.42	2.39	2.39	2.37	13.15	2.65	3.19	2.43	2.53	2.48		0.162821	1.02161	down	1.77973e-10	0.435126	1.00586	up	0.0601383	1.01322	down	2.36687e-05	1753.37	up	1.48394e-05	1730.5	down
Os.11080.1.S1_at	LOC_Os12g35690	Group 10a	Cell structure	RALFL5 - Rapid ALkalinization Factor RALF family protein precursor, expressed	5.2	5.41	5.05	5.08	5.17	5.07	5.12	5.03	12054.8	5.05	5.03	5.09	10.98	11.74	2.38	2.44	2.34	2.35	2.37	2.34	2.36	2.33	13.55	2.34	2.33	2.35	3.37	3.27		0.23372	1.0197	down	5.76571e-13	0.636239	1.00983	up	0.259411	1.01836	down	2.04754e-06	2390.65	up	1.87227e-06	2347.56	down
Os.11084.1.S1_at	LOC_Os12g20310	Group 2b	others	sarcoma antigen NY-SAR-91, putative, expressed	1174.56	1033.65	909.52	734.02	2032.15	2328.74	2229.32	1762.79	1070.53	757.21	793.08	942.45	1006.83	1195.68	10.19	10	9.83	9.52	10.98	11.18	11.12	10.78	10.06	9.56	9.61	9.87	9.97	10.22		0.303864	1.14478	up	6.53588e-05	0.753103	1.04214	down	0.0211454	1.26369	down	0.00299143	1.64977	down	0.00117444	2.08481	up
Os.11084.2.S1_at	LOC_Os01g13250	Group 2b	others	sarcoma antigen NY-SAR-91, putative, expressed	435.14	274.83	305.54	266.63	772.26	1001.46	650.41	494.38	431.34	266.87	373.53	484.13	510.75	551.17	8.75	8.1	8.25	8.06	9.58	9.96	9.34	8.95	8.75	8.05	8.51	8.92	8.98	9.09		0.201577	1.3081	up	3.91606e-05	0.0214242	1.54346	down	0.0303412	1.3099	down	0.0486738	1.14839	down	0.0109137	1.50428	up
Os.11088.1.S1_at	LOC_Os05g38630	Group 2a	Vesicular trafficking	ras-related protein, putative, expressed	1221.25	1616.12	2690.74	2168	2670.21	2861.72	3672.98	10237.3	2918.46	1651.72	1488.68	1273.46	772.06	810.72	10.25	10.65	11.39	11.08	11.38	11.48	11.84	13.32	11.51	10.68	10.54	10.3	9.59	9.66		0.504579	1.06817	up	1.25851e-06	0.0509938	1.28896	up	6.49333e-05	2.78745	up	0.000233904	3.51812	down	0.0185171	1.26213	up
Os.11092.1.S1_at	LOC_Os04g32950	Group 2a	Stress	calreticulin precursor protein, putative, expressed	5216.14	9032.43	8105.05	5424.34	5181.6	7782.93	8015.97	5087.7	1159.38	14066.5	3360.15	9496.66	6258.85	4417.9	12.34	13.14	12.98	12.41	12.33	12.92	12.97	12.31	10.13	13.78	11.67	13.21	12.61	12.1		0.0696887	1.51446	up	1.36248e-05	0.525084	1.03065	up	0.00203185	1.5778	down	0.00337915	4.53748	down	0.00141329	7.15924	up
Os.11093.1.S1_at	LOC_Os02g07060	Group 2a	Cell Structure	tubulin/FtsZ domain containing protein, putative, expressed	644.6	741.52	12998.7	9944.73	14501.8	15217.9	12054.2	12637.9	4397.74	7102.87	12075.3	9753.58	6485.42	2320.69	9.33	9.53	13.67	13.28	13.79	13.89	13.56	13.62	12.1	12.79	13.54	13.25	12.63	11.17		0.725076	1.07039	up	1.40251e-06	0.00636434	1.26157	down	0.569634	1.04434	up	0.000856555	2.8686	down	0.000166065	2.74682	up
Os.11094.1.A1_at	LOC_Os04g46220	Group 2b	Transcription factor	ethylene-responsive transcription factor, putative, expressed	3858.55	561.2	1013.97	1132.47	457.87	3086.28	2275.87	1885.65	560.18	1323.43	1720.61	826.5	402.7	515.36	11.87	8.98	9.96	10.13	8.61	11.5	11.15	10.83	9.07	10.35	10.73	9.67	8.64	8.96		0.0677641	7.40126	up	0.00268948	0.535597	1.27258	down	0.365454	1.25206	down	0.0175648	3.39101	down	0.00470116	4.24575	up
Os.11097.1.S1_at	LOC_Os02g13990	Group 2b	RNA metabolism	U2 small nuclear ribonucleoprotein A, putative, expressed	1512.22	1433.49	1676.08	1297.13	4436.16	2520.17	1727.61	1245.99	312.11	1130.19	1313.32	1045.82	787.07	1195.61	10.56	10.48	10.71	10.34	12.11	11.29	10.75	10.28	8.28	10.14	10.35	10.03	9.61	10.22		0.0278179	1.75978	down	2.22198e-07	0.0166144	1.4537	down	0.00859067	1.38923	down	0.000397114	3.99706	down	8.649e-05	5.55284	up
Os.11099.1.S1_x_at	LOC_Os07g10570	Group 1	others	PROLM25 - Prolamin precursor, expressed	9.75	9.92	10.78	9.29	9.17	72.58	8.7	8.55	9.36	8.78	21827.6	35886.3	38865.7	41505.5	3.28	3.31	3.41	3.22	3.2	6.16	3.12	3.1	3.23	3.13	14.21	15.13	15.25	15.34		0.00437393	7.79797	up	3.20908e-07	0.001354	8.22332	down	0.457325	1.017	down	0.00867101	1.09441	up	0.0335456	1.07611	down
Os.11100.1.S1_at	LOC_Os02g34840	Group 2b	RNA metabolism	RNA polymerase II transcriptional coactivator KIWI, putative, expressed	499.53	908.07	1137.22	1354.87	4006.6	4202.05	1522.2	1180.01	223.82	1021.12	1387.73	959.63	1259.58	1515.57	8.96	9.83	10.15	10.4	11.96	12.03	10.57	10.2	7.76	9.99	10.44	9.9	10.29	10.56		0.692902	1.0472	up	1.94734e-06	0.00201479	2.74716	down	0.00526416	1.29132	down	0.00204742	5.4288	down	0.00110848	7.01033	up
Os.11104.1.S1_at	LOC_Os02g37862	Group 2a	Translation	60S ribosomal protein L6, putative, expressed	7146.02	5191.64	11617.9	6962.27	14673.9	16420.8	12626.2	4715.76	1814.34	7689.9	9042.88	5771.13	5625.08	5535.33	12.8	12.31	13.5	12.76	13.84	14	13.62	12.2	10.81	12.9	13.14	12.49	12.43	12.43		0.0195666	1.11907	up	3.05253e-07	0.00292595	1.30087	down	0.000131074	2.67714	down	0.00265328	2.63231	down	0.000328391	7.04706	up
Os.11109.1.S1_at	LOC_Os09g28750	Group 7b	Signal transduction	gibberellin receptor GID1L2, putative, expressed	125.86	37.11	192.3	77.39	8.37	69.25	225.17	171.34	59.76	203.6	161.8	149.69	59.87	26.41	6.96	5.19	7.58	6.27	3.05	6.11	7.81	7.42	5.87	7.62	7.15	7.16	5.89	4.72		0.00338194	8.30495	up	4.50446e-05	0.00105635	3.2633	up	0.0200051	1.31878	down	0.00490993	2.92436	down	0.00206889	3.85659	up
Os.11111.1.S1_at	LOC_Os05g08810	Group 7b	Signal transduction	phosphatidylinositol 3-kinase, root isoform, putative, expressed	45.35	39.19	22.17	51.51	76.67	149.85	71.64	44.56	61.14	51.33	40.4	42.8	24.58	40.66	5.4	5.02	4.45	5.66	6.26	7.23	6.16	5.45	5.92	5.66	4.58	5.4	4.49	5.27		0.0105186	1.95807	up	0.000254597	0.00286778	2.0938	down	0.0486677	1.63592	down	0.134436	1.38889	up	0.187629	1.17786	up
Os.11114.1.S1_at	LOC_Os01g69080	Group 4a	Lipid Metabolism	acyl-desaturase, chloroplast precursor, putative, expressed	340.12	168.89	625.85	2188.99	824.42	1079.6	426.12	441.52	1979.62	530.27	2081.51	3112.29	4220.91	3085.08	8.37	7.38	9.28	11.09	9.67	9.97	8.73	8.77	10.94	9.04	11.02	11.6	12.04	11.56		0.580008	1.22823	up	0.000738473	0.0760887	2.3575	down	0.857542	1.02548	up	0.00129041	4.51296	up	0.000250976	4.62793	down
Os.11115.1.S1_x_at	LOC_Os03g01210	Group 2a	others	uncharacterized Cys-rich domain containing protein, putative, expressed	1181.16	2311.81	1790.92	1390.36	3037.57	3791.51	3074.46	2006.73	625.82	1326.79	1897.17	1270.7	1295.53	2398.92	10.2	11.17	10.81	10.44	11.56	11.88	11.58	10.97	9.29	10.37	10.89	10.3	10.33	11.23		0.164671	1.2464	up	2.09289e-07	0.0924276	1.22931	down	0.0044873	1.53361	down	0.000218514	3.20273	down	3.12684e-05	4.91173	up
Os.11120.1.S1_at	LOC_Os03g08460	Group 8a	Transcription factor	AP2 domain containing protein, expressed	8.84	20.7	260.76	81.33	4.71	6	27.82	4.67	4.78	137.06	122.65	247.11	164.5	91.11	2.87	4.34	8.02	6.34	2.24	2.52	4.79	2.22	2.26	6.89	6.66	7.95	7.32	6.49		0.464745	1.22124	up	3.33969e-05	0.00934132	4.81597	up	0.000274988	5.92438	down	0.037772	1.0227	up	0.000100513	5.79288	up
Os.11121.1.S1_at	LOC_Os01g01400	Group 2b	others	expressed protein	338.75	644.76	285.1	359.85	1447.6	1493.9	1076.15	1201.52	241.62	481.82	707.95	495.66	676.68	974.77	8.4	9.32	8.15	8.49	10.49	10.54	10.07	10.23	7.91	8.91	9.46	8.95	9.38	9.93		0.818877	1.03693	up	1.90114e-07	0.0326407	1.38118	down	0.0213882	1.116	up	9.86546e-05	4.98042	down	5.74677e-05	4.46273	up
Os.11123.1.S1_at	LOC_Os07g43070	Group 2c	others	expressed protein	66.34	22.72	656.39	428.16	630.01	944.83	295.46	690.68	191.45	270.54	248.87	230.38	128.02	23.14	5.96	4.23	9.36	8.73	9.28	9.88	8.21	9.43	7.57	8.08	7.93	7.83	6.88	4.21		0.126929	1.51441	up	2.02973e-06	0.00135884	3.18949	down	0.00117742	2.33289	up	0.000861642	3.61921	down	0.00971531	1.55139	up
Os.11124.1.S1_at	LOC_Os05g38370	Group 2b	Folding, Sorting and Degradation	peptidyl-prolyl cis-trans isomerase, FKBP-type, putative, expressed	1443.87	2575.21	1622.42	1722.58	2604.06	2041.88	1816.32	1988.36	615.76	1772.85	1330.61	1243.06	1315.37	1657.37	10.48	11.33	10.66	10.75	11.34	10.99	10.83	10.96	9.25	10.79	10.38	10.27	10.36	10.69		0.117456	1.27373	down	1.19057e-05	0.180704	1.12275	down	0.0743928	1.0953	up	0.00148445	3.26713	down	0.00161688	2.98286	up
Os.11125.1.S1_a_at	LOC_Os01g59690	Group 2c	Folding, Sorting and Degradation	OsFBX28 - F-box domain containing protein, expressed	257.33	457	170.5	296.52	189.08	1105.21	980.03	745.43	169.8	561.53	419.93	486.39	275.87	283.65	7.95	8.84	7.41	8.2	7.54	10.05	9.93	9.53	7.38	9.12	8.67	8.92	8.08	8.14		0.023117	5.68482	up	0.000156998	0.842161	1.08345	down	0.0877078	1.3216	down	0.00214972	4.43091	down	0.000837149	5.85591	up
Os.11129.1.S1_at	LOC_Os10g35840	Group 4a	Secondary metabolism	shikimate/quinate 5-dehydrogenase, putative, expressed	6203.31	2137.92	376.89	6247.8	356.4	677.49	524.55	1423.63	511.16	1741.55	549.38	346.48	132.43	257.26	12.57	11.03	8.56	12.6	8.47	9.39	9.03	10.48	8.99	10.76	9.09	8.38	7.04	8		0.0439578	1.87979	up	0.000106403	0.21885	1.27899	down	0.000640666	2.72231	up	0.000623052	2.79714	down	0.776939	1.02749	up
Os.1113.1.S1_at	LOC_Os01g21940	Group 2b	Signal transduction	WD domain, G-beta repeat domain containing protein, expressed	708.15	790.89	490.52	567.32	1873.19	914.91	684.68	730.51	218.83	623.23	530.61	372.95	339.15	512.22	9.47	9.63	8.94	9.14	10.87	9.83	9.42	9.5	7.77	9.28	9.04	8.54	8.38	9		0.0263902	2.05774	down	9.0903e-06	0.0841911	1.32498	down	0.576014	1.05935	up	0.000856662	3.31651	down	2.75423e-05	3.1307	up
Os.11136.1.S1_at	LOC_Os01g44210	Group 2b	Translation	50S ribosomal protein L31, putative, expressed	2715.64	575.72	349.21	3906.46	569.2	665.76	878.98	934.89	295.87	1144.75	1295.24	1034.42	1426.4	1313.79	11.35	9.1	8.45	11.92	9.14	9.37	9.78	9.83	8.19	10.15	10.33	10.01	10.48	10.35		0.403458	1.16765	up	0.000804416	0.0956356	1.33221	up	0.832585	1.03916	up	0.00683572	3.13678	down	0.00223213	3.01859	up
Os.11141.1.S1_at	LOC_Os08g42400	Group 7b	Transcription factor	no apical meristem protein, putative, expressed	1663.81	515.64	508.98	863.15	55.6	199.95	283.4	81.58	36.16	1030.14	443.7	274.08	113.64	27.64	10.7	8.98	8.99	9.74	5.78	7.55	8.15	6.34	5.16	10.01	8.78	8.07	6.7	4.43		0.0682205	3.4142	up	0.000199898	0.319864	1.50936	up	0.00111791	3.49567	down	0.00751844	2.2729	down	0.000335847	7.94531	up
Os.11143.1.S1_at	LOC_Os03g51980	Group 1	others	expressed protein	9.08	8.58	1294.3	79.46	8.39	28.5	21.45	7.68	7.96	7.57	11.17	10.72	24.1	9.34	3.18	3.1	10.32	6.19	3.07	4.82	4.35	2.93	2.99	2.91	3.46	3.41	4.27	3.22		0.00852402	3.36018	up	0.00071745	0.390126	1.3832	down	0.0269649	2.67726	down	0.759859	1.04028	up	0.0186442	2.5736	up
Os.11146.1.S1_at	LOC_Os05g46360	Group 5b	Catalytic activity	possible lysine decarboxylase domain containing protein, expressed	179.4	87.69	96.98	353.86	602.3	62.49	91.07	167.92	494.36	172.31	76.08	90.88	42.61	38.54	7.48	6.3	6.6	8.46	9.18	5.94	6.5	7.39	8.93	7.41	6.22	6.49	5.24	5.17		0.0116999	9.48449	down	1.22691e-05	0.131616	1.4792	up	0.00504003	1.84832	up	0.00192243	2.91932	up	0.000583468	5.39583	down
Os.11147.1.S1_at	AK063204	Group 1	others		7.04	13.02	17.74	16.48	5.95	72.7	36.11	7.34	6.75	12.27	7.51	20.75	14.33	9.4	2.81	3.54	4.11	4.04	2.57	5.86	5.17	2.87	2.74	3.56	2.89	4.36	3.74	3.21		0.0651143	9.76676	up	0.00198485	0.563937	1.61178	down	0.000200303	4.91582	down	0.408121	1.09588	down	0.000339173	5.38715	up
Os.11148.1.S1_at	LOC_Os01g70800	Group 4a	Transporter	mitochondrial carrier protein, putative, expressed	186.01	302.57	280.75	193.59	233.85	387.38	414.63	948.89	1372.01	201.27	229.95	371.73	359.93	443.13	7.52	8.24	8.13	7.59	7.87	8.59	8.7	9.89	10.42	7.65	7.83	8.53	8.49	8.79		0.0289967	1.65374	up	1.28765e-06	0.491917	1.0742	up	0.000673897	2.28556	up	0.00636231	1.4456	up	0.000128646	3.304	down
Os.11151.1.S1_a_at	LOC_Os01g61670	Group 4a	others	ureidoglycolate hydrolase, putative, expressed	900.76	199.47	750.66	732.13	239.21	352.32	179.14	429.25	508.11	762.27	590.28	435.23	667.5	979.61	9.81	7.62	9.54	9.51	7.89	8.45	7.48	8.74	8.99	9.57	9.2	8.75	9.36	9.92		0.164416	1.47358	up	6.6072e-05	0.0152332	1.95171	down	0.000983835	2.39787	up	0.062036	1.18243	up	0.000437435	2.83532	down
Os.11152.1.S1_at	LOC_Os01g54540	Group 2c	Translation	ribosomal protein L13, putative, expressed	1317.39	733.21	119.99	3403.76	348.28	379.33	440.44	231.44	56.9	624.13	605.55	305.67	197.15	202.35	10.26	9.45	6.9	11.73	8.44	8.54	8.78	7.85	5.7	9.28	9.22	8.23	7.61	7.65		0.705288	1.07455	up	0.000280771	0.4178	1.18178	up	0.00176083	1.90773	down	0.0119283	4.42976	down	0.00438632	8.45078	up
Os.11155.1.S1_at	LOC_Os03g45920	Group 10a	Cell structure	tubulin/FtsZ domain containing protein, putative, expressed	19.67	9.75	6009.25	2041.5	15.34	8.05	8.73	26.96	9337.19	163.84	183.33	94.76	19.51	10.87	4.25	3.28	12.52	10.99	3.91	2.99	3.12	4.73	13.18	7.3	7.45	6.49	4.12	3.42		0.0905491	1.88747	down	3.16167e-09	0.598463	1.09385	up	0.00418173	3.04384	up	6.16524e-05	349.172	up	7.74731e-06	1062.82	down
Os.11158.1.S1_at	LOC_Os02g17640	Group 2b	Catalytic Activity	isochorismatase family protein, putative, expressed	465.28	618.11	1254.17	779.43	618.14	484.18	1840.79	1176.88	455.68	657.63	872.29	644.99	329.73	228.73	8.86	9.27	10.28	9.59	9.25	8.9	10.84	10.2	8.83	9.36	9.74	9.32	8.31	7.81		0.350512	1.27559	down	9.68848e-06	0.00441192	3.85068	up	0.0056524	1.56288	down	0.000266086	2.58085	down	0.000101353	4.03356	up
Os.11159.1.S1_at	LOC_Os01g52390	Group 2a	RNA metabolism	plasminogen activator inhibitor 1 RNA-binding protein, putative, expressed	3033.57	2385	5744.41	3229.47	6244.9	3674.19	2813.18	1835.39	506.19	2564.8	2484.74	1770.39	1390.99	2258.89	11.56	11.22	12.49	11.65	12.61	11.84	11.46	10.84	8.98	11.31	11.27	10.79	10.43	11.14		0.0126744	1.70292	down	1.28822e-07	0.0240091	1.3028	down	0.00373043	1.53608	down	0.000395041	3.62725	down	5.74677e-05	5.57173	up
Os.11160.1.S2_at	LOC_Os05g11780	Group 2a	Transporter	mitochondrial carrier protein, putative, expressed	2070.51	2123.88	4527.33	2885.24	2761.48	3158.68	4099.57	2239.75	1544.97	3051.77	2931.39	2246.36	1521.24	1518.58	11	11.05	12.14	11.49	11.43	11.62	12	11.13	10.57	11.57	11.51	11.13	10.56	10.56		0.180179	1.1468	up	0.000212179	0.00622983	1.29706	up	0.00140608	1.83163	down	0.0580928	1.47308	down	0.00392907	2.69813	up
Os.11164.1.S1_at	LOC_Os07g03368	Group 8a	Signal transduction	SCP-like extracellular protein, expressed	3.51	3.6	4231.63	2376.19	3.55	3.97	50.24	3.51	3.38	3.51	3.47	3.4	3.66	4.49	1.81	1.85	12.03	11.21	1.83	1.98	5.63	1.81	1.75	1.81	1.79	1.77	1.87	2.16		0.334855	1.11308	up	1.80372e-07	0.0011326	12.5691	up	0.000338429	14.1549	down	0.397492	1.03987	down	0.00014322	14.7193	up
Os.11166.1.S1_s_at	LOC_Os01g09830	Group 5b	Energy Metabolism	OsGrx_A2 - glutaredoxin subgroup III, expressed	122.83	15.58	573.86	317.82	35.47	32.79	397.05	191.11	476.53	223.23	67.86	104.05	67.21	81.49	6.72	3.96	9.16	8.3	5.14	5.01	8.63	7.56	8.9	7.79	6.07	6.62	6.06	6.34		0.670096	1.08841	down	1.11439e-06	0.00132185	12.2321	up	0.0108579	2.08927	down	0.00238609	2.5196	up	0.0612609	1.20597	down
Os.11168.1.S1_at	LOC_Os02g55390	Group 2a	others		7845.91	8453.87	14061.7	8319.08	14258.7	17767.5	12900.7	7850.97	3387.45	8260.41	8641.64	5250.6	5858.07	6804.21	12.92	13.05	13.78	13.02	13.79	14.11	13.65	12.94	11.72	13.01	13.07	12.35	12.49	12.73		0.25033	1.24654	up	2.59239e-06	0.0553766	1.37062	down	0.00334257	1.64338	down	0.00155515	2.32518	down	0.00033847	3.82116	up
Os.11169.1.S1_a_at	LOC_Os06g49190	Group 10b	Lipid Metabolism	LTPL154 - Protease inhibitor/seed storage/LTP family protein precursor, expressed	153.99	28.16	26.39	197.02	5.99	6.1	12.42	16.53	893.66	933.26	299.09	348.36	1206.95	2725.07	7.03	4.58	4.67	7.61	2.58	2.61	3.62	4.04	9.26	9.86	8.19	8.38	10.21	11.34		0.696454	1.021	up	0.000154574	0.0104907	2.0146	up	0.079143	1.34126	up	0.00768628	37.2606	up	0.00665285	49.976	down
Os.11171.1.S1_s_at	LOC_Os01g54920	Group 2b	others	heat- and acid-stable phosphoprotein, putative, expressed	1564.14	678.79	1066.6	828.22	970.93	525.4	1067.23	930.31	447.32	795.95	810.66	948.28	1211.17	1501.28	10.6	9.36	10.06	9.69	9.84	9.03	10.05	9.85	8.8	9.62	9.64	9.89	10.22	10.55		0.21871	1.75481	down	0.000156227	0.00776682	2.03375	up	0.260421	1.15052	down	0.00398158	2.07548	down	0.00147792	2.38788	up
Os.11175.1.S1_at	LOC_Os05g49150	Group 2b	Translation	eukaryotic translation initiation factor 3 subunit D, putative, expressed	2057.02	1451.83	1619.35	976.29	1952.87	3016.38	1829.58	1103.47	394.88	1293.3	1459.55	1068.76	1045.24	871.2	11	10.5	10.65	9.93	10.93	11.55	10.84	10.11	8.62	10.34	10.49	10.06	10.01	9.75		0.03035	1.53959	up	6.15561e-08	0.0102235	1.64324	down	0.0012181	1.65772	down	9.28755e-05	2.79391	down	2.61469e-05	4.6315	up
Os.11176.1.S1_at	LOC_Os02g57400	Group 4b	Carbohydrate Metabolism	2-phosphoglycerate kinase-related, putative, expressed	153.48	569.23	398.59	301.98	684.22	735.5	1823.12	747.73	1688.51	2514.03	2504.44	4400.32	6612.06	4882.71	7.26	8.93	8.64	8.24	9.41	9.51	10.83	9.53	10.68	11.3	11.27	12.09	12.69	12.25		0.695386	1.07295	up	0.00132835	0.00715666	2.50132	up	0.00443628	2.46069	down	0.0184806	2.22162	up	0.590165	1.10761	up
Os.11180.1.S1_at	LOC_Os05g42230	Group 2b	Stress	universal stress protein domain containing protein, putative, expressed	375.26	167	1206.09	400.7	2676.91	1900.9	778.88	647.43	184.94	930.01	1318.69	803.04	969.54	1553.49	8.54	7.36	10.23	8.64	11.37	10.88	9.6	9.31	7.46	9.86	10.35	9.64	9.9	10.6		0.199927	1.40422	down	9.17673e-05	0.00700483	2.42465	down	0.292753	1.22402	down	0.0114514	3.61652	down	0.00527035	4.42669	up
Os.11182.1.S1_at	LOC_Os03g07990	Group 2c	Chromatin remodelling	acetyltransferase, GNAT family, putative, expressed	648.86	1078.08	300.45	745.67	460.25	734.63	514.2	781.13	196.03	594.54	492.43	592.78	456.71	313.86	9.34	10.01	8.23	9.54	8.84	9.49	9.01	9.61	7.61	9.21	8.92	9.21	8.83	8.27		0.130329	1.57171	up	2.82133e-05	0.135772	1.40349	down	0.00463678	1.5157	up	0.000310401	3.98412	down	0.000229529	2.62856	up
Os.11185.1.S1_a_at	LOC_Os02g17500	Group 4b	Transporter	transporter family protein, putative, expressed	1475.65	911.1	973.64	1356.28	1200.45	1622.25	942.99	2028.87	6131.2	4686.94	1614.75	2777.6	2571.83	2566.97	10.52	9.76	9.93	10.4	10.23	10.63	9.88	10.98	12.58	12.19	10.64	11.44	11.32	11.32		0.276715	1.32071	up	2.05661e-05	0.0673005	1.67881	down	0.00220518	2.14163	up	0.00116408	3.0251	up	7.24366e-05	6.47866	down
Os.11186.1.S1_at	LOC_Os03g10620	Group 4b	Catalytic Activity	hydrolase, alpha/beta fold family domain containing protein, expressed	6926.75	2021.74	1753.48	2498.08	503.96	1314.42	754.41	1776.82	2922.77	6478.18	5061.99	3571.96	2431	682.46	12.75	10.93	10.77	11.28	8.9	10.35	9.55	10.79	11.42	12.66	12.28	11.8	11.23	9.41		0.075915	2.73504	up	0.00316744	0.0172247	1.73663	down	0.00225026	2.35425	up	0.193292	1.54897	up	0.0120812	3.64665	down
Os.11190.1.S1_s_at	LOC_Os04g33000	Group 4b	others		1228.23	339.2	2525.71	2486.01	780.1	483.09	935.57	981.32	1694.86	1456.23	748.91	793.81	954.09	820.6	10.23	8.4	11.3	11.28	9.6	8.89	9.87	9.94	10.73	10.5	9.54	9.62	9.89	9.68		0.12881	1.63807	down	0.000110019	0.0293009	1.97219	up	0.510913	1.04727	up	0.00212116	1.72967	up	0.000635421	1.81143	down
Os.11192.1.S1_at	LOC_Os06g04790	Group 6a	Signal transduction	HAD superfamily phosphatase, putative, expressed	20.43	14.66	37.29	15.89	11.4	11.82	13.77	86.33	7676.25	358.3	117.24	1349.14	6301.28	8606.98	4.26	3.87	5.13	3.98	3.51	3.53	3.78	6.43	12.88	8.47	6.78	10.38	12.6	13.07		0.933664	1.01706	up	1.09428e-08	0.455898	1.18979	up	4.23872e-05	6.26867	up	8.9945e-05	87.376	up	2.30359e-05	547.732	down
Os.11193.1.S1_at	LOC_Os03g55240	Group 6b	Secondary Metabolism	cytochrome P450, putative, expressed	543.19	275.31	620.15	262.85	12.32	158.65	509.78	926.05	1769.38	1619.68	1654.68	1753.16	2703.56	2834.06	9.03	8.1	9.27	8.01	3.47	7.29	8.99	9.84	10.75	10.64	10.68	10.77	11.4	11.46		0.0211272	14.1577	up	2.08079e-05	0.00410431	3.24786	up	0.0140288	1.79783	up	0.0434207	1.87714	up	0.00452983	3.37478	down
Os.11195.1.S1_at	LOC_Os07g17330	Group 6b	Stress	B12D protein, putative, expressed	911.28	717.31	1481.11	267.79	8.04	446.11	2482.63	1215.07	1301.75	1396.35	517.88	624.96	939.73	1750.03	9.76	9.37	10.53	8.04	3.01	8.75	11.28	10.24	10.23	10.43	9.01	9.28	9.87	10.76		0.00321123	53.5301	up	0.00208681	0.00565194	5.76532	up	0.00286915	2.05233	down	0.976185	1.00988	down	0.0700163	2.0726	up
Os.11198.1.S1_a_at	LOC_Os07g43940	Group 9a	Cell Structure	X8 domain containing protein, expressed	93.82	9.18	383.3	246.05	23.66	23.04	17.14	1245.27	126.75	242.31	311.6	320.18	226.33	138.68	6.55	3.2	8.57	7.93	4.53	4.4	4.07	10.28	6.87	7.92	8.27	8.3	7.8	7.1		0.834989	1.09398	down	1.7164e-05	0.668982	1.25697	down	0.000258141	73.8045	up	0.00323947	10.5699	down	0.00670702	6.98255	down
Os.11200.1.S1_at	LOC_Os04g32710	Group 2a	Translation	40S ribosomal protein S27, putative, expressed	12160.8	15100.9	17247.7	11854.4	23173.8	23281.8	25515.7	8481.35	3251.87	11708.5	17089	11223.5	9308.12	7574.12	13.55	13.88	14.07	13.53	14.5	14.5	14.64	13.05	11.65	13.51	14.05	13.45	13.18	12.89		0.951031	1.0056	up	8.72743e-07	0.228676	1.09761	up	0.000234272	3.01004	down	0.00321171	2.64364	down	0.000329934	7.95745	up
Os.11202.1.S1_at	LOC_Os08g06100	Group 4a	Secondary metabolism	O-methyltransferase, putative, expressed	779.26	222.43	17832.8	9150.19	189.51	116.48	218.65	1397.95	1383.84	4353.17	2494.33	3492.64	2307.53	1434.46	9.56	7.79	14.12	13.16	7.57	6.83	7.77	10.44	10.1	12.09	11.25	11.77	11.13	10.49		0.109698	1.66223	down	0.0013608	0.0350471	1.91768	up	0.000268674	6.37316	up	0.693602	1.26475	down	0.0427312	5.03908	down
Os.11204.1.S1_at	LOC_Os04g52000	Group 2b	Signal transduction	protein phosphatase 2C, putative, expressed	1514.27	2135.95	819.44	693.82	713.51	664.49	560.64	1309.94	794.52	945.76	821.26	1223.55	1775.42	2048.67	10.56	11.03	9.68	9.44	9.47	9.37	9.13	10.35	9.63	9.88	9.65	10.26	10.77	11		0.63744	1.07098	down	3.9428e-05	0.179782	1.18024	down	0.000301576	2.33789	up	0.00206974	1.65251	down	0.00688099	1.41475	down
Os.11205.1.S1_at	LOC_Os11g44940	Group 2c	others	seed maturation protein PM27, putative, expressed	652.73	830.7	723.48	408.66	119.24	462.19	559.89	499.48	185.99	1099.11	860.66	981.96	827.22	845.98	9.35	9.7	9.5	8.67	6.89	8.82	9.13	8.96	7.53	10.08	9.71	9.94	9.69	9.72		0.0166366	3.80083	up	0.000334691	0.373061	1.23885	up	0.10149	1.12319	down	0.00158743	2.6983	down	0.000661762	3.0307	up
Os.11210.1.S1_at	LOC_Os12g37610	Group 1	Translation	ribosomal protein S6, putative, expressed	65.98	60.36	7.91	43.66	32.49	27.02	30.73	15.96	8.04	39.34	101.04	20.96	18.23	45.86	6.02	5.91	2.97	5.45	5.02	4.74	4.94	3.97	3	5.29	6.63	4.35	4.19	5.52		0.268484	1.21054	down	6.95517e-05	0.374418	1.14652	up	0.0160368	1.95514	down	0.0112835	1.95763	down	0.000128845	3.82745	up
Os.11211.1.S1_at	LOC_Os09g37020	Group 4a	others	expressed protein	913.03	638.69	1322.96	1603.01	459.38	527.71	1207.72	823.93	1305.39	1183.8	1674.75	1215.65	773.98	742.3	9.82	9.32	10.37	10.64	8.82	9.04	10.24	9.68	10.35	10.2	10.71	10.24	9.58	9.53		0.399218	1.16751	up	2.46828e-06	0.00016885	2.28802	up	0.00530121	1.46852	down	0.00409246	1.58458	up	0.198469	1.07903	down
Os.11212.1.S1_at	LOC_Os07g18750	Group 3a	Lipid Metabolism	LTPL42 - Protease inhibitor/seed storage/LTP family protein precursor, expressed	5.42	5.57	10421.5	4455.62	616.86	1007.11	1459.77	2524.57	10.44	15.32	35.88	174.36	16.38	5.53	2.44	2.48	13.33	12.12	9.26	9.75	10.51	11.23	3.31	3.91	5.14	7.44	3.48	2.47		0.518458	1.40063	up	9.61339e-06	0.382649	1.69474	up	0.140832	1.64187	up	0.00050781	241.668	down	0.000168887	147.191	up
Os.11215.1.S1_a_at	LOC_Os06g49010	Group 3a	Transcription Factor	OsSPL12 - SBP-box gene family member, expressed	73.85	10.86	144.13	71.08	885.51	491.99	326.52	245.44	16.36	152.44	49.62	31.89	14.84	9.06	6.19	3.39	7.16	6.15	9.77	8.92	8.35	7.9	3.83	7.24	5.59	4.95	3.71	3.16		0.111849	1.80599	down	5.04687e-05	0.101954	1.48504	down	0.171841	1.3627	down	0.00421571	16.7487	down	0.00247383	22.8235	up
Os.11221.1.S1_at	AK071131	Group 2c	others		268.65	252.07	139.81	97.54	327.02	418.95	372.61	266.44	69.88	237.98	233.43	195.89	219	370.43	8.07	7.97	7.13	6.6	8.33	8.67	8.53	8.05	6.1	7.89	7.83	7.6	7.75	8.53		0.447749	1.26076	up	0.000102589	0.792827	1.09576	down	0.0404599	1.39575	down	0.00206849	3.86594	down	0.00107459	5.39591	up
Os.11223.1.S1_at	LOC_Os10g41520	Group 2a	Signal Transduction	casein kinase II subunit beta-4, putative, expressed	3834.6	5651.67	2134.82	2948.35	5596.25	5549.88	4315.54	2970.9	2504.63	2861.66	4609.49	3737.27	3030.11	3418.42	11.9	12.46	11.06	11.53	12.45	12.44	12.07	11.54	11.29	11.48	12.16	11.86	11.55	11.74		0.939541	1.00635	down	5.59869e-06	0.0112588	1.28501	down	0.00170777	1.45326	down	0.0426784	1.18814	down	0.00128164	1.72667	up
Os.11225.1.S1_at	LOC_Os07g40850	Group 9b	others	retrotransposon protein, putative, unclassified, expressed	103.53	193.92	5268.21	803.92	14.97	14.65	10.49	227.46	22.43	100.19	38.06	582.52	2843.7	1371.4	6.65	7.6	12.36	9.64	3.9	3.87	3.37	7.8	4.21	6.56	5.24	9.09	11.42	10.41		0.685522	1.02141	down	0.000413156	0.102067	1.41523	down	0.00085066	21.5111	up	0.0109631	11.9856	down	0.315534	1.79475	down
Os.11226.1.S1_at	LOC_Os03g56330	Group 2b	others	expressed protein	2844.2	3054.24	1223.63	2639.56	1759.05	1508.96	3743.32	2719.29	526.32	1054.39	1138.54	892.67	883.67	629.38	11.47	11.57	10.26	11.37	10.78	10.56	11.87	11.41	9	10.03	10.14	9.8	9.78	9.3		0.151704	1.16337	down	6.27314e-06	0.000375794	2.48063	up	0.00147652	1.37626	down	0.00167873	5.29422	down	0.000851564	7.28625	up
Os.11231.1.S1_at	LOC_Os05g27090	Group 3c	Transcription factor	basic helix-loop-helix domain containing protein, expressed	8.12	7.71	1859.47	144.42	281.55	144.8	70.55	77.59	7.04	9.33	7.71	10.92	8.56	8.04	3.02	2.95	10.83	7.17	8.12	7.12	6.14	6.19	2.81	3.22	2.94	3.42	3.1	3		0.135351	2.0011	down	4.10672e-05	0.0680613	1.97402	down	0.915181	1.03529	up	0.00246287	10.3653	down	4.39676e-05	10.0119	up
Os.11234.1.S1_at	LOC_Os07g31500	Group 7b	Signal transduction	leucine-rich repeat receptor protein kinase EXS precursor, putative, expressed	26.78	16.58	48.74	24.3	15.92	45.05	144.4	288.21	10.5	23	22.63	32.35	101.18	120.63	4.71	4.02	5.58	4.6	3.92	5.47	7.16	8.16	3.35	4.48	4.5	5.01	6.55	6.79		0.0788742	2.91235	up	4.48219e-06	0.0116998	3.23451	up	0.0159008	1.99884	up	0.000466433	28.0492	down	0.000671589	14.0328	up
Os.11237.1.S1_at	LOC_Os03g18560	Group 8a	others	DUF538 domain containing protein, putative, expressed	2351.72	1914.5	268.75	187.49	4.3	26.89	66.44	22.66	57.47	1091.06	509.69	412.78	357.32	302.77	11.2	10.86	8.07	7.53	2.1	4.72	6.05	4.5	5.79	10.09	8.97	8.68	8.47	8.24		0.0072581	6.12212	up	0.00209716	0.0169067	2.51337	up	0.00191388	2.93253	down	0.0158238	2.44916	up	0.44254	1.19736	up
Os.11238.1.S1_at	LOC_Os08g06240	Group 2c	Transcription factor	MYB family transcription factor, putative, expressed	280.78	125.95	547.36	170.58	144.25	318.28	557.41	372.66	210.95	249.01	256.94	249.96	194.28	210.99	8.13	6.97	9.09	7.41	7.17	8.31	9.12	8.54	7.71	7.96	7.98	7.97	7.59	7.71		0.00536995	2.20841	up	6.66522e-05	0.00157445	1.75259	up	0.00983659	1.50175	down	0.0086182	1.77201	down	0.00103778	2.66112	up
Os.11239.1.S2_at	LOC_Os02g05199	Group 8a	others	expressed protein	11.68	108.64	9.11	10.85	13.73	14.29	56.04	10.87	11.08	10.52	25.88	9.37	10.92	13.49	3.54	6.76	3.18	3.44	3.76	3.79	5.78	3.43	3.47	3.37	4.59	3.22	3.44	3.75		0.950913	1.01752	up	0.000231938	0.0186224	3.9636	up	0.00315726	5.0685	down	0.826611	1.02284	up	0.00157217	4.95531	up
Os.11244.3.S1_x_at	LOC_Os06g04200	Group 10a	Carbohydrate Metabolism	starch synthase, putative, expressed	13.5	10.16	7.02	7.61	7.78	42.07	56.16	12.97	10689.8	38.31	20557	31051	32143.1	33368.2	3.71	3.33	2.81	2.92	2.95	4.86	5.77	3.6	13.26	4.18	14.31	14.92	14.97	15.03		0.253693	3.76009	up	5.6259e-05	0.572877	1.88453	up	0.0165661	4.49737	down	0.000488899	806.371	up	0.000509295	179.298	down
Os.11245.1.S2_at	LOC_Os05g23600	Group 2a	Cell Structure	dolichyl-diphosphooligosaccharide--protein glycosyltransferase 67 kDasubunit precursor, putative, expressed	1922.49	2754.39	3559.57	2165.2	3609.84	3278.49	6625.35	2616.3	1485.7	2192.34	2375.12	1363.63	1042.5	943.77	10.9	11.43	11.8	11.08	11.82	11.68	12.69	11.35	10.51	11.1	11.21	10.4	9.98	9.86		0.319897	1.10193	down	2.55664e-05	0.00247662	2.02511	up	0.000547992	2.53642	down	0.0174594	1.78747	down	0.00102632	4.53377	up
Os.11246.1.S1_at	LOC_Os01g02940	Group 2c	Catalytic Activity	glycosyltransferase protein, putative, expressed	30.42	5.85	751.83	475.37	386.2	543.39	4131.58	687.76	140.54	515.03	400.93	645.11	354.55	90.05	4.6	2.55	9.55	8.89	8.59	9.08	12.01	9.42	6.31	9	8.64	9.32	8.33	6.45		0.0114912	1.40707	up	0.00292839	7.04437e-05	7.60476	up	8.03496e-05	6.00946	down	0.0692423	8.67112	down	0.0127369	52.1088	up
Os.11247.1.S1_at	LOC_Os01g45200	Group 9a	Secondary Metabolism	cinnamoyl-CoA reductase-related, putative, expressed	28.16	14.07	79.55	36.05	5.27	7.43	38.07	1277.33	17.11	38.75	59	34.78	32.4	9.48	4.79	3.69	6.31	5.09	2.4	2.88	5.25	10.24	4.05	5.27	5.83	5.11	4.98	3.23		0.139227	1.39341	up	1.36226e-06	0.00218456	5.17834	up	0.00119944	31.7599	up	0.000788872	72.9528	down	0.0147629	2.29701	up
Os.11248.1.S1_at	LOC_Os12g04440	Group 2a	Amino acid Metabolism	2-isopropylmalate synthase B, putative, expressed	3113.05	3906.51	1442.29	1660.57	3929.78	3531.99	4826.61	2720.01	309.78	1464.94	5428.76	6475	3605.24	1422.18	11.6	11.92	10.49	10.69	11.94	11.72	12.24	11.41	8.25	10.5	12.4	12.65	11.78	10.47		0.602221	1.16563	down	1.17745e-05	0.301133	1.43298	up	0.000710367	1.77435	down	0.000542236	8.93984	down	0.000202349	15.8624	up
Os.11255.1.S1_at	LOC_Os04g46960	Group 2a	Signal Transduction	glutathione peroxidase domain containing protein, expressed	13356.2	9012.33	10315	6982.12	3102.36	6079.5	5464.76	6817.57	1961.39	7067.71	4938.93	6015.15	8073.45	7524.05	13.7	13.13	13.33	12.76	11.59	12.54	12.42	12.73	10.88	12.78	12.26	12.55	12.96	12.87		0.0919994	1.93431	up	0.000864462	0.740154	1.08906	down	0.00387357	1.24779	up	0.00496435	3.60964	down	0.00868443	2.89283	up
Os.11258.1.S1_at	LOC_Os07g45370	Group 3b	others	expressed protein	407.96	709.73	177.42	143.59	626.63	242.95	118.3	146.29	9.64	148.27	144.71	89.64	122.96	300.57	8.67	9.47	7.47	7.16	9.29	7.9	6.88	7.14	3.13	7.2	7.17	6.48	6.94	8.17		0.0273668	2.62439	down	5.04435e-05	0.0276237	2.01668	down	0.48581	1.19162	up	0.00342806	16.0941	down	0.00235827	13.506	up
Os.11259.1.S1_a_at	LOC_Os06g01304	Group 4a	Folding, Sorting and Degradation	spotted leaf 11, putative, expressed	513.38	571.58	441.97	261.18	138.36	221.83	303.48	465.34	648.28	489.24	381.91	360.41	359.36	212.27	9	9.16	8.79	8.02	7.11	7.77	8.24	8.86	9.34	8.93	8.57	8.49	8.49	7.72		0.118827	1.57343	up	0.000279421	0.171093	1.38974	up	0.0146953	1.53285	up	0.0143152	1.39528	up	0.00128178	2.13876	down
Os.11262.2.S1_x_at	LOC_Os04g32920	Group 6b	Transporter	potassium transporter, putative, expressed	2957.5	590.72	5560.47	1393.4	9.85	597	1778.77	3308.37	3741.11	2010.53	1299.07	625.22	264.29	746.78	11.51	9.16	12.44	10.43	3.29	9.22	10.8	11.68	11.78	10.95	10.27	9.26	8.04	9.45		0.00123266	61.2326	up	0.000180996	8.81256e-05	2.9797	up	0.00670986	1.84676	up	0.816512	1.07128	up	0.0597159	1.97841	down
Os.11264.1.S1_at	LOC_Os03g15630	Group 3a	Stress	harpin-induced protein 1 domain containing protein, expressed	107.9	123.4	1173.83	511.42	2065.02	962.14	701.37	598.4	50.45	464.91	647.31	715.66	691.73	551.75	6.63	6.92	10.2	8.95	10.99	9.9	9.45	9.2	5.6	8.86	9.32	9.48	9.43	9.09		0.0416034	2.13089	down	5.095e-06	0.0615154	1.36514	down	0.291739	1.18703	down	0.00151836	12.1305	down	0.000692595	14.3993	up
Os.11266.1.S1_at	LOC_Os04g27060	Group 3b	Energy Metabolism	oxidoreductase, aldo/keto reductase family protein, putative, expressed	10.27	14.23	48.45	34.23	99.48	326.22	282.93	60.73	9.47	38.01	9.78	12.86	8.74	14.8	3.36	3.81	5.52	5.08	6.6	8.26	8.14	5.91	3.24	5.24	3.29	3.62	3.09	3.84		0.0867554	3.15837	up	2.95446e-06	0.864605	1.08316	down	0.000893317	4.68734	down	0.000297283	6.35964	down	5.85953e-06	29.8098	up
Os.11268.1.S1_at	LOC_Os02g49530	Group 2a	others	AGAP000425-PA, putative, expressed	4361	5044.29	4655.89	4819.08	8565.4	7804.88	4356.37	5084.83	3684.18	4082.8	6291.15	4308.42	3528.71	4102.05	12.09	12.29	12.18	12.23	13.05	12.93	12.09	12.31	11.84	11.99	12.61	12.07	11.78	12		0.506657	1.09166	down	2.48507e-05	0.00424361	1.789	down	0.0146235	1.16814	up	0.00549785	1.38362	down	0.0495803	1.18446	up
Os.11272.1.S1_at	LOC_Os02g37070	Group 1	others	expressed protein	5.83	5.98	245.08	53.71	55.57	6.41	5.68	5.9	5.83	5.66	5.51	5.69	6.51	8.72	2.54	2.58	7.94	5.74	5.78	2.68	2.5	2.55	2.54	2.5	2.46	2.51	2.7	3.09		0.00272381	8.60122	down	0.218301
Os.11275.1.S1_at	LOC_Os05g06290	Group 2b	others	expressed protein	327.83	276.88	643.45	502.6	769.21	822.41	802.75	846.26	358.73	428.2	488.86	395.67	353.25	489.06	8.35	8.1	9.33	8.97	9.58	9.68	9.65	9.72	8.49	8.74	8.93	8.63	8.45	8.91		0.498977	1.07359	up	5.65778e-07	0.74202	1.0242	down	0.161165	1.055	up	0.000142068	2.36125	down	0.000229832	2.23815	up
Os.11276.1.S1_at	LOC_Os03g22180	Group 2a	Translation	60S ribosomal protein L18-3, putative, expressed	2091.52	1377.33	4023.39	2564.54	5092.34	4899.4	3494.77	1227.77	436.57	2558.55	2477.95	1220.72	1061.82	1775.75	11.02	10.42	11.97	11.32	12.31	12.25	11.77	10.26	8.7	11.32	11.27	10.25	10	10.79		0.586564	1.04279	down	1.18318e-05	0.0190202	1.39751	down	0.000557554	2.85408	down	0.0118598	2.94865	down	0.00163913	8.41569	up
Os.11284.1.S1_at	LOC_Os08g01760	Group 2c	Energy Metabolism	dehydrogenase, putative, expressed	177.37	487.41	1889.36	757.84	1112.74	802.42	647.05	583.81	106.66	439.6	982.55	534.96	285.84	146.52	7.45	8.93	10.88	9.56	10.11	9.64	9.34	9.19	6.73	8.77	9.93	9.05	8.07	7.19		0.0845847	1.38667	down	2.17029e-07	0.0713879	1.23669	down	0.0855304	1.10851	down	0.000245909	5.49711	down	0.000133294	6.09363	up
Os.11290.1.S1_at	LOC_Os06g44170	Group 7b	Lipid Metabolism	NAD dependent epimerase/dehydratase family protein, putative, expressed	1179.86	667.98	112.41	124.49	5.37	57.54	161.53	84.27	55.53	1329.31	348.84	246.44	165.69	200.58	10.2	9.38	6.8	6.94	2.42	5.83	7.33	6.38	5.79	10.38	8.43	7.94	7.37	7.52		0.00375656	10.5697	up	0.000319762	0.00894793	2.8361	up	0.0121357	1.92459	down	0.0251244	1.50962	down	0.000900745	2.90539	up
Os.11291.1.S1_at	LOC_Os04g54420	Group 2c	others	protein of unknown function, DUF618 domain containing protein, expressed	273.07	145.12	183.9	124.67	415.03	404.47	327.44	296.37	46.28	138.21	156.08	162.13	129.86	182.56	8.09	7.18	7.51	6.96	8.7	8.66	8.35	8.21	5.52	7.09	7.27	7.34	7	7.51		0.721802	1.02802	down	1.62984e-07	0.0633735	1.2331	down	0.0657848	1.10395	down	0.000246862	6.44569	down	0.000163663	7.11572	up
Os.11293.2.S1_x_at	LOC_Os03g58780	Group 2b	others	expressed protein	1265.08	1603.9	627.67	386.36	1352.05	1317.98	761.03	986.45	312.04	771.65	1400.31	1343.29	895.78	1340.05	10.3	10.64	9.29	8.59	10.4	10.36	9.57	9.94	8.29	9.57	10.45	10.39	9.8	10.39		0.527595	1.02664	down	1.12626e-06	0.0044218	1.73389	down	0.0526097	1.293	up	0.000521947	3.1479	down	0.000266329	2.43456	up
Os.11297.1.S1_at	LOC_Os12g38000	Group 2a	Translation	60S ribosomal protein L8, putative, expressed	8099.4	5349.66	14679.8	10219	19769.2	21849.7	19674.7	9796.29	3579.52	11778.5	16272	11843.5	10256.2	11068.5	12.98	12.38	13.84	13.31	14.27	14.42	14.26	13.25	11.79	13.52	13.99	13.53	13.31	13.43		0.00563097	1.10519	up	9.72851e-07	0.0156278	1.11079	down	0.00125336	2.0127	down	0.00242836	2.76018	down	0.000378036	5.55542	up
Os.11299.1.S1_x_at	LOC_Os10g41120	Group 1	others	expressed protein	19.93	7.47	5.98	6.38	25.17	48.76	10.45	13.32	8.11	13.6	11.17	14.49	12.58	12.08	4.23	2.88	2.57	2.67	4.53	5.55	3.36	3.7	3.01	3.76	3.25	3.8	3.65	3.59		0.258703	2.03053	up	0.000492394	0.0151397	4.55794	down	0.35923	1.26611	up	0.0523725	1.60803	down	0.199578	1.27006	up
Os.11302.2.S1_at	LOC_Os07g31599	Group 2c	others	expressed protein	348.9	239.3	162.88	249.78	567.48	358.83	262.11	212.6	60.36	125.98	128.2	68.65	78.43	115.29	8.44	7.88	7.33	7.96	9.15	8.47	8.03	7.72	5.91	6.97	7	6.09	6.26	6.82		0.0692668	1.59306	down	6.47787e-06	0.0868436	1.3567	down	0.103309	1.24217	down	0.00123884	3.50767	down	0.000158934	4.35713	up
Os.11308.1.S1_at	LOC_Os02g35200	Group 4a	others	VP15, putative, expressed	311.52	165.58	1016.57	663.63	170.58	199.7	620.74	436.05	1653.33	459.31	220.05	236.19	250.31	285.52	8.28	7.32	9.99	9.37	7.41	7.64	9.28	8.75	10.67	8.84	7.78	7.88	7.96	8.14		0.28182	1.17098	up	9.47319e-06	0.00181921	3.11724	up	0.0594131	1.44021	down	0.00280773	3.79614	up	0.00255443	2.63582	down
Os.11312.1.S1_s_at	LOC_Os10g26730	Group 2c	Nucleotide Metabolism	exonuclease, putative, expressed	92.24	145.52	238.12	107.56	146.49	471.27	321.11	287.2	132.87	153	241.55	663.76	1904.36	2728.05	6.49	7.16	7.89	6.69	7.12	8.87	8.33	8.16	7.05	7.24	7.91	9.34	10.88	11.41		0.0542306	3.38048	up	4.29523e-06	0.0264592	1.46026	down	0.130103	1.11999	down	0.00069554	2.15763	down	9.00892e-05	2.41651	up
Os.11313.1.S1_at	LOC_Os03g18850	Group 7b	Stress	pathogenesis-related Bet v I family protein, putative, expressed	1022.97	563.41	16235.1	4057.63	53.77	74.05	566.72	227.88	17.48	29848.3	28686.6	13674.2	4073.02	2253.16	9.95	9.13	13.98	11.98	5.71	6.13	9.15	7.75	4.1	14.86	14.81	13.73	11.99	11.09		0.467708	1.33687	up	3.17327e-05	0.00677783	8.09245	up	0.025751	2.62943	down	0.00220944	12.6012	down	0.00014731	33.1338	up
Os.11316.1.S1_at	LOC_Os01g68020	Group 5b	Protein - Protein Interaction	BTBZ2 - Bric-a-Brac, Tramtrack, and Broad Complex BTB domain with TAZ zinc finger and Calmodulin-binding domains, expressed	3331.69	2671.7	1390.11	1748.08	142.27	67.93	185.46	283.54	286.33	1096.35	314.94	675.09	1363.25	1513.12	11.68	11.34	10.44	10.77	7.12	6.08	7.53	8.12	8.02	10.08	8.28	9.38	10.41	10.56		0.0593627	2.05023	down	0.00357575	0.00104211	2.73339	up	0.0842341	1.49649	up	0.856178	1.07208	down	0.356542	1.39587	down
Os.11326.1.S1_at	LOC_Os08g30510	Group 8a	others	hypothetical protein	4.91	5.77	9.09	6.18	5.95	17.22	42.12	5.77	4.5	10.15	7.14	5.14	5.43	6.4	2.29	2.53	3.16	2.62	2.57	3.92	5.39	2.51	2.17	3.28	2.83	2.35	2.43	2.68		0.18499	2.55399	up	0.000535839	0.110355	2.77138	up	0.00102528	7.38883	down	0.144454	1.26255	down	3.43604e-05	9.32877	up
Os.11328.1.S1_at	LOC_Os07g40620	Group 2a	others	saccharopine dehydrogenase, putative, expressed	560.45	503.66	1159.41	551.08	1023.79	1800.49	4110.9	15718.7	584.21	1014.84	1076.95	1283.49	1590.67	2245.63	9.13	8.97	10.18	9.1	10	10.8	12	13.91	9.19	9.98	10.06	10.33	10.64	11.13		0.0540333	1.73678	up	9.20564e-07	0.0098688	2.31239	up	0.00326257	3.74718	up	0.000258066	26.4297	down	5.08738e-05	7.05323	up
Os.11329.1.S1_at	LOC_Os04g24180	Group 2c	Stress	heat shock protein binding protein, putative, expressed	692.7	913	776.06	442	559.23	332.5	1151.52	628.41	290.22	531.79	1480.38	1113.62	836.95	1138.35	9.43	9.83	9.6	8.78	9.12	8.36	10.17	9.29	8.18	9.05	10.51	10.11	9.7	10.14		0.0515198	1.69319	down	8.22503e-06	0.00329535	3.48813	up	0.00197786	1.82996	down	0.00121619	2.17141	down	0.000274545	3.97359	up
Os.11330.1.S2_at	AK105524	Group 10a	others		350.59	535.67	391.15	542.11	7.9	7.07	7.51	20.31	5449.23	594.4	144.54	344.23	490.09	11.03	8.43	9.05	8.61	9.08	2.96	2.82	2.91	4.17	12.05	9.21	6.98	8.42	8.91	3.46		0.519241	1.10426	down	7.20086e-06	0.2598	1.06253	up	0.08462	2.39559	up	0.00216429	236.535	up	0.000705772	566.64	down
Os.11335.4.S1_at	LOC_Os01g24690	Group 2a	Translation	60S ribosomal protein L23A, putative, expressed	5470.47	11027.4	9805.85	6841.11	12840.1	13539.3	14401.4	4828.68	3728.82	7490.56	7763	7842.75	7786.6	8012.55	12.41	13.42	13.26	12.74	13.64	13.72	13.81	12.24	11.82	12.87	12.9	12.93	12.89	12.96		0.706886	1.05515	up	7.31681e-05	0.605149	1.06916	up	0.000211366	2.98253	down	0.19915	1.33581	down	0.00331503	3.98409	up
Os.11336.1.S1_at	LOC_Os09g38690	Group 5b	Transporter	transporter family protein, putative, expressed	73.67	68.33	320.7	212.64	105.98	136.05	279.86	516.43	297.62	75.35	166.77	140.43	67.2	52.33	6.18	6.07	8.32	7.73	6.71	7.09	8.13	9	8.21	6.22	7.35	7.11	5.99	5.7		0.227087	1.29881	up	1.2243e-05	0.00201479	2.05983	up	0.00542616	1.83592	up	0.00888259	1.73396	down	0.498736	1.05881	down
Os.11338.1.S1_at	LOC_Os01g69050	Group 10b	others	lysine ketoglutarate reductase trans-splicing related 1, putative, expressed	1046.86	39.19	182.48	426.36	6.57	7.84	17.43	25.98	130.26	506.79	315.72	220.46	205.64	201.83	10.03	5.28	7.51	8.74	2.71	2.96	4.12	4.61	7.02	8.97	8.26	7.78	7.67	7.6		0.248069	1.18561	up	2.4446e-05	0.00715666	2.2332	up	0.298137	1.40894	up	0.00539849	5.29995	up	0.000108594	7.46732	down
Os.11341.1.S1_a_at	LOC_Os10g01134	Group 7a	Folding, Sorting and Degradation	OsSCP46 - Putative Serine Carboxypeptidase homologue, expressed	290.24	119.57	37.93	70.83	4.22	32.86	1686.63	181.45	21.16	1688.14	2853.35	2395.05	2542.05	1782.03	8.15	6.9	5.23	6.14	2.07	5.04	10.72	7.35	4.32	10.7	11.47	11.22	11.31	10.78		0.00266764	7.83178	up	8.67839e-06	8.73399e-05	51.2187	up	0.00617999	10.302	down	0.0086182	8.17211	down	0.000266329	84.1888	up
Os.11342.1.S1_at	LOC_Os06g04390	Group 4b	others	expressed protein	1437.73	1585.54	1434.45	1759.06	651.95	595.45	659.96	655.85	6627.59	4226.11	1769.7	2548.7	2642.06	3104.92	10.49	10.63	10.48	10.78	9.34	9.2	9.36	9.35	12.64	12.02	10.78	11.31	11.35	11.6		0.555926	1.10715	down	7.79615e-06	0.549697	1.12326	up	0.914449	1.00862	down	0.0011474	9.79824	up	0.000821781	9.71454	down
Os.11344.1.S1_s_at	LOC_Os05g48040	Group 3c	Transporter	MATE efflux family protein, putative, expressed	20.95	46.05	102.24	62.46	113.63	62.03	120.74	49.37	5.32	78.33	22.55	56.93	200.73	590.58	4.27	5.52	6.64	5.94	6.83	5.88	6.91	5.62	2.39	6.28	4.48	5.81	7.54	9.2		0.146055	1.92625	down	1.04747e-05	0.0803294	2.04265	up	0.00307737	2.45317	down	0.000756971	9.38732	down	0.000184384	23.0287	up
Os.11347.1.S1_at	LOC_Os01g59120	Group 3a	Cell Cycle	cyclin, putative, expressed	5.59	5.55	715.54	545.89	2633.47	913.2	1205.4	189.88	31.34	512.17	214.88	62.43	7.84	5.76	2.48	2.47	9.48	9.09	11.36	9.64	10.23	7.52	4.69	8.94	7.64	5.96	2.88	2.53		0.129636	3.2869	down	0.000269486	0.491773	1.50535	up	0.00260213	6.5672	down	0.0173578	7.0794	down	0.00207984	46.4918	up
Os.11350.1.S1_x_at	LOC_Os06g08530	Group 2a	Folding, Sorting and Degradation	ubiquitin carboxyl-terminal hydrolase domain containing protein, expressed	2064.1	3487.47	2900.86	4014.09	15226.8	9325.89	8338	5588.51	659.85	2417.53	2834.26	2739.88	2184.54	2451.77	11.01	11.76	11.5	11.97	13.89	13.18	13.03	12.45	9.32	11.24	11.46	11.41	11.09	11.26		0.017602	1.637	down	1.42985e-06	0.240481	1.11516	down	0.000765565	1.49215	down	0.00106738	8.73567	down	0.000513878	13.0349	up
Os.11355.1.S1_at	LOC_Os05g36290	Group 6b	Cell structure	actin, putative, expressed	2999.7	2417.72	1566.96	1358.94	11.32	169.56	548.71	5167.93	4482.19	4456.7	5399.12	12886.1	12131	10166.2	11.52	11.18	10.61	10.4	3.41	7.36	9.1	12.33	12.12	12.12	12.38	13.65	13.56	13.31		0.0150065	15.4974	up	6.67464e-07	0.0127521	3.3389	up	0.000237524	9.3796	up	0.292677	1.15691	down	0.000170642	8.10747	down
Os.11356.1.A1_at	LOC_Os02g12670	Group 10a	Signal transduction	protein kinase family protein, putative, expressed	7.41	7.15	6.36	7.86	8.13	8.66	7.46	7.27	1139.88	13.66	29.95	11.62	7.18	6.83	2.89	2.84	2.66	2.97	3.01	3.09	2.9	2.86	9.89	3.61	4.52	3.44	2.84	2.77		0.792413	1.05619	up	9.75951e-06	0.529498	1.14033	down	0.378963	1.02607	down	0.00163949	130.659	up	0.00138058	127.339	down
Os.11357.1.S1_at	LOC_Os09g34910	Group 2b	RNA metabolism	DEAD-box ATP-dependent RNA helicase 7, putative, expressed	1895.73	1784.37	1108.48	659.95	2170.57	1601.13	850.9	561.75	211.55	903.09	1670.41	1190.5	1842.54	3530.84	10.88	10.79	10.11	9.37	11.07	10.63	9.73	9.13	7.72	9.81	10.69	10.21	10.85	11.78		0.234332	1.35916	down	2.31822e-06	0.0240443	1.86395	down	0.00653916	1.51144	down	0.000472243	2.66116	down	0.000251657	4.02219	up
Os.11360.1.S1_at	LOC_Os01g56740	Group 8a	Folding, Sorting and Degradation	OsFBDUF7 - F-box and DUF domain containing protein, expressed	6.15	6.22	5.92	5.96	6.17	6.55	33.53	6.05	6.62	5.83	6.21	5.92	6.59	6.92	2.62	2.64	2.56	2.57	2.62	2.71	5.04	2.6	2.72	2.54	2.63	2.57	2.72	2.78	AS	0.485466	1.0582	up	1.17686e-05	0.00418799	5.03845	up	0.00177907	5.43659	down	0.334187	1.08844	up	0.001516	4.99485	up
Os.11361.1.S1_at	LOC_Os02g34860	Group 7b	Chromatin remodelling	Regulator of chromosome condensation domain containing protein, expressed	434.82	129.69	33.96	679.42	54.2	20.49	116.09	248.3	11.73	1469.3	1218.87	971.1	594.39	13.79	8.75	6.98	4.99	9.41	5.68	4.25	6.85	7.95	3.43	10.49	10.18	9.89	9.11	3.66		0.167434	2.69297	down	7.13557e-05	0.0144225	6.09207	up	0.00457334	2.13394	up	0.00152793	22.9231	down	0.0026911	10.7421	up
Os.11364.1.S1_at	LOC_Os12g33080	Group 2c	Carbohydrate Metabolism	2-oxoglutarate/malate translocator, chloroplast precursor, putative, expressed	521.27	398.04	542.77	889.48	378.34	289.33	2613.43	396.6	323.27	447.97	561.15	416.31	254.36	108.29	9.01	8.62	9.08	9.79	8.56	8.18	11.35	8.6	8.28	8.81	9.12	8.69	7.88	6.75		0.0101383	1.30712	down	2.61137e-05	2.02396e-05	9.03115	up	0.00138076	6.72081	down	0.437368	1.24911	down	0.00129484	8.395	up
Os.11370.1.S1_at	LOC_Os11g16410	Group 2b	Energy Metabolism	oxidoreductase, short chain dehydrogenase/reductase family, putative, expressed	990.59	1678.15	1129.05	1163.86	1196.43	770.19	1515.33	817.81	416.06	687.04	744.49	556.07	651.48	1161.32	9.95	10.71	10.14	10.18	10.22	9.57	10.56	9.67	8.68	9.42	9.53	9.12	9.35	10.18		0.0725052	1.56911	down	9.71014e-05	0.0145484	1.9863	up	0.00105927	1.85181	down	0.00584172	1.98685	down	0.00101345	3.67928	up
Os.11374.1.S1_s_at	LOC_Os05g45370	Group 10a	Cell Cycle	cell cycle control protein, putative, expressed	9.32	9.78	7.96	8.55	8.76	8.38	8.42	8.16	4362.66	8.3	8.48	8.64	10.5	11.61	3.22	3.29	2.99	3.1	3.13	3.07	3.07	3.03	12.09	3.05	3.08	3.11	3.38	3.5		0.20736	1.04524	down	2.10649e-12	0.864605	1.00522	up	0.287122	1.03286	down	3.36501e-06	533.622	up	2.23672e-06	516.645	down
Os.11375.1.S1_at	LOC_Os11g32750	Group 8a	Cell Cycle	hydrolase, NUDIX family, domain containing protein, expressed	15.37	15.57	15.06	15.09	28.46	34.9	233.64	15.29	16.09	15.49	15.11	12.94	15.62	15.78	3.94	3.96	3.91	3.92	4.81	5.12	7.86	3.93	4.01	3.95	3.92	3.68	3.97	3.98		0.251683	1.2389	up	6.05213e-09	0.000399436	6.68065	up	9.67974e-05	15.2445	down	0.36838	1.05102	up	3.76642e-05	14.5044	up
Os.11378.1.S1_at	LOC_Os02g07910	Group 2a	Energy Metabolism	fiber protein Fb15, putative, expressed	2217.39	2791.43	7357.24	5377.76	3727.52	3694.26	7463.61	6947.21	10922.4	4362.09	4781.27	3115.63	2044.55	1780.66	11.11	11.45	12.83	12.39	11.85	11.82	12.87	12.76	13.41	12.09	12.21	11.6	10.91	10.78		0.919735	1.02284	down	0.000250593	0.0254886	2.06444	up	0.122301	1.07466	down	0.00302614	1.56953	up	0.00401111	1.46049	down
Os.11382.1.S1_at	LOC_Os12g42970	Group 3a	Transcription Factor	GATA zinc finger domain containing protein, expressed	199.29	184.8	77.3	232.92	786.37	637.94	1010.5	380.59	18.83	95.93	166.16	220.69	345.47	322.63	7.62	7.4	6.27	7.86	9.61	9.31	9.98	8.57	4.2	6.55	7.33	7.78	8.43	8.32		0.27815	1.23261	down	1.577e-07	0.0202986	1.59537	up	0.000469717	2.66059	down	0.000391369	20.6795	down	0.000112318	55.0197	up
Os.11383.1.S1_a_at	LOC_Os07g22400	Group 3b	Cell Cycle	POLA3 - Putative DNA polymerase alpha complex subunit, expressed	11.2	15.81	211.56	180.33	588.26	474.13	127.04	17.59	10.94	31.44	140.21	102.33	30.82	17.31	3.48	3.98	7.72	7.48	9.2	8.86	6.98	3.99	3.45	4.9	7.11	6.67	4.81	4.09		0.295566	1.26378	down	7.78664e-06	0.00709972	3.67873	down	0.00820461	7.94902	down	0.307724	1.45383	down	5.81279e-05	11.5565	up
Os.11384.1.S1_at	LOC_Os01g63420	Group 4b	Folding, Sorting and Degradation	OsFBL4 - F-box domain and LRR containing protein, expressed	1031.52	845.33	1146.24	860.85	1903.44	2457.88	1451.49	1284.25	3437.08	1195.07	1190.86	762.78	804.16	980.21	10	9.65	10.16	9.75	10.89	11.26	10.5	10.32	11.74	10.22	10.22	9.57	9.65	9.93		0.161102	1.29674	up	1.38656e-05	0.00833072	1.69345	down	0.150252	1.12918	down	0.000818894	2.67043	up	0.00111338	2.36493	down
Os.11385.1.S1_a_at	LOC_Os11g34270	Group 4a	Folding, Sorting and Degradation	ubiquitin carboxyl-terminal hydrolase domain containing protein, expressed	3050.08	4664.56	314.68	698.84	672.21	771.4	213.15	897.13	707.1	1734.26	343.99	318.73	267.78	278.23	11.57	12.17	8.3	9.44	9.37	9.58	7.73	9.77	9.42	10.76	8.37	8.28	8.03	8.11		0.425657	1.15675	up	0.000910197	0.00201479	3.61499	down	0.00569534	4.09954	up	0.421377	1.27402	down	0.00699409	3.2178	down
Os.11387.1.S1_a_at	LOC_Os01g73580	Group 7b	Catalytic Activity	glycosyl hydrolases, putative, expressed	398.13	481.13	140.87	323.24	20.27	42.17	782.02	45.36	11.64	62.88	29.44	22.04	21.56	18.99	8.61	8.91	7.11	8.34	4.33	5.39	9.61	5.24	3.54	5.96	4.86	4.45	4.4	4.2		0.0293941	2.09021	up	2.17251e-05	0.000184725	18.6282	up	0.00592091	20.6341	down	0.0512237	3.25562	down	2.09533e-07	67.1768	up
Os.11389.1.S1_at	LOC_Os09g02729	Group 3b	Lipid Metabolism	phospholipase C, putative, expressed	98.72	147.94	156.26	109.83	173.5	174.74	166.82	629.48	36.23	130.57	109.87	147.4	103.14	143.32	6.62	7.21	7.28	6.77	7.44	7.44	7.38	9.23	5.16	7.02	6.78	7.2	6.61	7.16		0.957645	1.00485	up	2.0425e-05	0.756566	1.04815	down	0.0114489	3.61592	up	0.00131748	16.8506	down	0.0012826	4.66011	up
Os.11390.1.S1_at	LOC_Os01g71280	Group 2c	Lipid Metabolism	glycerol-3-phosphate dehydrogenase, putative, expressed	12.5	26.38	625.82	712.25	319.11	351.6	652.17	1803.83	142.7	309.58	612.03	266.84	115.24	75.62	3.56	4.69	9.27	9.47	8.26	8.39	9.35	10.78	7.01	8.27	9.19	8.01	6.78	6.21		0.804411	1.10036	up	0.000568706	0.0777586	1.93651	up	0.00927625	2.7024	up	0.00432092	13.6691	down	0.0128883	5.05812	up
Os.11392.2.S1_at	LOC_Os02g07820	Group 6a	others	DUF581 domain containing protein, expressed	99.93	15.83	2200.05	591.52	19.68	15.9	281.4	1734.72	2364.2	402.24	413.73	189.43	23.93	5.73	6.63	3.98	11.1	9.21	4.26	3.89	8.13	10.74	11.11	8.65	8.55	7.56	3.94	2.51		0.534625	1.28641	down	3.68471e-06	0.00347731	18.8962	up	0.00132368	6.07528	up	0.459582	1.29484	up	0.00366517	7.8665	down
Os.11397.1.S1_at	LOC_Os02g51570	Group 1	Folding, Sorting and Degradation	peptidyl-prolyl cis-trans isomerase, FKBP-type, putative, expressed	647.09	157.1	6.74	711.61	31.18	9.04	8.65	8.99	8.73	46.26	80.67	19.48	8.58	8.09	9.24	7.26	2.72	9.47	4.96	3.18	3.11	3.17	3.13	5.49	6.26	4.22	3.1	2.98		0.00366574	3.43461	down	0.441786
Os.11398.1.S1_at	LOC_Os10g05980	Group 9b	others	POEI13 - Pollen Ole e I allergen and extensin family protein precursor, expressed	6.53	4.97	5.5	2873.22	6.03	5.92	29.44	69.82	6.13	330.86	84	8.35	6.81	9.84	2.67	2.31	2.46	11.48	2.57	2.57	4.88	6.07	2.59	8.25	6.19	3.03	2.75	3.25		0.999523	1.0001	down	7.69693e-06	0.000204116	4.9633	up	0.0270297	2.29016	up	0.00163405	11.1502	down	0.000809757	4.86877	up
Os.11399.1.S1_at	LOC_Os05g28200	Group 3a	others	prenyltransferase, putative, expressed	341.49	444.38	330.19	709.97	1268.15	488.06	253.63	198.01	6.8	340.59	339.04	162.69	55.63	61.55	8.39	8.79	8.36	9.47	10.3	8.92	7.99	7.63	2.75	8.41	8.4	7.34	5.65	5.87		0.0125358	2.59571	down	2.44771e-08	0.00580264	1.91603	down	0.0190304	1.28328	down	0.000153698	29.4654	down	6.85918e-05	37.8122	up
Os.11402.1.S1_at	LOC_Os05g01270	Group 2a	Folding, Sorting and Degradation	peptidyl-prolyl cis-trans isomerase, putative, expressed	1691.77	1616.15	1198.24	3432.12	2044.45	1576.36	5378.98	2342.77	1417.6	3133.38	2575.14	1980.33	1338.3	1178.98	10.71	10.6	10.22	11.74	11	10.62	12.39	11.19	10.41	11.61	11.33	10.95	10.32	10.2		0.00218465	1.29692	down	0.000229244	3.21904e-05	3.41186	up	9.7858e-05	2.29599	down	0.0669539	1.72046	down	0.00502674	3.95016	up
Os.11403.1.S1_at	LOC_Os06g45480	Group 5a	Catalytic activity	hydrolase, putative, expressed	745.35	12.25	502.5	600.86	69.86	21.96	19.48	21.44	268.82	101.62	346.57	1656.09	2572.88	3917.16	9.51	3.61	8.96	9.23	6.11	4.38	4.28	4.23	8.01	6.66	8.36	10.68	11.33	11.93		0.0581879	3.31139	down	0.000556716	0.873534	1.07067	down	0.94278	1.03475	down	0.00654326	13.7363	up	0.000777697	13.2749	down
Os.11405.1.S1_at	LOC_Os12g13320	Group 2b	Amino acid Metabolism	argininosuccinate synthase, chloroplast precursor, putative, expressed	250.19	607.02	1483.65	1060.67	2914.19	955.36	1460.43	1777.51	299.6	1661.59	4167.7	3009.48	1936.1	1551.51	7.94	9.24	10.53	10.04	11.51	9.89	10.51	10.79	8.21	10.69	12.01	11.54	10.88	10.59		0.00989789	3.0764	down	1.05891e-05	0.0385043	1.54258	up	0.0182943	1.21665	up	0.000797594	6.01656	down	0.000794189	4.94517	up
Os.11408.1.S2_at	LOC_Os09g37100	Group 5b	Lipid Metabolism	phospholipase D, putative, expressed	62.68	80.02	402.45	116	113.94	127.61	456.93	71.78	2205.3	122.73	148.64	143.09	230.07	350.79	5.95	6.31	8.64	6.85	6.82	6.97	8.83	6.13	11.05	6.92	7.18	7.16	7.84	8.44		0.618636	1.10703	up	5.20123e-06	0.00587729	3.63758	up	0.00169191	6.48632	down	0.000724197	30.2726	up	0.00294734	4.66714	down
Os.11409.1.S1_at	LOC_Os06g50900	Group 3a	others	expressed protein	9.39	9.67	113.12	112.8	1559.33	537.6	261.04	166.65	11.74	136.94	122.86	70.94	23.66	28.83	3.23	3.27	6.82	6.78	10.59	9.06	8.02	7.38	3.49	7.09	6.94	6.13	4.46	4.84		0.0252182	2.88982	down	1.06591e-06	0.0159877	2.04432	down	0.00868329	1.56365	down	0.000913649	14.7924	down	0.000475243	23.13	up
Os.11411.2.S1_a_at	LOC_Os04g40190	Group 2b	others	circumsporozoite protein, putative, expressed	742.98	167.64	1434.59	1102.36	2879.78	2060.61	1468.83	1757.41	579.56	1242.5	2196.92	2642.55	2188.6	2462.8	9.53	7.39	10.48	10.1	11.49	10.98	10.52	10.77	9.16	10.27	11.09	11.36	11.08	11.26		0.175986	1.42112	down	0.000296274	0.151838	1.38031	down	0.151075	1.1911	up	0.0034086	3.05757	down	0.00371556	2.56702	up
Os.11415.1.S1_at	LOC_Os08g03380	Group 2b	Stress	heat shock protein DnaJ, putative, expressed	470.48	820.84	419.05	842.98	798.03	1026.85	1091.56	640.07	470.95	537.13	665.94	616.21	541.67	843.59	8.87	9.68	8.71	9.72	9.64	10	10.09	9.32	8.88	9.07	9.37	9.26	9.04	9.72		0.033885	1.28622	up	4.56048e-07	0.24295	1.06419	up	0.00059481	1.70668	down	0.00251915	1.35863	down	3.59051e-05	2.31875	up
Os.11417.1.S1_at	LOC_Os02g26810	Group 7b	Secondary Metabolism	cytochrome P450, putative, expressed	42.09	25.66	119.97	40.54	7.17	103.53	149.33	206.91	7.21	720.25	68.2	203.51	171.66	336.86	5.25	4.36	6.88	5.32	2.84	6.18	7.22	7.63	2.85	9.45	6.09	7.61	7.37	7.96		0.088441	10.1099	up	0.000995976	0.450151	2.05399	up	0.273415	1.33526	up	0.000503675	27.5728	down	2.77087e-05	20.6497	up
Os.11418.1.S1_at	LOC_Os12g34350	Group 2c	Transcription factor	expressed protein	22.16	39.78	88.48	299.33	814.09	802.22	480.97	276.19	88.3	238.4	279.96	246.58	342.2	787.28	4.44	5.31	6.45	8.22	9.66	9.64	8.91	8.11	6.45	7.89	8.12	7.93	8.41	9.62		0.921703	1.0125	down	7.91456e-07	0.0067137	1.66212	down	0.00033366	1.74214	down	0.0016938	3.16358	down	0.000443524	5.51139	up
Os.11419.1.S1_at	LOC_Os03g11910	Group 3b	Stress	DnaK family protein, putative, expressed	106.61	37.32	49.18	30.48	170.68	446.83	135.85	390.35	23.99	3118.82	948.25	4064.5	2238.12	2341.35	6.72	5.21	5.62	4.89	7.39	8.63	7.09	8.59	4.3	11.61	9.56	11.94	11.1	11.19		0.195745	2.36231	up	0.000569068	0.0745292	2.91909	down	0.00217905	2.84629	up	0.00459122	19.626	down	0.0143205	6.89529	up
Os.11420.1.S1_at	LOC_Os05g01450	Group 4b	Translation	eukaryotic translation initiation factor 3 subunit F, putative, expressed	1019.73	2032.41	1719.08	1301.53	2794.12	3351.08	1884.6	818.99	2037.12	1021.81	929.83	812.86	722.19	1355.45	9.99	10.98	10.75	10.35	11.45	11.71	10.88	9.67	10.99	9.99	9.86	9.67	9.48	10.39		0.110005	1.19601	up	1.27347e-06	0.00526169	1.77482	down	0.00107107	2.30461	down	0.000614065	2.49063	up	0.168486	1.08072	down
Os.11421.2.S1_x_at	LOC_Os03g58170	Group 4a	others	stem-specific protein TSJT1, putative, expressed	181.04	148.8	141.79	112.61	128.73	752.24	318.61	185.01	10955	4602.84	1911.01	4348.93	3086.9	2672.21	7.5	7.2	7.15	6.81	7	9.42	8.31	7.53	13.42	12.17	10.66	12.08	11.57	11.37		0.039049	5.35321	up	2.92546e-06	0.123705	2.15195	down	0.0012175	1.72271	down	1.06857e-05	59.1494	up	9.07158e-06	34.3351	down
Os.11423.1.S1_at	LOC_Os11g17610	Group 3b	others	expressed protein	150.09	148.28	205.01	179.46	347.59	289.17	223.56	148.78	72.96	136.03	319.34	300.73	639.26	1161.76	7.22	7.21	7.68	7.49	8.44	8.17	7.8	7.21	6.14	7.08	8.32	8.2	9.32	10.17		0.190981	1.19833	down	0.000146049	0.0188896	1.29307	down	0.0142888	1.50905	down	0.0209261	2.09335	down	0.00519418	3.15898	up
Os.11424.1.S1_x_at	LOC_Os06g21099	Group 4a	others	expressed protein	294.34	229.7	265.58	245.32	458.58	449.05	454.78	334.96	1247.6	202.85	252.61	511.67	563.34	460.63	8.2	7.84	8.05	7.94	8.84	8.78	8.82	8.39	10.28	7.64	7.92	9	9.12	8.84		0.83999	1.04186	down	0.000170163	0.923032	1.03005	up	0.0367091	1.35242	down	0.000542919	3.71058	up	0.00158539	2.74365	down
Os.11425.1.S1_at	LOC_Os07g08330	Group 2b	Translation	ribosomal protein L4, putative, expressed	2647.44	1860.37	4574.25	2095.07	3430.14	3807.58	1785.14	1226.43	662.27	2827.77	1733.45	985.4	1117.68	1386.18	11.34	10.83	12.16	11.03	11.74	11.89	10.8	10.26	9.37	11.46	10.75	9.94	10.12	10.44		0.446282	1.11098	up	4.93575e-07	0.00402411	2.12358	down	0.00204597	1.45645	down	0.00142205	1.85448	down	0.000223264	2.70097	up
Os.11429.1.S1_at	LOC_Os01g05060	Group 3b	others	mitochondrial glycoprotein, putative, expressed	869.33	1365.91	62.1	508.35	244.54	153.91	166.11	94.49	14.03	403.68	428.85	314.38	144.05	182.97	9.75	10.41	5.92	8.98	7.92	7.26	7.37	6.55	3.8	8.64	8.74	8.28	6.98	7.5		0.0724278	1.57791	down	6.99538e-07	0.482202	1.07931	up	0.0138007	1.76943	down	0.000765919	6.73396	down	0.000150371	11.9153	up
Os.11437.1.S1_at	LOC_Os03g53860	Group 2c	Carbohydrate Metabolism	periplasmic beta-glucosidase precursor, putative, expressed	124.61	23.96	2100.54	1431.8	1201.93	1147.15	750.99	277.93	128.56	1579.79	1094.63	1649.76	1983.16	1570.09	6.64	4.58	11.03	10.48	10.23	10.12	9.55	8.11	6.99	10.61	10.07	10.69	10.94	10.61		0.742886	1.07487	down	1.29015e-05	0.148586	1.48771	down	0.00105057	2.71151	down	0.00568903	2.17838	down	0.000380334	5.90671	up
Os.11439.1.S1_at	LOC_Os04g51690	Group 2b	Catalytic Activity	glycosyl hydrolase family 47 domain contain protein, expressed	1456.66	2390.57	1341.5	717.91	934.66	837.15	2281.16	1285.85	814.22	1040.36	615.17	564.32	426.28	513.17	10.51	11.21	10.39	9.48	9.87	9.7	11.15	10.33	9.67	10.02	9.26	9.14	8.73	9		0.334207	1.12222	down	8.43641e-06	0.00281054	2.7387	up	0.0023347	1.77651	down	0.00245132	1.57658	down	7.83663e-05	2.80081	up
Os.11443.1.S1_a_at	LOC_Os01g65630	Group 3b	others	expressed protein	34.22	6.13	112.95	320.96	450.89	26.08	322.28	70.34	9.5	10.29	9.45	16.89	9.01	9.55	5.09	2.61	6.82	8.33	8.8	4.69	8.33	6.13	3.21	3.34	3.15	4.04	3.11	3.15		0.00337068	17.323	down	1.1791e-06	0.00102908	12.426	up	0.00111521	4.58828	down	0.00126269	7.52804	down	0.000192591	34.5407	up
Os.11444.1.S1_at	LOC_Os03g15720	Group 4b	others	expressed protein	2544.05	4498.36	3816.4	2474.43	1025.16	3063.75	4080.83	5998.49	7284.83	7646.5	1782	4946.14	2736.75	1517.09	11.3	12.1	11.89	11.27	9.99	11.58	11.99	12.53	12.83	12.89	10.76	12.27	11.38	10.56		0.0107092	3.01816	up	0.000289118	0.0319369	1.32903	up	0.0551633	1.45668	up	0.176447	1.22616	up	0.00315187	1.78613	down
Os.11448.2.S1_x_at	LOC_Os01g16930	Group 5b	Signal transduction	presenilin, putative, expressed	458.27	196.01	137.32	73.11	155.62	320.43	227.29	251.13	468.63	238.86	277.58	197.93	108.74	68.14	8.82	7.58	7.09	6.17	7.28	8.32	7.82	7.97	8.86	7.89	8.11	7.62	6.72	6.09		0.00600689	2.06076	up	0.000139343	0.0160038	1.41182	down	0.224688	1.10573	up	0.00348272	1.85947	up	0.00254899	2.05608	down
Os.11453.1.S1_x_at	LOC_Os10g41534	Group 5a	Folding, Sorting and Degradation	ICE-like protease p20 domain containing protein, expressed	72.27	63.05	106.63	21.1	90.64	30.54	88.82	46.08	464.8	40.05	51.11	118.5	107.37	92.63	6.16	5.98	6.73	4.32	6.47	4.93	6.46	5.52	8.84	5.29	5.24	6.89	6.73	6.52		0.0280202	2.90103	down	9.24783e-07	0.0053727	2.88028	up	0.0140168	1.91287	down	0.000348118	10.0156	up	0.00107435	5.23593	down
Os.11454.2.S1_at	LOC_Os01g34970	Group 9a	Transporter	MDR-like ABC transporter, putative, expressed	6.03	6.65	384.5	50.76	40.47	21.06	29.05	1354.17	28.16	11.2	12.94	9.76	8.14	8.74	2.59	2.69	8.58	5.66	5.34	4.36	4.85	10.36	4.67	3.47	3.69	3.29	2.97	3.11		0.0865623	1.97095	down	1.08071e-05	0.246835	1.40864	up	0.000526842	45.4142	up	0.00148445	51.4597	down	0.731026	1.13312	up
Os.11456.1.S1_at	LOC_Os07g47820	Group 3b	Energy Metabolism	acyl-CoA dehydrogenase family member 10, putative, expressed	12.74	10.62	77.6	51.31	97.52	148.26	185.49	615.69	13.57	40.4	12.52	13.63	11.3	10.23	3.67	3.41	6.28	5.66	6.59	7.2	7.51	9.14	3.76	5.34	3.65	3.76	3.47	3.35		0.112634	1.52781	up	1.30389e-05	0.383349	1.23438	up	0.0392473	3.09522	up	0.00100255	41.6905	down	0.000319722	13.4693	up
Os.11463.1.S1_at	LOC_Os03g21830	Group 2b	Chromatin remodelling	appr-1-p processing enzyme family protein, putative, expressed	437.05	754.26	2002.91	1743.74	3890.72	2203.93	1113.01	969.37	428.55	1487.22	1670.93	1017.6	1545.91	2617.48	8.76	9.55	10.97	10.76	11.93	11.11	10.12	9.92	8.72	10.54	10.67	9.99	10.59	11.35		0.000448092	1.76523	down	1.70846e-05	0.00227016	1.98496	down	0.07739	1.14548	down	0.00680117	2.30624	down	0.00546318	2.64176	up
Os.11464.1.S1_at	LOC_Os03g41510	Group 4a	Energy Metabolism	oxidoreductase, aldo/keto reductase family protein, putative, expressed	364.78	182.28	74.1	934.91	555.71	297.57	439.75	606.69	2143.43	176.39	220.72	132.96	31.55	16.46	8.46	7.48	6.2	9.87	9.12	8.17	8.78	9.24	11.06	7.46	7.73	7.04	4.91	4.02		0.0938313	1.9241	down	1.23905e-05	0.144877	1.52356	up	0.00425425	1.37965	up	0.000171027	3.52946	up	6.03862e-05	4.8694	down
Os.11468.1.S1_at	LOC_Os11g33120	Group 6b	Energy Metabolism	respiratory burst oxidase, putative, expressed	988.52	2330.22	1081.91	231.56	11.57	72.57	325.71	618.68	1533.01	2395.57	721.97	737.22	616.85	520.94	9.95	10.99	10.07	7.84	3.53	6.15	8.35	9.27	10.52	11.22	9.47	9.52	9.26	9.02		0.00838076	6.13298	up	9.96944e-06	0.00457503	4.59697	up	0.00171723	1.89426	up	0.0186502	2.38508	up	0.00370196	4.51795	down
Os.11469.1.S1_at	LOC_Os04g26870	Group 1	Energy Metabolism	oxidoreductase, aldo/keto reductase family protein, putative, expressed	5.72	8.29	284.51	1236.43	70.32	5.33	5.29	5.19	6.41	7.8	5.72	8.15	12.03	16.27	2.51	3.03	8.15	10.27	6.14	2.41	2.39	2.37	2.68	2.95	2.52	3.01	3.52	3.91		0.00175888	13.2677	down	0.246913
Os.11471.1.S1_at	AK121265	Group 7a	others		1706.8	525.55	696.62	142.55	116.8	1540.19	3473.44	1107.78	17.21	778.25	151.88	39.7	13.78	12.5	10.74	8.86	9.42	7.15	6.53	10.59	11.76	10.03	4.1	9.59	7.1	5.14	3.76	3.62		0.0319707	16.6705	up	1.22368e-07	0.000912205	2.25449	up	0.0152942	3.31385	down	0.000422775	60.8591	down	9.00139e-07	201.678	up
Os.11476.1.S1_at	LOC_Os06g10230	Group 3a	Signal Transduction	receptor-like protein kinase 5 precursor, putative, expressed	7.84	7.51	8.79	901.74	10092.4	4479.9	745.31	508.96	15.05	119.99	39.39	141.29	178.97	111.8	2.96	2.91	3.13	9.82	13.29	12.07	9.54	8.95	3.57	6.89	5.29	7.13	7.45	6.69		0.079728	2.33765	down	1.4901e-05	0.00628557	5.76332	down	0.100408	1.50414	down	0.00364753	41.8426	down	0.00218633	62.9373	up
Os.11478.1.S1_at	LOC_Os09g38440	Group 3a	Transcription Factor	ATXR, putative, expressed	9.28	12.41	82.03	221.39	3979.85	1312.93	275.14	244.15	9.61	186.1	272.14	156.85	50.27	53.88	3.21	3.63	6.34	7.78	11.95	10.31	8.1	7.93	3.26	7.46	8.04	7.29	5.57	5.74		0.0366906	3.10561	down	8.47272e-08	0.00727621	4.63107	down	0.164105	1.12605	down	8.23004e-06	25.3696	down	8.78126e-06	28.5676	up
Os.1148.1.S1_at	LOC_Os03g03020	Group 3c	Translation	L11 domain containing ribosomal protein, putative, expressed	455.84	227.22	26.88	1308.96	160.29	70.78	59.47	69.29	5.37	290.48	361.94	97.18	22.21	23.58	8.83	7.82	4.74	10.35	7.31	6.14	5.89	6.11	2.41	8.18	8.47	6.53	3.65	4.05		0.0179045	2.24436	down	2.51403e-07	0.125517	1.19448	down	0.226269	1.16417	up	0.000278913	12.9552	down	0.000199512	11.1283	up
Os.11481.1.S1_s_at	LOC_Os08g40510	Group 2a	others	KID-containing protein, putative, expressed	1947.05	572.74	2475.24	2594.69	3579.06	4047.45	4545.38	3785.66	1798.63	3513.15	3645.13	4598.11	4214.72	4356.81	10.92	9.14	11.27	11.33	11.8	11.97	12.15	11.89	10.81	11.77	11.82	12.16	12.04	12.09		0.429978	1.12563	up	3.85601e-05	0.399447	1.13146	up	0.0156327	1.20027	down	0.000642942	2.10794	down	0.00030268	2.53008	up
Os.11484.1.S1_at	LOC_Os11g34210	Group 3b	Translation	aspartyl/glutamyl-tRNA amidotransferase subunit B, putative, expressed	272.21	345.48	113.4	454.97	193.81	144.94	211.81	173.89	35.19	170.19	264.21	144.08	114.16	148.84	8.03	8.43	6.82	8.83	7.6	7.18	7.73	7.44	5.1	7.41	8.05	7.17	6.8	7.21		0.0169926	1.3358	down	7.14953e-06	0.00201479	1.46079	up	0.00610843	1.21764	down	0.00166751	5.05884	down	0.00101326	6.15983	up
Os.11487.1.S1_s_at	LOC_Os01g64090	Group 2b	Translation	L1P family of ribosomal proteins domain containing protein, expressed	484.56	572.6	2290.01	840.91	2231.27	1560.16	1014.7	275.81	231.72	467.37	831.72	612.94	575.45	352.46	8.88	9.16	11.16	9.72	11.12	10.6	9.98	8.1	7.83	8.87	9.7	9.23	9.12	8.46		0.0547372	1.43008	down	4.61887e-06	0.0200079	1.53852	down	0.000766108	3.67637	down	0.290734	1.21035	down	0.00161249	4.44971	up
Os.11488.1.S1_at	LOC_Os07g46500	Group 2b	Protein - Protein Interaction	ankyrin repeat domain containing protein, putative, expressed	1134.8	2926.08	1685.5	1506.5	3105.74	2220.6	1834.11	1387.59	367.07	1346.92	2512.93	1604.51	1326.32	1559.84	10.14	11.5	10.72	10.55	11.6	11.11	10.84	10.44	8.51	10.39	11.29	10.64	10.32	10.61		0.0666976	1.4045	down	2.23601e-06	0.138417	1.20519	down	0.0144968	1.32382	down	0.000996488	3.80477	down	0.000366093	5.03684	up
Os.11490.1.S2_at	LOC_Os08g33120	Group 2b	RNA metabolism	RNA recognition motif containing protein, putative, expressed	1618.46	1702.43	1139.14	1121.02	1970.54	1825.06	1207.64	1059.03	742.24	807.93	1207.18	1080.43	1017.9	1217.92	10.66	10.73	10.15	10.13	10.94	10.83	10.24	10.05	9.53	9.65	10.23	10.07	9.96	10.25		0.306316	1.07926	down	1.64598e-05	0.00430596	1.5108	down	0.0549584	1.14091	down	0.0106466	1.43095	down	0.00396836	1.63258	up
Os.11493.1.A1_at	LOC_Os05g35580	Group 3b	Nucleotide Metabolism	amidophosphoribosyltransferase, chloroplast precursor, putative, expressed	355.9	243.97	157.48	111.09	417.88	213.79	85.09	108.91	26.22	350.76	104.44	113.17	192.2	434.76	8.45	7.93	7.3	6.79	8.68	7.73	6.4	6.76	4.71	8.43	6.69	6.81	7.53	8.75		0.0778831	1.92784	down	1.58383e-06	0.00622357	2.50706	down	0.0628951	1.28228	up	0.000416974	4.15741	down	0.000701196	3.2422	up
Os.11495.1.S1_at	LOC_Os03g61680	Group 2b	others	huntingtin-interacting protein HYPK, putative, expressed	1398.6	2486.1	2727.67	2481.94	3080.77	2591.61	1947.3	1644.64	898.16	2368.61	1811.78	1202.98	1271.59	2136.33	10.44	11.28	11.41	11.28	11.58	11.34	10.93	10.68	9.81	11.21	10.82	10.23	10.29	11.06		0.227273	1.18464	down	2.24628e-06	0.00942092	1.32902	down	0.019946	1.1855	down	0.00177268	1.83309	down	0.000407512	2.17312	up
Os.11496.1.S1_at	LOC_Os03g48390	Group 2a	others	expressed protein	2825.16	4312.91	2338.62	3266.05	7852.71	3138.72	3416.8	3143.65	7190.06	3185.31	2393.99	2037.82	962.83	436.84	11.46	12.06	11.19	11.67	12.94	11.59	11.74	11.62	12.81	11.62	11.22	10.98	9.83	8.75		0.0297999	2.55181	down	0.000723159	0.673724	1.11038	up	0.20722	1.08763	down	0.00104808	2.28441	up	0.000871786	2.10036	down
Os.11497.1.S1_at	LOC_Os05g48320	Group 2a	Translation	60S ribosomal protein L37a, putative, expressed	5199.65	7513.79	7306.95	6285.87	8985.83	10996.7	8820.08	2658.74	1311.94	4633.69	6970.08	4101.63	3995.82	2493.01	12.32	12.87	12.83	12.62	13.13	13.41	13.11	11.37	10.34	12.18	12.72	11.98	11.93	11.28		0.2629	1.21613	up	1.45652e-06	0.173669	1.23668	down	0.000443567	3.32454	down	0.00566449	2.04268	down	0.000267607	6.79096	up
Os.11498.1.S1_at	LOC_Os01g54870	Group 2a	Translation	60S ribosomal protein L18a, putative, expressed	3178.57	5063.4	5286.11	3405.03	11041.6	11303.5	7072.73	2436.84	552.31	3190.57	3691.52	2273.35	2675.06	2931.99	11.63	12.3	12.37	11.73	13.43	13.46	12.79	11.25	9.1	11.63	11.84	11.15	11.37	11.52		0.670038	1.02572	up	1.81743e-09	0.000300577	1.59824	down	0.000181783	2.90465	down	0.000241456	4.42418	down	3.00778e-05	12.8507	up
Os.11500.1.S1_at	AK058649	Group 4b	others		941.46	922.27	1795.63	1090.27	1325.78	1061.4	1115.43	841.61	2634.25	858.88	627.58	586.82	318.85	335.94	9.87	9.85	10.8	10.09	10.37	10.04	10.12	9.72	11.35	9.74	9.29	9.19	8.26	8.28		0.215268	1.25098	down	2.34931e-05	0.693809	1.05582	up	0.00883346	1.32522	down	0.000803685	3.11507	up	0.00137033	2.35061	down
Os.11504.1.S1_at	LOC_Os07g48244	Group 2a	Energy Metabolism	ubiquinol-cytochrome c reductase complex 6.7 kDa protein, putative, expressed	1565.28	1805.65	6263.63	4135.72	3817.28	3609.09	9664.21	5093.64	12929.5	4158.16	5052.09	4129.15	3038.11	2760.93	10.58	10.81	12.61	12.01	11.89	11.81	13.24	12.31	13.65	12.02	12.28	12.01	11.53	11.42		0.676913	1.06251	down	1.01556e-05	0.00432456	2.69911	up	0.00180059	1.90067	down	0.000910553	2.53787	up	0.0106469	1.33525	down
Os.11511.1.S1_at	LOC_Os07g31490	Group 4b	others	expressed protein	1143.54	1143.4	4607.32	3096.16	2792.79	2273.61	3588.58	2465.47	6619.1	2725.03	3524.94	2132	1521.68	1039.71	10.16	10.16	12.15	11.6	11.45	11.13	11.81	11.27	12.68	11.41	11.77	11.05	10.52	10.02		0.250478	1.24165	down	0.00016193	0.0396037	1.5952	up	0.00353084	1.45536	down	0.0022174	2.65948	up	0.00794652	1.82737	down
Os.11513.1.S1_at	LOC_Os12g38140	Group 2a	others	expressed protein	13.61	8.52	13776.5	7782.63	26121.3	17312.8	15189.3	3912.49	19.44	2850.54	4039.96	4877.67	3307.45	4283.29	3.66	3.09	13.75	12.92	14.66	14.07	13.89	11.93	4.15	11.46	11.94	12.25	11.65	12.02		0.0854617	1.50272	down	8.14738e-08	0.23021	1.13686	down	0.000218899	3.88184	down	0.000386476	219.911	down	0.000144194	853.658	up
Os.11517.1.S1_at	LOC_Os08g06040	Group 2a	Translation	60S ribosomal protein L34, putative, expressed	4896.45	7392.61	11502.4	11938.3	17731.4	16857.5	11322	3555.16	1812.88	6388.09	5151	2954.84	3488.34	4345.71	12.23	12.85	13.49	13.54	14.11	14.04	13.47	11.78	10.81	12.64	12.31	11.53	11.74	12.08		0.466233	1.05182	down	9.92184e-07	0.00433339	1.48727	down	0.00152071	3.21191	down	0.0113142	1.96506	down	0.000303247	6.31158	up
Os.11518.1.S1_at	LOC_Os12g38720	Group 7b	others	expressed protein	241.58	408.83	346.89	147.99	96.72	50.04	116.63	72.13	30.42	107.38	119.03	71.84	58.36	55.44	7.84	8.58	8.39	7.14	6.6	5.63	6.86	6.15	4.92	6.72	6.87	6.14	5.84	5.74		0.0225508	1.95006	down	0.000277406	0.0108683	2.33736	up	0.0552783	1.63685	down	0.008117	2.33825	down	0.000707501	3.82737	up
Os.11519.1.S1_a_at	LOC_Os11g33000	Group 1	others	SSA5 - 2S albumin seed storage family protein precursor, expressed	4.77	4.81	8.32	6.54	4.74	249.72	4.67	4.63	4.76	4.7	32598.8	27765.6	25536.9	26567.9	2.25	2.27	3.01	2.64	2.24	7.93	2.22	2.21	2.25	2.23	14.99	14.75	14.64	14.7		0.00219218	51.5139	up	2.85673e-08	0.000597451	52.2616	down	0.0330869	1.00971	down	0.00448625	1.02802	up	0.0124745	1.01813	down
Os.11519.2.S1_x_at	AK108254	Group 1	others		4.67	4.72	12.63	6.92	4.66	50.27	4.41	4.34	4.46	4.36	31700.9	26857.1	26101.6	26614.1	2.22	2.24	3.62	2.75	2.22	5.55	2.14	2.12	2.16	2.12	14.95	14.71	14.67	14.7		0.0162117	10.0484	up	2.57107e-05	0.00686351	10.6229	down	0.235194	1.0148	down	0.0448361	1.02777	up	0.0505629	1.01279	down
Os.11522.2.S1_at	LOC_Os08g17820	Group 5b	others	retrotransposon protein, putative, unclassified, expressed	22.93	20.16	32.76	29.07	298.39	171.24	172.25	89.3	835.97	36.2	68.5	65.76	61.03	36.24	4.36	4.27	5.03	4.86	8.22	7.42	7.42	6.46	9.7	5.13	6.07	6.02	5.93	5.14		0.00639431	1.74248	down	4.66823e-06	0.996971	1.00068	down	0.0234919	1.94499	down	0.000603425	9.46007	up	0.000580286	4.86381	down
Os.11523.1.S1_at	LOC_Os06g42810	Group 4a	Folding, Sorting and Degradation	UBA and UBX domain-containing protein, putative, expressed	223.99	219.57	253.39	75.84	338.26	632.38	1010.19	279.29	570.76	271.13	616.2	468.45	564.57	1293.83	7.8	7.76	7.98	6.24	8.4	9.27	9.98	8.12	9.15	8.08	9.26	8.87	9.11	10.33		0.0789724	1.83259	up	0.000255331	0.0800966	1.62721	up	0.000512012	3.61019	down	0.00343143	2.0311	up	0.00793955	1.77746	up
Os.11527.1.S1_at	LOC_Os02g02960	Group 2a	Chromatin remodelling	histone deacetylase complex subunit SAP18, putative, expressed	2034.7	2298.76	2212.49	2448.52	4187.82	5202.99	3387.71	2892.72	724.05	2339.69	2441.4	1820.55	2467.24	3463.75	10.98	11.17	11.11	11.26	12.03	12.33	11.73	11.5	9.49	11.19	11.25	10.82	11.25	11.76		0.239619	1.23875	up	2.22493e-06	0.0274929	1.52594	down	0.0394098	1.17173	down	0.000872431	4.02712	down	0.000450809	4.71872	up
Os.11528.1.S1_at	LOC_Os02g47140	Group 2a	Translation	L11 domain containing ribosomal protein, putative, expressed	5753.13	4108.22	8279.91	5268.81	9365.14	10256.1	10521.2	5024.14	1958.26	6541.94	6714.2	5604.35	5407.55	6301.54	12.48	12	13.01	12.36	13.15	13.32	13.36	12.29	10.9	12.67	12.7	12.44	12.37	12.62		0.624694	1.12143	up	1.11295e-05	0.793726	1.02911	up	0.00021996	2.094	down	0.00566014	2.6277	down	0.00112384	5.50238	up
Os.1153.1.S1_at	LOC_Os01g15830	Group 7a	Catalytic Activity	peroxidase precursor, putative, expressed	3.97	5.24	7831.1	1411.84	12.15	193.81	938.97	7628.56	63.68	9.71	50.92	49.22	5.12	5.26	1.99	2.39	12.92	10.46	3.25	7.51	9.87	12.9	5.26	3.11	5.54	5.56	2.35	2.4		0.0382676	19.0836	up	0.000678008	0.0122969	5.14955	up	9.77255e-05	8.13912	up	0.00624561	199.193	down	0.0261341	24.4735	up
Os.11533.1.S1_at	LOC_Os02g07890	Group 2a	Translation	60S ribosomal protein L27a-3, putative, expressed	2641.36	960.13	5537.95	3624.7	5377.59	5572.71	5835.89	2812.04	1563.1	3924.09	4284.62	3686.2	3502.68	4944.88	11.36	9.89	12.43	11.82	12.36	12.44	12.51	11.45	10.48	11.93	12.04	11.85	11.73	12.26		0.770501	1.05888	up	0.00134349	0.246771	1.04685	up	0.000901169	2.07786	down	0.0955841	1.96797	down	0.0125738	4.08916	up
Os.11535.1.S1_at	LOC_Os08g42000	Group 2a	Transporter	nuclear transport factor, putative, expressed	3102.03	4062.23	8309.44	5005.94	7880.54	8231.13	7018.57	4405.32	2622.88	6690.56	9334.89	8311.23	4713.91	3051.15	11.6	11.98	13.02	12.29	12.94	13.01	12.78	12.1	11.35	12.71	13.18	13.02	12.15	11.57		0.460783	1.04396	up	1.94416e-06	0.0422601	1.17183	down	0.00546732	1.59798	down	0.00375042	1.6765	down	0.000150017	2.67902	up
Os.11538.1.S1_at	LOC_Os04g41900	Group 3a	others	expressed protein	4.98	4.99	1034.15	552.52	3528.78	1337.95	769.41	178.46	12.49	423.48	331.47	48.64	5.09	6.12	2.31	2.32	10.01	9.1	11.77	10.2	9.59	7.41	3.64	8.58	8.18	5.6	2.34	2.59		0.147081	2.97153	down	1.11131e-05	0.453317	1.53109	down	0.00693636	4.5261	down	0.00119351	13.6397	down	6.96255e-06	61.7349	up
Os.11541.1.S1_at	LOC_Os04g28180	Group 2a	Translation	ribosomal protein, putative, expressed	9491.27	14975	13254.3	10841.9	18032	19191.3	16892.5	7176.4	2286.87	11065.1	13890.6	12519.8	11624.8	12670.4	13.21	13.87	13.69	13.4	14.12	14.23	14.04	12.81	11.14	13.43	13.76	13.61	13.5	13.63		0.647132	1.07833	up	7.03365e-07	0.193505	1.13769	down	0.000927672	2.34881	down	0.00171797	3.17705	down	0.000372539	7.46229	up
Os.11543.1.S1_a_at	LOC_Os01g38620	Group 2a	Cell Cycle	3-5 exonuclease/ nucleic acid binding protein, putative, expressed	3697.51	5233.68	5787.93	4746.42	6492.85	9354.89	5975.07	6252.86	2658.73	5610.08	12830.7	17126.4	16152.4	17499.2	11.85	12.35	12.5	12.21	12.65	13.18	12.54	12.61	11.37	12.45	13.65	14.06	13.97	14.09		0.12499	1.44351	up	7.33746e-06	0.0215887	1.55906	down	0.415731	1.04722	up	0.000671609	2.35641	down	0.000747252	2.25016	up
Os.11547.1.S1_s_at	LOC_Os06g48030	Group 2c	Catalytic Activity	peroxidase precursor, putative, expressed	87	27.61	1378.08	611.61	123.93	1487.59	2645.45	1872.02	93.76	1784.3	1855.72	642.23	740.97	428.33	6.42	4.57	10.42	9.24	6.94	10.52	11.37	10.87	5.98	10.78	10.84	9.33	9.48	8.71		0.00465555	11.9185	up	0.000708276	0.0291097	1.80134	up	0.00459574	1.41251	down	0.0109812	29.6658	down	0.00878269	41.9032	up
Os.11549.1.S1_at	LOC_Os12g02080	Group 6a	Catalytic Activity	peroxidase precursor, putative, expressed	132.19	52.24	419.26	387.53	5.58	17.09	95.99	346.46	115.64	1984.99	829.13	982.89	407.28	82.36	7.03	5.18	8.71	8.59	2.48	3.95	6.58	8.43	6.52	10.93	9.69	9.92	8.67	6.33		0.122713	2.77047	up	0.00129569	0.0170871	6.21683	up	0.00106828	3.58479	up	0.0571458	3.75868	down	0.927128	1.04851	up
Os.11550.1.S1_at	LOC_Os03g05770	Group 10a	Catalytic Activity	peroxidase precursor, putative, expressed	5.12	5.2	4.99	4.99	5.06	5.46	4.99	4.95	12524.9	4.94	4.93	5.04	5.17	5.17	2.36	2.38	2.32	2.32	2.34	2.44	2.32	2.31	13.61	2.31	2.3	2.33	2.37	2.37	AS	0.50719	1.0726	up	4.83986e-12	0.49918	1.08747	down	0.0458961	1.00872	down	8.65063e-08	2531.76	up	1.293e-07	2509.87	down
Os.11552.1.S2_at	LOC_Os04g59150	Group 2b	Catalytic Activity	peroxidase precursor, putative, expressed	83.55	305.58	6744.67	5045.34	450.88	2554.09	1326.21	828.19	83.68	2770.38	2290.45	669.21	142.77	37.54	6.34	8.22	12.72	12.29	8.78	11.23	10.37	9.69	6.38	11.43	11.04	9.38	7.15	5.05		0.0384289	5.49269	up	4.18701e-06	0.153289	1.81687	down	0.00107226	1.60001	down	2.6514e-05	9.91294	down	1.67227e-05	15.8608	up
Os.11559.1.S1_at	LOC_Os09g32964	Group 3c	Catalytic Activity	peroxidase precursor, putative, expressed	17.23	7.31	693.62	190.29	286.85	36.53	31.06	31.6	11.53	53.44	103.94	65	21.85	9.63	4.02	2.87	9.43	7.57	8.16	5.16	4.96	4.98	3.52	5.67	6.69	5.95	4.37	3.25		0.00594556	8.01141	down	0.000196433	0.543768	1.15353	down	0.739372	1.01794	up	0.00130654	2.75755	down	0.00121511	2.70896	up
Os.11564.1.S1_at	LOC_Os09g38420	Group 7b	Translation	cysteinyl-tRNA synthetase, putative, expressed	128.62	97.59	43.93	198.57	86.45	87.86	146.46	43.6	22.3	73.63	78.47	28.49	7.27	18.09	6.93	6.6	5.45	7.63	6.43	6.45	7.19	5.44	4.41	6.18	6.29	4.8	2.86	4.17		0.919585	1.01187	up	9.96261e-05	0.017618	1.67436	up	0.000994343	3.3702	down	0.0426431	2.04352	down	0.0023391	6.88706	up
Os.11568.1.A1_x_at	LOC_Os12g06610	Group 3b	others	nucleolar complex protein 2, putative, expressed	180.23	251.05	111.39	210.69	530.13	412.91	132.27	97.25	6.99	99.1	69.87	88.74	49.97	150.34	7.42	7.97	6.79	7.72	9.04	8.68	7.04	6.6	2.8	6.61	5.35	6.46	5.44	7.21		0.226195	1.28188	down	1.56697e-08	0.00368568	3.11707	down	0.0392112	1.35815	down	5.41635e-05	13.8878	down	3.61802e-05	18.8618	up
Os.11569.1.S1_at	LOC_Os04g47020	Group 3c	others	genetic modifier, putative, expressed	307.55	253.2	8.76	353.7	437.97	76.14	41.53	43.28	4.29	70.18	71.93	27.09	13.78	9.16	8.15	7.96	3.13	8.46	8.73	6.23	5.37	5.42	2.1	6.13	6.15	4.74	3.56	3.17		0.0171677	5.65806	down	1.55374e-06	0.0437002	1.81679	down	0.842561	1.03493	up	0.000334265	9.95088	down	9.2994e-05	9.615	up
Os.11577.1.S1_a_at	LOC_Os06g06280	Group 4a	Catalytic Activity	galactosyltransferase family protein, putative, expressed	209.73	189.3	266.53	144.26	286.38	238.24	302.76	121.53	1092.26	143.61	109.69	106.68	58.99	56.64	7.7	7.56	8.05	7.16	8.16	7.89	8.24	6.91	10.09	7.15	6.77	6.7	5.86	5.79		0.121289	1.20117	down	1.03312e-06	0.0454478	1.26922	up	0.00400763	2.50733	down	0.000347095	9.03322	up	0.00039103	3.60273	down
Os.11581.1.S1_at	LOC_Os07g04160	Group 8a	Folding, Sorting and Degradation	peptidyl-prolyl cis-trans isomerase, FKBP-type, putative, expressed	138.66	222.69	9.89	192.04	16.44	11.87	54.88	10.4	19.24	47	41.07	20.91	20.99	16.83	7.11	7.7	3.3	7.54	4.04	3.57	5.78	3.36	4.16	5.55	5.09	4.36	4.22	4.06		0.0273668	1.38504	down	0.00052108	0.000423207	4.62397	up	0.000907186	5.32849	down	0.139278	1.73529	up	0.0182919	3.07066	up
Os.11582.1.S1_s_at	LOC_Os05g19370	Group 2a	Translation	60S ribosomal protein L15, putative, expressed	4199.69	2653.55	9629.77	5408.87	12761.1	14938.5	11574.8	3136.15	1293.52	5345.79	9272.47	5271.04	4661.31	4416.62	12.03	11.37	13.23	12.4	13.64	13.87	13.5	11.61	10.29	12.38	13.17	12.36	12.17	12.11		0.14055	1.17229	up	2.25141e-06	0.0219095	1.29178	down	0.000292817	3.68793	down	0.00976339	2.49665	down	0.000830273	9.20747	up
Os.11582.2.S1_at	LOC_Os03g40180	Group 2a	Translation	60S ribosomal protein L15, putative, expressed	3592.26	3716.24	6995.03	4196.23	7414.3	7559.94	8674.06	2458.4	815.1	4645.88	4842.33	3107.86	2695.42	2478.9	11.73	11.86	12.77	12.03	12.82	12.88	13.08	11.26	9.63	12.18	12.23	11.59	11.31	11.27		0.860869	1.04161	up	3.22424e-06	0.194828	1.15287	up	0.000381966	3.53913	down	0.00532628	3.09463	down	0.000544186	10.9523	up
Os.11593.1.S1_x_at	LOC_Os07g43900	Group 5b	Signal transduction	protein kinase domain containing protein, expressed	305.21	297.95	427.73	285.91	149.33	217.33	226.24	117.86	1068.76	162.53	91.07	132.72	79.29	22.55	8.25	8.17	8.73	8.15	7.22	7.76	7.82	6.88	10.03	7.34	6.12	7.05	6.23	4.4		0.00526759	1.45589	up	5.16116e-06	0.751136	1.03662	up	0.00588321	1.91771	down	0.000786698	8.89967	up	0.0016827	4.64077	down
Os.11598.1.S1_at	LOC_Os12g13590	Group 4b	Vesicular trafficking	exocyst complex component 5, putative, expressed	413.63	545.41	926.5	548.26	1386.73	823.21	1304.07	724.25	1854.87	402.92	613.81	537.91	344.44	339.14	8.69	9.09	9.85	9.1	10.43	9.67	10.35	9.5	10.86	8.64	9.26	9.07	8.39	8.4		0.0695592	1.69263	down	3.3538e-05	0.0336922	1.59843	up	0.000918808	1.79928	down	3.54957e-05	2.562	up	0.00125352	1.4239	down
Os.116.1.S1_at	LOC_Os01g15610	Group 5b	others	conserved hypothetical protein	232.58	443.2	6567.59	2710.85	652.87	18.56	15.06	188.05	6844.56	305.42	198.75	64.51	40.44	17.39	7.84	8.79	12.68	11.4	9.35	4.21	3.87	7.55	12.47	8.24	7.6	6.01	5.04	4.05		0.000894805	35.167	down	6.08868e-06	0.402168	1.2685	down	0.0012411	12.8298	up	0.0042506	30.2678	up	0.000972831	388.329	down
Os.11601.1.S1_at	LOC_Os10g22460	Group 3b	others	expressed protein	255.35	179.43	361.2	241.37	151.49	74.93	67.24	109.2	24.36	167.38	128	113.19	50.69	39.1	7.99	7.44	8.49	7.91	7.19	6.22	6.07	6.76	4.56	7.38	6.96	6.82	5.66	5.28		0.128166	1.95436	down	0.000217087	0.337229	1.1105	down	0.0139541	1.61344	up	0.00375974	4.60504	down	0.00852643	2.85418	up
Os.11603.1.S1_at	LOC_Os03g53590	Group 2a	others	expressed protein	1660.84	1601.41	1491.85	1577.5	2580.79	2344.33	2182.62	2672.94	1322.95	1594.64	2668.36	3907	3318.52	2166.28	10.7	10.64	10.54	10.62	11.33	11.19	11.09	11.38	10.36	10.64	11.38	11.93	11.69	11.08		0.361865	1.1066	down	0.000187276	0.57842	1.06825	down	0.000768067	1.22476	up	0.00160911	2.02944	down	0.00365179	1.65701	up
Os.11604.1.S1_at	LOC_Os10g42190	Group 8a	Signal transduction	leucine rich repeat containing protein, expressed	38.5	61.52	14.33	12.65	13.22	20.23	109.77	25.7	19.34	100.79	58.34	93.69	24.23	31.14	5.2	5.92	3.84	3.66	3.71	4.32	6.77	4.63	4.17	6.65	5.69	6.53	4.51	4.74		0.15959	1.53342	up	0.00073401	0.00201479	5.47511	up	0.00516021	4.40893	down	0.392851	1.3783	down	0.00488779	6.07683	up
Os.11606.1.S1_at	LOC_Os11g05110	Group 2a	Carbohydrate Metabolism	pyruvate kinase, putative, expressed	6230.09	4276.09	4080.76	4562.63	6741.12	2459.86	2616.07	2845.34	5388.46	4138.51	1614.7	2284.52	2469.77	3951.08	12.6	12.06	11.99	12.16	12.7	11.26	11.35	11.47	12.39	12.01	10.62	11.16	11.27	11.94		0.017623	2.71798	down	2.70584e-05	0.518395	1.06731	up	0.21212	1.08553	up	0.00143835	1.89571	up	0.000248538	2.05784	down
Os.11609.1.S1_at	LOC_Os07g04690	Group 4b	Carbohydrate Metabolism	UDP-arabinose 4-epimerase 1, putative, expressed	3072.79	4327.14	2661.42	2786.16	990.46	2428.27	2060.29	4339.34	1220.11	2570.93	3137.53	2550.61	2614.99	2297.5	11.58	12.07	11.38	11.44	9.94	11.24	11.01	12.07	10.23	11.33	11.61	11.32	11.34	11.17		0.00906091	2.46512	up	5.82596e-05	0.0134664	1.178	down	0.00359505	2.09174	up	0.00224836	3.57707	down	0.0126784	1.7101	up
Os.11615.1.S2_at	LOC_Os02g32350	Group 2a	RNA metabolism	TUDOR protein with multiple SNc domains, putative, expressed	4154.29	8697.26	5440.32	4149.58	4883.68	1947.37	6620.35	3447.21	2050.44	4790.23	9579.69	9176.19	7439.64	5732	12	13.08	12.41	12.02	12.25	10.92	12.69	11.75	10.99	12.22	13.22	13.16	12.85	12.48		0.00926271	2.50188	down	1.89195e-05	0.00119763	3.4005	up	0.00193298	1.91919	down	0.0122267	1.69784	down	0.00138287	3.25849	up
Os.11618.2.S1_at	AK111017	Group 5a	others		12.47	42.52	11.5	7.81	35.68	32.72	23.93	12.95	86.33	13.05	44.94	27.07	9.84	25.81	3.64	5.39	3.52	2.93	5.13	4.94	4.57	3.67	6.39	3.7	5.46	4.63	3.2	4.65		0.724748	1.13869	down	0.00103811	0.540733	1.29789	down	0.029529	1.86111	down	0.00216429	6.59663	up	0.00454608	3.54446	down
Os.11619.1.A1_at	LOC_Os02g57160	Group 2c	Transporter	ELMO/CED-12 family protein, putative, expressed	3234.75	378.99	183.81	950.5	138.37	730.91	964.4	1792.28	174.98	290.32	223.37	187.88	146.53	181.79	11.64	8.56	7.52	9.89	7.09	9.48	9.91	10.77	7.38	8.16	7.8	7.55	7.19	7.43		0.015987	5.22423	up	0.000202639	0.232328	1.35312	up	0.0392649	1.80652	up	0.00295728	10.4696	down	0.0035784	5.79542	up
Os.11621.1.S1_at	LOC_Os03g13240	Group 2c	Transporter	peptide transporter, putative, expressed	485.68	701.56	510.25	388.87	219.53	252.92	310.92	470.72	96.01	295.55	413.09	283.69	165.81	115.48	8.92	9.45	8.99	8.59	7.78	7.94	8.28	8.88	6.57	8.2	8.68	8.14	7.37	6.75		0.647254	1.11645	up	0.000154195	0.421202	1.26697	up	0.00568058	1.51766	up	0.000571316	4.95078	down	0.00129484	3.2621	up
Os.11622.1.S1_at	LOC_Os06g01360	Group 5b	Amino Acid Metabolism	homogentisate 1,2-dioxygenase, putative, expressed	492.41	987.82	157.84	115.84	183.43	147.25	185.19	322.08	176.68	268.5	355.85	501.68	957.29	794.65	8.91	9.93	7.3	6.85	7.51	7.2	7.53	8.33	7.42	8.06	8.43	8.97	9.87	9.63		0.226089	1.23634	down	0.00492939	0.0127366	1.25894	up	0.000630084	1.73797	up	0.0355805	1.8843	down	0.701358	1.0842	up
Os.11623.1.S1_a_at	LOC_Os10g20090	Group 4a	Cell structure	CSLH1 - cellulose synthase-like family H, expressed	460.89	803.26	736.77	442.99	859.08	302.16	239.79	328.61	1952.12	200.83	109.1	94.59	90.32	120.31	8.85	9.62	9.51	8.78	9.74	8.21	7.9	8.36	10.91	7.63	6.72	6.56	6.46	6.85		0.0261298	2.87848	down	9.08801e-06	0.339708	1.23867	down	0.0152055	1.36916	up	0.000805271	5.8725	up	0.000351828	8.04039	down
Os.11624.1.S1_at	LOC_Os05g23720	Group 2a	Transporter	mitochondrial carrier protein, putative, expressed	3366.95	5455.71	3605.43	3516.02	8049.27	9245.53	7658.11	4993.51	1356.38	4166.5	5525.35	3104.25	3015.99	5184.19	11.71	12.41	11.82	11.78	12.97	13.17	12.9	12.29	10.39	12.02	12.42	11.59	11.56	12.34		0.0972185	1.1493	up	7.97052e-07	0.0237644	1.2079	down	0.0014779	1.53246	down	0.00117738	3.72391	down	0.000453157	5.70676	up
Os.11627.1.S1_at	LOC_Os01g48270	Group 2b	Energy Metabolism	AAA-type ATPase family protein, putative, expressed	687.39	452.15	1282.79	965.38	490.85	808.15	929.16	835.93	301.67	569.75	674.22	403.75	189.43	216.77	9.42	8.81	10.32	9.91	8.93	9.65	9.86	9.7	8.21	9.15	9.37	8.65	7.45	7.75		0.0456054	1.65314	up	0.00016348	0.16073	1.15167	up	0.303103	1.11703	down	0.00512335	2.80449	down	0.00281728	3.13269	up
Os.11628.1.S1_at	LOC_Os12g03990	Group 3b	Signal transduction	dual specificity protein phosphatase, putative, expressed	90.03	77.56	99.2	59	158.28	148.18	109.71	88.61	26.07	70.71	53.35	42.19	21.22	53.11	6.49	6.27	6.63	5.85	7.3	7.19	6.78	6.44	4.68	6.14	5.73	5.32	4.3	5.63		0.627239	1.078	down	7.26611e-05	0.122675	1.33603	down	0.209801	1.25997	down	0.00486416	3.38563	down	0.00100001	4.26579	up
Os.11629.1.S1_at	LOC_Os09g02710	Group 4a	Transporter	CBS domain containing membrane protein, putative, expressed	12163.8	5937.77	356.41	1465.16	61.02	230.15	247.96	624.21	1750.02	1956.77	510.89	692.89	680.15	692.38	13.56	12.49	8.48	10.5	5.9	7.84	7.95	9.29	10.75	10.92	8.98	9.44	9.4	9.41		0.0135568	3.8439	up	7.82465e-07	0.41984	1.07736	up	0.00041107	2.52176	up	0.00225658	2.76821	up	0.000378036	6.98075	down
Os.11631.1.S1_at	LOC_Os06g15760	Group 9a	Folding, Sorting and Degradation	eukaryotic aspartyl protease domain containing protein, expressed	427.91	333.18	732.92	726.34	7.7	11.73	172.17	1440.49	127.35	385.03	216.05	151.55	81.66	129.46	8.73	8.38	9.51	9.49	2.86	3.53	7.42	10.23	6.98	8.56	7.72	7.21	6.13	7.01		0.285508	1.58955	up	2.36612e-05	0.00129688	14.8766	up	0.0199152	6.98499	up	0.00869902	9.4586	down	0.0439057	1.35413	up
Os.11632.1.S1_at	LOC_Os08g42590	Group 6b	others	mtN19, putative, expressed	7094.88	6476.41	1473.89	4484.35	74.35	248.44	271.68	1191.97	2657.73	3976.5	3371.79	5195.35	5017.23	5403.73	12.78	12.64	10.52	12.13	6.2	7.93	8.08	10.21	11.36	11.95	11.71	12.34	12.29	12.39		0.0243475	3.29794	up	3.51746e-06	0.661197	1.1161	up	0.00071131	4.36549	up	0.00575526	2.22159	up	0.000178754	9.69833	down
Os.11634.1.S1_at	LOC_Os02g05630	Group 4b	Signal Transduction	protein phosphatase 2C, putative, expressed	1028.22	935.44	654.8	831.28	700.93	822.96	1030.4	672.29	2570.67	600.2	592.81	575.15	711.7	556.1	10	9.83	9.35	9.7	9.43	9.68	10.01	9.39	11.33	9.23	9.17	9.17	9.46	9.12		0.407182	1.18754	up	2.43131e-06	0.093459	1.25737	up	0.00374535	1.53333	down	0.000193678	3.82293	up	0.000282929	2.49322	down
Os.11636.1.S1_at	LOC_Os01g32750	Group 2b	Transcription factor	TATA binding protein-associated factor, putative, expressed	1007.29	1161.97	535.08	735.73	1221.4	1133.96	646.42	624.42	412.18	468.65	502.62	566.59	445.79	585.22	9.97	10.18	9.06	9.52	10.25	10.14	9.33	9.28	8.69	8.87	8.96	9.14	8.8	9.18		0.407188	1.08185	down	4.20999e-05	0.0103168	1.7494	down	0.688396	1.038	down	0.00719046	1.50962	down	0.00209659	1.56698	up
Os.11643.1.S1_at	LOC_Os03g29750	Group 2b	others	expressed protein	635.11	1039.62	449.47	292.79	735.1	1005.05	699.39	691.52	337.78	540.28	923	1124.84	921.97	854.84	9.31	10.01	8.81	8.19	9.52	9.97	9.45	9.43	8.4	9.07	9.85	10.13	9.82	9.74		0.073529	1.36443	up	7.76853e-06	0.0262235	1.43381	down	0.850472	1.01007	down	0.000738198	2.051	down	0.00093	2.07164	up
Os.11644.1.S1_at	LOC_Os03g53250	Group 2b	others	expressed protein	561.08	748.15	538.12	568.83	1315.45	1010.84	320.59	656.66	409.63	273.43	488.63	488.13	475.27	553.17	9.12	9.55	9.07	9.11	10.35	9.94	8.32	9.36	8.67	8.08	8.92	8.92	8.88	9.11		0.327797	1.32419	down	0.000513633	0.0127521	3.07821	down	0.00230037	2.05199	up	0.00779339	1.61032	down	0.0711642	1.27428	down
Os.11645.1.S1_at	LOC_Os02g21240	Group 2b	Folding, Sorting and Degradation	OsFBX48 - F-box domain containing protein, expressed	171.52	191.14	253.26	230.39	978.6	1596.66	728.1	924.14	244.28	515.88	638.54	641.97	515.46	614.83	7.42	7.57	7.98	7.85	9.93	10.64	9.5	9.84	7.92	9.01	9.32	9.33	8.97	9.26		0.0469325	1.63582	up	5.04481e-06	0.00420385	2.19014	down	0.122887	1.26038	up	0.00145987	3.77027	down	0.000853479	2.99137	up
Os.11646.1.S1_at	LOC_Os03g18510	Group 2b	others	expressed protein	1467.06	1180.75	2414.41	1677.87	2668.96	2242.53	2490.82	1719.85	696.4	1461.2	1942.84	1652.95	1488.04	1600.38	10.51	10.2	11.24	10.71	11.38	11.13	11.28	10.73	9.43	10.51	10.91	10.67	10.5	10.64		0.214561	1.18672	down	7.65485e-05	0.149779	1.11177	up	0.0533284	1.46772	down	0.00742054	2.4629	down	0.000876281	3.61484	up
Os.11647.2.S1_a_at	LOC_Os07g23790	Group 4b	others	expressed protein	563.55	810.41	1180.26	1120.4	1032.48	1422.66	1395.61	3346.69	2856.96	994.24	1239.5	2255.18	3313.86	3831.6	9.13	9.66	10.2	10.13	10	10.47	10.45	11.71	11.47	9.96	10.26	11.14	11.68	11.9		0.106722	1.38886	up	2.9545e-06	0.729487	1.01923	down	0.000153966	2.39887	up	0.0873648	1.17666	down	0.00152885	2.03872	down
Os.11648.1.S1_at	LOC_Os02g49070	Group 4b	Protein - Protein Interaction	ZAC, putative, expressed	572.98	591.75	689.31	298.46	893.94	779.39	488.39	444.57	6104.39	425.51	290.1	295.24	295.22	185.94	9.16	9.21	9.43	8.22	9.8	9.6	8.93	8.79	12.57	8.71	8.16	8.2	8.2	7.51		0.355707	1.15095	down	2.7332e-07	0.0247502	1.58654	down	0.285319	1.10141	down	0.000169132	13.6926	up	8.18058e-05	12.4319	down
Os.11649.1.S1_at	LOC_Os03g15730	Group 2a	RNA metabolism	S-RNase-binding protein, putative, expressed	2590.25	1986.46	2497.67	2744.69	3361.02	4351.27	3342.79	4015.08	2126.48	2606.73	2340.18	1755.04	1615.96	1561.12	11.34	10.95	11.29	11.42	11.7	12.09	11.71	11.97	11.05	11.35	11.19	10.77	10.65	10.61		0.192356	1.30666	up	3.33926e-05	0.0105905	1.30014	down	0.000616247	1.20122	up	0.00227852	1.89733	down	0.00550992	1.5795	up
Os.11650.1.S1_at	LOC_Os03g37640	Group 7b	Transporter	MATE efflux family protein, putative, expressed	639.74	178.78	805	1122.79	22.24	107.04	115.12	144.71	19.38	248.35	180.56	170.62	249.25	438.17	9.32	7.46	9.65	10.13	4.38	6.73	6.84	7.18	4.2	7.94	7.46	7.39	7.94	8.77		0.0328929	5.09228	up	3.99161e-05	0.592519	1.08054	up	0.0204113	1.25808	up	0.00221999	7.86699	down	0.00280758	6.25318	up
Os.11651.1.S1_at	LOC_Os04g54630	Group 6a	others	expressed protein	14024.6	4949.74	10.33	446.59	7.34	70.4	28.17	86.4	375.84	2122.09	2250.37	983.19	546.6	309.64	13.77	12.27	3.36	8.8	2.87	6.11	4.81	6.36	8.52	11.05	11.12	9.91	9.08	8.27		0.00554498	9.43562	up	0.000115801	0.0190134	2.4643	down	0.0219974	2.93475	up	0.00862487	4.46368	up	0.000547698	13.0998	down
Os.11652.1.S1_at	LOC_Os08g15230	Group 5b	Stress	heat shock protein-related, putative, expressed	2111.83	3119.77	336.71	301.4	158.74	129.91	165.25	357.64	451.8	1413.87	484.83	1012.92	979.27	446.94	11.03	11.5	8.38	8.22	7.31	7.02	7.36	8.45	8.8	10.46	8.9	9.97	9.92	8.8		0.13058	1.2239	down	0.000407785	0.0878871	1.27135	up	0.0219974	2.11642	up	0.313404	1.27461	up	0.00418559	2.69761	down
Os.11654.1.S1_at	LOC_Os06g39690	Group 5a	others	SOUL heme-binding protein, putative, expressed	1722.06	64.92	6.77	191.54	57.08	51.39	82.88	17.11	58.98	55.61	22.74	29.08	13.18	12.93	10.72	5.93	2.75	7.57	5.83	5.68	6.37	4.08	5.76	5.79	4.48	4.85	3.62	3.65		0.43892	1.10793	down	0.00142808	0.00888851	1.61702	up	0.00081629	4.88472	down	0.0224628	3.19594	up	0.225111	1.52841	up
Os.11658.1.S2_at	LOC_Os02g48010	Group 2a	others	nuclear matrix constituent protein 1-like, putative, expressed	2485.96	4727.5	1682.32	2512.98	4325.71	3742.13	3773.99	2458.76	1040.85	1688.11	2145.49	2166.26	2644.72	3618.21	11.28	12.21	10.72	11.3	12.08	11.86	11.88	11.26	10.01	10.71	11.07	11.08	11.36	11.82		0.273205	1.16144	down	2.61346e-05	0.932767	1.01326	up	0.00440991	1.53547	down	0.00373928	2.38899	down	0.0010932	3.66822	up
Os.11662.1.S1_at	LOC_Os09g29970	Group 2c	others	TMV-MP30 binding protein 2C, putative, expressed	591.44	579.09	426.74	587.25	1461.02	800.21	355.93	386.43	286.7	514.8	418.45	275.19	273.85	334.1	9.2	9.17	8.73	9.19	10.51	9.64	8.47	8.58	8.14	9.01	8.71	8.09	8.08	8.37		0.0211146	1.82408	down	0.000442828	0.00339813	2.24584	down	0.512019	1.07992	up	0.126798	1.3599	down	0.171095	1.25926	up
Os.11664.1.S1_at	LOC_Os08g01770	Group 2c	Nucleotide Metabolism	adenylate kinase, putative, expressed	5257.55	1689.42	571.3	2179.66	518.02	359.74	439.5	611.74	230.07	1336.53	1042.76	2078.18	4062.79	5675.9	12.36	10.72	9.16	11.08	9.01	8.47	8.78	9.26	7.84	10.38	10.02	11.01	11.98	12.47		0.135457	1.45165	down	0.00013635	0.254022	1.23311	up	0.00951474	1.39452	up	0.000322952	2.66295	down	0.00159268	1.90958	up
Os.11666.1.S1_s_at	LOC_Os09g36200	Group 4a	Stress	senescence-inducible chloroplast stay-green protein 1, putative, expressed	5557.31	653.39	1381.66	390.8	52.54	948.11	751.52	86.17	656.99	1524.29	1176.44	919.78	1427.54	928.99	12.38	9.33	10.43	8.61	5.67	9.68	9.55	6.42	9.33	10.57	10.14	9.81	10.47	9.85		0.0239335	16.093	up	0.000392075	0.894734	1.09229	down	0.000150595	8.74475	down	0.000872431	7.50559	up	0.352468	1.1651	up
Os.11669.1.S1_at	LOC_Os03g50850	Group 2b	Transcription factor	ZOS3-17 - C2H2 zinc finger protein, expressed	1935.77	2040.47	1297.32	1329.23	3017.35	1815.95	1551.79	1242.43	687.97	1488.17	2383.71	2019.96	2172.92	2417.65	10.91	10.99	10.34	10.38	11.56	10.82	10.6	10.28	9.42	10.54	11.21	10.98	11.08	11.24		0.0169613	1.66805	down	7.28573e-06	0.139912	1.1656	down	0.00672891	1.25017	down	0.00136628	1.8075	down	0.000251657	2.25968	up
Os.11670.1.S1_at	LOC_Os11g24450	Group 5b	Transporter	mitochondrial carrier protein, putative, expressed	1043.49	63.71	8.28	2234.7	67.16	80.38	75.78	37.33	1709.06	85.41	97.09	41.16	41.32	43.92	9.99	5.9	3.05	11.12	6.04	6.29	6.24	5.2	10.57	6.41	6.57	5.34	5.32	5.39		0.573999	1.18812	up	4.51643e-05	0.929789	1.02968	down	0.00895845	2.05506	down	0.00201312	41.1243	up	0.00287258	20.0112	down
Os.11671.1.S1_at	LOC_Os02g02390	Group 3b	RNA metabolism	S1 RNA binding domain containing protein, expressed	501.18	923.43	21.45	448.4	271.69	145.44	108.23	77.52	5.46	127.87	181.82	55.45	28.09	50.47	8.91	9.84	4.42	8.81	8.08	7.18	6.74	6.27	2.44	6.99	7.49	5.74	4.77	5.55		0.030058	1.86993	down	4.09923e-07	0.188667	1.35703	down	0.109586	1.38031	down	0.000191157	14.2462	down	0.000227936	19.6641	up
Os.11674.1.S1_at	LOC_Os07g05000	Group 9b	Energy Metabolism	oxidoreductase, aldo/keto reductase family protein, putative, expressed	3562.65	252.81	12.18	567.84	49.37	17.07	13.39	137.52	12.14	176.6	177.8	102.12	21.19	10.16	11.7	7.96	3.59	9.15	5.56	4.07	3.74	7.02	3.6	7.45	7.47	6.67	4.3	3.24		0.0740796	2.8037	down	4.18112e-05	0.300832	1.25842	down	0.00370019	9.73658	up	0.00206123	10.6972	down	0.209976	1.09867	up
Os.11675.1.A1_at	LOC_Os12g41650	Group 10b	Transcription Factor	helix-loop-helix DNA-binding domain containing protein, expressed	1417.09	407.63	56.75	303.17	24.33	7.44	30.93	10.1	272.78	404.41	309.45	269.71	226.34	96.11	10.44	8.67	5.82	8.22	4.58	2.89	4.95	3.29	7.9	8.65	8.23	8.08	7.77	6.52		0.0177145	3.20998	down	4.00511e-05	0.000658808	4.16003	up	0.00965325	3.15733	down	0.00307037	24.4195	up	0.00746245	7.73424	down
Os.11682.1.S1_at	LOC_Os01g58640	Group 10a	Cell structure	nucleotide pyrophosphatase/phosphodiesterase, putative, expressed	520.79	68.37	52.6	30.19	5.94	5.62	6.55	6.56	1212.3	7.81	19.28	87.4	98.49	16.58	8.99	6.1	5.67	4.89	2.56	2.49	2.7	2.71	10.18	2.96	4.13	6.42	6.6	3.94		0.57597	1.05487	down	6.49331e-08	0.220741	1.16187	up	0.963924	1.00445	up	0.000209328	177.265	up	0.000146375	178.054	down
Os.11684.1.S1_at	LOC_Os05g48970	Group 2c	Protein - Protein Interaction	zinc finger, C3HC4 type domain containing protein, expressed	720.33	1107.55	466.7	722.38	884.88	646.8	623.82	679.34	284.26	433.54	354.31	445.86	376.59	411.45	9.49	10.07	8.87	9.49	9.79	9.32	9.28	9.41	8.14	8.76	8.47	8.8	8.53	8.68		0.165301	1.38309	down	0.000168348	0.909061	1.02403	down	0.0684584	1.08902	up	0.000996635	2.39889	down	0.0010217	2.20279	up
Os.11687.1.S1_a_at	LOC_Os03g61220	Group 3a	RNA Metabolism	DEAD-box ATP-dependent RNA helicase 3, putative, expressed	4823.63	5062.6	133.5	4763	1333.48	861.54	539.26	307.31	11.62	1182.89	1325.67	463.33	343.88	654.68	12.19	12.3	7.06	12.21	10.36	9.75	9.07	8.25	3.38	10.2	10.37	8.84	8.38	9.35		0.108825	1.53092	down	3.62054e-06	0.00477224	1.59417	down	0.00814521	1.76772	down	0.0018508	29.3359	down	0.000905657	51.8578	up
Os.11688.1.S1_at	LOC_Os03g31310	Group 4b	others	circadian clock coupling factor-related, putative, expressed	881.04	1422.47	1683.88	1630.88	1511.97	1124.72	1169.51	1037.98	3455.42	1136.07	1499.35	1403.77	1211.17	1030.39	9.78	10.4	10.72	10.67	10.56	10.13	10.19	10.02	11.75	10.14	10.55	10.45	10.24	10		0.0823123	1.34744	down	3.20193e-06	0.718109	1.04316	up	0.120274	1.12828	down	0.000412825	3.32881	up	0.000222899	2.95034	down
Os.11689.1.S1_at	LOC_Os01g34330	Group 2b	Chromatin remodelling	BAH domain containing protein, expressed	875.37	1196.89	514.14	524.12	1371.6	2579.91	1214.37	1233.89	333.4	754.41	693.99	480.72	604.97	1445.64	9.77	10.2	9	9.03	10.42	11.3	10.25	10.27	8.35	9.56	9.43	8.91	9.24	10.5		0.0880953	1.83411	up	4.93461e-05	0.0305003	2.07052	down	0.700021	1.01528	up	0.00281448	3.78931	down	0.00254899	3.73228	up
Os.11690.1.S1_at	LOC_Os01g19470	Group 2b	Cell Structure	nodal modulator 1 precursor, putative, expressed	1123.49	1829.58	1891.85	1307.4	1568.78	1655.1	1895.14	1065.17	443.65	874.45	435.44	508.45	292.03	465.69	10.13	10.82	10.88	10.35	10.6	10.69	10.89	10.05	8.77	9.77	8.76	8.97	8.15	8.86		0.66043	1.06114	up	1.28607e-05	0.114552	1.14786	up	0.00302073	1.78545	down	0.00462316	2.42582	down	0.000776773	4.33119	up
Os.11691.1.S1_at	LOC_Os05g35200	Group 2c	Catalytic Activity	glycosyl transferase, putative, expressed	151.07	56.19	458.62	492.12	193.9	128.86	3885.19	625.11	157.03	631.12	1329.81	1145.07	904.31	185.48	7.23	5.81	8.82	8.94	7.58	6.95	11.92	9.28	7.12	9.3	10.31	10.16	9.79	7.53		0.256064	1.54584	down	4.38307e-05	0.00144942	31.3562	up	0.000546371	6.26087	down	0.0189227	4.4426	down	0.00181251	27.8145	up
Os.11694.1.S1_x_at	LOC_Os02g04420	Group 5b	others	expressed protein	198.84	184.05	174.17	79.87	47.3	77.25	107.94	181.09	647.56	124.42	78.53	65.54	66.08	86.65	7.63	7.52	7.44	6.32	5.55	6.27	6.75	7.49	9.34	6.95	6.22	6	5.9	6.21		0.0849125	1.64644	up	4.33833e-07	0.034985	1.40057	up	0.00980263	1.67211	up	0.000611738	3.5883	up	6.9749e-05	6.00002	down
Os.11696.1.S1_a_at	LOC_Os01g70270	Group 2a	Transcription Factor	auxin response factor, putative, expressed	6562.4	10437	1543.35	962.65	7809.16	5627.2	1809.36	2326.57	799.72	1541.06	1449.46	2517.18	2353.3	1789.51	12.65	13.21	10.59	9.89	12.93	12.43	10.82	11.18	9.63	10.59	10.46	11.3	11.19	10.8		0.196608	1.41507	down	1.63721e-05	0.00842097	3.04967	down	0.0318277	1.28303	up	0.00154247	2.92088	down	0.00193091	2.27654	up
Os.11698.1.S1_at	LOC_Os07g38400	Group 5b	Transporter	transporter family protein, putative, expressed	333.32	407.14	204.41	200.93	89.61	120.19	224.45	797.78	338.86	175.35	132.65	82.61	52.73	58.78	8.38	8.66	7.66	7.64	6.48	6.88	7.81	9.62	8.35	7.44	7.03	6.36	5.7	5.86		0.267713	1.3276	up	0.000212142	0.0326909	1.89479	up	0.00262419	3.5153	up	0.0207687	2.4079	down	0.136512	1.4599	down
Os.11699.1.S1_at	LOC_Os06g47320	Group 2b	Folding, Sorting and Degradation	T-complex protein, putative, expressed	1155.97	2038.52	2782.62	1927.32	6243.92	3464.93	2289.42	1083.66	383.79	1581.88	1482.01	1127.55	1397.95	2481.13	10.16	10.98	11.44	10.91	12.59	11.76	11.16	10.08	8.57	10.62	10.53	10.14	10.45	11.28		0.0341819	1.78586	down	1.57406e-07	0.00523863	1.51553	down	0.000885504	2.11056	down	0.00121619	2.84304	down	0.000247652	6.00039	up
Os.11701.1.S1_at	LOC_Os09g07020	Group 2c	Energy Metabolism	oxidoreductase, putative, expressed	426.27	700.32	881.03	470.55	608.62	267.44	590.63	544.09	317.09	415.59	518.59	1335.07	1353.39	566.05	8.74	9.44	9.75	8.87	9.24	8.06	9.2	9.09	8.31	8.69	8.98	10.35	10.38	9.14		0.012531	2.26836	down	2.16716e-05	0.0035905	2.2071	up	0.321947	1.084	down	0.0020154	1.71667	down	0.00196602	1.86087	up
Os.11702.1.S1_at	LOC_Os04g31900	Group 2b	Transcription factor	calmodulin-binding transcription activator 4, putative, expressed	2626.11	3499.21	826.08	1131.12	791.99	882.51	744.94	713.12	233.35	870.23	830.07	704.18	853.46	1347.24	11.35	11.77	9.69	10.14	9.62	9.78	9.54	9.48	7.83	9.76	9.7	9.45	9.73	10.39		0.403208	1.1227	up	6.52799e-05	0.0456698	1.18433	down	0.465156	1.04563	down	0.00443889	3.1293	down	0.00379481	3.27208	up
Os.11705.1.S1_at	LOC_Os02g01030	Group 2a	Protein - Protein Interaction	tetratricopeptide repeat domain containing protein, expressed	1339.46	1851.49	2838.69	1818.84	3192.09	5367.55	3017.78	1902.43	1011.99	1785.38	1464.38	1368.4	1405.59	2020.07	10.39	10.85	11.47	10.82	11.62	12.38	11.56	10.89	9.91	10.79	10.46	10.41	10.44	10.98		0.0895835	1.70104	up	0.000237614	0.00587729	1.77187	down	0.00149305	1.58798	down	0.0527426	1.97508	down	0.0118922	3.13639	up
Os.11708.1.S1_at	LOC_Os03g10650	Group 2c	Cell Cycle	cyclin, putative, expressed	64.77	39.85	47.9	54.14	216.83	363.93	375.68	287.9	52.04	146.53	212.49	74.6	34.64	8.76	6.01	5.27	5.58	5.72	7.75	8.5	8.55	8.17	5.68	7.19	7.69	6.19	5.1	3.11		0.0622239	1.67872	up	3.03469e-06	0.791458	1.03907	up	0.0155392	1.30795	down	0.00100912	5.60462	down	0.000427988	7.33057	up
Os.11709.1.S2_at	LOC_Os02g47970	Group 2b	Folding, Sorting and Degradation	calpain, putative, expressed	1154.54	1806.64	604.15	903.32	2062.29	1437.6	1497.83	1196.95	338.29	703.85	1478.13	1370.1	688.61	459.26	10.17	10.81	9.24	9.82	11.01	10.47	10.55	10.22	8.38	9.43	10.53	10.42	9.43	8.84		0.126719	1.4472	down	2.21791e-05	0.794143	1.05246	up	0.0301296	1.25219	down	0.00158473	3.57549	down	0.000769709	4.4772	up
Os.11710.1.S1_at	LOC_Os01g12730	Group 4b	Vesicular trafficking	ras-related protein, putative, expressed	2097.52	4524.17	2972.04	1995.92	939.13	956.03	1189.78	1763.72	2639.67	1611.76	1377.65	1961.75	2194.78	2675.5	11.03	11.99	11.54	10.96	9.87	9.89	10.21	10.78	11.36	10.65	10.43	10.93	11.1	11.38		0.914576	1.01682	up	2.99106e-05	0.148156	1.25226	up	0.00795057	1.48103	up	0.0037783	1.49874	up	0.000318432	2.21967	down
Os.11713.2.S1_x_at	LOC_Os06g04640	Group 2b	Chromatin remodelling	bromodomain domain containing protein, expressed	636.68	925.94	505.81	638.13	1381.75	1416.22	911.99	982.47	299.48	597.98	1318.06	1008.23	976.19	1096.37	9.31	9.84	8.98	9.31	10.42	10.46	9.83	9.94	8.22	9.22	10.35	9.98	9.93	10.1		0.85826	1.02506	up	6.13223e-06	0.0270169	1.54797	down	0.274052	1.0793	up	0.000851107	3.30227	down	0.00103404	3.05965	up
Os.11714.1.S1_at	LOC_Os02g53200	Group 2b	Cell Structure	glucan endo-1,3-beta-glucosidase precursor, putative, expressed	206.54	84.74	1604.08	1332.54	3845.64	4579.71	3679.99	3465.29	213.46	1816.44	621.65	674.73	245.13	269.62	7.64	6.35	10.65	10.38	11.91	12.15	11.84	11.72	7.55	10.82	9.15	9.39	7.9	8.07		0.219799	1.18752	up	4.69667e-05	0.106265	1.24095	down	0.671099	1.0912	down	0.00368727	17.9704	down	0.00248374	19.6093	up
Os.11715.2.S1_x_at	LOC_Os08g05880	Group 2c	Translation	Brix domain containing protein, putative, expressed	602.43	742.12	620.38	513.89	1248.99	1586.25	532.31	265.98	138.58	394.59	435.49	201.89	338.33	761.25	9.23	9.53	9.27	9	10.28	10.58	9.06	8.05	7.11	8.62	8.76	7.64	8.39	9.55		0.438337	1.22785	up	6.86847e-06	0.018786	2.87727	down	0.00152071	2.00534	down	0.00122388	1.91548	down	3.10923e-05	3.8412	up
Os.11717.1.S1_a_at	LOC_Os01g50450	Group 4a	others	expressed protein	1703.15	178.3	1659.6	601.15	744.14	865.9	471.66	302.45	1605.1	391.73	284.31	473.8	417.15	783.34	10.71	7.46	10.69	9.22	9.52	9.74	8.88	8.19	10.63	8.61	8.07	8.88	8.54	9.6		0.519768	1.16291	up	0.000251264	0.0318983	1.80933	down	0.0921625	1.61046	down	0.00318578	5.43129	up	0.00101091	3.3725	down
Os.11718.1.S1_at	LOC_Os12g02980	Group 3c	Nucleotide Metabolism	nucleoside-triphosphatase, putative, expressed	3116.03	3133.97	33.1	1046.32	5451.57	12.16	19.18	18.2	12.51	360.04	108.01	40.44	12.02	4.79	11.6	11.61	4.84	10.03	12.4	3.4	4.23	4.1	3.44	8.48	6.75	5.23	3.44	2.26		0.0047925	509.866	down	0.460103
Os.11722.1.S1_a_at	LOC_Os10g10244	Group 2b	Translation	alanyl-tRNA synthetase, putative, expressed	1716.84	1260.51	1158.81	1421.87	1726.16	983.33	1140.46	1163.23	471.51	743.9	1354.83	859.67	609.64	571.38	10.73	10.3	10.17	10.47	10.75	9.93	10.15	10.17	8.87	9.53	10.39	9.74	9.23	9.15		0.0270564	1.76121	down	0.000259738	0.230762	1.16486	up	0.932195	1.01085	up	0.00380549	2.45504	down	0.00110033	2.42868	up
Os.11723.1.S1_s_at	LOC_Os03g02680	Group 2b	Cell Cycle	cyclin-dependent kinase A-1, putative, expressed	295.05	566.18	1689.53	1176.44	3081.84	2369.18	1449.36	1381.68	328.57	957.81	1419	1048.77	688.87	414.66	8.2	9.14	10.72	10.19	11.59	11.2	10.5	10.42	8.35	9.9	10.46	10.03	9.39	8.7		0.0971271	1.3057	down	4.66164e-06	0.0109842	1.62776	down	0.643071	1.05919	down	0.00157615	4.19766	down	0.000395165	4.44613	up
Os.11723.2.S1_s_at	LOC_Os03g01850	Group 2b	Cell Cycle	cyclin-dependent kinase A-1, putative, expressed	224.05	422.88	1367.53	961.24	2638.38	1813.78	1256.47	1136.49	354.52	743.85	1070.91	810.67	559.1	366.05	7.81	8.72	10.41	9.9	11.35	10.82	10.29	10.15	8.47	9.54	10.04	9.66	9.07	8.51		0.0851293	1.44502	down	1.11769e-07	0.00699605	1.4432	down	0.0769046	1.10524	down	0.000248181	3.21126	down	0.000149688	3.54921	up
Os.11724.2.S2_s_at	LOC_Os06g24730	Group 4a	Catalytic Activity	hydrolase, alpha/beta fold family domain containing protein, expressed	12586.8	13595.1	757.84	2117.86	179.94	930.88	629.63	355.67	1219.06	1642.94	1671.53	2087.99	2292.54	1256.15	13.6	13.73	9.54	11.04	7.46	9.82	9.3	8.47	10.24	10.67	10.71	11.02	11.16	10.29		0.0218707	5.125	up	0.000391749	0.19637	1.4349	down	0.00207763	1.77295	down	0.000698539	3.41803	up	0.00216767	1.92787	down
Os.11725.1.S1_at	LOC_Os09g13940	Group 6b	Transcription Factor	AP2 domain containing protein, expressed	229.24	245.32	92.8	60.63	46.12	275.29	374.15	450.67	236.1	177.42	188.24	144.42	65.88	132.63	7.84	7.93	6.53	5.92	5.52	8.1	8.53	8.79	7.78	7.47	7.54	7.15	5.75	7.05		0.00488261	5.99258	up	0.0826744
Os.11726.1.S1_at	LOC_Os03g07850	Group 3c	Translation	tRNA methyltransferase, putative, expressed	250.72	159.01	66.57	130.41	157.71	95.56	52.3	56.08	13.72	69.28	71.44	68.12	86.69	141.81	7.94	7.31	6.05	7.02	7.29	6.57	5.7	5.78	3.77	6.08	6.14	6.01	6.33	7.14		0.0725664	1.64083	down	1.54346e-05	0.0175393	1.83284	down	0.76213	1.06055	up	0.00202249	4.02301	down	0.000605807	3.79334	up
Os.1173.1.S1_at	LOC_Os01g15600	Group 2b	Transcription factor	PUR ALPHA-1, putative, expressed	971.89	947.45	880.27	987.36	1212.12	1115.36	812.85	1102.65	190.54	463.63	611.35	720.43	749.79	808.76	9.91	9.89	9.78	9.94	10.24	10.11	9.67	10.11	7.57	8.85	9.24	9.49	9.55	9.66		0.474076	1.09477	down	4.02522e-07	0.0686191	1.36192	down	0.00503555	1.35627	up	3.9955e-05	5.78586	down	3.35379e-05	4.26602	up
Os.11730.1.S1_at	LOC_Os05g21180	Group 4b	Signal Transduction	phosphatidic acid phosphatase-related, putative, expressed	3971.91	6803.79	1014.88	618.22	383.62	961.73	801.9	494.3	13168	3716.12	1482.38	1174.45	691.88	702.33	11.93	12.65	9.99	9.27	8.57	9.9	9.65	8.94	13.67	11.86	10.51	10.18	9.43	9.43		0.0147965	2.51715	up	5.62679e-08	0.123641	1.19631	down	0.00769853	1.62722	down	0.000108768	26.5593	up	6.98722e-05	16.3219	down
Os.11731.1.S1_at	LOC_Os05g28290	Group 2a	Transporter	ranBP1 domain containing protein, expressed	4089.49	4020.59	5586.67	4203.99	6268.88	5246.13	3592.39	3465.93	1766.58	5208.6	3298.13	3596.09	4933.26	7435.46	11.99	11.97	12.45	12.04	12.61	12.35	11.81	11.76	10.77	12.35	11.68	11.81	12.26	12.86		0.169316	1.19444	down	0.000132307	0.0102989	1.45858	down	0.559546	1.03762	down	0.00923827	1.98735	down	0.00766596	2.06211	up
Os.11734.1.S1_a_at	LOC_Os01g36860	Group 2b	RNA metabolism	DEAD-box ATP-dependent RNA helicase 40, putative, expressed	1604.56	2480.62	1284.77	1066.18	2251	2192.85	1866.61	1453.66	660.47	1255.26	1106.27	751.13	957.86	659.77	10.64	11.27	10.32	10.06	11.13	11.08	10.86	10.5	9.37	10.28	10.1	9.55	9.9	9.34		0.845281	1.03311	down	8.38766e-05	0.416941	1.16511	down	0.0939673	1.28916	down	0.0026447	2.18775	down	0.000410072	2.82036	up
Os.11735.1.S1_at	LOC_Os05g32430	Group 2c	others	NLI interacting factor-like phosphatase, putative, expressed	194.71	200.9	268.99	251.57	535.62	630.79	404.11	497.57	84.37	278.64	341.34	298.76	227.07	219	7.61	7.65	8.07	7.97	9.06	9.3	8.65	8.96	6.4	8.12	8.4	8.22	7.82	7.75		0.186302	1.17338	up	1.04801e-07	0.0197626	1.55905	down	0.0385417	1.23359	up	2.59621e-05	5.89459	down	8.20225e-05	4.77839	up
Os.11739.2.A1_a_at	LOC_Os05g45400	Group 4a	others	expressed protein	2561.89	2236.96	326.72	923.38	658.17	512.73	381.47	425.56	884.11	589.21	679.02	534.36	459.54	482.74	11.29	11.13	8.35	9.85	9.34	8.99	8.57	8.72	9.78	9.2	9.4	9.04	8.84	8.91		0.297371	1.27095	down	0.000371937	0.0524392	1.33716	down	0.341063	1.10864	up	0.0049343	2.0808	up	0.00116783	2.30687	down
Os.11740.1.S1_at	LOC_Os05g01600	Group 2a	Cell Structure	actin, putative, expressed	2586.84	5147.14	6774.29	6278.54	10704.9	9358.95	5806.12	5251.95	1206.71	4378.5	3771.15	4302.36	3267.49	3122.05	11.33	12.31	12.73	12.62	13.39	13.19	12.5	12.36	10.22	12.09	11.88	12.06	11.65	11.6		0.15521	1.14556	down	1.29324e-06	0.00403569	1.60893	down	0.102656	1.10732	down	0.00109629	4.39942	down	0.000601889	4.87158	up
Os.11745.2.S1_at	LOC_Os11g31770	Group 6b	others	expressed protein	8.85	57.2	7.22	6.68	33.8	1399.62	1756.31	1921.51	1135.11	749.55	1276.56	802.4	582.64	459.34	3.04	5.84	2.82	2.72	5.03	10.44	10.78	10.9	10.14	9.52	10.29	9.65	9.18	8.84		0.00379498	42.6562	up	0.00318598	0.0947504	1.25772	up	0.442124	1.08915	up	0.00815797	1.68659	down	0.0057414	1.54854	up
Os.11747.1.S1_at	LOC_Os05g04520	Group 2a	Signal Transduction	protein kinase, putative, expressed	7305.94	11071.4	4993.66	5079.03	4317.3	4969.84	4144.9	5299.46	1236.86	6268.39	3692.55	2390.23	1740.79	1388.96	12.83	13.43	12.28	12.31	12.08	12.27	12.02	12.37	10.22	12.61	11.84	11.22	10.76	10.44		0.262654	1.14553	up	0.000122798	0.141807	1.19303	down	0.012293	1.27652	up	0.00371382	4.44481	down	0.00573996	3.48196	up
Os.11748.2.S2_a_at	LOC_Os03g62640	Group 2c	RNA Metabolism	RNA-binding protein Luc7-like, putative, expressed	801.89	1221.96	406.24	574.46	1130.86	802.15	582.02	580.66	141.88	436.94	563.46	457.73	707.83	1407.2	9.63	10.25	8.65	9.15	10.13	9.59	9.18	9.17	7.15	8.77	9.13	8.82	9.45	10.45		0.279526	1.45431	down	9.16948e-05	0.359617	1.32574	down	0.92193	1.01145	down	0.000786462	4.05967	down	2.43866e-05	4.10614	up
Os.11749.1.S1_at	LOC_Os03g08860	Group 2b	others	GRAM domain containing protein, expressed	5653.09	4079.26	1108.37	1106.34	976.51	2517.11	1936.93	1671.23	810.23	5494.06	3512.82	2936.45	1742.94	1105.92	12.46	11.96	10.11	10.11	9.93	11.24	10.92	10.7	9.65	12.42	11.7	11.52	10.75	10.1		0.0573645	2.4917	up	0.00146488	0.447114	1.25254	down	0.162117	1.1654	down	0.00456681	2.06133	down	0.000950976	2.40226	up
Os.11750.1.A1_at	LOC_Os02g03230	Group 4a	others	membrane related protein CP5, putative, expressed	807.41	754.57	560.82	2690.15	284.41	391.59	363.69	629.03	1710.92	566.89	720.41	454.82	364.67	700.39	9.61	9.56	9.12	11.39	8.13	8.61	8.51	9.3	10.71	9.14	9.46	8.82	8.5	9.45		0.190282	1.39269	up	1.28386e-05	0.471761	1.0745	down	0.00125555	1.73037	up	0.00390083	2.6719	up	0.00109215	4.62337	down
Os.11753.1.S1_at	LOC_Os07g06660	Group 2c	Cell structure	glyoxalase family protein, putative, expressed	8805.34	2087.06	246.43	4495.43	239.88	260.55	282.43	306.29	148.36	568.61	385.58	373.04	430.73	511.15	13.09	11.02	7.94	12.13	7.9	8.02	8.13	8.26	7.2	9.15	8.58	8.54	8.75	8.99		0.491055	1.09264	up	0.000450091	0.548678	1.08017	up	0.351718	1.08955	up	0.00332366	2.08067	down	0.00816381	1.90967	up
Os.11754.1.A1_at	LOC_Os02g35170	Group 1	others	uncharacterized oxidoreductase yoxD, putative, expressed	13.44	10.03	7.17	11.57	13.43	16.37	11.86	22.19	5.14	9.51	10.44	7.91	6.19	7.39	3.74	3.33	2.84	3.52	3.75	3.99	3.56	4.43	2.36	3.25	3.38	2.97	2.62	2.89		0.480279	1.18464	up	0.000868027	0.323265	1.3505	down	0.049929	1.83496	up	0.00265416	4.20365	down	0.00168937	2.29086	up
Os.11755.1.S1_at	LOC_Os04g35480	Group 2c	others	CDK5RAP1, putative, expressed	593.17	967.03	208.78	180.63	330.79	380.67	281.4	169.02	63.31	170.05	185.71	123.52	95.72	211.76	9.21	9.92	7.69	7.49	8.37	8.57	8.13	7.4	5.95	7.38	7.52	6.94	6.58	7.61		0.235755	1.15051	up	3.0123e-05	0.0640879	1.35714	down	0.0118553	1.65936	down	0.00684239	2.73582	down	0.00255443	4.5397	up
Os.11757.1.S1_at	LOC_Os03g48660	Group 4b	others	DUF1336 domain containing protein, expressed	1516.46	1406.22	925.64	835.91	810.71	658.35	1523.91	1447.03	4851.91	2068.29	1496.85	2419.12	4564.35	6201.72	10.53	10.45	9.85	9.71	9.66	9.36	10.57	10.5	12.22	11.01	10.54	11.24	12.13	12.6		0.165919	1.23073	down	4.53715e-06	0.00192952	2.31993	up	0.1362	1.05277	down	0.00241116	3.29275	up	0.0025034	3.12769	down
Os.11758.1.S1_at	LOC_Os01g56600	Group 4b	Folding, Sorting and Degradation	signal recognition particle 54 kDa protein, putative, expressed	2186.45	2834.42	1814.25	1424.75	1897.7	3142.46	2322.96	2137.22	1496.25	1949.98	2435.05	2476.85	2572.42	3583.07	11.09	11.47	10.82	10.48	10.88	11.61	11.18	11.06	10.54	10.93	11.25	11.27	11.33	11.79		0.0429089	1.65475	up	0.000206263	0.0415449	1.34679	down	0.0903258	1.08717	down	0.00965446	1.43356	down	0.00529204	1.55853	up
Os.11759.1.S1_at	LOC_Os07g37650	Group 4b	Signal Transduction	GTPase-activating protein, putative, expressed	1457.07	2322.06	1148.23	727.61	602.81	921.7	1748.92	1052.95	5135.07	1586.45	1749.63	1949.38	2252.2	3769.1	10.51	11.18	10.16	9.5	9.23	9.84	10.77	10.04	12.29	10.63	10.76	10.92	11.13	11.88		0.0681318	1.53599	up	2.21611e-05	0.0031568	1.90216	up	0.00219314	1.66387	down	0.00221295	4.75429	up	0.0055886	2.85736	down
Os.11761.1.S1_at	LOC_Os08g42610	Group 5b	RNA metabolism	pentatricopeptide, putative, expressed	151.5	136.4	80.14	50.48	130.52	80.2	52.44	48.7	465.73	65.54	63.33	72.56	75.01	92.66	7.23	7.06	6.32	5.64	7.01	6.32	5.68	5.6	8.86	6.03	5.97	6.18	6.23	6.51		0.112996	1.61644	down	4.34274e-06	0.118338	1.5508	down	0.764776	1.06042	down	0.000169132	9.59164	up	0.000541999	9.04514	down
Os.11762.1.S2_x_at	LOC_Os08g45030	Group 3b	Transporter	multidrug resistance protein, putative, expressed	7.48	14.12	103.52	42.86	169.73	87.94	121.61	151.1	24.29	93.52	78.04	33.39	12.14	6.45	2.82	3.39	6.68	5.41	7.41	6.45	6.92	7.21	4.59	6.55	6.25	4.97	3.19	2.66		0.0166536	1.93803	down	2.93714e-05	0.054492	1.3866	up	0.329057	1.21723	up	0.00167873	6.12818	down	0.000429024	5.03453	up
Os.11763.1.S1_at	LOC_Os03g40010	Group 2a	others	DEK C terminal domain containing protein, expressed	3764.6	4734.98	1690.76	2476.71	5217.97	3859.41	3183.54	3530.66	676.21	2170.93	3154.91	1907.92	1918.24	2608.14	11.87	12.21	10.72	11.27	12.35	11.91	11.64	11.79	9.38	11.08	11.62	10.89	10.9	11.34		0.00489533	1.35235	down	1.93456e-06	0.0175333	1.21295	down	0.0505168	1.1097	up	0.000888357	5.29947	down	0.000843207	4.77557	up
Os.11764.1.S1_a_at	LOC_Os07g30774	Group 2b	Transcription factor	calmodulin-binding transcription activator 5, putative, expressed	1405.61	2731.81	1033.59	1023.87	2441.73	916.73	543.93	762.98	142.98	1072.01	1625.62	1015.96	802.94	998.48	10.46	11.41	10.01	10	11.24	9.84	9.09	9.57	7.15	10.06	10.67	9.98	9.64	9.96		0.00835905	2.64837	down	9.96517e-07	0.00233975	1.68546	down	0.0330401	1.39438	up	0.000642942	5.32971	down	0.000326206	3.82228	up
Os.11765.1.S1_at	LOC_Os02g27060	Group 5b	Transcription Factor	high mobility group, putative, expressed	241.26	224.6	61.18	215.19	76.2	90.46	89.35	143.57	710.56	67.13	94.34	107.88	48.39	46.86	7.89	7.81	5.93	7.73	6.2	6.49	6.48	7.15	9.41	6.04	6.54	6.72	5.54	5.48		0.468243	1.21964	up	4.49176e-05	0.959546	1.00843	down	0.0271914	1.59271	up	0.00478009	4.77918	up	0.00172289	7.61183	down
Os.11766.1.S1_at	LOC_Os07g36170	Group 4b	Transcription Factor	chitin-inducible gibberellin-responsive protein, putative, expressed	4117.06	6587.47	300.38	440.26	220.77	1082.15	1437.78	1937.9	811.56	2449.81	1111.14	1083.72	912.3	704.7	12	12.63	8.22	8.77	7.78	10.04	10.49	10.92	9.66	11.26	10.11	10.07	9.81	9.46		0.0139945	4.81698	up	0.00187148	0.223222	1.36052	up	0.0102634	1.34588	up	0.00158743	2.39539	down	0.00314256	1.77979	up
Os.11767.1.S1_s_at	LOC_Os04g47240	Group 2c	Signal transduction	STE_MEKK_ste11_MAP3K.17 - STE kinases include homologs to sterile 7, sterile 11 and sterile 20 from yeast, expressed	384.76	458.34	363.01	332.28	728.02	587.65	470.29	379.77	158.95	192.43	262.61	238.75	196.71	125.68	8.58	8.84	8.49	8.37	9.51	9.2	8.88	8.57	7.27	7.58	8.03	7.9	7.6	6.95		0.0573685	1.24155	down	0.000121898	0.0317494	1.24707	down	0.0212921	1.2407	down	0.00925204	2.44814	down	0.00485784	3.03742	up
Os.11771.1.S1_at	LOC_Os06g12320	Group 9a	Transporter	transmembrane amino acid transporter protein, putative, expressed	162.5	7.03	824.89	38.56	12.69	10	6.62	5356.99	80.81	7.51	6.06	11.91	7.59	7.26	7.27	2.81	9.68	5.14	3.58	3.26	2.72	12.13	5	2.91	2.6	3.39	2.92	2.85		0.594349	1.2476	down	0.00047574	0.271603	1.45285	down	0.00117308	679.672	up	0.0151294	140.503	down	0.208696	4.83741	down
Os.11772.1.S1_at	LOC_Os02g20170	Group 4a	Stress	drought induced 19 protein, putative, expressed	501.02	608.19	470.32	279.52	340.43	187.36	272.54	319.08	3370.56	388.39	212.97	211.64	110.59	167.84	8.96	9.22	8.86	8.13	8.41	7.54	8.09	8.32	11.72	8.6	7.73	7.72	6.78	7.01		0.0189402	1.82095	down	5.2701e-09	0.017525	1.46034	up	0.0247794	1.16956	up	2.39773e-05	10.5697	up	4.47432e-06	12.3619	down
Os.11773.1.S1_at	LOC_Os05g27730	Group 4b	Transcription Factor	OsWRKY53 - Superfamily of TFs having WRKY and zinc finger domains, expressed	23544.3	9309.09	1390.76	1748.95	272.07	5628.71	6762.08	4561.11	1186.35	10903.9	5605.11	3204.45	3137.26	2167.18	14.52	13.18	10.44	10.71	7.05	12.44	12.72	12.13	10.19	13.38	12.45	11.65	11.61	11.07		0.07431	41.8474	up	6.48758e-05	0.303972	1.2187	up	0.0526568	1.50621	down	0.00365444	3.84159	down	0.000595198	5.78624	up
Os.11775.1.S2_at	LOC_Os01g53930	Group 7b	Carbohydrate Metabolism	hexokinase, putative, expressed	2752.59	3136.35	16.99	53.56	4.5	38.42	101.74	67.34	11.93	1961.18	801.29	364.52	272.35	53.89	11.37	11.46	3.99	5.72	2.17	5.17	6.67	5.89	3.49	10.93	9.61	8.47	8.04	5.73		0.0162875	7.98856	up	0.00330197	0.0420128	2.82559	up	0.230529	1.7083	down	0.0215581	5.29904	down	0.00247815	9.05237	up
Os.11781.1.S1_at	LOC_Os02g52780	Group 4b	Transcription Factor	bZIP transcription factor, putative, expressed	6348.8	3577.65	952.97	738.89	278.29	2115.51	373.17	3586.08	1786.19	3015.87	2539.57	1139.63	637.36	353.62	12.63	11.77	9.89	9.52	8.07	11.03	8.54	11.8	10.73	11.54	11.29	10.15	9.27	8.47		0.0133514	7.79838	up	6.35319e-05	0.00207158	5.61381	down	0.000325201	9.57414	up	0.0414509	2.09913	down	0.0050764	4.561	down
Os.11783.1.S1_at	LOC_Os08g44650	Group 5b	Transporter	expressed protein	408.39	344.21	74.47	72.63	117.15	112.1	139.86	86.38	1067.33	201.87	250.32	203.32	186.63	347.06	8.66	8.42	6.21	6.15	6.85	6.8	7.13	6.43	10.05	7.62	7.97	7.66	7.47	8.44		0.830315	1.04167	down	3.24903e-07	0.162611	1.25714	up	0.0014517	1.61722	down	0.000123112	12.2678	up	0.000167045	7.58575	down
Os.11788.1.S1_at	LOC_Os10g01080	Group 10a	others	SOR/SNZ family protein, putative, expressed	77.52	9.41	8.6	441.29	8.56	8.36	9.92	11.44	1097.44	33.03	16.19	9.44	13.79	9.23	6.25	3.23	3.1	8.73	3.1	3.06	3.29	3.49	10.06	5.01	3.98	3.24	3.65	3.21		0.401677	1.02456	down	1.61829e-07	0.362418	1.17235	up	0.504165	1.14897	up	0.000275354	94.8746	up	0.000145764	109.008	down
Os.11789.1.S1_at	LOC_Os03g01880	Group 3b	Catalytic Activity	possible lysine decarboxylase domain containing protein, expressed	517.22	777.26	51.92	1227.9	596.76	523.68	301.74	44.89	17.49	1409.34	1976.23	1319.24	1096.2	541.75	8.99	9.56	5.52	10.26	9.17	8.88	8.23	5.32	4.1	10.45	10.92	10.35	10.01	9.05		0.674622	1.2226	down	0.000178836	0.368531	1.5637	down	0.0137869	7.56615	down	0.115075	2.32653	down	0.000271497	17.6028	up
Os.11790.1.S1_at	LOC_Os08g42560	Group 2c	Translation	tRNA synthetase class II core domain containing protein, expressed	808.87	1429.27	872.14	766.85	1104.19	798.6	1167.44	323.92	106.26	729.37	1221.16	444.84	419.04	674.33	9.63	10.47	9.76	9.58	10.11	9.63	10.19	8.34	6.72	9.5	10.23	8.79	8.69	9.39		0.0890506	1.38571	down	1.58638e-07	0.0280559	1.4665	up	0.000260233	3.60017	down	0.000654586	3.06214	down	7.55194e-05	11.0242	up
Os.11791.1.S1_at	LOC_Os01g53060	Group 2c	others	peroxisomal membrane protein, putative, expressed	215.66	126.2	133.25	655.98	274.36	215.82	439.23	179.98	108.66	179.57	266.84	147.12	133.37	180.43	7.73	6.98	7.05	9.36	8.1	7.74	8.78	7.49	6.76	7.48	8.04	7.19	7.06	7.49		0.178549	1.28062	down	1.78387e-05	0.00929722	2.05001	up	0.00112725	2.44519	down	0.00679068	1.65912	down	0.000254133	4.05686	up
Os.11795.1.S1_s_at	LOC_Os03g63950	Group 2c	Translation	plastid-specific 30S ribosomal protein 1, chloroplast precursor, putative, expressed	21297.7	11972.1	112.28	5669.4	595.2	921.21	541.69	415.01	156.5	1830.66	811.66	967.25	469.09	671.22	14.38	13.54	6.8	12.47	9.2	9.82	9.08	8.69	7.28	10.83	9.65	9.88	8.85	9.37		0.193895	1.53429	up	4.54379e-05	0.0671718	1.67301	down	0.0462474	1.30561	down	0.0027394	2.67022	down	0.00118712	3.48627	up
Os.11798.1.S1_at	LOC_Os07g40290	Group 4b	Signal Transduction	OsGH3.8 - Probable indole-3-acetic acid-amido synthetase, expressed	79.14	96.53	339.68	52.28	2888.75	983.71	1461.34	2407.1	12311.4	563.01	4467.86	4835.99	3016.8	614.77	5.9	5.75	8.39	5.69	11.47	9.87	10.51	11.23	13.58	9.1	12.1	12.24	11.54	9.21		0.0730139	3.03629	down	1.30179e-05	0.22478	1.56318	up	0.00260306	1.64862	up	0.000111026	5.10802	up	4.82799e-05	8.42117	down
Os.11799.1.S1_a_at	LOC_Os04g46570	Group 4a	others	growth regulator related protein, putative, expressed	326.87	467.2	131.97	193.51	545.86	373.64	390.7	654.92	3004.49	83.19	131.86	138.7	116.15	174.93	8.34	8.86	7.04	7.59	9.08	8.53	8.61	9.28	11.55	6.26	7.04	7.11	6.84	7.41		0.158611	1.45593	down	5.40914e-05	0.749924	1.05222	up	0.153011	1.59498	up	0.00530524	4.80606	up	8.93512e-05	7.66555	down
Os.11800.1.S1_at	LOC_Os01g50100	Group 8a	Transporter	ABC transporter, ATP-binding protein, putative, expressed	3187.46	3610.06	15.31	89.47	8.58	21.53	116.58	17.77	18.72	3931.35	1547.7	785.28	148.77	142.04	11.53	11.76	3.93	6.35	3.02	4.39	6.86	4.04	4.17	11.94	10.49	9.57	7.21	7.02		0.118932	2.58039	up	0.00097694	0.00511022	5.51957	up	0.0089348	7.06829	down	0.809785	1.09956	up	0.00194811	6.42828	up
Os.11804.1.S1_at	LOC_Os03g14910	Group 8a	others	expressed protein	110.55	10.79	8.89	59.47	13.12	15.47	339.23	20.34	20.35	15.04	15.1	10.99	9.26	11.97	6.75	3.43	3.15	5.82	3.69	3.83	8.4	4.34	4.13	3.87	3.82	3.46	3.19	3.57		0.801556	1.10604	up	0.000164732	0.00365963	23.7181	up	0.000228808	16.6752	down	0.731978	1.15873	down	0.00322352	19.322	up
Os.11805.1.A1_s_at	LOC_Os11g06020	Group 6a	Transcription factor	homeobox domain containing protein, expressed	6710.74	2394.87	314.94	1069.45	8.98	22.4	339.57	857.87	1100.51	3473.14	2185.33	1843.47	1334	420.36	12.7	11.22	8.29	10.06	3.15	4.42	8.41	9.74	10.1	11.74	11.05	10.85	10.33	8.7		0.0944036	2.40797	up	7.21999e-07	0.00261783	15.873	up	0.0020508	2.51547	up	0.084219	1.28308	up	0.000512545	3.22754	down
Os.11806.2.S1_x_at	LOC_Os07g01710	Group 3c	Signal transduction	phytosulfokine receptor precursor, putative, expressed	18.2	58.09	40.01	33.66	243.36	147.22	81.9	67.67	7.46	32.33	109.38	82.46	80.87	183.91	4.13	5.67	5.31	5.07	7.92	7.19	6.35	6.08	2.8	5.01	6.73	6.35	6.29	7.5		0.0740289	1.66475	down	1.29712e-05	0.0264998	1.78268	down	0.0466574	1.20757	down	0.00245084	9.72349	down	0.00180234	11.7418	up
Os.11808.1.S1_at	LOC_Os03g06580	Group 6a	others	MTN26L2 - MtN26 family protein precursor, expressed	928.77	1044.91	75.19	400.06	11.29	53.53	223.23	529.55	1545.4	372.85	584.33	278.48	102.03	271.88	9.85	10.02	6.23	8.64	3.47	5.72	7.8	9.05	10.03	8.54	9.04	8.12	6.36	8.02		0.0138647	4.74868	up	0.00359536	0.00345294	4.22592	up	0.000402617	2.37353	up	0.391248	1.97523	up	0.0938867	4.68827	down
Os.11810.2.S1_a_at	LOC_Os09g04790	Group 4b	others	PAP fibrillin family domain containing protein, expressed	15620.6	3317.82	829	3674.2	377.43	1025.82	968.02	1813.47	2122.31	3347.96	1667.37	1900.45	2826.04	2532.9	13.92	11.7	9.69	11.83	8.55	10	9.92	10.82	11.04	11.71	10.7	10.89	11.45	11.3		0.00899717	2.71798	up	8.6244e-05	0.604471	1.05595	down	0.00279755	1.86744	up	0.185129	1.16839	up	0.00129797	2.1819	down
Os.11812.1.S1_at	LOC_Os02g48770	Group 3a	Lipid Metabolism	SAM dependent carboxyl methyltransferase, putative, expressed	2345.05	587.68	13.19	215.24	5928.11	909.75	770.14	139.88	10.31	5102.01	158.55	217.36	10.17	7.77	10.59	8.86	3.67	7.74	12.14	9.75	9.59	6.28	3.26	12.32	7.1	6.85	3.12	2.93		0.152959	5.21995	down	0.000642644	0.773288	1.12262	down	0.0607673	9.90485	down	0.0715255	8.08199	down	0.000442406	80.0509	up
Os.11813.1.S1_at	LOC_Os12g12360	Group 2a	others	transposon protein, putative, Mutator sub-class, expressed	4415.55	6041.11	3725.71	1991.85	7373.1	5256.66	4062.75	2869.77	1859.71	3953.59	4667.31	4110.4	4474.48	6120.81	12.09	12.56	11.86	10.94	12.85	12.35	11.98	11.49	10.85	11.94	12.18	12	12.12	12.58		0.0953607	1.41204	down	9.1159e-05	0.144512	1.288	down	0.0103411	1.41142	down	0.00744333	1.55239	down	0.002672	2.19109	up
Os.11814.1.S1_at	LOC_Os03g50880	Group 5b	Amino Acid Metabolism	class I glutamine amidotransferase, putative, expressed	191.48	290.83	1101.36	449.46	110.78	138.99	125.01	487.59	565.41	386.01	369.65	362.2	363.75	174.89	7.57	8.16	10.1	8.81	6.76	7.1	6.96	8.91	9.08	8.58	8.52	8.49	8.49	7.38		0.401178	1.26779	up	0.000288172	0.659988	1.09628	down	0.00164218	3.8568	up	0.676342	1.12159	up	0.00504125	4.32575	down
Os.11818.1.S1_at	LOC_Os10g26680	Group 2c	Cell structure	pectinesterase, putative, expressed	420.62	366.32	626.7	147.9	231.48	211.13	319.09	366.82	95.79	1426.34	480.25	446.01	347.49	399.09	8.7	8.5	9.29	7.18	7.85	7.71	8.32	8.49	6.58	10.48	8.9	8.8	8.42	8.64		0.545836	1.10057	down	0.000116687	0.0348298	1.52488	up	0.508488	1.1247	up	0.00257956	3.75392	down	0.000132916	3.33771	up
Os.11820.1.S2_at	LOC_Os02g39970	Group 2b	others	regulatory subunit, putative, expressed	2210.22	4405.9	712.5	1435.73	1694.96	2597.77	1521.3	2050.82	629.53	2013.44	2921.04	3188.6	2640.71	1973.4	11.1	11.98	9.47	10.48	10.72	11.34	10.57	11	9.28	10.98	11.48	11.63	11.36	10.94		0.0681429	1.53933	up	1.73859e-05	0.00531821	1.70312	down	0.00891104	1.34601	up	0.00210662	3.29978	down	0.00362644	2.45152	up
Os.11822.1.S1_at	LOC_Os03g60620	Group 2b	Stress	DnaK family protein, putative, expressed	873.6	1908.9	2314.04	942.29	2386.91	1964.54	1960.27	2051.73	980.84	1211.1	1108.41	756.09	946.68	1363.84	9.76	10.88	11.18	9.87	11.21	10.94	10.93	11	9.92	10.24	10.09	9.54	9.89	10.4		0.265735	1.20643	down	0.000193728	0.987223	1.00166	down	0.35707	1.04765	up	0.00398034	2.1126	down	0.00538368	2.0165	up
Os.11824.1.S1_a_at	LOC_Os07g01760	Group 5b	Amino Acid Metabolism	aminotransferase, classes I and II, domain containing protein, expressed	11847.9	6112.42	1086.06	7071.36	293.67	99.26	144.07	159.77	258.9	1019.85	1521.33	774.6	414.32	321.2	13.51	12.57	10.08	12.78	8.2	6.63	7.17	7.31	8.02	9.99	10.56	9.59	8.6	8.32		0.00172684	2.96111	down	1.18406e-05	0.00906488	1.45079	up	0.262163	1.10661	up	0.00381771	1.62485	up	0.000833504	1.79807	down
Os.11825.1.S1_at	LOC_Os02g31874	Group 4b	others	DUF803 domain containing, putative, expressed	664.49	556.4	1298.75	1104.87	626.21	556.97	740.33	3868.15	3359.43	656.25	516.2	431.2	330.27	222.51	9.37	9.1	10.34	10.11	9.29	9.11	9.53	11.91	11.69	9.35	9	8.75	8.36	7.73		0.321744	1.12883	down	2.36171e-06	0.0447837	1.33611	up	0.000369621	5.19913	up	0.365645	1.16407	down	0.000895903	4.46634	down
Os.11832.1.S1_at	LOC_Os01g02040	Group 3b	others	retrotransposon protein, putative, unclassified, expressed	100.82	74.34	132.22	81.27	427.97	266.12	149.55	158.56	12.72	196.09	80.36	103.63	101.07	97.5	6.65	6.2	7.05	6.34	8.73	8.04	7.22	7.3	3.49	7.61	6.32	6.67	6.65	6.59		0.119438	1.61566	down	6.72076e-05	0.029339	1.75926	down	0.546757	1.05748	up	0.00418289	14.0289	down	0.00432211	13.2664	up
Os.11833.1.S1_at	LOC_Os07g14610	Group 6b	Folding, Sorting and Degradation	IAA-amino acid hydrolase ILR1-like 6 precursor, putative, expressed	44.73	29.95	59.71	32.31	11.56	184.42	183.07	552.97	1250.02	80.33	730.79	1756.89	1544.08	823.79	5.47	4.84	5.88	5.01	3.4	7.52	7.51	9.1	10.27	6.26	9.51	10.78	10.55	9.68		0.0133907	17.3828	up	3.72562e-06	0.985045	1.00347	down	0.00195714	3.00976	up	0.00554665	2.25314	up	0.000342731	6.78141	down
Os.11834.1.S1_at	LOC_Os06g51390	Group 4a	others	expressed protein	1089.33	1391.01	338.01	369.16	145.34	253.06	488.4	719.44	2981.8	358.97	221.95	229.72	360.35	368.65	10.09	10.41	8.4	8.52	7.18	7.98	8.93	9.49	11.52	8.49	7.76	7.84	8.46	8.52		0.0247669	1.74289	up	7.10739e-07	0.00450803	1.93276	up	0.00559377	1.47338	up	0.00120915	4.09653	up	0.000491011	6.03573	down
Os.11835.4.S1_x_at	LOC_Os04g20164	Group 4a	Secondary Metabolism	amine oxidase precursor, putative, expressed	5712.8	6605.13	3252.4	2192.47	339.89	222.2	297.5	1132.69	1646.46	1314	1784.45	1246.8	2733.87	2328.14	12.46	12.62	11.67	11.09	8.35	7.79	8.22	10.14	10.61	10.32	10.77	10.28	11.41	11.18		0.260471	1.47648	down	4.30107e-05	0.0451686	1.34423	up	0.000347146	3.80204	up	0.257226	1.38627	up	0.00415471	5.27065	down
Os.11838.1.S1_at	LOC_Os03g13540	Group 4a	Signal Transduction	Ser/Thr protein phosphatase family protein, putative, expressed	1808.72	667.17	2962.22	1834.38	106.75	183.17	272.09	300.77	6780.55	1447.74	1597.43	6565.94	7127.45	6517.28	10.8	9.37	11.53	10.84	6.72	7.44	8.09	8.23	12.68	10.49	10.64	12.68	12.79	12.66		0.252626	1.64766	up	4.03906e-06	0.217088	1.56868	up	0.0568984	1.10609	up	0.000472899	21.8632	up	0.000309991	24.1827	down
Os.11839.1.S1_s_at	LOC_Os07g08170	Group 3a	Chromatin remodelling	ruvB-like, putative, expressed	774.24	1181.64	555.04	527.35	1802.29	1376.64	1023.3	320.55	41.8	466.63	387.42	229.27	185.47	491.57	9.59	10.2	9.11	9.04	10.8	10.42	10	8.32	5.31	8.85	8.6	7.83	7.42	8.93		0.184531	1.30185	down	1.51354e-06	0.0209169	1.34219	down	0.000301576	3.19643	down	0.002367	8.0403	down	0.00057401	25.7002	up
Os.11843.1.S1_at	LOC_Os04g49110	Group 2c	Transcription factor	GRAS family transcription factor domain containing protein, expressed	934.37	232.27	635.46	331.51	210.37	611.41	959.07	1232.66	364.21	855.61	531.42	726.41	605.55	466.36	9.84	7.83	9.31	8.37	7.69	9.22	9.9	10.26	8.51	9.74	9.03	9.48	9.23	8.86		0.0479405	2.90207	up	0.000172932	0.0976044	1.59888	up	0.0455316	1.28791	up	0.000269178	3.3829	down	0.000665832	2.62666	up
Os.11844.1.S1_at	LOC_Os01g37040	Group 9a	others	retrotransposon protein, putative, Ty1-copia subclass, expressed	1708.08	938.38	93.17	221	10.09	13.36	77.72	3650.35	13.49	1456.68	507.15	217.45	99.2	17.81	10.72	9.87	6.52	7.78	3.3	3.69	6.27	11.8	3.74	10.51	8.95	7.76	6.63	4.09		0.433213	1.30707	up	1.73172e-07	0.00622357	5.99921	up	0.000445669	46.0816	up	0.000111563	265.718	down	0.000463748	5.76625	up
Os.11845.1.S1_a_at	LOC_Os12g42550	Group 2a	Chromatin remodelling	methyl-CpG binding domain containing protein, putative, expressed	7268.77	3846.72	2326.26	4760.42	2501.31	4464.41	1995.77	4230.18	1866.01	2696.92	2162.64	2108.5	3586.34	4120.38	12.83	11.91	11.18	12.21	11.28	12.11	10.96	12.04	10.83	11.4	11.07	11.04	11.8	12.01		0.042757	1.77556	up	0.000552406	0.00776682	2.22108	down	0.00207788	2.11605	up	0.00840987	2.30936	down	0.599823	1.09136	up
Os.11847.1.S1_at	LOC_Os03g22690	Group 3a	Transporter	nucleoporin interacting component, putative, expressed	741.53	979.74	555.64	501.62	2302	1202.89	612.82	409.13	59.74	541.12	469.03	249.82	307.26	695.63	9.52	9.94	9.12	8.97	11.15	10.22	9.26	8.67	5.83	9.08	8.86	7.96	8.18	9.35		0.0540592	1.90354	down	5.38581e-06	0.00794152	1.95049	down	0.00227248	1.49885	down	0.00249738	7.20653	down	0.00126974	10.8015	up
Os.11848.1.S1_at	LOC_Os11g03380	Group 2a	others	expressed protein	2349.97	4185.64	4992.21	3043.55	2254.67	2061.5	4436.18	4386.22	7378.27	4143.3	3157.02	2838.09	2827.06	2546	11.2	12.03	12.28	11.57	11.14	11	12.11	12.1	12.84	12.01	11.62	11.47	11.46	11.31		0.387583	1.09991	down	3.43217e-05	0.00461602	2.16412	up	0.793322	1.01294	down	0.0113259	1.66947	up	0.0103254	1.64815	down
Os.11849.1.S1_at	LOC_Os05g45720	Group 2c	Carbohydrate Metabolism	starch synthase, putative, expressed	224.73	271.61	65.58	208.4	131.83	199.17	391.12	141.04	77.19	79.7	319.77	341.11	220.24	197.91	7.79	8.08	6.02	7.7	7.04	7.64	8.61	7.13	6.25	6.31	8.32	8.41	7.78	7.62		0.0318085	1.51605	up	8.81724e-06	0.00150169	1.96304	up	0.00145603	2.78544	down	0.0127275	1.83744	down	0.000509392	5.11807	up
Os.11856.1.S1_at	LOC_Os06g49480	Group 2a	Folding, Sorting and Degradation	peptidyl-prolyl cis-trans isomerase, putative, expressed	4251.78	6996.36	7839.38	7199.57	10484.7	9302.91	10934.7	6125.01	2527.13	7518.57	11074.9	8846.72	6364.51	6478.61	12.05	12.77	12.93	12.81	13.35	13.18	13.42	12.58	11.3	12.88	13.43	13.11	12.57	12.66		0.0840367	1.12642	down	7.93394e-08	0.0231437	1.1747	up	0.000877848	1.78487	down	0.000463487	2.42734	down	9.19222e-05	4.33248	up
Os.11857.1.S1_at	LOC_Os02g55440	Group 2a	others	transmembrane 9 superfamily member, putative, expressed	2510.16	2961.78	5731.92	3522.31	4131.15	6727.51	6982.17	4849.17	2580.91	4566.5	3875.45	3182.27	2272.34	1887.93	11.27	11.47	12.48	11.78	12.01	12.71	12.77	12.24	11.33	12.15	11.91	11.63	11.15	10.88		0.0324264	1.61815	up	2.68546e-05	0.756928	1.04428	up	0.00164603	1.4404	down	0.00264472	1.88693	down	0.000591209	2.71794	up
Os.11858.1.S1_at	LOC_Os03g58080	Group 5b	Transporter	BT1 family protein, putative, expressed	1523.49	866.17	48.44	267.18	99.61	97.4	100.24	110.93	553.57	152.74	180.49	155.84	215.17	257.78	10.54	9.75	5.6	8.04	6.63	6.6	6.64	6.76	9.11	7.25	7.46	7.28	7.74	7.96		0.861658	1.02462	down	2.09498e-05	0.875509	1.03113	up	0.680905	1.08746	up	0.00177014	5.09156	up	0.000215993	5.53684	down
Os.11860.1.S1_at	LOC_Os05g05600	Group 4a	others	ATA15 protein, putative, expressed	6365.24	1563.7	167.89	3870.15	104.23	528.37	160.59	1402.62	638.59	513.77	118.57	207.42	143.04	84.13	12.61	10.61	7.38	11.92	6.7	8.92	7.32	10.39	9.18	9	6.87	7.66	7.09	6.28		0.041707	4.65919	up	0.00392098	0.0489361	3.0274	down	0.00281242	8.34454	up	0.10168	2.31131	down	0.019462	3.61031	down
Os.11866.1.S1_at	LOC_Os01g62460	Group 2c	Transcription factor	ZOS1-16 - C2H2 zinc finger protein, expressed	2336.9	3879.63	812.87	627.37	503.26	342.27	489.41	669.98	92.68	782.78	595.52	404.84	344.23	360.84	11.15	11.8	9.67	9.29	8.97	8.39	8.93	9.39	6.52	9.61	9.18	8.66	8.42	8.48		0.153825	1.49195	down	1.10667e-05	0.12489	1.44977	up	0.0231726	1.37043	up	0.000399069	7.28403	down	0.000504845	5.31515	up
Os.11868.1.A1_at	LOC_Os04g57500	Group 4a	Lipid Metabolism	phosphatidate cytidylyltransferase, putative, expressed	445.73	1493.43	463.47	1045.87	1130.69	708.58	198.39	514.93	567.46	680.31	1313.8	566.9	306.86	538.22	8.8	10.52	8.86	10.03	10.14	9.45	7.63	9.01	9.12	9.4	10.35	9.12	8.15	9.06		0.112945	1.61154	down	0.000242513	0.00528753	3.52825	down	0.000763485	2.59993	up	0.598274	1.08333	up	0.00367709	2.81658	down
Os.11868.3.S1_x_at	LOC_Os04g57510	Group 3c	Folding, Sorting and Degradation	exostosin family domain containing protein, expressed	33.29	37.19	45.8	34.44	110.02	100.53	94.71	46.14	15.54	27.06	66.49	48	35.95	29.97	5.05	5.19	5.49	5.09	6.77	6.64	6.56	5.46	3.91	4.74	6.04	5.55	5.08	4.88		0.5892	1.09889	down	0.000469311	0.815366	1.05701	down	0.0560523	2.14275	down	0.0296825	2.93	down	0.00239332	6.27826	up
Os.11872.2.S1_at	LOC_Os04g32020	Group 4b	Carbohydrate Metabolism	2-oxoglutarate dehydrogenase E1 component, mitochondrial precursor, putative, expressed	1943.19	3465.46	2250.51	2386.87	2176.39	2241.08	3472.75	3391.82	4938.49	2773.11	3874.5	2162.79	1620.95	1057.1	10.92	11.76	11.13	11.22	11.08	11.12	11.76	11.73	12.26	11.44	11.9	11.07	10.65	10.04		0.784511	1.02854	up	0.000120509	0.0123509	1.55428	up	0.550138	1.02343	down	0.00969896	1.44944	up	0.0133955	1.41625	down
Os.11874.1.S1_s_at	LOC_Os07g18720	Group 3b	Protein - Protein Interaction	tetratricopeptide repeat containing protein, putative, expressed	803.2	1309.18	55.18	676.42	151.07	160.32	190.14	102.63	19.6	178.93	182.42	90.37	78.23	143.13	9.64	10.35	5.78	9.39	7.21	7.22	7.57	6.66	4.18	7.48	7.4	6.5	6.27	7.15		0.996708	1.00172	up	0.000808214	0.600857	1.27852	up	0.020203	1.88464	down	0.00912623	5.57416	down	0.00305767	10.5053	up
Os.11875.1.S1_a_at	LOC_Os12g18650	Group 4a	Chromatin remodelling	Regulator of chromosome condensation domain containing protein, expressed	842.09	1205.23	695.26	577.31	265.87	903.27	591.75	693.75	1751.37	621.69	914.85	893.76	872.39	608.75	9.7	10.23	9.44	9.16	8.04	9.79	9.21	9.43	10.77	9.28	9.81	9.8	9.75	9.25		0.0247669	3.35143	up	0.000442902	0.117126	1.49238	down	0.184724	1.16462	up	0.00196174	2.53639	up	0.000169554	2.95393	down
Os.11878.1.S1_at	LOC_Os03g21914	Group 2c	others	ATP binding protein, putative, expressed	467.47	292.81	267.58	277.67	727.47	771.31	636.92	586.46	230.96	326.05	407.19	265.32	328.59	466.12	8.85	8.18	8.06	8.12	9.51	9.58	9.31	9.2	7.84	8.34	8.67	8.05	8.36	8.81		0.567985	1.05509	up	1.75286e-05	0.179351	1.20822	down	0.249269	1.08346	down	0.00130432	2.55468	down	0.00124958	2.7679	up
Os.11879.1.S1_at	LOC_Os02g29380	Group 3a	others	expressed protein	106.52	345.84	13.59	118.11	1028.23	882.84	601.64	720.51	10.28	179	147.18	144.51	98.99	327.47	6.71	8.43	3.75	6.88	9.99	9.78	9.23	9.49	3.35	7.46	7.19	7.16	6.59	8.33		0.408572	1.15101	down	2.08878e-09	0.00581737	1.46592	down	0.0266781	1.19624	up	5.0058e-05	70.5816	down	2.99828e-05	59.0027	up
Os.11882.1.S1_at	LOC_Os10g38040	Group 5a	Cell structure	lysM domain containing protein, putative, expressed	119.91	382.68	269.05	146.56	40.67	19.07	43.78	74.63	96.34	562.13	287.53	192.01	136.94	178.2	6.87	8.45	8.07	7.19	5.25	4.23	5.45	6.22	6.59	9.13	8.17	7.5	7.06	7.36		0.187683	2.02679	down	9.33926e-06	0.0157148	2.32863	up	0.00374535	1.70683	up	0.00475027	1.29202	up	0.000480741	2.20526	down
Os.11883.2.S1_at	LOC_Os05g41480	Group 2a	others	domain of unknown function, DUF250 domain containing protein, expressed	6417.95	4656.55	9311.62	4683.77	6090.55	6150.12	10075.1	7282.24	4132.57	6544.48	3668.33	4636.94	3882.26	3854.11	12.63	12.16	13.17	12.19	12.56	12.58	13.3	12.83	11.99	12.65	11.84	12.18	11.92	11.91		0.903385	1.01582	up	0.00022118	0.00362121	1.6411	up	0.00107226	1.38397	down	0.0111173	1.78541	down	0.0031851	2.47095	up
Os.11886.1.S1_at	LOC_Os06g36740	Group 2b	others	pollen-specific protein SF21, putative, expressed	1133.54	2895.56	1289.96	805.9	676.1	882.19	2100.71	4383.64	287.12	710.05	384.74	974.77	1062.95	820.26	10.14	11.49	10.33	9.65	9.4	9.74	11.04	12.08	8.16	9.47	8.56	9.92	10.05	9.68		0.380265	1.26477	up	5.85993e-06	0.0248176	2.4624	up	0.00881607	2.05968	up	0.000253662	15.1103	down	3.89302e-05	7.33622	up
Os.11892.1.S1_at	LOC_Os01g16680	Group 4a	Stress	heat shock protein DnaJ, putative, expressed	342.07	663.06	259.02	222.72	368.74	262.54	265.19	183.91	553.23	148.37	217.2	261.59	142.43	227.35	8.41	9.33	8.01	7.79	8.52	8.01	8.05	7.52	9.08	7.21	7.76	8.02	7.14	7.77		0.17863	1.42465	down	0.0016182	0.921951	1.02492	up	0.0128492	1.44295	down	0.00476377	2.94379	up	0.0145817	2.04012	down
Os.11900.1.S1_at	LOC_Os02g37930	Group 4b	Stress	hypoxia-responsive family protein, putative, expressed	3259.88	3559.62	1449.63	833.77	590.48	1233.57	1248.43	2292.74	3908.35	4560.65	1628.99	1671.66	1163.85	674.37	11.65	11.74	10.5	9.7	9.2	10.26	10.29	11.15	11.92	12.15	10.63	10.7	10.15	9.33		0.0144563	2.09364	up	2.145e-05	0.887705	1.0142	up	0.00739747	1.8243	up	0.0128123	1.70673	up	0.00054197	3.11358	down
Os.11902.1.S1_at	LOC_Os03g56300	Group 2a	Energy Metabolism	4Fe-4S binding domain containing protein, expressed	2796.57	1582.53	5950.48	3939.55	4754.46	3176.93	3798.39	3760.27	8729.77	3904.78	4417.73	2678.26	2017.51	2127.13	11.45	10.63	12.54	11.94	12.21	11.63	11.89	11.88	13.08	11.93	12.1	11.39	10.97	11.04		0.0385094	1.50268	down	2.5074e-05	0.117257	1.20125	up	0.718974	1.01075	down	0.0016914	2.30926	up	0.00126864	2.28469	down
Os.11907.1.S1_at	LOC_Os11g41600	Group 7b	others	expressed protein	1453.9	1032.73	205.71	278.9	36.63	278.98	230.88	74.41	21	360.21	104.82	128.91	32.66	8.67	10.48	9.86	7.67	8.12	5.1	7.79	7.85	6.19	4.33	8.49	6.7	6.89	4.66	3.07		0.107752	6.43832	up	0.00176074	0.960107	1.04563	up	0.0046721	3.16078	down	0.011123	3.64045	down	0.00115986	11.5067	up
Os.11908.1.S1_s_at	LOC_Os11g03230	Group 3b	Nucleotide Metabolism	nucleoside-triphosphatase, putative, expressed	322.48	389.06	24.8	541.73	3263.5	47.06	63.74	134.57	4.94	33.75	78.63	190.23	972.57	815.53	8.32	8.6	4.35	9.08	11.65	5.36	5.98	6.97	2.31	5.02	6.26	7.55	9.79	9.63		0.00907096	78.1128	down	0.000201947	0.473811	1.53462	up	0.0926846	1.99561	up	0.00099679	25.4449	down	0.000140451	12.7504	up
Os.11912.1.S1_at	LOC_Os09g25580	Group 2c	Lipid Metabolism	monogalactosyldiacylglycerol synthase, putative, expressed	539.33	538	500.15	575.68	602.52	447.68	739.77	571.89	346.86	480.61	450.1	407.31	151.33	103.51	9.07	9.07	8.96	9.16	9.23	8.8	9.53	9.15	8.43	8.9	8.81	8.66	7.12	6.59		0.0589159	1.34774	down	0.00117158	0.007816	1.65525	up	0.0789992	1.30384	down	0.022275	1.64655	down	0.0028413	2.14684	up
Os.11913.2.S1_a_at	LOC_Os03g22270	Group 2a	Signal Transduction	auxin-repressed protein, putative, expressed	14364.5	9538.24	4885.5	7560.07	11224.8	17085.1	9859.81	12491.2	5263.19	7501.96	9750.47	6896.84	6830.23	7279.23	13.81	13.15	12.25	12.88	13.44	14.05	13.26	13.61	12.35	12.87	13.24	12.74	12.74	12.83		0.0982069	1.53086	up	1.50703e-05	0.0111035	1.72939	down	0.0200974	1.26908	up	0.00122451	2.38418	down	0.00360712	1.87866	up
Os.11915.1.S1_at	LOC_Os02g51750	Group 4b	Vesicular trafficking	annexin, putative, expressed	545.13	303.11	2533.4	1532.46	2602.04	2466.73	2644.12	3849.94	13690.8	7880.39	6072.39	6105.91	6262.29	6567.09	9.09	8.24	11.31	10.58	11.34	11.23	11.37	11.91	13.72	12.94	12.57	12.57	12.61	12.68		0.74126	1.07737	down	3.58585e-05	0.74202	1.09786	up	0.00426679	1.45866	up	0.00130432	3.51536	up	0.000602626	5.12772	down
Os.11921.1.S1_at	LOC_Os01g73960	Group 4a	Stress	drought induced 19 protein, putative, expressed	1388.41	995.74	2070.42	3067.48	237.52	62.08	230.81	658.31	1874.19	2678.81	1937.22	2441.12	3256.45	1923.93	10.43	9.95	11.01	11.58	7.87	5.93	7.85	9.36	10.78	11.38	10.9	11.25	11.66	10.91		0.0217695	3.85439	down	1.2515e-05	0.00592964	3.79476	up	0.000194839	2.85346	up	0.0255038	2.66929	up	0.00334555	7.61673	down
Os.11922.1.S1_at	LOC_Os05g41172	Group 2b	Transcription factor	histone-lysine N-methyltransferase, H3 lysine-9 specific SUVH1, putative, expressed	1713.78	2704.24	1310	1449.85	3513.69	2003.33	1546.28	1743.24	971.9	1281.97	2403.08	2639.58	2484.47	2223.71	10.74	11.39	10.35	10.5	11.78	10.96	10.59	10.77	9.92	10.32	11.23	11.36	11.28	11.11		0.0172419	1.7537	down	8.14534e-05	0.0321854	1.29363	down	0.0344695	1.12819	up	0.00271849	1.80199	down	0.00589766	1.59724	up
Os.11923.1.S1_x_at	LOC_Os05g33630	Group 9b	Nucleotide Metabolism	inosine-uridine preferring nucleoside hydrolase family protein, putative, expressed	2957.81	2683.27	279.46	2723.55	10.69	10.14	26.81	41.62	9	1541.99	636.25	179.7	30.94	19.22	11.5	11.39	8.08	11.41	3.35	3.31	4.74	5.29	3.16	10.58	9.25	7.41	4.9	4.23		0.932596	1.02867	down	0.000810425	0.013368	2.6979	up	0.248185	1.45757	up	0.00734417	4.35742	down	0.000727721	2.98951	up
Os.11930.1.S1_at	LOC_Os01g11110	Group 3b	Transcription Factor	14-3-3 protein, putative, expressed	180.55	263.82	99.13	70.1	345.66	816.64	355.66	176.95	12.16	108.76	121.72	55.04	21.45	45.1	7.49	8.04	6.62	6.01	8.43	9.67	8.47	7.47	3.57	6.73	6.92	5.78	4.22	5.46		0.00174953	2.36219	up	6.39979e-08	0.000651654	2.29661	down	0.000515405	2.00984	down	0.000476484	14.9105	down	0.000178188	29.9677	up
Os.11931.1.S1_s_at	LOC_Os06g47130	Group 10b	Signal Transduction	C2 domain containing protein, expressed	350.74	452.3	22.8	193.77	4.77	6.64	61.39	5.53	249.85	248.35	254.84	543.8	845.75	1056.44	8.43	8.66	4.47	7.59	2.25	2.72	5.94	2.45	7.91	7.95	7.93	9.09	9.7	10.03		0.130435	1.37896	up	5.72156e-07	0.000888159	9.33995	up	0.000327852	11.2062	down	0.000400771	44.0337	up	0.00357387	3.92941	down
Os.11932.1.S1_at	LOC_Os05g37910	Group 2b	Signal transduction	phosphatidic acid phosphatase-related, putative, expressed	327.31	496.15	728.15	380.3	361.95	569.82	1617.65	1149.78	523.4	329.88	352.63	525.46	383.04	298.04	8.35	8.95	9.51	8.57	8.49	9.15	10.66	10.17	9.02	8.36	8.45	9.04	8.58	8.19		0.0618467	1.583	up	6.469e-06	0.00103883	2.84565	up	0.00239568	1.40791	down	0.00244517	2.21024	down	0.000685732	3.11182	up
Os.11935.1.S1_at	LOC_Os02g32520	Group 5b	Stress	ERD1 protein, chloroplast precursor, putative, expressed	10729.6	13302.5	178.12	166.81	58.08	300.04	295.76	308.07	711.8	1833.11	1706.2	1352.41	1198.25	564.19	13.38	13.65	7.47	7.37	5.84	8.21	8.21	8.27	9.46	10.84	10.7	10.39	10.19	9.14		0.0120324	5.16806	up	0.000474006	0.998445	1.00051	up	0.190643	1.04122	up	0.00337891	2.28672	up	0.00267305	2.38099	down
Os.11937.1.S1_at	LOC_Os11g29370	Group 2c	Catalytic Activity	haloacid dehalogenase-like hydrolase family protein, putative, expressed	1522.13	2524.44	3842.64	1204.59	1120.64	768.54	410.4	698.71	276.16	1044.11	1216.51	763.01	490.91	428.54	10.54	11.3	11.91	10.23	10.13	9.56	8.68	9.45	8.08	10.03	10.24	9.57	8.93	8.74		0.137575	1.47929	down	0.00052108	0.0266818	1.84408	down	0.000153966	1.70256	up	0.00433077	2.57683	down	0.0433783	1.5135	up
Os.11939.1.S1_at	LOC_Os10g36000	Group 8a	Cell Structure	remorin C-terminal domain containing protein, putative, expressed	2369.76	1511.22	854.3	1981.03	5.92	5.71	132.2	32.32	127.77	441.98	743.75	838.5	1289.37	1020.64	11.18	10.52	9.73	10.95	2.57	2.51	7.05	4.62	6.84	8.79	9.51	9.7	10.33	9.97		0.296785	1.03845	down	0.000724208	1.02671e-05	23.1801	up	0.046094	5.37301	down	0.0706828	4.65138	up	0.687029	1.15514	up
Os.11942.1.S1_at	LOC_Os04g48390	Group 5a	others	uncharacterized membrane protein, putative, expressed	241.54	174.72	7.2	560.51	32.07	27.22	38.9	84.94	349.15	208.77	316.99	180.48	99.04	134.34	7.89	7.44	2.85	9.11	4.95	4.77	5.28	6.41	8.27	7.7	8.27	7.48	6.49	7.06		0.629731	1.13299	down	0.000152643	0.0181415	1.42664	up	0.00101851	2.18933	up	0.0222661	3.64469	up	0.00626098	7.97944	down
Os.11943.1.S1_s_at	LOC_Os08g45140	Group 4b	Energy Metabolism	OsGrx_S12 - glutaredoxin subgroup I, expressed	1391.34	753.1	837.12	1187.45	1277.79	1607.44	2302.66	823.9	1629.96	1087.39	1504.5	989.24	758.16	573.76	10.43	9.55	9.69	10.19	10.28	10.64	11.17	9.68	10.66	10.08	10.54	9.95	9.5	9.15		0.380633	1.28497	up	0.000272435	0.0521283	1.44302	up	0.00218275	2.81268	down	0.00614675	1.9839	up	0.0150931	1.41775	up
Os.11944.1.S2_s_at	LOC_Os09g20350	Group 2a	Transcription Factor	ethylene-responsive transcription factor, putative, expressed	5298.88	2517.97	3505.96	1979.4	6742.8	8633.14	6315.62	8164.21	3470.55	4855.96	4127.74	3170.34	3535.5	3401.54	12.37	11.3	11.77	10.94	12.71	13.07	12.62	12.99	11.75	12.24	11.96	11.63	11.79	11.73		0.174402	1.27699	up	0.000104363	0.0570522	1.36144	down	0.0348438	1.29087	up	0.00199239	2.35664	down	0.00355559	1.82562	up
Os.11951.1.S1_at	LOC_Os07g14590	Group 5b	Catalytic activity	hydrolase, putative, expressed	409.06	488.61	414.15	244.39	133.81	130.16	128.27	154.12	380.89	341.43	408.4	396.82	380.85	370.96	8.67	8.93	8.69	7.93	7.06	7.02	7	7.26	8.56	8.41	8.67	8.63	8.55	8.53		0.702131	1.03036	down	4.80839e-05	0.911576	1.0125	down	0.179176	1.19177	up	0.00360893	2.47811	up	0.000687882	2.95334	down
Os.11953.1.S1_at	LOC_Os10g15310	Group 5a	others	expressed protein	27.23	24.2	20.26	15.89	67.65	94.71	32.87	61.88	136.34	16.25	16.66	15.31	8.28	18.14	4.71	4.59	4.34	3.94	6.07	6.52	5.02	5.93	7.05	3.94	4	3.93	3.03	4.17		0.311872	1.36327	up	0.00177809	0.0256682	2.81587	down	0.0263054	1.88117	up	0.0197472	2.1722	up	0.00369791	4.08628	down
Os.11955.1.S1_at	LOC_Os02g07040	Group 2c	Folding, Sorting and Degradation	biotin--protein ligase, putative, expressed	545.47	625.41	519.5	360.06	228.53	231.11	519.5	1707.12	103.79	471.02	588.5	361.42	436.91	654.88	9.08	9.28	9.01	8.46	7.83	7.82	9.02	10.74	6.7	8.87	9.2	8.49	8.77	9.35		0.989521	1.00302	down	9.40636e-07	0.0230738	2.29042	up	0.00045765	3.2956	up	1.05653e-05	16.4634	down	0.000121534	4.99558	up
Os.11959.1.S1_at	LOC_Os02g36870	Group 2b	others	YGL010w, putative, expressed	2708.93	671.7	2719.43	818.57	395.06	1011.95	1526.44	4621.36	642.99	1406.64	1234.65	871.71	1046.99	1364.54	11.4	9.35	11.4	9.67	8.63	9.94	10.58	12.15	9.29	10.46	10.27	9.77	10.02	10.41		0.0494813	2.48173	up	0.000179196	0.146062	1.55646	up	0.00353446	2.98739	up	0.00193202	7.27984	down	0.00915452	2.43686	up
Os.11965.1.S1_at	LOC_Os02g37150	Group 2c	others	expressed protein	198	148.19	250.67	163.96	369.29	322.56	344.59	275.04	111.26	206.93	172.15	123.72	93.31	126.89	7.63	7.21	7.97	7.33	8.53	8.33	8.42	8.1	6.78	7.69	7.41	6.94	6.51	6.98		0.144688	1.1466	down	6.64605e-05	0.699006	1.06281	up	0.118965	1.24778	down	0.00293526	2.48762	down	0.0021871	3.10402	up
Os.11967.1.S1_at	LOC_Os03g45170	Group 5b	Transporter	amino acid permease, putative, expressed	467.42	302.26	429.64	1137.36	176.19	207.1	164.41	95.71	382.07	19.8	53.13	63.46	30.67	33.36	8.85	8.24	8.74	10.14	7.45	7.68	7.36	6.5	8.57	4.24	5.66	5.99	4.81	5.03		0.375222	1.17113	up	0.00144096	0.205596	1.25156	down	0.0885728	1.80489	down	0.00686077	4.17078	up	0.00333166	2.31083	down
Os.11971.1.S1_at	LOC_Os03g12810	Group 3a	Cell Cycle	maf, putative, expressed	1055	939.44	317.54	697.19	1246.85	1119.29	637.09	965.72	69.53	445.23	451.4	256.66	324.79	445.23	10.02	9.88	8.31	9.44	10.27	10.12	9.31	9.9	6.06	8.79	8.82	7.98	8.21	8.79		0.462521	1.10908	down	4.1958e-06	0.00615504	1.75321	down	0.0228697	1.50564	up	0.00115321	14.3852	down	0.00117236	9.55421	up
Os.11983.1.S1_at	LOC_Os03g04110	Group 7b	Cell Structure	lysM domain-containing GPI-anchored protein precursor, putative, expressed	1321.87	4210.58	553.26	284.96	21.87	128.87	443.47	203.74	21.7	2371.62	916.04	360.82	242.61	345.53	10.32	11.92	9.1	8.15	4.38	6.98	8.79	7.64	4.37	11.21	9.82	8.47	7.91	8.4		0.0253942	6.04024	up	2.58462e-05	0.00685453	3.51819	up	0.0151553	2.22939	down	0.00276255	9.58629	down	0.000611903	21.3716	up
Os.11988.1.S1_at	LOC_Os08g08820	Group 2b	Transcription factor	homeobox and START domains containing protein, putative, expressed	689.57	309.7	17.24	733.44	1242.4	1307.19	926.94	800.85	304.26	443.62	412.73	301.63	237.65	194.41	9.42	8.26	4.05	9.51	10.27	10.35	9.85	9.64	8.22	8.79	8.69	8.23	7.86	7.59		0.656544	1.05825	up	2.13231e-05	0.0141619	1.40889	down	0.0349681	1.15688	down	0.00384924	2.67761	down	0.00261696	3.09767	up
Os.11990.1.S2_at	LOC_Os01g55799	Group 3b	Vesicular trafficking	exo70 exocyst complex subunit domain containing protein, expressed	186.28	559.71	272.6	170.23	127.5	107.44	97.29	109.42	12.94	265.39	150.38	119.33	96.98	76.55	7.53	9.1	8.08	7.41	6.99	6.73	6.6	6.76	3.66	8.05	7.21	6.9	6.54	6.25		0.27981	1.19748	down	1.0629e-05	0.582179	1.09387	down	0.402779	1.11361	up	0.00135081	8.58307	down	0.000792632	7.70742	up
Os.11992.1.S1_at	LOC_Os11g34350	Group 2b	Transporter	ATP-binding cassette sub-family E member 1, putative, expressed	1993.94	3454.82	1876.2	1949.7	2984.18	2232.39	2613.11	1814.42	1029.24	1966.92	3047.81	2581.71	2440.81	3303.06	10.95	11.75	10.87	10.93	11.53	11.11	11.35	10.82	10	10.93	11.56	11.33	11.24	11.68		0.210232	1.34304	down	8.25283e-05	0.305989	1.18258	up	0.00141919	1.44012	down	0.00126683	1.76586	down	0.000256512	2.54305	up
Os.11996.1.S1_at	LOC_Os02g20930	Group 2b	Stress	apoptosis inhibitor 5, putative, expressed	1054.89	1222.03	1114.98	1004.64	2005.75	3487.77	5311.41	1840.02	358.09	1502.9	2510.58	3170.4	2539.45	2594.07	10.04	10.26	10.12	9.97	10.97	11.77	12.37	10.83	8.48	10.55	11.28	11.63	11.31	11.34		0.00994179	1.74196	up	1.13843e-07	0.00782836	1.52015	up	0.00215419	2.90126	down	0.000568887	5.11789	down	4.38597e-05	14.8483	up
Os.12003.1.S1_at	AK101762	Group 3b	others		88.5	149.42	57	45.51	188.51	116.44	144.01	70.71	27.48	41.54	50.8	44.05	25.21	34.13	6.45	7.22	5.79	5.46	7.55	6.85	7.16	6.13	4.77	5.27	5.65	5.41	4.44	4.94		0.0752948	1.62483	down	3.13743e-05	0.238568	1.24192	up	0.0132246	2.05308	down	0.00459133	2.55796	down	0.000430405	5.25169	up
Os.12004.1.S1_at	LOC_Os05g02990	Group 2a	others	expressed protein	5305.18	7821.42	5120.7	5182.19	3821.04	5011.14	7149.1	10591.3	4139.49	4296.12	5202.35	4028.9	4201.92	4578.66	12.36	12.93	12.32	12.34	11.89	12.29	12.8	13.37	12.01	12.07	12.34	11.97	12.03	12.16		0.190738	1.31808	up	7.06397e-06	0.0196202	1.43178	up	0.000762753	1.48176	up	0.000300709	2.56312	down	0.00102951	1.72978	up
Os.12005.1.S1_at	LOC_Os03g58430	Group 2a	Translation	40S ribosomal protein S15, putative, expressed	3541.04	2755.3	8298.39	3950.82	7322.96	7185.85	7018.65	1618.75	1285.34	3311.18	4332.26	2166.71	1740.88	1418.61	11.78	11.41	13.02	11.94	12.83	12.81	12.78	10.66	10.3	11.69	12.06	11.08	10.74	10.47		0.861652	1.01628	down	3.21739e-06	0.706188	1.02274	down	0.000363227	4.35238	down	0.198504	1.27921	down	0.000853479	5.56762	up
Os.12006.1.S1_a_at	LOC_Os01g07960	Group 4b	Lipid Metabolism	acyl-protein thioesterase, putative, expressed	1063.48	987.89	1957.48	2176.33	3970.21	2010.23	1522.11	1933.29	4682.92	1496.24	861.18	744.91	633.75	1140.7	10.05	9.94	10.93	11.09	11.95	10.96	10.57	10.92	12.19	10.55	9.74	9.52	9.29	10.15		0.0187651	1.9904	down	1.26698e-05	0.0866826	1.31056	down	0.00149305	1.27013	up	0.00049544	2.41653	up	0.000179648	3.06931	down
Os.12007.1.S1_at	LOC_Os03g24930	Group 7a	Signal Transduction	tyrosine protein kinase domain containing protein, putative, expressed	760.06	706.47	466.96	174.99	8.64	22.65	1060.23	1992.27	177.76	95.52	134.99	24.1	36.72	13.68	9.5	9.21	8.84	7.45	3.11	4.41	10.04	10.95	7.31	6.57	7.06	4.46	5.13	3.77		0.105412	2.46975	up	1.37598e-05	0.00203759	49.4799	up	0.0163623	1.87035	up	0.00388033	12.448	down	0.00810233	6.65543	up
Os.12008.1.S1_at	LOC_Os06g25439	Group 10a	Lipid Metabolism	NAD dependent epimerase/dehydratase family protein, putative, expressed	488.98	257.32	6.08	552.03	6.06	5.76	7.41	6.37	5399.27	45.06	48.83	16.88	8.16	14.91	8.92	8	2.6	9.11	2.6	2.51	2.87	2.67	12.39	5.47	5.49	3.98	3	3.78		0.613278	1.06049	down	1.36448e-09	0.271603	1.27933	up	0.371517	1.15089	down	7.29658e-06	847.079	up	1.90754e-05	736.02	down
Os.12008.2.S1_at	AK109778	Group 10b	others		5.1	5.67	4.98	5.01	5.08	5.45	4.94	4.97	287.5	4.85	4.91	4.93	5.12	5.07	2.35	2.5	2.32	2.33	2.34	2.43	2.3	2.31	8.17	2.28	2.3	2.3	2.36	2.34	AS	0.612058	1.06273	up	1.09678e-09	0.54402	1.09273	down	0.643792	1.00697	up	8.46774e-07	57.7648	up	1.03236e-06	58.1674	down
Os.12014.1.S1_s_at	LOC_Os05g44922	Group 2b	Carbohydrate Metabolism	6-phosphofructokinase, putative, expressed	433.92	566.17	1034.64	418.46	1362.58	1741.38	1984.89	1139.15	486.15	1319.96	499.42	798.81	1328.07	2283.19	8.76	9.13	10.01	8.71	10.41	10.76	10.95	10.15	8.92	10.34	8.96	9.63	10.37	11.08		0.142941	1.27859	up	1.55606e-06	0.155185	1.14335	up	0.00105037	1.74445	down	0.00134388	2.35083	down	0.00019068	4.10092	up
Os.12016.1.S1_at	LOC_Os02g50100	Group 3b	Chromatin remodelling	SET domain-containing protein, putative, expressed	398.78	308.97	115.25	121.72	259.74	191.44	150.71	161.05	47.18	96.55	72.05	68.31	51.86	38.5	8.62	8.23	6.84	6.88	8.02	7.55	7.23	7.32	5.52	6.52	6.17	6.08	5.69	5.16		0.215166	1.38101	down	0.000370412	0.317827	1.24723	down	0.533496	1.06361	up	0.00488904	3.49386	down	0.00472576	3.28492	up
Os.12017.1.S1_at	LOC_Os02g39720	Group 2a	RNA metabolism	splicing factor, arginine/serine-rich 7, putative, expressed	2431.66	6689.67	2364.26	3051.44	7912.29	5870.83	3873.37	2535.26	937.99	1968.08	4257.73	3373.72	3173.81	4201.79	11.24	12.7	11.21	11.57	12.95	12.51	11.92	11.31	9.79	10.94	12.04	11.72	11.63	12.04		0.088441	1.34834	down	0.00013414	0.0117061	1.51136	down	0.000835719	1.52755	down	0.0160744	2.86283	down	0.00649643	4.37312	up
Os.12020.1.S1_at	LOC_Os05g35170	Group 2a	Transcription Factor	no apical meristem protein, putative, expressed	3247.73	5886.27	3123.29	2229.77	2059.67	3576.36	2300.01	3050.75	1090.48	1940.01	1588.33	711.54	663.7	547.78	11.67	12.52	11.6	11.12	11	11.8	11.17	11.56	10.07	10.91	10.61	9.47	9.37	9.07		0.0302864	1.73082	up	0.0001252	0.019243	1.5474	down	0.0667575	1.31651	up	0.00385138	2.80788	down	0.00458194	2.13282	up
Os.12022.1.S1_at	LOC_Os08g35480	Group 2c	Stress	cupin superfamily protein, putative, expressed	1536.63	1206.91	1272.43	707.35	517.77	738.4	511.71	423.23	228.57	941.54	543.36	348.84	334.38	295.18	10.58	10.2	10.31	9.47	9.01	9.51	9	8.72	7.82	9.88	9.08	8.44	8.38	8.19		0.175367	1.40512	up	0.000252466	0.112661	1.42168	down	0.0448759	1.21056	down	0.00648099	1.86316	down	0.00261326	2.25546	up
Os.12035.1.S1_at	LOC_Os02g50130	Group 6a	Cell Cycle	hydrolase, NUDIX family, domain containing protein, expressed	1507.04	231.35	514.41	425.77	15.82	55.55	23.34	95.79	433.52	377.08	197.93	190.93	202.16	53.83	10.54	7.82	9.01	8.72	3.88	5.78	4.53	6.57	8.65	8.55	7.61	7.57	7.66	5.7		0.0614548	3.74921	up	8.03359e-05	0.0150662	2.38269	down	0.00280838	4.10517	up	0.013046	4.22363	up	0.00192904	17.3387	down
Os.12036.1.S1_at	LOC_Os10g27230	Group 2b	Cell Cycle	endonuclease/exonuclease/phosphatase family domain containing protein, expressed	1736.65	1870.92	1247.64	1149.64	2024.61	1671.53	1494.52	1267.63	457.35	1086.69	805.79	1069.34	868.47	776.75	10.76	10.86	10.28	10.17	10.98	10.7	10.54	10.3	8.81	10.08	9.65	10.06	9.75	9.6		0.162303	1.2167	down	5.48264e-05	0.372558	1.11454	down	0.112099	1.18232	down	0.00380549	2.80427	down	0.00191231	3.31556	up
Os.12038.1.S1_at	LOC_Os01g65700	Group 1	others	expressed protein	16.98	10.16	6.11	9.73	4.77	31.52	8.77	6.93	6.16	308.75	137.89	91.9	9.09	8.97	3.99	3.34	2.61	3.25	2.25	4.97	3.12	2.77	2.62	8.26	6.92	6.51	3.16	3.14		0.00337068	6.56424	up	3.10207e-05	0.00558569	3.60782	down	0.24226	1.26696	down	0.438264	1.11322	down	0.050864	1.41041	up
Os.12041.1.S1_at	LOC_Os03g46340	Group 2b	Signal transduction	pleckstrin homology domain-containing protein, putative, expressed	961.35	911.37	608.63	570.11	777.45	724.62	772.01	999.66	413.71	553.6	801.83	732.07	546.38	589.68	9.9	9.83	9.24	9.15	9.6	9.5	9.59	9.96	8.69	9.11	9.63	9.51	9.09	9.19		0.459952	1.07596	down	4.13897e-05	0.521905	1.06933	up	0.00903424	1.29382	up	0.000950569	2.42182	down	0.00147709	1.87183	up
Os.12042.1.S1_at	LOC_Os07g37770	Group 2a	Translation	ribosomal protein S17, putative, expressed	5360.72	7437.66	7244.13	4807.42	7003.66	8283.28	8151.42	2869.14	2472.92	4433.39	6466.95	3992.85	4185.06	2727.4	12.38	12.85	12.82	12.23	12.77	13.02	12.99	11.48	11.26	12.11	12.65	11.96	12.01	11.41		0.137716	1.18552	up	4.11832e-06	0.812885	1.01702	down	0.00062766	2.84378	down	0.238768	1.16871	down	0.000993407	3.32356	up
Os.12044.1.S1_at	LOC_Os02g03330	Group 2c	Transcription factor	expressed protein	717.07	322.95	629.32	2404.53	841.92	562.18	504.47	316.45	76.83	574.32	1120.81	423.85	340.09	539	9.45	8.31	9.29	11.23	9.71	9.09	8.98	8.29	6.25	9.15	10.12	8.73	8.4	9.07		0.220682	1.54206	down	4.41945e-05	0.823979	1.07905	down	0.020981	1.60858	down	0.00173182	4.11673	down	0.000259895	6.6221	up
Os.12048.1.S1_at	LOC_Os08g03350	Group 6b	Transporter	amino acid transporter, putative, expressed	6710.78	6771.64	5823.15	2096.85	8.59	504.83	1546.97	754.25	371.31	11697	4351.13	3091.03	3017.37	2642.33	12.7	12.64	12.51	11.03	3.1	8.97	10.59	9.54	8.26	13.51	12.08	11.59	11.55	11.36		0.000759506	58.3999	up	0.0093578
Os.12049.1.S1_at	LOC_Os04g37904	Group 5b	Signal transduction	protein phosphatase 2C, putative, expressed	1050.67	1556.29	673.97	408.14	95.74	152.36	175.38	460.69	183	1310.37	467.2	406.88	351.71	302.63	10.01	10.58	9.39	8.66	6.56	7.25	7.45	8.85	7.5	10.34	8.87	8.67	8.46	8.24		0.0853805	1.60763	up	3.66607e-05	0.208427	1.15061	up	0.000908059	2.63074	up	0.00247907	2.54074	down	0.780325	1.03543	down
Os.12050.1.S1_a_at	LOC_Os03g60870	Group 2b	Vesicular trafficking	ras-related protein, putative, expressed	1018.76	1651.48	2013.27	1085.24	1619	1208.8	1465.68	759.27	524.49	1092.82	705.16	552.67	464.15	604.01	9.99	10.69	10.97	10.07	10.66	10.23	10.52	9.57	9.03	10.09	9.46	9.1	8.86	9.23		0.114065	1.34772	down	4.83876e-05	0.179571	1.21949	up	0.00170195	1.93137	down	0.0128472	1.45163	down	0.000649384	2.80364	up
Os.12051.1.S1_at	LOC_Os03g18720	Group 2b	RNA metabolism	RNA recognition motif containing protein, putative, expressed	744.54	1252.9	1065.1	788.57	2584.12	2188.45	1833.02	840.95	224.09	780.82	1153.63	859.7	805.36	1505.01	9.54	10.28	10.05	9.62	11.33	11.09	10.84	9.71	7.81	9.61	10.15	9.74	9.63	10.55		0.12759	1.18207	down	1.06898e-08	0.0621815	1.19235	down	0.000627997	2.18105	down	0.000132234	3.75168	down	1.71558e-05	8.18259	up
Os.12052.1.S1_at	LOC_Os10g29514	Group 3b	others	expressed protein	206.27	280	163.23	156.78	635.4	471.71	218.92	149.75	49.71	261.27	221.09	176.49	99.58	183.48	7.68	8.11	7.35	7.28	9.31	8.88	7.77	7.22	5.61	8.03	7.78	7.46	6.59	7.48		0.0242793	1.34788	down	3.15293e-06	0.00339757	2.15883	down	0.0243321	1.46407	down	0.00337401	3.04802	down	0.00121511	4.46252	up
Os.12053.1.S1_at	LOC_Os05g32220	Group 4a	Translation	L1P family of ribosomal proteins domain containing protein, expressed	2110.03	1430.93	232.85	2170.11	497.51	461.28	1147.2	539.23	2896.75	723.63	1064.68	473.7	415.46	471.06	11.01	10.48	7.86	11.08	8.94	8.83	10.16	9.07	11.5	9.49	10.05	8.86	8.69	8.87		0.713208	1.08031	down	4.03906e-06	0.00932917	2.5176	up	0.0031102	2.13307	down	0.000284442	5.38571	up	0.000475712	2.52486	down
Os.12054.1.S1_at	LOC_Os02g24354	Group 2b	Amino acid Metabolism	pyridoxal-dependent decarboxylase protein, putative, expressed	1525.8	1553.19	1005.03	1158.42	1689.2	991.85	707.16	562.52	234.14	759.43	1150.78	951.67	812.41	1166.41	10.56	10.6	9.97	10.18	10.7	9.95	9.46	9.14	7.85	9.57	10.16	9.89	9.64	10.18		0.0650613	1.68258	down	1.03749e-05	0.00701688	1.40233	down	0.00671737	1.25661	down	0.00378533	2.43634	down	0.0019714	3.06153	up
Os.12055.1.S1_at	LOC_Os05g33550	Group 4b	Chromatin remodelling	methyl-binding domain protein MBD, putative, expressed	610.63	445.78	1309.85	1147.03	2467.09	2278.11	1505.82	1368.09	3015.72	1355.26	2044.26	2856.89	2992.95	2445.42	9.25	8.76	10.35	10.16	11.26	11.15	10.55	10.42	11.56	10.4	10.97	11.48	11.54	11.25		0.528868	1.07752	down	1.11288e-05	0.0104761	1.51331	down	0.211665	1.10031	down	0.000547207	2.20573	up	0.000675945	2.00464	down
Os.12056.1.S1_at	LOC_Os07g05480	Group 3b	Energy Metabolism	photosystem I reaction center subunit, chloroplast precursor, putative, expressed	14999.5	200.04	135.88	24553	112.54	151.26	463.47	314.8	15.45	818.16	1013.73	621.3	231.41	35.89	13.8	7.57	7.08	14.57	6.75	7.23	8.85	8.23	3.55	9.67	9.98	9.24	7.72	5.11		0.352784	1.38832	up	0.000299894	0.00460082	3.09198	up	0.163522	1.53778	down	0.00726332	25.7034	down	0.00426383	39.5261	up
Os.12059.1.S1_at	LOC_Os03g57890	Group 4b	Protein - Protein Interaction	zinc finger A20 and AN1 domain-containing stress-associated protein, putative, expressed	1648.41	1632.24	2498.84	1876.09	741.8	1147.71	780.99	1493.8	4330.41	1354.78	1145.69	1747.48	1802.04	1721.47	10.68	10.67	11.29	10.87	9.53	10.16	9.61	10.5	12.07	10.4	10.15	10.76	10.81	10.75		0.0320288	1.55427	up	3.57877e-05	0.0074362	1.47157	down	0.0372609	1.86195	up	0.00599089	2.97189	up	0.000151887	5.5335	down
Os.12061.1.S1_s_at	LOC_Os07g12650	Group 2a	Translation	ribosomal protein L7Ae, putative, expressed	3322.07	4005.01	5725.02	4506.57	6734.59	6440.04	3792.05	2189.73	1273.65	3654.2	3552.96	3747.6	3536.57	2828.43	11.68	11.96	12.48	12.14	12.71	12.65	11.89	11.09	10.31	11.84	11.79	11.85	11.75	11.47		0.619101	1.0427	down	7.71448e-07	0.000912698	1.69726	down	0.00490227	1.74021	down	0.00636437	1.71653	down	0.000240795	2.98713	up
Os.12062.1.S1_a_at	LOC_Os01g12870	Group 2c	Translation	eukaryotic translation initiation factor 3 subunit E-interacting protein, putative, expressed	484.09	553.95	367.34	348.31	851.29	679.38	914.07	293.12	353.01	411.64	426.95	380.37	394.84	589.35	8.91	9.11	8.51	8.42	9.7	9.39	9.84	8.19	8.41	8.67	8.66	8.57	8.58	9.2		0.400089	1.24403	down	0.000899442	0.112836	1.36219	up	0.000372191	3.12329	down	0.496396	1.16581	up	0.0103969	2.67907	up
Os.12063.1.S1_at	LOC_Os02g11859	Group 6b	others	expressed protein	9381.74	10073.2	716.86	357.31	23.3	1232.44	2276.45	2293.86	786.92	7463.79	4728.27	2334.37	1481.08	320.84	13.16	13.27	9.47	8.42	3.95	10.25	11.15	11.12	9.59	12.87	12.2	11.19	10.52	8.16		0.0233471	78.9279	up	0.0027738	0.0195853	1.86646	up	0.915189	1.02531	down	0.0154112	2.87883	down	0.00405776	2.95168	up
Os.12064.1.S1_at	LOC_Os12g05080	Group 9a	Stress	PMR5, putative, expressed	220.45	164.84	257.04	73.95	51.37	21.89	26.5	2184.23	55.96	190.03	203.06	176.12	193.64	136.75	7.78	7.15	7.99	6.2	5.65	4.45	4.72	11.04	5.55	7.55	7.67	7.46	7.59	7.02		0.0396722	2.29629	down	1.62426e-05	0.176832	1.20298	up	0.000464132	79.729	up	0.00295464	44.7305	down	0.263273	1.78243	down
Os.12065.1.S1_at	LOC_Os05g51450	Group 2b	Folding, Sorting and Degradation	OsClp8 - Putative Clp protease homologue, expressed	6113.55	5241.68	650.31	3278.77	1209.7	1335.74	1333.6	1232.8	367.1	936.37	1470.67	850.04	887.93	1150.47	12.56	12.35	9.34	11.68	10.23	10.38	10.38	10.27	8.51	9.86	10.52	9.71	9.79	10.15		0.339092	1.10932	up	2.46322e-06	0.973662	1.00198	down	0.223205	1.08299	down	0.00104981	3.37867	down	0.00057475	3.65906	up
Os.12067.1.S1_x_at	LOC_Os01g64630	Group 4b	Cell structure	actin, putative, expressed	5049.01	8578.61	8330.84	6016.48	707.1	1839.25	2080.39	2760.31	1331.99	4912.96	4276.25	6371.75	6981.3	5052.3	12.29	13.06	13.02	12.55	9.46	10.84	11.02	11.43	10.38	12.26	12.05	12.64	12.76	12.3		0.0092805	2.61879	up	2.24425e-05	0.0228639	1.13122	up	0.0106316	1.32451	up	0.00139997	2.07306	down	0.00218055	1.56515	up
Os.12069.1.S1_at	LOC_Os02g55890	Group 2c	Energy Metabolism	inorganic H+ pyrophosphatase, putative, expressed	96.67	214.25	1826.97	1135.53	149.94	986.13	808.2	255.28	82.42	1353.76	1086.73	4230.42	5030.69	5046.62	6.45	7.74	10.81	10.15	7.16	9.87	9.66	7.88	6.17	10.34	10.05	12.04	12.29	12.27		0.0332068	6.5292	up	0.00110784	0.705781	1.1582	down	0.0294157	3.4345	down	0.073416	3.25957	down	0.0046802	11.195	up
Os.12071.1.S1_at	LOC_Os01g71230	Group 2a	Folding, Sorting and Degradation	nascent polypeptide-associated complex subunit alpha-like protein 3, putative, expressed	3148.75	5188.15	8603.45	5814.93	13869.5	14577	6168.46	4044.86	1241.41	5937.28	5670.16	4582.38	4761.1	6548.4	11.62	12.34	13.07	12.5	13.75	13.83	12.59	11.98	10.23	12.53	12.47	12.16	12.21	12.68		0.619431	1.05576	up	6.45588e-06	0.0017159	2.36409	down	0.00260358	1.52256	down	0.0053002	3.37393	down	0.00244685	5.13701	up
Os.12071.2.S1_at	LOC_Os08g37650	Group 5b	others	expressed protein	29.92	97.77	25.02	28.47	142.99	236.56	97.36	95.92	259.43	32.95	18.91	8.89	7.94	15.64	4.88	6.61	4.63	4.8	7.16	7.82	6.59	6.58	8.01	5.04	4.22	3.12	2.96	3.9		0.220868	1.58562	up	0.00173298	0.0538912	2.35214	down	0.974858	1.00418	down	0.0016092	2.6838	up	0.00420239	2.67263	down
Os.12074.1.S1_at	LOC_Os07g09680	Group 2a	Vesicular trafficking	ras-related protein, putative, expressed	2093.08	2818.68	1840.61	1371.21	2676.28	2895.12	2492.57	2683.14	1308.52	1232.13	1109.25	1031.55	774.49	670.65	11.03	11.44	10.84	10.41	11.39	11.5	11.28	11.39	10.35	10.27	10.1	10	9.6	9.38		0.256838	1.08011	up	5.32122e-06	0.069334	1.16011	down	0.0495686	1.07679	up	0.00072078	2.05528	down	0.000847392	1.90871	up
Os.12075.1.S2_a_at	LOC_Os01g47740	Group 4b	Protein - Protein Interaction	zinc finger, C3HC4 type domain containing protein, expressed	716.38	800.83	645.12	498.73	554.58	736.31	1124.07	3299.01	12383.9	850.49	1001.08	3527.14	5235.36	6676.18	9.47	9.64	9.33	8.93	9.11	9.52	10.13	11.68	13.59	9.73	9.96	11.78	12.34	12.7		0.0904019	1.32219	up	1.5279e-07	0.0192796	1.53233	up	0.00212297	2.9132	up	0.000955886	3.77759	up	3.05675e-05	11.0049	down
Os.12077.1.S1_at	LOC_Os08g44270	Group 7b	Folding, Sorting and Degradation	vignain precursor, putative, expressed	32.16	5.11	3417.78	960.12	6.72	500.8	199.64	10.82	6.97	2546.43	2583	4303.38	3594.39	56.61	4.77	2.31	11.74	9.91	2.75	8.66	7.63	3.34	2.8	11.28	11.29	12.07	11.71	5.24		0.0127549	60.2689	up	4.09468e-05	0.309632	2.04374	down	0.00237061	19.5873	down	0.254456	1.45111	down	4.16249e-05	28.4233	up
Os.12081.2.S1_s_at	LOC_Os01g57480	Group 1	Signal transduction	serine/threonine-protein kinase receptor precursor, putative, expressed	61.27	97.42	25.54	22.84	55.17	26.66	22.72	22.34	6.41	10.82	46.57	10.86	17.52	26.58	5.94	6.6	4.66	4.43	5.75	4.72	4.48	4.48	2.67	3.31	5.54	3.38	4.12	4.7		0.078633	2.04655	down	7.21339e-05	0.537426	1.18255	down	0.993328	1.00144	up	0.00035318	3.49941	down	0.00265413	3.49437	up
Os.12084.1.S1_at	AK120450	Group 4b	others		722.04	733.64	2402.26	1247.81	977.62	1971.37	3272.96	1292.71	8591.53	2250.5	1592.21	1294.5	1039.2	1090.7	9.46	9.52	11.23	10.28	9.93	10.94	11.68	10.33	13.07	11.13	10.63	10.34	10	10.09		0.00832164	2.01741	up	5.84003e-08	0.0038369	1.66186	up	0.00048702	2.53419	down	7.58332e-05	6.64743	up	0.000168517	2.6231	down
Os.12086.1.S1_at	LOC_Os10g34670	Group 2b	Folding, Sorting and Degradation	prefoldin, putative, expressed	642.61	734.62	2040.61	722.6	1403.29	1032	1613.14	733.79	167.28	707.48	826.74	547.1	428.76	544.69	9.33	9.52	10.99	9.49	10.45	9.99	10.65	9.52	7.37	9.45	9.67	9.09	8.63	9.06		0.202096	1.37613	down	4.77212e-06	0.0545416	1.5858	up	0.000796559	2.19959	down	0.00116304	4.44123	down	0.000262339	9.76888	up
Os.12088.1.S1_at	AK068347	Group 2b	others		308.04	476.8	615.09	496.53	522.1	849.57	928.38	501.26	413.99	456.94	571.23	494	361.15	353.49	8.27	8.89	9.26	8.95	9.02	9.73	9.86	8.97	8.68	8.83	9.14	8.95	8.43	8.39		0.0169529	1.63291	up	4.02629e-05	0.0820579	1.09202	up	0.000574305	1.85131	down	0.120379	1.22186	down	0.00269417	2.26204	up
Os.12091.1.S1_at	LOC_Os08g08040	Group 2a	RNA metabolism	LSM domain containing protein, expressed	1366.65	1143.49	2421.12	1844.84	4426.24	4220.2	2101.22	2044.59	1015.54	1723.85	2089.13	1847.28	2050.78	2192.97	10.42	10.16	11.24	10.85	12.11	12.04	11.04	11	9.99	10.75	11.02	10.85	10.99	11.1		0.491877	1.05015	down	6.17186e-08	0.00198178	2.00467	down	0.260064	1.02768	down	7.58332e-05	2.0134	down	4.35486e-05	2.06914	up
Os.12092.4.S1_at	LOC_Os01g64370	Group 4a	others	expressed protein	395.69	366.19	418.02	474.16	524.96	695.81	556.87	609.03	4335.75	561.56	329.43	592.65	377.11	475.3	8.63	8.51	8.7	8.88	9.03	9.41	9.12	9.23	12.08	9.13	8.36	9.21	8.51	8.89		0.270151	1.30017	up	7.47365e-06	0.368959	1.2256	down	0.603979	1.0804	up	0.000550066	7.20862	up	2.86923e-05	7.7882	down
Os.12094.1.S1_a_at	LOC_Os02g33820	Group 7b	Signal transduction	abscisic stress-ripening, putative, expressed	1585.4	2848.56	4157.99	2828.79	30.27	24.31	203.2	603.66	85.45	4792.95	4014.73	3414.38	1992.53	206.19	10.61	11.48	12.01	11.47	4.81	4.59	7.67	9.18	6.39	12.21	11.97	11.73	10.96	7.62		0.67409	1.16347	down	8.48066e-06	0.00066559	8.4158	up	0.0179347	2.84815	up	0.00344445	6.88596	down	0.00508536	2.4177	up
Os.12095.1.S1_at	LOC_Os05g25180	Group 4b	Protein - Protein Interaction	zinc finger, C3HC4 type family protein, expressed	1275.06	1691.53	1372.67	885.57	1029.51	1461.89	1851.42	1518.52	3103.02	1017.34	1385.4	1705.77	1861.36	1747.91	10.31	10.72	10.41	9.78	10.01	10.5	10.85	10.57	11.6	9.97	10.42	10.73	10.86	10.77		0.0788609	1.41164	up	7.94364e-05	0.121811	1.27242	up	0.0416513	1.2183	down	0.000307375	2.046	up	0.00099769	1.67939	down
Os.12097.1.S1_at	LOC_Os12g09000	Group 3b	Catalytic Activity	phosphomethylpyrimidine kinase/thiamin-phosphate pyrophosphorylase, putative, expressed	202.92	217.65	137.68	208.93	225.55	98.92	111.25	132.81	31.02	178.65	236.64	199.87	155.01	126.1	7.64	7.76	7.1	7.7	7.81	6.63	6.79	7.04	4.92	7.47	7.88	7.64	7.22	6.95		0.0155137	2.2661	down	0.000114498	0.457232	1.11774	up	0.233662	1.19612	up	0.00283224	4.36182	down	0.00412595	3.64665	up
Os.12102.1.S1_at	LOC_Os05g07632	Group 2c	Catalytic Activity	haloacid dehalogenase-like hydrolase family protein, putative, expressed	2159.57	881.5	128.1	593.37	285.78	364.7	584.19	481.75	282.98	358.84	511.51	696.81	497.35	173.97	11.04	9.78	6.99	9.21	8.14	8.51	9.19	8.9	8.14	8.48	8.99	9.44	8.95	7.44		0.246834	1.29148	up	0.000317911	0.00628272	1.60563	up	0.0891084	1.21947	down	0.0087314	1.69938	down	0.00112152	2.07235	up
Os.12105.1.S1_a_at	LOC_Os05g44290	Group 4a	Signal Transduction	protein kinase domain containing protein, expressed	1028.35	1744.87	1295.46	829.39	534.21	554.09	271.65	323.65	1351.59	903.95	505.94	475.49	444.52	212.16	10	10.77	10.34	9.69	9.06	9.11	8.08	8.32	10.4	9.82	8.96	8.88	8.76	7.72		0.517134	1.03899	up	4.73715e-06	0.00287937	2.04584	down	0.294124	1.18104	up	0.00106707	4.22081	up	0.000129546	4.98492	down
Os.12106.1.S1_at	LOC_Os03g48780	Group 8a	Stress	Cupin domain containing protein, expressed	2250.67	2058.64	8.99	291.66	10.32	23.02	75.34	9.69	14.15	2194.46	556.34	294.08	664.29	3209.86	11.13	11	3.08	8.18	3.37	4.46	6.22	3.25	3.79	10.98	8.74	8.14	9.34	11.61		0.108782	2.1328	up	0.000341499	0.0240111	3.3937	up	0.00157548	7.84177	down	0.170842	1.44882	up	0.00217906	5.41251	up
Os.12107.1.S1_a_at	LOC_Os02g30624	Group 2a	RNA metabolism	LSM domain containing protein, expressed	2069.04	3262.47	3515.38	4105.01	5279.24	5046.27	4575.21	2875.52	881.46	3061.44	7118.45	8654.98	5390.48	2584.37	11.01	11.67	11.77	12	12.34	12.3	12.16	11.47	9.75	11.58	12.78	13.07	12.34	11.33		0.851555	1.03293	down	3.99161e-05	0.360525	1.10314	down	0.0351658	1.6102	down	0.00602141	3.29107	down	0.00138465	5.29926	up
Os.12109.1.S1_at	LOC_Os02g56960	Group 2a	Translation	ribosomal protein, putative, expressed	6473.51	12358.7	14666.5	13063.6	21108.5	14016.7	13182.8	5877.69	1567.34	9661.75	9063.93	5799.86	5378.87	6317.83	12.65	13.58	13.84	13.67	14.36	13.76	13.69	12.52	10.61	13.23	13.15	12.5	12.38	12.62		0.0805521	1.51178	down	2.40841e-07	0.706432	1.05548	down	0.00136599	2.2514	down	0.000403679	3.7412	down	1.59542e-05	8.42296	up
Os.12110.1.S1_at	LOC_Os12g02530	Group 5a	Protein - Protein Interaction	BTBN22 - Bric-a-Brac, Tramtrack, Broad Complex BTB domain with non-phototropic hypocotyl 3 NPH3 and coiled-coil domains, expressed	679.47	172.25	200.6	1477.17	23.91	49.5	31.89	47.96	425.12	452.06	623.27	368.02	854.04	654.38	9.33	7.36	7.65	10.52	4.37	5.51	4.99	5.51	8.72	8.82	9.28	8.5	9.72	9.33		0.293968	2.202	up	0.000229244	0.459615	1.42687	down	0.236457	1.43207	up	0.00246967	9.22082	up	0.000112884	13.2048	down
Os.12111.1.S1_at	LOC_Os09g26620	Group 4a	Signal Transduction	auxin-repressed protein, putative, expressed	2513.19	3187.42	1985.54	1146.17	167.9	174.07	100.28	372.4	4650.11	779.12	2032.32	610.17	669.65	2110.32	11.29	11.31	10.95	10.16	7.29	7.43	6.64	8.53	12.17	9.57	10.96	9.18	9.38	11.01		0.79493	1.09987	up	1.67504e-07	0.0263333	1.72589	down	0.00149717	3.69836	up	0.000381116	12.4427	up	5.8082e-05	46.0175	down
Os.12116.1.S1_at	LOC_Os01g67340	Group 2c	Signal transduction	STRUBBELIG-RECEPTOR FAMILY 8 precursor, putative, expressed	347.52	554.24	357.85	315.57	188.9	797.73	558.61	866.44	152.31	604.07	268.37	335.25	144.71	44.32	8.43	9.07	8.48	8.28	7.48	9.63	9.12	9.75	7.19	9.23	8.07	8.39	7.17	5.32		0.0372665	4.42654	up	0.00011458	0.0583267	1.41652	down	0.0128682	1.5435	up	0.0033066	5.91388	down	0.00615852	3.83148	up
Os.12117.1.S1_at	LOC_Os03g50540	Group 4b	Energy Metabolism	2Fe-2S iron-sulfur cluster binding domain containing protein, expressed	917.4	985.06	3010.88	1639.99	1815.83	1582.58	2024.96	1640.04	4083.78	1511.76	1768.12	1221.3	817.28	810.35	9.84	9.93	11.55	10.68	10.83	10.63	10.98	10.68	11.98	10.56	10.78	10.25	9.67	9.66		0.0817189	1.14757	down	9.91232e-05	0.0154731	1.27917	up	0.0181648	1.23468	down	0.0037242	2.4593	up	0.00779117	1.99185	down
Os.12118.1.A1_a_at	LOC_Os05g47930	Group 2b	Energy Metabolism	OsQSOXL1 quiescin-sulfhydryl oxidase-like OsQSOXL1, expressed	1854.23	2350.63	1782.75	1366.14	887.92	1352.84	1646.23	1102.61	560.33	1169.33	722.84	629.69	480.45	778.2	10.85	11.2	10.8	10.42	9.79	10.4	10.68	10.09	9.11	10.19	9.47	9.28	8.85	9.59		0.0080655	1.52382	up	0.000129821	0.0261239	1.21627	up	0.0264058	1.50408	down	0.011477	1.97363	down	0.00154794	2.9685	up
Os.12121.1.S1_at	LOC_Os02g10370	Group 4b	others	hrpN-interacting protein from Malus, putative	985.57	832.35	2771.07	1531.63	2403.31	1898.4	2049.35	1602.66	4591.45	1970.14	2537.59	2279.42	2089.24	2318.4	9.94	9.7	11.44	10.57	11.23	10.89	11	10.64	12.16	10.94	11.31	11.15	10.94	11.18		0.0553276	1.26321	down	2.02597e-05	0.466463	1.07537	up	0.0519151	1.2761	down	0.00107024	2.85541	up	0.00250703	2.23761	down
Os.12122.1.S1_at	LOC_Os08g22852	Group 7b	others	expressed protein	363.55	280.84	50.89	137.56	75.58	121.07	112.04	152.83	14.31	187.66	69.22	76.63	60.46	108.05	8.5	8.13	5.66	7.08	6.19	6.92	6.81	7.22	3.84	7.55	6.05	6.24	5.71	6.74		0.185266	1.65969	up	2.59722e-06	0.338602	1.08076	down	0.20692	1.33065	up	0.000824801	10.4184	down	3.81433e-05	7.82953	up
Os.12125.1.S1_at	LOC_Os04g54430	Group 2a	others	immediate-early protein RSP40, putative, expressed	8246.23	7117.45	6943.12	6982.64	9726.78	7447.87	4617.23	4814.13	1023.31	4368.45	3491.32	2892.79	3368.74	4281.82	13.01	12.8	12.76	12.77	13.25	12.86	12.17	12.23	9.99	12.08	11.76	11.49	11.71	12.06		0.0193873	1.30637	down	4.1712e-07	0.00175732	1.6121	down	0.669084	1.03772	up	0.000607123	4.70501	down	0.000185704	4.534	up
Os.12130.1.S1_at	LOC_Os01g73550	Group 3b	Folding, Sorting and Degradation	mitochondrial-processing peptidase subunit alpha, mitochondrial precursor, putative, expressed	251.45	339.56	160.32	95.29	431.11	253.84	219.08	73.1	12.43	232.44	137.76	50.5	120.85	349.24	7.96	8.41	7.32	6.56	8.75	7.95	7.77	6.17	3.52	7.83	7.09	5.63	6.77	8.41		0.115885	1.73706	down	3.05803e-05	0.655733	1.13589	down	0.00417101	3.01916	down	0.0059971	6.31697	down	0.00139876	19.0719	up
Os.12134.1.S1_at	LOC_Os04g45810	Group 6a	Transcription factor	homeobox associated leucine zipper, putative, expressed	956.06	192.47	75.67	93.05	13.06	94.93	41.58	281.57	930.11	372.1	219.69	245.57	439.24	333.42	9.89	7.56	6.1	6.51	3.7	6.55	5.38	8.05	9.52	8.5	7.61	7.92	8.76	8.36		0.00462457	7.22032	up	0.00225744	0.00833072	2.26318	down	0.00662817	6.3846	up	0.182669	2.76222	up	0.00974105	17.6357	down
Os.12135.1.S1_at	LOC_Os02g02290	Group 2b	Chromatin remodelling	SNF2 family N-terminal domain containing protein, expressed	1671.57	2952.39	810.65	918.58	1845.27	2053.44	1764.87	1709.97	684.6	897.66	1053.91	1049.72	1075.05	1499.56	10.7	11.52	9.66	9.84	10.85	10.99	10.78	10.74	9.42	9.8	10.04	10.03	10.06	10.55		0.460283	1.10696	up	9.99654e-06	0.301552	1.1548	down	0.413108	1.03241	down	0.000359146	2.50026	down	0.000184821	2.58129	up
Os.12139.1.S1_at	LOC_Os08g39450	Group 5b	Stress	AN1-like zinc finger domain containing protein, expressed	2992.23	1670.8	170.1	126.29	20.42	141.01	67.45	129.8	221.79	646.61	361.4	133.96	58.53	171.02	11.53	10.62	7.4	6.98	4.23	7.14	6.07	6.99	7.77	9.33	8.37	7.06	5.59	7.36		0.0247705	7.49165	up	0.00100744	0.00467633	2.0911	down	0.0265742	1.89104	up	0.0573758	1.7157	up	0.00253932	3.24447	down
Os.12142.1.S1_at	LOC_Os06g17440	Group 2b	Cell Structure	microtubule-associated protein, putative, expressed	114.07	168.02	635.01	570.97	2499.3	1488.69	859.76	796.57	595.8	479.17	795.47	553.05	194.15	74.68	6.82	7.39	9.31	9.15	11.29	10.52	9.75	9.63	9.22	8.9	9.63	9.1	7.28	5.87		0.0439578	1.69621	down	0.000148871	0.0212684	1.71373	down	0.313028	1.08327	down	0.0135777	1.33207	down	0.000102304	1.44299	up
Os.12146.1.S1_at	LOC_Os01g69980	Group 2c	Transcription factor	TCP family transcription factor, putative, expressed	1067.33	345.31	609.02	729.49	425.22	422.03	368.95	914.85	166.51	254.91	268.53	317.62	295.46	347.76	10.06	8.32	9.25	9.49	8.73	8.69	8.52	9.81	7.38	7.98	8.07	8.31	8.19	8.42		0.901651	1.02529	down	0.000168712	0.643724	1.12446	down	0.0124861	2.43591	up	0.00151595	5.39474	down	0.00134313	2.21467	up
Os.12151.1.S1_at	LOC_Os06g43650	Group 2a	others	secreted salivary protein, putative, expressed	4429.14	7265.6	4523.95	3744.26	4855.13	6157.23	5859.63	5002.91	2081.07	4317.91	3937.54	3432.72	4075.81	5864.34	12.11	12.83	12.14	11.86	12.22	12.58	12.52	12.29	11.01	12.07	11.93	11.74	11.99	12.52		0.261465	1.28545	up	6.78564e-06	0.539626	1.04852	down	0.00840327	1.17169	down	0.00159021	2.41917	down	0.000756906	2.83452	up
Os.12155.1.S1_at	LOC_Os05g24970	Group 2a	RNA metabolism	LSM domain containing protein, expressed	4170.5	3819	4910.85	4371.11	9688.62	8771.26	5753.63	3951.65	749.9	3690.17	3434.03	2422.7	2505.31	3057.24	12.02	11.9	12.26	12.09	13.22	13.09	12.49	11.95	9.53	11.85	11.74	11.24	11.28	11.58		0.642128	1.08959	down	6.60546e-07	0.00991594	1.52069	down	0.000630084	1.45543	down	0.000923226	5.35657	down	0.000410508	7.79612	up
Os.12157.1.S1_at	LOC_Os09g36290	Group 5b	Signal transduction	Ser/Thr protein phosphatase family protein, putative, expressed	354.08	298.36	1516.9	396.61	232.73	163.03	811.58	47.43	1104.35	622.78	635.38	566.04	278	297.25	8.46	8.18	10.56	8.63	7.86	7.34	9.66	5.41	10.1	9.26	9.31	9.14	8.08	8.21		0.0922736	1.4402	down	1.9137e-05	0.00173503	5.0181	up	0.00341116	19.0671	down	0.0018121	25.8955	up	0.0123105	1.35812	down
Os.12160.1.S1_at	LOC_Os05g06310	Group 2a	Translation	60S ribosomal protein L18-3, putative, expressed	4651.28	6120.91	8827.16	5874.05	11679.2	11916	9030.96	3433.09	1467.87	5900.06	8253.63	5413.7	4374.27	5217.71	12.17	12.58	13.11	12.52	13.51	13.54	13.14	11.72	10.51	12.52	13	12.4	12.08	12.35		0.762519	1.02136	up	2.55979e-06	0.00706083	1.31847	down	0.00464651	2.66877	down	0.00799586	2.32617	down	0.000242009	6.20801	up
Os.12162.1.S1_at	LOC_Os10g42299	Group 5a	Transporter	mitochondrial carrier protein, putative, expressed	19.22	16.33	273.76	59.56	59.54	49.23	64.37	58.35	161.9	91.04	51.09	112.45	50.73	36.76	3.94	4.03	8.1	5.89	5.9	5.59	6.01	5.87	7.33	6.49	5.66	6.75	5.65	5.18		0.334167	1.23741	down	0.000158958	0.235493	1.33492	up	0.151956	1.10116	down	0.000783458	2.76124	up	0.00115056	2.50757	down
Os.12163.1.S1_at	LOC_Os03g12510	Group 7b	others	non-symbiotic hemoglobin 2, putative, expressed	9.73	13.77	11.74	296.67	11.9	202.72	251.86	54.22	9.69	690.95	146.67	715.47	1109.76	4908.24	3.27	3.77	3.5	8.19	3.54	7.37	7.97	5.54	3.26	8.98	7.17	9.35	10.07	12.11		0.0471385	14.2107	up	0.00109127	0.606337	1.5209	up	0.0219407	5.39271	down	0.0191017	4.85957	down	7.63211e-05	26.2062	up
Os.12165.1.S1_at	LOC_Os07g32570	Group 6a	Catalytic Activity	OsAPRL1 adenosine 5'-phosphosulfate reductase-like OsAPRL1, expressed	246.53	9.57	498.79	732.38	14.56	82.3	39.69	125.72	634.65	257.16	823.1	2190.42	1758.89	564.33	7.9	3.25	8.91	9.51	3.66	6.11	5.31	6.79	9.17	7.93	9.57	11.1	10.78	9.13		0.128561	5.4671	up	0.0034538	0.376253	1.74764	down	0.0615014	2.802	up	0.0283608	5.21117	up	0.00248197	14.6017	down
Os.12167.1.S1_at	LOC_Os02g44870	Group 2a	Stress	dehydrin, putative, expressed	5793.61	2580.55	2959.23	2141.82	5415.84	5898.12	3132.97	11832.2	11071.1	14930.8	10560	6443.92	2760.1	622.25	12.47	11.12	11.53	11.06	12.34	12.46	11.61	13.51	13.37	13.87	13.36	12.65	11.43	9.26		0.838518	1.08402	up	0.00349568	0.113646	1.79443	down	0.00228656	3.72221	up	0.732623	1.09822	down	0.00769692	3.38932	down
Os.12170.1.S1_at	LOC_Os03g47940	Group 3a	Lipid Metabolism	GDSL-like lipase/acylhydrolase, putative, expressed	4.74	4.3	4.24	314.47	296.13	1084.49	677.62	748.84	7.18	517.72	160.93	13.38	5.07	5.98	2.24	2.1	2.07	8.29	8.2	10.07	9.4	9.55	2.72	8.99	7.27	3.42	2.34	2.58		0.0091117	3.65254	up	5.47303e-07	0.0314796	1.59136	down	0.249013	1.10506	up	0.000515515	113.366	down	0.00038824	102.588	up
Os.12172.1.S1_at	LOC_Os05g08990	Group 3a	Translation	glutaminyl-tRNA synthetase, putative, expressed	581.84	1116.41	793.84	558.76	1733.21	1073.11	810.36	499.82	70.41	527.89	1336.08	653.89	334.47	363.35	9.18	10.12	9.63	9.12	10.76	10.06	9.66	8.96	6.1	9.04	10.37	9.35	8.23	8.44		0.0387786	1.61884	down	2.0343e-06	0.0462402	1.31776	down	0.00739747	1.62914	down	0.00143705	7.25724	down	0.000498002	11.823	up
Os.12173.1.S1_at	LOC_Os04g56970	Group 3a	Cell Structure	tubulin/FtsZ domain containing protein, putative, expressed	77.73	317.81	95.27	283.71	925.95	772.65	278.9	209.11	24.74	264.33	184.33	83.62	116.41	323.27	6.28	8.29	6.57	8.14	9.85	9.59	8.12	7.71	4.6	8.04	7.51	6.33	6.8	8.34		0.25262	1.19922	down	1.63622e-07	0.00267858	2.76089	down	0.00628806	1.33209	down	0.000485335	8.5928	down	0.000266284	11.4464	up
Os.12175.1.S1_at	LOC_Os02g43930	Group 2a	Folding, Sorting and Degradation	chaperone protein dnaJ, putative, expressed	2252.2	4172.42	3684.82	2985.54	10095.1	9537.54	9629.12	5686.02	4085.6	3579.51	6197.25	6797.61	7901.59	10879.1	11.14	12.03	11.85	11.54	13.3	13.2	13.23	12.47	12	11.8	12.58	12.73	12.95	13.41		0.651037	1.07	down	7.90029e-05	0.922608	1.02078	up	0.00146349	1.69279	down	0.00124173	1.39103	down	0.000122847	2.35472	up
Os.12177.1.S1_at	LOC_Os07g28644	Group 4b	others	expressed protein	889.49	1569.55	1191.35	766.36	1218.24	974.76	1171.18	656.57	1389.38	895.81	1075.05	753.77	660.93	735.41	9.77	10.6	10.21	9.57	10.23	9.92	10.19	9.36	10.44	9.8	10.06	9.56	9.34	9.52		0.319126	1.23514	down	6.69239e-05	0.133268	1.20347	up	0.00260159	1.78275	down	0.000633718	2.11661	up	0.0408778	1.18727	down
Os.12179.1.S1_at	AK058725	Group 2a	others		5525.43	6298.28	7066.04	5480.23	1370.79	5236.66	5268.57	5952.21	9096.71	11114.6	8280.69	9474.77	6054.44	4120.58	12.42	12.6	12.78	12.42	10.42	12.35	12.36	12.54	13.14	13.44	12.99	13.21	12.56	12.01		0.00420949	3.81978	up	0.000723172	0.953214	1.00734	up	0.0976758	1.13062	up	0.00942792	1.52116	up	0.00570985	1.71985	down
Os.12180.1.S1_at	LOC_Os05g01300	Group 4b	others	expressed protein	697.32	364.85	1478.72	618.28	738.47	1261.31	1525.54	1288.41	3334.14	1112.61	847.19	880.77	539.47	347.92	9.43	8.51	10.52	9.27	9.53	10.3	10.57	10.33	11.7	10.12	9.72	9.78	8.98	8.4		0.00613354	1.70932	up	1.21819e-06	0.011426	1.20945	up	0.0255594	1.18504	down	0.000567378	2.58493	up	0.000486509	2.1813	down
Os.12182.1.S1_at	LOC_Os05g09490	Group 2a	Folding, Sorting and Degradation	peptidase, T1 family, putative, expressed	1972.07	1542.41	2711.91	1695.31	2680.41	2486.54	2240.87	2320.91	1218.37	1808.83	1821.8	1804.76	1477.68	1626.49	10.94	10.59	11.4	10.73	11.39	11.28	11.13	11.18	10.25	10.82	10.83	10.81	10.52	10.67		0.29272	1.07977	down	4.23477e-05	0.286718	1.10976	down	0.672822	1.03511	up	0.00134722	1.90117	down	0.000955574	1.83669	up
Os.12183.1.S1_at	LOC_Os04g33030	Group 4b	Protein - Protein Interaction	protein binding protein, putative, expressed	282.69	207.73	1220.07	613.01	2311.31	1545.85	1758.57	6762.28	4001.7	1392.12	958.28	2568.95	1959.45	922.83	8.13	7.57	10.25	9.22	11.17	10.59	10.78	12.68	11.96	10.44	9.9	11.33	10.93	9.85		0.0624033	1.49262	down	0.000118799	0.252177	1.13885	up	0.00631944	3.74256	up	0.0704153	1.65296	down	0.00244748	2.26416	down
Os.12185.1.S1_at	LOC_Os01g03060	Group 2b	RNA metabolism	splicing factor, putative, expressed	903.57	1735.55	334.27	278.9	711.79	1051.56	812.14	643.16	285.23	505.4	1182.69	2273.58	2960.05	3784.16	9.82	10.75	8.37	8.11	9.45	10.03	9.66	9.33	8.14	8.98	10.2	11.15	11.52	11.88		0.182051	1.48815	up	2.85923e-05	0.117676	1.28475	down	0.0194057	1.26403	down	0.00279566	2.26883	down	0.0010391	2.86786	up
Os.12187.1.S1_at	LOC_Os11g10750	Group 3b	Folding, Sorting and Degradation	OsSCP48 - Putative Serine Carboxypeptidase homologue, expressed	115.49	209.77	117.73	274.37	271.77	93.29	108.55	466.01	7	210.33	97.74	104.22	22.61	27.71	6.84	7.71	6.87	8.09	7.97	6.53	6.76	8.81	2.81	7.71	6.45	6.7	4.45	4.75		0.11111	2.71366	down	3.24903e-07	0.214055	1.17046	up	0.00516781	4.1479	up	0.000232455	64.3707	down	5.06071e-06	15.5189	up
Os.12189.1.S1_at	LOC_Os03g05980	Group 2b	Translation	40S ribosomal protein S9-2, putative, expressed	1614.11	2382.72	2716.74	2142.72	3541	2823.94	2826.8	1057.71	446.52	1660.72	2004.18	1449.23	1480.64	1876.93	10.65	11.22	11.4	11.06	11.75	11.45	11.46	10.04	8.78	10.68	10.93	10.48	10.52	10.87		0.413011	1.23144	down	4.21158e-06	0.963648	1.00767	up	0.000423748	2.67513	down	0.00473875	2.40351	down	0.000507073	6.4297	up
Os.12189.2.S1_at	LOC_Os11g38959	Group 2a	Translation	40S ribosomal protein S9-2, putative, expressed	5064.52	9274.14	8068.26	6914.47	8655.82	7944.42	6554.11	2767.66	1457.99	6258.78	7112.52	2812.18	3287.35	3974.38	12.3	13.17	12.98	12.75	13.08	12.95	12.68	11.43	10.48	12.61	12.78	11.45	11.67	11.95		0.301621	1.08796	down	5.14047e-06	0.0104151	1.21138	down	0.000590264	2.37293	down	0.0132984	1.92915	down	0.00107025	4.57773	up
Os.12189.2.S1_x_at	LOC_Os11g38949	Group 2a	Translation	40S ribosomal protein S9-2, putative, expressed	10372.9	14211.2	13424.9	12233.4	14922.3	14334.8	13086.7	6573.71	4424.42	10049.5	10207	8717.25	8476.51	10160.4	13.34	13.79	13.71	13.58	13.85	13.8	13.67	12.68	12.06	13.29	13.3	13.09	13.03	13.31		0.823503	1.03303	down	0.000259468	0.319893	1.09406	down	0.000472987	1.9886	down	0.0952188	1.5375	down	0.00724044	3.05748	up
Os.12190.1.S1_at	LOC_Os07g44740	Group 2a	Folding, Sorting and Degradation	chaperonin, putative, expressed	1253.94	1876.18	8770.78	5221.91	9178.94	9432.63	3753.45	2859.06	490.26	3715.32	3099.55	4646.08	2225.67	2019.18	10.29	10.86	13.1	12.34	13.16	13.19	11.87	11.48	8.9	11.86	11.58	12.16	11	10.98		0.859757	1.02565	up	1.51159e-06	0.00442234	2.49788	down	0.00389895	1.31167	down	0.00142023	5.97936	down	0.000804714	7.84293	up
Os.12191.1.S1_s_at	LOC_Os03g13140	Group 8a	others	non-symbiotic hemoglobin 2, putative, expressed	6.55	7.27	14.9	97.2	6.03	65.49	44.66	9.93	7.56	219.53	30.61	227.61	233.27	1310.97	2.68	2.86	3.88	6.57	2.58	5.76	5.47	3.25	2.92	7.27	4.93	7.66	7.82	10.13		0.0555319	9.04467	up	0.00233965	0.813015	1.21749	down	0.00605582	4.6582	down	0.317021	1.2616	down	0.000131753	5.87677	up
Os.12193.1.S1_at	LOC_Os02g04100	Group 2a	Folding, Sorting and Degradation	peptidase, T1 family, putative, expressed	2132.1	849.63	3953.02	2078.53	3328.32	3315.02	3390.43	2902.43	1384.49	2434.7	1826.35	1726.05	1432.3	1432.8	11.06	9.73	11.95	11.02	11.69	11.69	11.73	11.5	10.43	11.25	10.83	10.75	10.48	10.48		0.978731	1.00355	down	2.74787e-05	0.839429	1.02709	up	0.0480858	1.16954	down	0.00160548	2.0997	down	0.000528339	2.45569	up
Os.12196.1.S1_at	LOC_Os02g33450	Group 2b	Catalytic Activity	peroxiredoxin, putative, expressed	2519.42	1269.38	740.88	3648.9	760.43	677.84	1345.84	538.31	211.34	1084.71	1260.2	478.33	238	214.47	11.23	10.28	9.53	11.83	9.56	9.39	10.39	9.07	7.64	10.08	10.27	8.9	7.79	7.63		0.479127	1.12393	down	0.000305748	0.0113179	1.99913	up	0.00121217	2.50314	down	0.023099	2.69824	down	0.00359721	6.75407	up
Os.12197.1.S1_x_at	LOC_Os03g23010	Group 2a	others	expressed protein	28736.1	12854.2	6160.62	7603.68	6295.08	19695.2	7993.93	12666	3944.04	14942.3	12403.4	9926.19	9055.14	8937.6	14.81	13.65	12.59	12.89	12.6	14.26	12.96	13.63	11.87	13.87	13.59	13.28	13.14	13.12		0.0144766	3.15411	up	0.00032813	0.00253184	2.45317	down	0.00046893	1.58439	up	0.0104496	3.38814	down	0.0404915	2.13845	up
Os.12198.1.S1_a_at	LOC_Os06g20370	Group 2a	Cell Structure	microtubule associated protein, putative, expressed	102.48	312.53	2898.25	3497.67	9212.24	7925.11	5084.56	5545.49	312.43	1817.99	2338.41	1733.44	1681.64	2744.34	6.65	8.29	11.5	11.77	13.16	12.95	12.31	12.43	8.1	10.82	11.17	10.75	10.71	11.42		0.307713	1.16108	down	2.90428e-05	0.0116443	1.55297	down	0.336418	1.08617	up	0.0030271	20.1027	down	0.00292529	18.5079	up
Os.12202.1.S1_at	LOC_Os03g54890	Group 2a	Translation	ribosomal protein L13, putative, expressed	2285.24	1430.52	5288.44	3173.62	6542.73	7593.53	4820.02	2103.26	916.88	2968.42	3498.43	2850.91	2479.22	2421.8	11.15	10.47	12.37	11.63	12.67	12.89	12.23	11.03	9.83	11.54	11.75	11.48	11.26	11.24		0.201035	1.16166	up	3.76893e-07	0.00456104	1.57365	down	0.00244033	2.30478	down	0.00293105	2.28965	down	0.000125231	5.27714	up
Os.12203.1.S1_at	LOC_Os05g27940	Group 2a	Translation	40S ribosomal protein S7, putative, expressed	3834.63	6453.06	3713.7	4184.38	8505.77	8020.25	6170.02	2577.17	880.87	3543.21	5387.26	3752.3	4003.9	4543.79	11.9	12.64	11.86	12.02	13.04	12.97	12.59	11.33	9.77	11.79	12.37	11.85	11.93	12.15		0.725851	1.05307	down	9.32638e-07	0.0402773	1.29739	down	0.00173798	2.40247	down	0.00245132	2.94468	down	0.000280349	7.0745	up
Os.12204.1.S1_at	LOC_Os06g34690	Group 2a	Folding, Sorting and Degradation	T-complex protein, putative, expressed	1791.46	1984.32	2351.78	1780.87	4303.68	3050.33	1932.41	1791.74	1028.65	1351.14	1047.31	734.95	901.6	2018.76	10.81	10.95	11.2	10.8	12.07	11.57	10.91	10.81	10	10.39	10.02	9.52	9.81	10.98		0.0419735	1.41522	down	2.44996e-05	0.0167574	1.5764	down	0.325183	1.07728	down	0.00320299	1.74633	down	0.00284568	1.88129	up
Os.12205.1.S1_at	LOC_Os01g39250	Group 2c	Folding, Sorting and Degradation	OsFtsH4 FtsH protease, homologue of AtFtsH4, expressed	565.81	988.01	246.34	252.88	988.38	840.44	664.56	537.11	147.34	375.65	403.83	356.39	279.09	578.38	9.14	9.93	7.94	7.98	9.94	9.71	9.38	9.04	7.19	8.54	8.65	8.48	8.12	9.16		0.34101	1.1725	down	4.42052e-05	0.0743213	1.25902	down	0.247883	1.2661	down	0.0046494	3.60247	down	0.000561969	4.56107	up
Os.12206.1.S1_at	LOC_Os07g03200	Group 10a	others	phytosulfokines precursor, putative, expressed	671.67	682.28	8.55	278.45	8.37	8.79	20.53	43	3975.92	974.43	2607.52	2876.1	3356.44	3183.31	9.38	9.4	3.09	8.12	3.06	3.13	4.33	5.11	11.83	9.92	11.32	11.49	11.7	11.64		0.59275	1.0461	up	1.88357e-05	0.0211532	2.29952	up	0.411435	1.72127	up	0.0032071	105.253	up	0.000376603	181.168	down
Os.12207.1.S1_at	LOC_Os07g31840	Group 3a	Signal Transduction	leucine-rich repeat family protein, putative, expressed	5.98	5.71	276.73	329.63	1224.53	470.89	384.99	273.54	7.12	82.75	44.89	48.8	7.87	10.51	2.56	2.51	8.11	8.36	10.26	8.87	8.59	8.09	2.8	6.33	5.47	5.51	2.96	3.34		0.0101255	2.61372	down	7.06151e-08	0.18759	1.21731	down	0.00929164	1.40586	down	0.000203354	39.2704	down	0.000110566	55.2087	up
Os.12208.1.S1_at	LOC_Os07g43770	Group 5a	others	expressed protein	273.37	555.78	611.32	747.49	110.42	11.34	26.16	17.13	467.09	590.35	312.71	362.9	507.08	363.93	8.03	9.09	9.23	9.54	6.78	3.47	4.67	4.08	8.81	9.19	8.29	8.5	8.98	8.5		0.00575892	9.94029	down	7.19631e-06	0.0568207	2.28812	up	0.152006	1.50167	down	0.000718533	26.5828	up	0.00112199	17.7021	down
Os.12209.1.S1_a_at	LOC_Os01g12900	Group 2c	Vesicular trafficking	ras-related protein, putative, expressed	21.73	20.73	102.08	195.02	673.94	329.96	243.31	1385.7	67.31	74.6	69.51	69.16	139.18	223.04	4.31	4.36	6.67	7.6	9.39	8.36	7.92	10.41	5.97	6.21	5.91	6.09	7.07	7.79		0.00963127	2.04479	down	4.07655e-05	0.0701003	1.36026	down	0.00206167	5.62138	up	0.00181741	21.6967	down	0.0131022	3.85967	up
Os.12211.1.S1_at	LOC_Os08g15170	Group 2a	Transporter	ATP synthase epsilon chain, mitochondrial, putative, expressed	3172.97	2424.82	11224.8	6077.52	4855.3	8066.67	9781.18	5596.2	12529.2	6111.14	7579.63	6247.23	4743.48	4133.93	11.61	11.2	13.45	12.57	12.24	12.97	13.26	12.45	13.61	12.58	12.88	12.6	12.2	12.01		0.0204119	1.66242	up	2.48507e-05	0.0383144	1.21495	up	6.41447e-05	1.7477	down	0.00107258	2.2294	up	0.0249762	1.27562	down
Os.12212.1.S1_at	LOC_Os05g01730	Group 3a	Stress	drought induced 19 protein, putative, expressed	18.93	57.5	155.42	68.99	764.38	1206.32	598	228.62	44.06	90.08	80.94	50.83	35.34	25.49	4.22	5.85	7.27	6.1	9.55	10.24	9.22	7.78	5.37	6.48	6.34	5.63	5.13	4.56		0.131829	1.61274	up	1.70902e-05	0.00229761	2.01981	down	0.0193124	2.71683	down	0.00938053	5.31311	down	0.00122605	14.4348	up
Os.12214.1.S1_at	LOC_Os09g39350	Group 2c	others	expressed protein	215.14	366.01	307.41	130.66	606.41	579.07	380.64	229.85	212.88	269.5	311.79	346.39	298.8	299.09	7.75	8.52	8.26	7.02	9.24	9.17	8.57	7.84	7.72	8.07	8.28	8.41	8.22	8.22		0.625273	1.04927	down	0.000141526	0.0215437	1.51898	down	0.0104509	1.65977	down	0.557581	1.08578	down	0.0100185	1.80215	up
Os.12216.2.S1_a_at	LOC_Os08g04210	Group 8a	others	cysteine-rich repeat secretory protein 55 precursor, putative, expressed	7.57	6.84	5.92	24.23	5.92	33.7	508.54	11.67	7.26	159.63	8.63	14.34	10.36	6.85	2.9	2.77	2.57	4.55	2.57	4.8	8.99	3.48	2.84	7.05	3.07	3.55	3.2	2.78		0.109455	4.71103	up	5.23812e-05	0.013491	18.2193	up	0.000579287	45.4577	down	0.138709	1.55947	down	4.0281e-05	70.8899	up
Os.12219.1.S1_at	LOC_Os01g59930	Group 2b	Energy Metabolism	NADH-cytochrome b5 reductase, putative, expressed	947.88	1332.94	3536.36	2268.05	1701.03	928.37	4605.04	2770.18	939.15	2766.93	1309.52	1543.56	886.62	543.34	9.88	10.38	11.79	11.15	10.71	9.84	12.17	11.4	9.87	11.43	10.35	10.59	9.78	9.07		0.0897888	1.82447	down	2.32882e-05	0.00176683	5.0151	up	0.0403737	1.70262	down	0.00461176	2.8835	down	2.79239e-05	4.90952	up
Os.12220.1.S1_at	LOC_Os04g33750	Group 2b	Translation	ribosomal protein, putative, expressed	1740.67	2346.14	2883.52	2689.85	5214.09	4762.43	3344.46	972.61	426.79	1638.85	2238.04	1341.41	1443.44	1955.94	10.76	11.19	11.49	11.39	12.35	12.22	11.71	9.92	8.7	10.67	11.11	10.38	10.47	10.93		0.25221	1.09328	down	1.38382e-06	0.00757404	1.42574	down	0.000446258	3.43974	down	0.00887312	2.32949	down	0.000692714	8.01285	up
Os.12221.1.S1_at	LOC_Os07g24000	Group 7b	Stress	AWPM-19-like membrane family protein, putative, expressed	8.03	7.97	9.79	19.49	10.46	191.71	28.73	787.11	14.75	26.77	633.59	9144.67	16251.4	16778.5	2.91	2.98	3.27	4.18	3.36	7.39	4.84	9.61	3.68	4.54	9.18	13.15	13.98	14.03		0.0209292	16.3943	up	9.64565e-05	0.0255024	5.86195	down	0.000197398	27.2049	up	0.0017304	61.0825	down	0.12022	2.24528	up
Os.12223.2.S1_at	LOC_Os03g53410	Group 10a	Signal transduction	protein kinase domain containing protein, expressed	6.15	6.7	189.66	13.32	8.57	6.44	6.75	7.49	3964.55	11.47	578.3	307.22	543.81	296.22	2.62	2.74	7.52	3.68	3.07	2.69	2.75	2.9	11.95	3.27	9.14	8.24	9.07	8.19		0.28002	1.30052	down	1.26744e-11	0.455907	1.0461	up	0.201182	1.10857	up	5.62236e-06	529.603	up	3.24508e-06	587.1	down
Os.12225.1.S1_at	LOC_Os04g42250	Group 2b	Catalytic Activity	transferase family protein, putative, expressed	1520.04	1338.37	4640.14	1616.45	746.73	868.86	951.47	2522.81	221.7	2864.03	2426.46	2087.16	3655.27	3826.28	10.55	10.37	12.18	10.65	9.53	9.75	9.89	11.3	7.75	11.48	11.23	11.02	11.82	11.9		0.392912	1.1647	up	1.28391e-05	0.552965	1.09978	up	0.000929914	2.65623	up	0.000938992	11.7431	down	0.00329441	4.42095	up
Os.12227.1.S1_at	LOC_Os08g41250	Group 2b	Folding, Sorting and Degradation	signal recognition particle receptor subunit beta, putative, expressed	926.6	1585.69	1579.28	1387.89	1531.58	2183.82	2140.14	1208.16	488.84	1248.13	3649.02	3658.3	2387.98	1988.77	9.85	10.63	10.62	10.44	10.58	11.08	11.06	10.24	8.93	10.28	11.83	11.83	11.18	10.96		0.0846949	1.41728	up	9.37496e-07	0.932006	1.01412	down	0.00135028	1.77169	down	0.000196453	2.46984	down	3.01596e-05	4.3758	up
Os.12228.1.S1_at	LOC_Os02g04160	Group 6b	Chromatin remodelling	transcription elongation factor 1, putative, expressed	1246.65	5846.84	191.84	264.83	22.89	989.88	738.27	353.58	173.91	1187.37	1251.52	2023.76	4245.76	6777.97	10.22	12.5	7.54	8.05	4.52	9.92	9.53	8.46	7.44	10.21	10.25	10.98	12.05	12.72		0.00262862	42.2615	up	3.27047e-05	0.277148	1.31132	down	0.00448721	2.10138	down	0.00476088	2.02611	down	0.00018864	4.25763	up
Os.12229.1.S1_at	LOC_Os09g32274	Group 2b	Translation	30S ribosomal protein S16, putative, expressed	523.96	1180.82	1526.05	1067.7	3623.71	1908.61	1381.33	988.65	82.28	1298.7	1814.88	1001.25	781.17	902.54	9.03	10.2	10.57	10.05	11.82	10.89	10.43	9.95	6.3	10.34	10.79	9.95	9.51	9.81		0.0177628	1.89864	down	1.73562e-06	0.0249894	1.3784	down	0.0086233	1.39866	down	0.00117297	12.4821	down	0.0006249	17.4582	up
Os.12230.1.S1_a_at	LOC_Os01g09570	Group 4a	Carbohydrate Metabolism	6-phosphofructokinase, putative, expressed	2667.77	1970.98	563.8	417.64	186.38	321.96	220.46	488.93	552.55	1474.24	1005.02	760.18	749.55	643.24	11.38	10.91	9.14	8.7	7.54	8.32	7.78	8.92	9.08	10.51	9.95	9.56	9.55	9.33		0.0391618	1.7236	up	0.00202636	0.0305157	1.45235	down	0.0047155	2.19915	up	0.598274	1.11384	up	0.0074308	2.44951	down
Os.12234.2.S1_s_at	LOC_Os06g11610	Group 3a	Stress	heat shock 22 kDa protein, mitochondrial precursor, putative, expressed	18.36	12.27	63.04	34.3	313.13	6658.04	9688.62	395.92	10.26	210.1	239.87	321.38	528.71	605.76	4.2	3.62	5.98	5.01	8.29	12.64	13.24	8.2	3.28	7.66	7.88	8.32	9.01	9.2		0.0056797	20.3856	up	7.00771e-06	0.203693	1.51851	up	0.0080166	33.0006	down	0.00671308	30.2244	down	8.18119e-05	997.422	up
Os.12235.1.S1_at	LOC_Os01g53700	Group 4b	Folding, Sorting and Degradation	mitochondrial-processing peptidase subunit, mitochondrial precursor, putative, expressed	420.71	704.32	1431.44	716.33	1511.86	1060.11	1065.26	1080.5	2730.69	585	761.34	596.86	387.17	511.07	8.71	9.46	10.48	9.48	10.56	10.05	10.06	10.07	11.4	9.19	9.57	9.22	8.5	8.99		0.0288224	1.42742	down	0.000107889	0.934405	1.00686	up	0.899274	1.01006	up	0.00425183	2.50549	up	0.00274786	2.53071	down
Os.12238.1.S1_at	LOC_Os02g01560	Group 2a	Translation	40S ribosomal protein S4, putative, expressed	5394.34	7155.55	8401.87	7761.19	13499	11664.5	7416.57	3454.33	1177.25	5324.3	6592.09	4686.82	4763.44	4668.82	12.39	12.8	13.04	12.92	13.72	13.5	12.86	11.75	10.2	12.38	12.64	12.19	12.19	12.19		0.244759	1.16022	down	3.42215e-08	0.0124129	1.56725	down	0.000663029	2.14872	down	0.000177159	2.93168	down	1.40575e-05	6.29937	up
Os.12239.1.S1_at	LOC_Os09g31031	Group 2a	Folding, Sorting and Degradation	ubiquitin family protein, putative, expressed	10.32	64.37	168.19	38.17	2698.75	24216.8	10571.7	937.61	538.16	448.74	301.22	179.13	61.73	29.92	3.37	5.97	7.38	5.17	11.38	14.56	13.36	9.65	8.91	8.74	8.07	7.34	5.45	4.75		0.00304847	9.0652	up	6.06989e-05	0.00226316	2.29813	down	0.00756376	13.0808	down	0.394988	1.67086	down	0.00240785	21.8562	up
Os.12240.1.S1_at	LOC_Os02g52010	Group 7b	others	phosphate-induced protein 1 conserved region domain containing protein, expressed	3223.12	1493.87	143.17	337.06	22.29	151.86	110.45	93.41	20.36	3466.43	707.16	326.8	349.2	869.33	11.65	10.43	7.12	8.38	3.82	7.15	6.78	6.52	4.26	11.76	9.41	8.35	8.41	9.73		0.12305	10.0629	up	0.000854346	0.535747	1.29172	down	0.299148	1.19535	down	0.00698096	4.78785	down	0.0043005	5.72317	up
Os.12241.1.S1_at	LOC_Os03g14050	Group 2a	Signal Transduction	thaumatin-like protein 1 precursor, putative, expressed	1846.33	612.52	667.57	575.08	3403.09	12318.9	3432.92	4348.95	1297.68	5378.33	3270.32	3741.3	8575.59	16110.8	10.82	9.26	9.38	9.17	11.73	13.53	11.75	12.08	10.3	12.39	11.66	11.87	13.06	13.97		0.0334915	3.48816	up	9.2353e-05	0.0151394	3.44432	down	0.00813488	1.26558	up	0.00418975	3.45229	down	0.00728077	2.72784	up
Os.12242.1.S1_at	LOC_Os05g39140	Group 2c	others	expressed protein	152.75	222.27	18.31	20.66	71.38	342.27	291.65	319.29	133.59	94.65	113.96	79.49	93.28	145.16	7.25	7.78	4.19	4.34	6.13	8.4	8.19	8.32	7.06	6.53	6.82	6.26	6.5	7.18		0.0155262	4.83766	up	0.000125819	0.444955	1.15991	down	0.118574	1.09652	up	0.000384827	2.39501	down	0.000769754	2.18418	up
Os.12243.1.S1_at	LOC_Os01g59920	Group 3b	Amino acid Metabolism	cysteine synthase, chloroplast precursor, putative, expressed	31.65	97.3	39.79	136.95	461.31	285.21	155.58	56.9	9.38	108.7	86.74	43.96	46.59	88.1	4.86	6.6	5.3	7.09	8.83	8.15	7.28	5.78	3.19	6.76	6.38	5.43	5.51	6.46		0.0922932	1.60908	down	4.77212e-06	0.0100937	1.825	down	0.015313	2.8349	down	0.00435778	6.01117	down	0.000343091	17.0411	up
Os.12244.1.S1_at	LOC_Os03g15960	Group 2a	Stress	hsp20/alpha crystallin family protein, putative, expressed	370.62	371.72	348.2	456.52	756.04	11893.5	2524.64	3004.96	1827.49	15887.5	9528.39	19525	20762	21232.9	8.52	8.54	8.39	8.83	9.53	13.51	11.3	11.52	10.56	13.95	13.09	14.25	14.34	14.37		0.00695874	15.7753	up	0.00480272	0.00436622	4.61131	down	0.471299	1.16049	up	0.249857	1.93886	down	0.324551	1.67073	up
Os.12250.1.S1_at	LOC_Os03g63400	Group 2a	Transcription Factor	transcription factor BTF3, putative, expressed	958.55	1320.75	5530.74	3196.86	6534.8	4904.07	4097.14	1132.45	1123.65	1845.77	2526.47	1655.48	1677.42	1872.06	9.82	10.36	12.43	11.64	12.67	12.26	12	10.14	9.89	10.85	11.29	10.69	10.69	10.86		0.00826775	1.33218	down	0.00316744	0.0140506	1.19754	down	0.000633024	3.63221	down	0.728498	1.18985	down	0.0344333	4.32178	up
Os.12252.1.S1_at	LOC_Os03g41060	Group 2a	Signal Transduction	GASR2 - Gibberellin-regulated GASA/GAST/Snakin family protein precursor, putative, expressed	83.95	21.43	58.04	673.71	7903.17	14424.2	3901.32	9909.27	1130.31	4677.44	5526.15	6947.87	8193.78	8154.8	6.36	4.38	5.86	9.38	12.92	13.81	11.93	13.27	9.83	12.17	12.43	12.76	13	12.99		0.0929754	1.84518	up	0.00101738	0.00198178	3.66931	down	0.000169237	2.5391	up	0.0134771	10.8658	down	0.0547083	4.2794	up
Os.12253.1.S1_at	LOC_Os01g45110	Group 10b	Secondary metabolism	anthocyanin 3-O-beta-glucosyltransferase, putative, expressed	10.11	9.65	118.81	13.65	8.7	8.24	30.78	11.16	361.98	208.14	77.82	115.87	44.16	36.44	3.31	3.23	6.87	3.77	3.09	3.04	4.94	3.44	8.12	7.63	6.27	6.82	5.39	4.73		0.838425	1.03917	down	0.000423035	0.000655275	3.74308	up	0.00997673	2.83249	down	0.00815686	25.6469	up	0.0218876	9.05454	down
Os.12260.1.S1_at	LOC_Os06g03390	Group 10a	others	expressed protein	5.06	4.73	4.55	4.64	4.84	4.62	11.74	4.62	25145.8	36.43	4.48	4.54	4.74	4.95	2.33	2.24	2.18	2.21	2.27	2.21	3.55	2.21	14.62	4.7	2.16	2.18	2.24	2.3		0.443474	1.04562	down	9.26155e-13	0.00167347	2.53202	up	0.000842772	2.53349	down	3.95603e-07	5438.41	up	2.55115e-06	2146.6	down
Os.12262.1.S1_at	AK102347	Group 2a	others		1873.23	3946.2	6695.27	5571.32	13878.7	11818.7	7756.83	3414.12	797.92	4752.16	7991.86	6376.27	5471.18	4880.8	10.86	11.94	12.71	12.44	13.76	13.53	12.92	11.74	9.64	12.21	12.95	12.64	12.39	12.25		0.122762	1.17407	down	3.36454e-09	0.00301188	1.52201	down	0.000364554	2.27459	down	0.000169883	4.28223	down	1.97728e-05	9.74032	up
Os.12266.1.S1_at	LOC_Os05g06780	Group 2c	Lipid Metabolism	LTPL104 - Protease inhibitor/seed storage/LTP family protein precursor, expressed	428.59	154.37	14880.9	15575.3	869.45	56.13	589.06	3949.63	177.12	593.52	931.34	161.82	108.65	6.21	8.68	7.21	13.84	13.92	9.68	5.78	9.2	11.92	6.92	9.19	9.84	7.19	6.52	2.63		0.0117951	14.9846	down	0.000597562	0.00171742	10.7105	up	0.00131116	6.59537	up	0.0118971	32.1474	down	0.0984296	4.87423	up
Os.12267.2.S1_s_at	LOC_Os06g08320	Group 2a	Translation	60S ribosomal protein L39, putative, expressed	4042.86	4859.04	7033.48	5728.75	9398.9	7146.98	7517.13	3450.44	3827.62	5511.29	3733.25	2587.43	2661.99	2982.15	11.98	12.24	12.78	12.48	13.2	12.8	12.88	11.75	11.89	12.43	11.87	11.34	11.36	11.53		0.0511497	1.31447	down	2.85545e-05	0.43968	1.0527	up	0.000202788	2.17777	down	0.359926	1.10055	up	0.0035198	1.9788	up
Os.12268.1.S1_at	LOC_Os02g53180	Group 4b	Stress	1-aminocyclopropane-1-carboxylate oxidase protein, putative, expressed	4430.4	1553.75	1924.1	2372.27	669.27	1438.84	6919.48	7729.34	4248.15	12251.7	9499.64	4322.69	1893.9	35.59	12.1	10.59	10.83	11.21	9.38	10.49	12.76	12.89	11.92	13.58	13.21	12.06	10.87	4.64		0.00892976	2.14507	up	0.00148452	0.000602008	4.82359	up	0.556651	1.09915	up	0.135741	1.95745	down	0.156059	1.78087	up
Os.12269.2.A1_at	LOC_Os11g43890	Group 3a	Signal Transduction	WD domain, G-beta repeat domain containing protein, expressed	208.42	115.56	246.06	163.59	670.68	675.39	382.57	468.65	40.86	195.49	345.9	270.67	206.01	203.55	7.69	6.83	7.94	7.35	9.36	9.38	8.58	8.87	5.33	7.61	8.43	8.08	7.64	7.67		0.948187	1.0152	up	5.52658e-07	0.0243934	1.74463	down	0.0150888	1.22403	up	0.000279937	11.6038	down	0.000214828	9.48004	up
Os.12270.1.S1_at	LOC_Os02g55738	Group 10a	others	hypothetical protein	5.07	5.17	4.94	4.95	5	5	4.99	4.92	25696.1	4.96	4.99	4.97	5.18	5.22	2.34	2.37	2.3	2.31	2.32	2.32	2.32	2.3	14.65	2.31	2.32	2.31	2.37	2.38	AS	0.963875	1.00073	up	2.82291e-15	0.92367	1.0022	down	0.0317656	1.01406	down	2.03544e-07	5220.62	up	2.33315e-07	5148.21	down
Os.12271.1.S1_at	LOC_Os03g14630	Group 10b	Lipid Metabolism	LTPL106 - Protease inhibitor/seed storage/LTP family protein precursor, expressed	4.48	4.53	4.39	5.98	4.45	4.41	4.4	4.35	237.68	7459.72	3367.15	961.47	38.69	4.63	2.16	2.18	2.13	2.53	2.15	2.14	2.14	2.12	7.84	12.86	11.68	9.52	4.54	2.21		0.227607	1.00987	down	1.15003e-07	0.91905	1.00081	down	0.0159958	1.01097	down	0.000297113	52.7136	up	0.000199292	52.1415	down
Os.12273.1.S1_at	LOC_Os04g57270	Group 10a	others	expressed protein	5.6	5.92	5.16	5.24	5.28	5.22	14.89	5.11	30521	8.91	5.18	5.26	6.64	6.09	2.48	2.56	2.37	2.39	2.4	2.38	3.81	2.35	14.9	3.01	2.37	2.39	2.72	2.6	AS	0.227519	1.01062	down	7.08313e-09	0.0498465	2.6832	up	0.0316241	2.74119	down	3.59418e-07	5967.43	up	7.6583e-05	2176.95	down
Os.12274.1.S1_at	LOC_Os07g06590	Group 4b	Lipid Metabolism	ML domain protein, putative, expressed	1818.63	2439.4	2611.89	2219.38	1124.17	2563.67	3765.93	4358.12	1369.67	2245.39	2932.67	2777.66	4236.53	4698.1	10.82	11.25	11.35	11.12	10.12	11.31	11.88	12.08	10.41	11.13	11.51	11.44	12.04	12.19		0.0276656	2.27799	up	9.14362e-05	0.044557	1.48003	up	0.281336	1.14873	up	0.00171544	3.16703	down	0.000568343	2.75699	up
Os.12275.1.S1_at	LOC_Os04g57280	Group 10a	others	expressed protein	5.37	5.47	5.27	5.32	5.34	8.09	6.48	5.28	34047.1	6.8	5.21	5.31	5.46	5.58	2.43	2.45	2.4	2.41	2.42	2.85	2.67	2.4	15.06	2.74	2.38	2.41	2.45	2.48	AS	0.485507	1.35278	up	3.52735e-08	0.841705	1.13297	down	0.240194	1.20899	down	3.05452e-08	6450.3	up	8.83166e-06	5335.27	down
Os.12277.1.S1_at	LOC_Os06g04070	Group 6b	Catalytic activity	pyridoxal-dependent decarboxylase protein, putative, expressed	110.35	46.07	218.31	348.61	169.53	232.71	388.04	6130.93	2706.72	1419.54	189.75	81.47	34.06	14.42	6.21	5.17	7.64	8.43	7.4	7.83	8.59	12.56	11.38	10.44	6.51	6.33	4.73	3.84		0.256005	1.34388	up	2.25189e-06	0.0732284	1.69903	up	0.000518525	15.6285	up	0.0152244	2.27322	down	0.00076544	6.87503	down
Os.12278.1.S1_at	LOC_Os05g33210	Group 2a	Energy Metabolism	cytochrome b-c1 complex subunit 9, putative, expressed	2781.65	4110.43	10133.7	6146.3	4968.96	6010.78	9734.85	5510.28	11519.3	7397.85	5735.03	4698.22	3415.1	2928.38	11.44	12	13.3	12.58	12.28	12.55	13.25	12.43	13.49	12.85	12.48	12.19	11.67	11.51		0.17191	1.20934	up	2.59403e-05	0.00628095	1.62347	up	0.000417483	1.76668	down	0.00133838	2.08318	up	0.071146	1.17915	down
Os.1228.1.S1_at	LOC_Os01g13730	Group 2b	Signal transduction	WD domain, G-beta repeat domain containing protein, expressed	755.38	1106.22	817.71	777.29	1698.43	907.05	889.09	522.9	140.67	688.69	1409.66	1026.38	1615.89	2807.31	9.56	10.11	9.67	9.6	10.73	9.82	9.79	9.03	7.13	9.42	10.44	10	10.65	11.45		0.0225508	1.87562	down	7.00782e-07	0.908246	1.01661	down	0.00359768	1.70199	down	0.00059834	3.72698	down	0.000139937	6.34327	up
Os.12280.1.S1_x_at	LOC_Os08g02340	Group 2a	Translation	60S acidic ribosomal protein, putative, expressed	6942.07	7665.74	11536.8	8202.79	12353.5	12936.1	14620.4	6924.84	2933.85	7580.72	7819.95	7745.54	6808.57	7358.64	12.75	12.87	13.49	13	13.56	13.65	13.84	12.76	11.46	12.89	12.92	12.91	12.67	12.84		0.777183	1.06211	up	9.4507e-05	0.296114	1.13667	up	0.000733597	2.11413	down	0.0155761	2.45281	down	0.00275023	5.18555	up
Os.12281.1.S1_at	LOC_Os05g38150	Group 2a	Amino acid Metabolism	amino acid kinase, putative, expressed	1952.81	1930.83	1544.54	2079.4	3808.86	2366.52	5876.66	4181.96	371.41	2522.04	3260.82	2820.44	1342.91	822.16	10.93	10.9	10.59	11.02	11.89	11.2	12.52	12.02	8.42	11.3	11.65	11.45	10.38	9.68		0.0346554	1.61091	down	3.37534e-05	0.00219647	2.49176	up	0.0216403	1.41242	down	0.00299889	12.1818	down	0.00175059	17.2058	up
Os.12284.2.S1_at	LOC_Os04g01530	Group 4a	Nucleotide metabolism	adenylate kinase, putative, expressed	88.46	191.84	172.59	112.09	640.7	415.8	303.78	466.37	1328.52	193.91	153.67	98.91	65.24	84.85	6.46	7.58	7.43	6.81	9.32	8.69	8.25	8.86	10.37	7.59	7.25	6.62	5.98	6.18		0.0581336	1.5433	down	3.89992e-06	0.0395292	1.36191	down	0.0128682	1.52713	up	0.00101161	2.86063	up	4.21188e-05	4.36857	down
Os.12287.1.S1_x_at	LOC_Os02g37430	Group 2a	RNA metabolism	LSM domain containing protein, expressed	1759.4	3428.56	3193.79	3419.22	12256	10860.1	5954.52	3002.85	561.86	2200.5	3583.63	1932.65	1995.38	2565.57	10.78	11.74	11.64	11.74	13.58	13.4	12.54	11.55	9.12	11.1	11.81	10.91	10.95	11.33		0.258549	1.12805	down	2.4067e-08	0.00236782	1.82059	down	5.87931e-05	1.98278	down	0.000340618	5.38345	down	9.26843e-05	10.6742	up
Os.12288.1.S1_at	LOC_Os08g13920	Group 2b	Catalytic Activity	glycosyl hydrolases family 16, putative, expressed	444.81	702.25	11927.8	6770.34	439.12	583.86	1566.49	1953.42	364.73	4345.49	1293.52	3478.98	5453.15	4518.01	8.74	9.41	13.54	12.72	8.65	9.18	10.61	10.93	8.45	12.07	10.34	11.76	12.4	12.14		0.407349	1.44029	up	7.23108e-05	0.00287937	2.69932	up	0.00181802	1.24722	up	0.0030556	5.60269	down	0.00428072	4.49216	up
Os.12291.1.S1_at	LOC_Os06g48780	Group 2a	Translation	60S acidic ribosomal protein, putative, expressed	3355.3	990.14	7958.81	4220.44	6247.03	6386.51	7803.38	3300.11	1453.79	4624.46	3997.7	2577.36	2223.81	2222.12	11.69	9.91	12.95	12.04	12.61	12.63	12.93	11.68	10.49	12.17	11.95	11.33	11.1	11.12		0.861658	1.01921	up	4.21158e-06	0.12467	1.22653	up	0.00108859	2.36759	down	0.00348272	2.28642	down	0.000370363	5.4133	up
Os.12292.1.S1_at	LOC_Os10g27190	Group 2a	Translation	40S ribosomal protein S17, putative, expressed	3613.27	1193.07	5849.05	4158.22	6367.86	6698.64	6425.14	3737.99	1794.56	4591.58	5286.67	4585.07	4463.96	5135.79	11.81	10.22	12.51	12.02	12.63	12.7	12.65	11.87	10.79	12.16	12.37	12.16	12.11	12.32		0.734308	1.05392	up	2.16809e-05	0.79729	1.03635	down	0.000824463	1.72043	down	0.00569913	2.10902	down	0.00109465	3.62841	up
Os.12293.1.S1_a_at	LOC_Os04g52180	Group 2a	others	expressed protein	3165.48	4946.33	6000.21	4927.64	13574.3	14032.5	13730.1	7089.74	1515.52	6800.84	10761.7	10721.6	10596.9	13735.1	11.61	12.27	12.55	12.26	13.72	13.76	13.74	12.79	10.56	12.73	13.39	13.38	13.37	13.74		0.888976	1.02827	up	1.42224e-06	0.973033	1.00773	down	0.00125771	1.94111	down	0.000543899	4.69855	down	9.81953e-05	9.12041	up
Os.12298.1.S1_at	LOC_Os06g14530	Group 3b	others	expressed protein	7.84	5.31	136.36	85.2	345.19	129.91	403.04	67.7	6.47	119.02	60.21	22.62	5.68	13.4	2.86	2.41	7.08	6.39	8.41	6.98	8.65	6.04	2.63	6.88	5.79	4.48	2.48	3.67		0.0510967	2.69398	down	6.08189e-06	0.0108942	3.1883	up	0.00284045	6.14335	down	0.00285166	10.5871	down	0.000241538	65.0402	up
Os.12300.1.S1_at	LOC_Os01g60080	Group 10a	Secondary Metabolism	monocopper oxidase, putative, expressed	4.35	4.51	4.24	4.26	4.29	4.25	4.25	4.22	14040	4.27	4.23	4.26	4.38	4.42	2.12	2.17	2.08	2.09	2.1	2.09	2.09	2.08	13.78	2.09	2.08	2.09	2.13	2.14	AS	0.292828	1.00775	down	1.50705e-17	0.816725	1.00181	down	0.0112254	1.00703	down	3.05452e-08	3329.19	up	4.59865e-08	3305.95	down
Os.12301.1.S1_at	LOC_Os04g40150	Group 10b	Catalytic Activity	glycosyl transferase family 17 protein, putative, expressed	5.81	6.1	12.41	5.75	5.76	6.14	5.42	5.71	104.67	5.73	6	6.65	6.02	5.86	2.54	2.61	3.61	2.52	2.53	2.61	2.43	2.51	6.69	2.52	2.58	2.72	2.59	2.55		0.454233	1.06321	up	8.85394e-08	0.334242	1.13369	down	0.43526	1.05755	up	0.000146869	18.1347	up	0.000126199	19.1783	down
Os.12302.1.S1_at	LOC_Os07g41790	Group 2a	RNA metabolism	LSM domain containing protein, expressed	3811.48	6470.93	6240.58	5303.39	12065.6	7786.09	5568.52	3110	1279.51	5061.72	7434.02	4571.48	3968.03	4641.82	11.89	12.66	12.61	12.37	13.56	12.91	12.44	11.6	10.31	12.3	12.85	12.14	11.93	12.17		0.0621849	1.56089	down	2.55675e-06	0.0637955	1.38696	down	0.00036494	1.79003	down	0.00165266	2.4483	down	0.000351123	4.38253	up
Os.12305.1.S1_at	LOC_Os05g44050	Group 2a	Vesicular trafficking	ras-related protein, putative, expressed	6046.46	4936.69	8287.85	6448.68	7939.21	5767.41	7112.18	9269.57	3085.99	5855.37	9635.65	6944.1	6828.52	6707.8	12.56	12.27	13.01	12.65	12.95	12.49	12.8	13.17	11.59	12.51	13.23	12.76	12.74	12.71		0.143177	1.37545	down	9.34246e-06	0.0980227	1.23983	up	0.0169924	1.30004	up	0.000352795	2.99751	down	7.01146e-05	2.30571	up
Os.12306.1.S1_at	AK106977	Group 10a	others		6.16	5.83	5.55	5.62	5.67	5.54	5.83	5.73	29409.8	5.5	5.48	5.6	5.97	5.96	2.62	2.54	2.47	2.49	2.5	2.47	2.54	2.52	14.84	2.46	2.46	2.48	2.58	2.58	AS	0.185551	1.02461	down	2.86128e-13	0.339247	1.05111	up	0.77674	1.01761	down	9.53943e-07	5139.37	up	6.36146e-07	5050.42	down
Os.12307.1.S1_at	LOC_Os02g03520	Group 10a	Secondary Metabolism	THION25 - Plant thionin family protein precursor, expressed	5.53	5.56	5.23	5.24	5.31	5.23	5.25	5.2	15887.7	5.71	5.21	5.25	5.68	6.06	2.47	2.48	2.39	2.39	2.41	2.39	2.39	2.38	13.95	2.51	2.38	2.39	2.5	2.59	AS	0.251627	1.01566	down	2.13701e-13	0.545006	1.00514	up	0.019321	1.01048	down	1.49471e-06	3047.53	up	1.246e-06	3015.91	down
Os.12311.1.S1_at	LOC_Os01g01450	Group 4b	Stress	stress responsive protein, putative, expressed	4880.62	4571.05	14617.6	9236.83	1145.05	506.89	612.34	1759.23	9944.46	9870.53	4634.45	2922.93	3899.76	4606.1	12.24	12.16	13.83	13.17	10.16	8.94	9.26	10.78	13.26	13.27	12.18	11.49	11.93	12.17		0.0593897	2.32249	down	2.31442e-06	0.439856	1.24372	up	0.000727167	2.87059	up	0.000782139	5.59657	up	0.000143154	16.0654	down
Os.12314.1.S1_at	LOC_Os05g07650	Group 4a	others	transmembrane 9 superfamily member, putative, expressed	1017.57	1590.96	3669.52	2231.34	365.43	579.81	1223.1	571.71	1609.93	1134.76	425.19	464.23	248.85	249.95	9.95	10.63	11.84	11.12	8.49	9.18	10.26	9.16	10.64	10.15	8.73	8.85	7.93	7.95		0.0958837	1.6129	up	9.00432e-06	0.000567604	2.11054	up	0.000719513	2.14303	down	0.0017165	2.79845	up	0.0500066	1.30584	down
Os.12316.1.S1_at	LOC_Os12g44000	Group 4b	Folding, Sorting and Degradation	ubiquitin-conjugating enzyme E2 W, putative, expressed	1418.12	1107.82	1559.06	1324.05	424.71	585.34	624.85	1055.19	2696.53	1074.72	507.6	934.76	669.74	502.06	10.47	10.11	10.61	10.37	8.72	9.19	9.28	10.04	11.35	10.07	8.98	9.85	9.39	8.97		0.1278	1.39115	up	9.41667e-05	0.636039	1.06282	up	0.0064401	1.69766	up	0.0114337	2.46662	up	0.00396836	4.1875	down
Os.12317.1.S1_at	LOC_Os06g35590	Group 10a	Vesicular trafficking	reticuline oxidase-like protein precursor, putative, expressed	5.36	5.68	5.13	5.21	5.26	5.17	5.15	5.05	18593.2	5.13	5.17	5.19	8.28	6.09	2.42	2.51	2.36	2.38	2.39	2.37	2.37	2.34	14.18	2.36	2.37	2.38	2.95	2.6	AS	0.148635	1.01663	down	1.60599e-12	0.743485	1.00328	down	0.0936589	1.02024	down	3.36362e-06	3662.01	up	2.63025e-06	3589.34	down
Os.12318.1.S1_at	LOC_Os08g07600	Group 10a	others	expressed protein	5.9	6.17	5.66	6.06	5.81	5.64	5.62	5.6	2187.9	5.67	5.59	5.69	6.47	9.61	2.56	2.63	2.5	2.6	2.54	2.5	2.49	2.49	11.09	2.5	2.48	2.51	2.69	3.09	AS	0.0585284	1.03129	down	3.52604e-12	0.731966	1.00375	down	0.726746	1.00296	down	4.67514e-06	389.369	up	3.64739e-06	388.219	down
Os.12319.1.S1_x_at	LOC_Os04g25150	Group 10a	others	pollen allergen, putative, expressed	12.13	14.45	10.07	11.13	11.33	17.54	9.41	9.06	13581.1	9.31	9.44	10.34	19.03	15.23	3.59	3.81	3.33	3.47	3.5	3.97	3.23	3.18	13.72	3.21	3.23	3.37	4.09	3.88		0.464488	1.38972	up	1.02506e-07	0.312672	1.6688	down	0.148043	1.038	down	1.10581e-05	1484.9	up	7.74731e-06	1430.54	down
Os.12320.1.S1_at	LOC_Os03g11970	Group 4a	Cell structure	tubulin/FtsZ domain containing protein, putative, expressed	2548.62	2326.7	1297.99	760.2	67.63	273.81	344.55	515.98	808.63	1666.13	1115.31	1147.34	1070.67	1237.09	11.31	11.09	10.34	9.56	6.08	8.06	8.43	8.98	9.65	10.67	10.12	10.16	10.06	10.27		0.0150344	3.95139	up	0.00217515	0.312691	1.28917	up	0.0783991	1.46917	up	0.0612468	1.58404	up	0.00201195	2.32722	down
Os.12321.1.S1_at	LOC_Os05g51900	Group 10a	others	expressed protein	6	6.02	5.56	5.78	5.69	5.63	9.74	5.47	21536.9	8.4	5.73	5.9	6.01	5.92	2.58	2.59	2.47	2.53	2.51	2.49	3.25	2.45	14.39	3	2.52	2.56	2.59	2.56	AS	0.601778	1.01019	down	3.32654e-10	0.0640879	1.68969	up	0.037243	1.73937	down	7.52099e-07	3929.95	up	2.08954e-05	2259.4	down
Os.12323.1.S1_a_at	LOC_Os04g49650	Group 10a	others	DUF581 domain containing protein, expressed	10.22	11.67	9.48	10.18	9.76	8.98	9.32	8.66	5592.57	11.15	9.46	9.61	10.16	9.72	3.35	3.55	3.25	3.34	3.29	3.17	3.22	3.11	12.45	3.45	3.24	3.26	3.34	3.28		0.213978	1.08685	down	5.45601e-13	0.446742	1.03855	up	0.0693595	1.0773	down	9.54765e-07	645.925	up	6.36146e-07	599.577	down
Os.12324.1.S1_at	AK121445	Group 10a	others		4.24	4.27	4.42	4.17	4.5	4.17	4.76	4.14	22068.5	4.88	4.15	4.17	4.26	4.26	2.08	2.09	2.14	2.06	2.16	2.06	2.23	2.05	14.43	2.26	2.05	2.06	2.09	2.09	AS	0.405959	1.07395	down	2.5722e-11	0.51294	1.12519	up	0.377197	1.13403	down	2.98304e-09	5328.81	up	7.5767e-06	4699	down
Os.12326.1.S1_s_at	LOC_Os07g42160	Group 4a	Catalytic Activity	HD domain containing protein, putative, expressed	55.67	643.03	167.47	97.14	83.19	108.89	201.66	293.49	3483.82	182.67	425.13	703.06	887.66	241.05	5.58	9.14	7.38	6.57	6.36	6.76	7.64	8.15	11.71	7.51	8.68	9.46	9.78	7.91		0.25263	1.31479	up	8.23863e-06	0.0264805	1.85243	up	0.210583	1.41714	up	0.0022184	11.8556	up	0.00064373	16.8011	down
Os.12327.1.S1_x_at	LOC_Os09g15750	Group 2c	Folding, Sorting and Degradation	proteasome/cyclosome repeat containing protein, expressed	674.26	1110.15	328.5	305.2	314.11	601.07	702.34	640.73	317.65	377.74	342.13	272.46	294.55	367.89	9.39	10.11	8.35	8.25	8.29	9.22	9.46	9.32	8.31	8.56	8.41	8.09	8.19	8.5		0.0291985	1.91067	up	6.28804e-05	0.19629	1.17559	up	0.228641	1.1	down	0.00122404	2.00981	down	8.86698e-06	2.21079	up
Os.12327.2.S1_at	LOC_Os06g48640	Group 2c	Folding, Sorting and Degradation	proteasome/cyclosome repeat containing protein, expressed	740.85	674.44	452.68	340.54	215.26	612.96	380.32	572.17	383.99	502.72	367.83	275.85	300.67	522.57	9.52	9.4	8.82	8.4	7.75	9.26	8.56	9.16	8.57	8.96	8.51	8.11	8.2	9.02		0.00301327	2.84144	up	0.00312085	0.0257487	1.61961	down	0.0196695	1.51441	up	0.0155982	1.50168	down	0.951004	1.00848	down
Os.12329.1.S1_at	LOC_Os01g65920	Group 4a	Folding, Sorting and Degradation	F-box/LRR-repeat protein 2, putative, expressed	432.36	43.1	227.08	370.2	377.38	440.38	258.29	356.03	807.45	865.66	507.31	926.73	1509.42	1521.11	8.73	5.43	7.83	8.53	8.52	8.78	8.01	8.47	9.63	9.75	8.96	9.85	10.53	10.56		0.439187	1.20091	up	0.00018901	0.00174475	1.70361	down	0.0280618	1.37057	up	0.00869015	2.2424	up	0.00234678	3.07336	down
Os.12331.1.S1_at	LOC_Os08g12750	Group 2b	Signal transduction	serine/threonine-protein kinase HT1, putative, expressed	1527.6	1302.7	683.36	693.09	1726.06	1977.82	1475.95	1868.91	829.34	1284.93	2087.58	2740.12	5041	5245.74	10.57	10.34	9.42	9.44	10.74	10.93	10.53	10.87	9.69	10.32	11.02	11.41	12.3	12.34		0.479291	1.13999	up	9.41973e-05	0.131945	1.32447	down	0.00345064	1.26695	up	0.000119527	2.25492	down	0.00040583	1.7798	up
Os.12332.2.S1_x_at	LOC_Os03g06240	Group 2a	RNA metabolism	YT521-B-like family domain containing protein, expressed	10291.4	16064.8	9516.82	6710.52	13375.1	18190.7	9408.72	7814.09	1575.23	6528.16	17461.2	14448.9	12580.6	16339.5	13.33	13.97	13.21	12.71	13.7	14.09	13.2	12.93	10.58	12.66	14.09	13.8	13.62	14		0.397288	1.30799	up	6.06307e-05	0.094449	1.84978	down	0.0320908	1.20626	down	0.00254308	5.10611	down	0.00153404	6.1593	up
Os.12333.1.S1_at	LOC_Os08g13070	Group 4a	Protein - Protein Interaction	MBTB23 - Bric-a-Brac, Tramtrack, Broad Complex BTB domain with Meprin and TRAF Homology MATH domain, expressed	211.63	130.94	82.44	75.31	157.31	290.5	338.74	416.82	668.55	161.96	77.42	164.86	143.49	215.24	7.72	7.03	6.36	6.23	7.29	8.17	8.4	8.7	9.38	7.33	6.21	7.35	7.12	7.75		0.0244829	1.83945	up	0.000201991	0.240556	1.1714	up	0.0935914	1.22591	up	0.0074749	1.60943	up	0.000907751	1.97303	down
Os.12334.1.S1_x_at	LOC_Os08g44450	Group 2a	Translation	L1P family of ribosomal proteins domain containing protein, expressed	7222.41	7762.93	7848.71	7915.19	13850	15791.1	12384.8	6219.48	2330.75	8590.4	8991.36	7703.01	7119.89	7341.47	12.81	12.92	12.94	12.95	13.76	13.95	13.6	12.6	11.18	13.07	13.13	12.91	12.79	12.84		0.0661845	1.1399	up	6.88341e-08	0.00740594	1.27473	down	0.000559291	1.99267	down	0.000799216	2.67672	down	0.000112898	5.33382	up
Os.12336.1.S1_at	LOC_Os03g14580	Group 2b	others	expressed protein	151.01	88.95	314.6	222.97	1178.41	1603.04	1156.21	419.68	337.81	179.1	540.24	617.48	389.92	227.86	7.23	6.47	8.29	7.76	10.2	10.65	10.17	8.71	8.35	7.48	9.05	9.27	8.56	7.79		0.0494093	1.36285	up	3.80545e-05	0.00794152	1.38598	down	0.000195378	2.75392	down	0.269707	1.2887	down	0.00506203	3.54896	up
[truncated: 10,929 more rows]
[truncated: 6 more columns]
