# Supplementary material for: Analysis of anther transcriptomes to identify genes contributing to meiosis and male gametophyte development in rice
Source: BMC Plant Biol. 2011 May 9;11:78. doi: 10.1186/1471-2229-11-78 (PMC3112077; doi:10.1186/1471-2229-11-78)
Supplement: Additional File 8 — A comparison of the pollen mother cell transcriptome with that of SAM, PMA, MA, SCP and TPA. [file 1471-2229-11-78-S8.XLSX]

## Sheet: Additional file 8
Comparison of Pollen mother cell transcriptome with that of SAM, PMA, MA, SCP and TPA
RAP ID	LOCUS ID	Probe set id	SAM expressed	PMA expressed	MA expressed	SCP expressed	TPA expressed	Anther specific (AS)	Putative function
Os01g0209200	LOC_Os01g11110	Os.11930.1.S1_at	SAM	PMA	MA	SCP			14-3-3 protein, putative, expressed
Os10g0141400	LOC_Os10g05180	Os.46724.1.S1_at	SAM						26S proteasome regulatory subunit S5A, putative
Os01g0660800	LOC_Os01g47180	OsAffx.11498.1.S1_x_at		PMA					3-5 exonuclease domain-containing protein, putative, expressed
Os10g0437200	LOC_Os10g30100	Os.50630.1.S1_x_at	SAM	PMA	MA	SCP	TPA		3-5 exonuclease family protein, putative, expressed
Os01g0103600	LOC_Os01g01369	Os.37244.1.S1_a_at	SAM	PMA	MA	SCP	TPA		3-beta-hydroxysteroid-Delta-isomerase, putative, expressed
Os05g0155000	LOC_Os05g06300	Os.32913.1.S1_at							3-hydroxyacyl-CoA dehydrogenase, putative, expressed
Os12g0242700	LOC_Os12g13930	Os.56060.1.S1_at			MA	SCP		AS	3-oxoacyl-reductase, chloroplast precursor, putative, expressed
Os07g0572900	LOC_Os07g38540	Os.7072.1.S1_at	SAM	PMA	MA	SCP	TPA		40S ribosomal protein S13, putative, expressed
Os07g0608500	LOC_Os07g41750	Os.5498.1.S1_at	SAM	PMA	MA	SCP	TPA		40S ribosomal protein S3-1, putative, expressed
Os05g0460700	LOC_Os05g38580	Os.49443.1.S1_at	SAM	PMA	MA	SCP	TPA		50S ribosomal protein L17, putative, expressed
Os05g0524400	LOC_Os05g44922	Os.12014.1.S1_s_at	SAM	PMA	MA	SCP	TPA		6-phosphofructokinase, putative, expressed
Os05g0584600	LOC_Os05g50750	Os.7939.1.S1_at	SAM	PMA	MA	SCP	TPA		AAA family ATPase, putative, expressed
Os09g0432300	LOC_Os09g26260	OsAffx.30035.1.S1_at	SAM	PMA	MA	SCP			AAA-type ATPase family protein, putative, expressed
Os04g0284600	LOC_Os04g21660	Os.53212.1.S1_at	SAM	PMA	MA	SCP	TPA		AAA-type ATPase family protein, putative, expressed
Os02g0740300	LOC_Os02g50680	Os.27853.1.S1_at		PMA	MA	SCP			AAA-type ATPase family protein, putative, expressed
Os02g0697600	LOC_Os02g46990	Os.12949.1.S1_at	SAM		MA	SCP			AAA-type ATPase family protein, putative, expressed
Os01g0623500	LOC_Os01g43480	Os.32727.1.S1_at							AAA-type ATPase family protein, putative, expressed
Os04g0209300	LOC_Os04g13220	Os.23745.1.S1_at		PMA	MA	SCP			ABC transporter family protein, putative, expressed
Os09g0360900	LOC_Os09g19680	Os.10380.1.S1_at	SAM	PMA	MA	SCP			ABC transporter, ATP-binding protein, putative, expressed
Os07g0464600	LOC_Os07g28090	Os.8265.1.S1_at		PMA	MA	SCP	TPA		ABC transporter, ATP-binding protein, putative, expressed
Os01g0236400	LOC_Os01g13530	Os.24968.1.S1_at	SAM	PMA	MA	SCP			ABIL2, putative, expressed
Os03g0194400	LOC_Os03g09860	Os.18202.1.S1_at	SAM	PMA	MA	SCP	TPA		acetyltransferase, GNAT family, putative, expressed
Os01g0931300	LOC_Os01g70570	Os.35284.1.S1_s_at	SAM	PMA	MA	SCP	TPA		acyltransferase, putative, expressed
Os09g0413100	LOC_Os09g24660	Os.47978.1.A1_at	SAM	PMA	MA	SCP	TPA		AGAP000554-PA, putative, expressed
Os02g0120300	LOC_Os02g02800	Os.52287.1.S1_at	SAM	PMA	MA	SCP	TPA		AGAP001222-PA, putative, expressed
Os01g0321800	LOC_Os01g21860	Os.1107.1.S1_at	SAM	PMA	MA	SCP	TPA		AGAP010768-PA, putative, expressed
Os12g0178000	LOC_Os12g07810	Os.23454.1.A1_at		PMA	MA	SCP			aldehyde dehydrogenase, putative, expressed
Os08g0520900	LOC_Os08g40930	Os.3414.1.A1_at	SAM	PMA	MA	SCP	TPA		Alpha amylase, catalytic domain containing protein, expressed
Os06g0129600	LOC_Os06g03890	OsAffx.15250.1.S1_at							alpha-L-fucosidase 3 precursor, putative
Os03g0184000	LOC_Os03g08570	Os.2330.1.S1_at	SAM	PMA	MA	SCP	TPA		amine oxidase, flavin-containing, domain containing protein, expressed
Os06g0539400	LOC_Os06g34830	Os.51683.1.S1_at	SAM	PMA	MA	SCP			amino acid permease family protein, putative, expressed
Os01g0878400	LOC_Os01g65660	Os.12640.1.S1_at	SAM	PMA	MA	SCP			amino acid transporter, putative, expressed
Os01g0617600	LOC_Os01g43040	Os.41257.1.S1_at	SAM	PMA	MA	SCP	TPA		amino acid transporter, putative, expressed
Os01g0180700	LOC_Os01g08550	Os.23665.1.A1_at	SAM	PMA	MA		TPA		aminoacyl-tRNA synthetase, putative, expressed
Os07g0693500	LOC_Os07g49270	Os.38120.1.S1_at	SAM	PMA	MA	SCP	TPA		AMP deaminase, putative, expressed
Os04g0490300	LOC_Os04g41280	OsAffx.4048.1.S1_x_at		PMA	MA				ankyrin repeat domain containing protein, expressed
Os11g0146200	LOC_Os11g04910	Os.53331.2.S1_x_at							ankyrin repeat domain containing protein, expressed
Os12g0600100	LOC_Os12g40780	Os.51731.1.S1_at	SAM	PMA	MA	SCP	TPA		ankyrin repeat domain-containing protein 44, putative, expressed
Os12g0636100	LOC_Os12g43940	Os.53453.1.S1_at	SAM	PMA	MA	SCP	TPA		ankyrin repeat domain-containing protein, putative, expressed
Os12g0634900	LOC_Os12g43840	Os.54809.1.S1_at	SAM	PMA	MA	SCP			ankyrin repeat domain-containing protein, putative, expressed
Os03g0680500	LOC_Os03g47693	Os.28851.1.S1_at							ankyrin repeat family protein, putative
Os12g0599900	LOC_Os12g40770	Os.18059.1.S1_at	SAM	PMA	MA	SCP			ankyrin-1, putative, expressed
Os09g0124800	LOC_Os09g03750	Os.52617.1.S1_at	SAM	PMA	MA	SCP	TPA		ankyrin, putative, expressed
Os03g0680200	LOC_Os03g47650	OsAffx.22672.1.S1_at	SAM	PMA	MA	SCP	TPA		ankyrin, putative, expressed
Os03g0621400	LOC_Os03g42350	Os.37674.1.S1_s_at	SAM	PMA	MA	SCP			ankyrin, putative, expressed
Os02g0492900	LOC_Os02g29130	Os.57050.1.S1_at		PMA	MA	SCP			ankyrin, putative, expressed
Os01g0175200	LOC_Os01g07980	Os.9859.4.S1_at		PMA	MA	SCP			ankyrin, putative, expressed
Os02g0494000	LOC_Os02g29190	OsAffx.2786.1.S1_at		PMA				AS	ankyrin, putative, expressed
Os02g0493300	LOC_Os02g29160	Os.52932.1.S1_at							ankyrin, putative, expressed
Os01g0911300	LOC_Os01g68330	Os.27858.1.S1_at	SAM	PMA	MA	SCP	TPA		antigen peptide transporter-like 1, chloroplast precursor, putative, expressed
Os09g0309700	LOC_Os09g13940	Os.11725.1.S1_at	SAM	PMA	MA	SCP	TPA		AP2 domain containing protein, expressed
Os08g0474000	LOC_Os08g36920	Os.15849.1.S1_s_at	SAM	PMA	MA	SCP	TPA		AP2 domain containing protein, expressed
Os05g0316800	LOC_Os05g25260	Os.56944.1.S1_at	SAM	PMA	MA	SCP			AP2 domain containing protein, expressed
Os03g0313100	LOC_Os03g19900	Os.56314.1.S1_at	SAM	PMA	MA				AP2 domain containing protein, expressed
Os04g0527900	LOC_Os04g44570	Os.55453.1.S1_at			MA	SCP			aquaporin protein, putative, expressed
Os11g0184600	LOC_Os11g08180	OsAffx.18744.1.S1_at							aspartic proteinase Asp1 precursor, putative
Os01g0663400	LOC_Os01g47410	Os.13741.1.S1_s_at	SAM	PMA	MA	SCP	TPA		aspartic proteinase oryzasin-1 precursor, putative, expressed
Os02g0824300	LOC_Os02g57820	Os.14536.1.S1_at	SAM	PMA	MA	SCP	TPA		AT hook motif domain containing protein, expressed
Os05g0512000	LOC_Os05g43610	Os.54191.1.S1_at	SAM	PMA	MA				ATBARD1/BARD1, putative, expressed
Os05g0113300	LOC_Os05g02240	Os.54675.1.S1_at							ATCHX20, putative, expressed
Os04g0497300	LOC_Os04g41980	Os.2375.1.S1_at							ATOZI1, putative, expressed
Os11g0514100	LOC_Os11g31500	OsAffx.31246.1.S1_at		PMA	MA				ATP binding protein, putative
Os09g0479300	LOC_Os09g30200	Os.54184.1.S1_at	SAM	PMA	MA				ATP binding protein, putative, expressed
Os04g0566700	LOC_Os04g47900	Os.55683.1.S1_at	SAM	PMA	MA	SCP	TPA		ATTIM23-2, putative, expressed
Os05g0481900	LOC_Os05g40330	Os.50012.1.S1_at							auxin efflux carrier component, putative, expressed
Os01g0236300	LOC_Os01g13520	Os.22269.1.S1_at	SAM	PMA	MA	SCP	TPA		auxin response factor 1, putative, expressed
Os07g0183300	LOC_Os07g08540	OsAffx.28347.1.S1_at			MA			AS	auxin response factor 20, putative, expressed
Os03g0345100	LOC_Os03g22450	Os.52202.1.S1_at	SAM	PMA	MA	SCP	TPA		auxin response factor 75, putative, expressed
Os07g0183200	LOC_Os07g08530	Os.52071.1.S1_at			MA	SCP		AS	auxin response factor, putative, expressed
Os07g0274700	LOC_Os07g17330	Os.11195.1.S1_at		PMA	MA	SCP	TPA		B12D protein, putative, expressed
Os08g0324300	LOC_Os08g23470	Os.52623.1.S1_at		PMA	MA	SCP			B3 DNA binding domain containing protein, expressed
Os03g0293400	LOC_Os03g18210	Os.24664.1.A1_at	SAM	PMA	MA	SCP	TPA		basic helix-loop-helix, putative, expressed
Os06g0573600	LOC_Os06g37560	Os.6322.1.S1_at	SAM	PMA	MA	SCP	TPA		beta-galactosidase precursor, putative, expressed
Os01g0891000	LOC_Os01g66700	Os.23472.1.A1_at		PMA	MA	SCP	TPA		beta-hexosaminidase precursor, putative, expressed
Os01g0175600	LOC_Os01g08020	Os.53395.1.S1_at							boron transporter protein, putative, expressed
Os01g0164800	LOC_Os01g07110	Os.51871.1.S1_at							BRCA2 repeat family protein, expressed
Os05g0506900	LOC_Os05g43130	Os.9927.1.S1_at		PMA					brix domain-containing protein 1, putative, expressed
Os09g0550000	LOC_Os09g37760	Os.26925.1.S1_at	SAM	PMA	MA	SCP	TPA		bromodomain domain containing protein, expressed
Os01g0648700	LOC_Os01g46040	Os.2030.1.S1_at	SAM	PMA	MA	SCP			bromodomain domain containing protein, expressed
Os02g0782800	LOC_Os02g54170	Os.51970.1.S1_at	SAM	PMA	MA	SCP			BRUSHY 1, putative, expressed
Os09g0480900	LOC_Os09g30320	Os.5682.1.S1_at		PMA	MA	SCP	TPA	AS	BURP domain containing protein, expressed
Os03g0127500	LOC_Os03g03550	Os.18178.1.S1_at	SAM	PMA	MA	SCP	TPA		bZIP family transcription factor, putative, expressed
Os03g0798300	LOC_Os03g58400	Os.30977.1.S1_at	SAM	PMA	MA	SCP	TPA		C-5 cytosine-specific DNA methylase, putative, expressed
Os01g0659800	LOC_Os01g47040	Os.29878.1.S1_at	SAM	PMA	MA	SCP	TPA		C2 domain containing protein, putative, expressed
Os02g0807000	LOC_Os02g56310	Os.53968.1.S1_at	SAM	PMA	MA	SCP	TPA		calcium-dependent protein kinase isoform AK1, putative, expressed
Os03g0778000	LOC_Os03g56660	Os.23301.1.S1_at	SAM	PMA	MA	SCP	TPA		calmodulin binding protein, putative, expressed
Os07g0633400	LOC_Os07g43970	Os.34315.1.S1_at		PMA	MA	SCP			calmodulin-binding protein, putative, expressed
Os03g0832200	LOC_Os03g61670	Os.47942.1.A1_at	SAM	PMA	MA	SCP	TPA		calreticulin precursor, putative, expressed
Os03g0788500	LOC_Os03g57450	Os.53349.1.S1_at	SAM	PMA	MA	SCP	TPA		CAMK_CAMK_like.2 - CAMK includes calcium/calmodulin depedent protein kinases, expressed
Os02g0178000	LOC_Os02g08140	Os.27561.1.S1_at	SAM	PMA	MA	SCP	TPA		CAMK_KIN1/SNF1/Nim1_like.14 - CAMK includes calcium/calmodulin depedent protein kinases, expressed
Os03g0711300	LOC_Os03g50330	Os.25160.1.S1_at	SAM	PMA	MA	SCP	TPA		CAMK_KIN1/SNF1/Nim1_like.18 - CAMK includes calcium/calmodulin depedent protein kinases, expressed
Os10g0120300	LOC_Os10g03100	Os.46475.1.S1_at							Cf2/Cf5 disease resistance protein, putative, expressed
Os02g0135200	LOC_Os02g04230	Os.2356.1.S1_a_at	SAM	PMA	MA	SCP			CGMC_MAPKCMGC_2.7 - CGMC includes CDA, MAPK, GSK3, and CLKC kinases, expressed
Os07g0411300	LOC_Os07g22850	OsAffx.28544.2.S1_x_at			MA	SCP		AS	chalcone and stilbene synthases, putative, expressed
Os02g0320300	LOC_Os02g21520	Os.17608.1.S1_s_at	SAM	PMA	MA	SCP	TPA		chalcone isomerase 3, putative, expressed
Os02g0181900	LOC_Os02g08490	Os.5574.1.S1_s_at	SAM	PMA	MA	SCP	TPA		chaperone protein clpB 1, putative, expressed
Os01g0881000	LOC_Os01g65850	OsAffx.23930.1.S1_at		PMA	MA				CHD3-type chromatin-remodeling factor PICKLE, putative
Os12g0578200	LOC_Os12g38900	Os.23421.1.S1_at		PMA	MA	SCP			chorismate mutase, chloroplast precursor, putative, expressed
Os01g0283700	LOC_Os01g18120	Os.20420.1.S1_at							cinnamoyl CoA reductase, putative, expressed
Os05g0578500	LOC_Os05g50250	Os.51338.1.S1_at	SAM	PMA	MA	SCP	TPA		cinnamoyl-CoA reductase-related, putative, expressed
Os08g0277200	LOC_Os08g17500	Os.54671.1.S1_at		PMA	MA		TPA		cinnamoyl-CoA reductase, putative, expressed
Os04g0514800	LOC_Os04g43490	Os.8244.1.S1_at	SAM	PMA	MA	SCP	TPA		CK1_CaseinKinase_1.7 - CK1 includes the casein kinase 1 kinases, expressed
Os10g0368400	LOC_Os10g22330	Os.7061.1.S1_at	SAM	PMA	MA	SCP	TPA		clathrin adaptor complex small chain domain containing protein, expressed
Os09g0284400	LOC_Os09g11250	Os.24787.1.S1_at	SAM	PMA	MA	SCP	TPA		co-chaperone GrpE protein, putative, expressed
Os12g0233900	LOC_Os12g13160	Os.2234.3.S1_at	SAM	PMA	MA	SCP	TPA		conserved hypothetical protein
Os11g0599000	LOC_Os11g38630	OsAffx.19235.1.S1_at		PMA	MA			AS	conserved hypothetical protein
Os09g0547900	LOC_Os09g37580	OsAffx.30173.1.S1_at	SAM	PMA	MA	SCP			conserved hypothetical protein
Os03g0716400	LOC_Os03g50790	OsAffx.25669.1.S1_at	SAM	PMA	MA			AS	conserved hypothetical protein
Os09g0569900	LOC_Os09g39630	OsAffx.30212.1.S1_at							conserved hypothetical protein
Os07g0692800	LOC_Os07g49220	OsAffx.16769.1.S1_at			MA			AS	conserved hypothetical protein
Os07g0154400	LOC_Os07g05960	OsAffx.5226.1.S1_at	SAM						conserved hypothetical protein
Os03g0680100	LOC_Os03g47640	Os.50633.1.S1_at							conserved hypothetical protein
Os08g0494300	LOC_Os08g38600	Os.10254.1.S1_at	SAM	PMA	MA	SCP	TPA		copine, putative, expressed
Os05g0373300	LOC_Os05g30970	OsAffx.4480.1.S1_at	SAM	PMA	MA	SCP			copine, putative, expressed
Os03g0721900	LOC_Os03g51200	Os.51928.1.S1_at	SAM	PMA	MA	SCP	TPA		Core histone H2A/H2B/H3/H4 domain containing protein, putative, expressed
Os04g0528200	LOC_Os04g44600	Os.20306.1.S1_at		PMA	MA	SCP			CRP1 - Cysteine-rich family protein precursor, expressed
Os04g0677600	LOC_Os04g58120	OsAffx.14465.1.S1_s_at		PMA	MA	SCP			CRP2 - Cysteine-rich family protein precursor, expressed
Os03g0655300	LOC_Os03g45270	OsAffx.25555.1.S1_s_at	SAM	PMA	MA	SCP	TPA		CS domain containing protein, putative, expressed
Os03g0381300	LOC_Os03g26460	Os.6724.1.S1_at	SAM	PMA	MA	SCP	TPA		CS domain containing protein, putative, expressed
Os02g0743800	LOC_Os02g51000	Os.5807.1.S1_at	SAM	PMA	MA	SCP	TPA		CS domain containing protein, putative, expressed
Os10g0487500	LOC_Os10g34602	Os.46831.1.S1_at		PMA	MA	SCP	TPA		csAtPR5, putative, expressed
Os07g0552800	LOC_Os07g36690	Os.15704.1.S1_at							CSLF2 - cellulose synthase-like family F; beta1,3;1,4 glucan synthase, expressed
Os05g0193900	LOC_Os05g10580	OsAffx.4294.1.S1_at	SAM		MA				cullin family domain containing protein, putative, expressed
Os01g0935300	LOC_Os01g70920	Os.24785.1.A1_at	SAM	PMA	MA	SCP	TPA		cullin-1, putative, expressed
Os01g0706200	LOC_Os01g50980	OsAffx.11850.2.S1_x_at			MA	SCP	TPA		cullin, putative
Os01g0369200	LOC_Os01g27160	Os.29851.1.S2_at					TPA	AS	cullin, putative, expressed
Os05g0116000	LOC_Os05g02520	Os.28047.1.S1_at	SAM	PMA	MA	SCP	TPA		cupin domain containing protein, expressed
Os04g0617900	LOC_Os04g52720	Os.11743.1.S1_at	SAM	PMA	MA	SCP	TPA		Cupin domain containing protein, expressed
Os10g0154500	LOC_Os10g06580	Os.46721.1.S1_x_at	SAM	PMA	MA	SCP	TPA		cyclin-dependent kinase G-1, putative, expressed
Os07g0556000	LOC_Os07g37010	Os.50582.1.S1_at	SAM	PMA	MA	SCP			cyclin, putative, expressed
Os05g0326400	LOC_Os05g26020	Os.37008.1.S1_at	SAM	PMA	MA	SCP			cyclin, putative, expressed
Os08g0421100	LOC_Os08g32540	OsAffx.29475.2.S1_s_at							cyclin, putative, expressed
Os03g0225200	LOC_Os03g12414	Os.33798.1.S1_at							cyclin, putative, expressed
Os10g0518200	LOC_Os10g37420	Os.3266.1.S1_at	SAM	PMA	MA	SCP	TPA		cytochrome b5-like Heme/Steroid binding domain containing protein, expressed
Os10g0546600	LOC_Os10g39930	Os.46548.1.S1_at	SAM	PMA	MA	SCP	TPA		cytochrome P450 97B2, putative, expressed
Os03g0168600	LOC_Os03g07250	Os.5752.1.S1_s_at		PMA	MA	SCP			cytochrome P450, putative, expressed
Os07g0603700	LOC_Os07g41240	OsAffx.28856.1.S1_x_at	SAM		MA	SCP	TPA		cytochrome P450, putative, expressed
Os06g0602400	LOC_Os06g40020	Os.54689.1.S1_x_at		PMA	MA	SCP	TPA		DEAD-box ATP-dependent RNA helicase 52A, putative, expressed
Os02g0221300	LOC_Os02g12840	OsAffx.24217.1.S1_at			MA	SCP			DEAD-box ATP-dependent RNA helicase, putative, expressed
Os01g0857200	LOC_Os01g63830	OsAffx.23907.1.S1_at	SAM	PMA	MA	SCP			dehydrodolichyl diphosphate synthase, putative, expressed
Os12g0183100	LOC_Os12g08260	Os.17909.1.S1_a_at	SAM	PMA	MA	SCP	TPA		dehydrogenase E1 component domain containing protein, expressed
Os05g0573200	LOC_Os05g49760	Os.2326.1.S1_s_at	SAM	PMA	MA	SCP			dehydrogenase, putative, expressed
Os04g0229100	LOC_Os04g15920	Os.6089.1.S1_at	SAM	PMA	MA	SCP			dehydrogenase, putative, expressed
Os04g0404400	LOC_Os04g33150	Os.46073.1.A1_at			MA	SCP			desiccation-related protein PCC13-62 precursor, putative, expressed
Os03g0345300	LOC_Os03g22470	Os.49505.2.S1_at							desiccation-related protein PCC13-62 precursor, putative, expressed
Os12g0224000	LOC_Os12g12260	Os.51035.1.S1_at	SAM	PMA	MA	SCP	TPA		diacylglycerol kinase 1, putative, expressed
Os10g0485600	LOC_Os10g34430	OsAffx.8007.1.S1_at	SAM	PMA	MA	SCP			Dicer, putative, expressed
Os10g0398600	LOC_Os10g25900	Os.46683.1.S1_at							dirigent, putative, expressed
Os04g0507000	LOC_Os04g42784	Os.49455.1.S1_at	SAM	PMA	MA	SCP			DNA mismatch repair protein, putative, expressed
Os12g0143800	LOC_Os12g04980	Os.13051.1.S1_at	SAM	PMA	MA	SCP			DNA repair protein Rad51, putative, expressed
Os11g0146800	LOC_Os11g04954	Os.22122.1.S1_at	SAM	PMA	MA				DNA repair protein Rad51, putative, expressed
Os07g0511500	LOC_Os07g32730	Os.50017.1.S1_at	SAM	PMA	MA	SCP	TPA		DNA repair protein rhp16, putative, expressed
Os03g0165000	LOC_Os03g06900	OsAffx.10050.1.S1_at	SAM						DNA topoisomerase 3 protein, putative, expressed
Os02g0774500	LOC_Os02g53430	Os.56994.1.S1_at	SAM	PMA	MA	SCP			DNA-3-methyladenine glycosylase, putative, expressed
Os06g0212900	LOC_Os06g10990	Os.26715.1.S1_at	SAM	PMA	MA	SCP	TPA		DnaK family protein, putative, expressed
Os05g0460000	LOC_Os05g38530	Os.38581.1.S1_s_at		PMA	MA	SCP	TPA		DnaK family protein, putative, expressed
Os05g0181000	LOC_Os05g08840	Os.26495.1.S1_at	SAM	PMA	MA	SCP	TPA		DnaK family protein, putative, expressed
Os01g0840100	LOC_Os01g62290	Os.46024.1.S1_at	SAM	PMA	MA	SCP	TPA		DnaK family protein, putative, expressed
Os08g0384100	LOC_Os08g29530	Os.22570.1.S1_at	SAM	PMA	MA	SCP	TPA		double-stranded RNA binding motif containing protein, expressed
Os01g0772000	LOC_Os01g56520	Os.18007.1.S1_at	SAM	PMA	MA	SCP	TPA		double-stranded RNA binding motif containing protein, expressed
Os01g0857000	LOC_Os01g63820	Os.21123.1.S1_at			MA	SCP	TPA		double-stranded RNA binding motif containing protein, expressed
Os03g0165200	LOC_Os03g06920	Os.43861.1.S1_at		PMA	MA			AS	DRD1, putative, expressed
Os05g0107900	LOC_Os05g01730	Os.12212.1.S1_at	SAM	PMA	MA	SCP	TPA		drought induced 19 protein, putative, expressed
Os02g0639700	LOC_Os02g42670	Os.10646.1.S1_at	SAM	PMA	MA	SCP	TPA		DUF1771 domain containing protein, putative, expressed
Os12g0158300	LOC_Os12g06150	OsAffx.19516.1.S1_at	SAM	PMA		SCP			DUF623 domain containing protein, expressed
Os05g0324600	LOC_Os05g25910	Os.55107.1.S1_at							DUF623 domain containing protein, expressed
Os01g0960200	LOC_Os01g72970	Os.20750.1.S1_at	SAM	PMA	MA	SCP			DUF630/DUF632 domains containing protein, putative, expressed
Os06g0507400	LOC_Os06g31100	Os.5906.1.S1_at	SAM	PMA	MA	SCP	TPA		E1-BTB2 - Bric-a-Brac, Tramtrack, and Broad Complex domain with E1 subfamily conserved sequence, expressed
Os03g0100800	LOC_Os03g01120	Os.52670.1.S1_at		PMA	MA	SCP			E1-E2 ATPase domain containing protein, expressed
Os08g0502000	LOC_Os08g39250	Os.32331.1.S1_at	SAM	PMA	MA	SCP	TPA		EDM2, putative, expressed
Os10g0177200	LOC_Os10g09850	Os.17419.1.S1_at		PMA	MA	SCP			EF hand family protein, putative, expressed
Os03g0650700	LOC_Os03g44780	Os.54150.1.S1_at	SAM	PMA	MA	SCP	TPA		elongation factor Tu family protein, putative, expressed
Os02g0543300	LOC_Os02g33850	OsAffx.2850.1.S1_at			MA				elongation factor Tu family protein, putative, expressed
Os01g0723000	LOC_Os01g52470	Os.32865.1.S1_at		PMA	MA	SCP		AS	elongation factor, putative, expressed
Os05g0212100	LOC_Os05g12130	Os.52479.1.S1_at	SAM	PMA					EMB2261, putative, expressed
Os01g0276300	LOC_Os01g16920	Os.209.1.S1_at							embryonic protein DC-8, putative, expressed
Os08g0114200	LOC_Os08g02220	Os.54829.1.S1_at	SAM	PMA	MA				endoglucanase, putative, expressed
Os12g0279600	LOC_Os12g18200	Os.23409.1.S1_at	SAM	PMA	MA	SCP	TPA		endonuclease/exonuclease/phosphatase family domain containing protein, expressed
Os03g0238300	LOC_Os03g13520	Os.19851.1.S1_at		PMA	MA	SCP			endonuclease/exonuclease/phosphatase family domain containing protein, expressed
Os01g0801100	LOC_Os01g58690	Os.8907.1.S1_at	SAM	PMA	MA	SCP	TPA		endonuclease/exonuclease/phosphatase family domain containing protein, expressed
Os06g0592500	LOC_Os06g39240	Os.11046.1.S1_at		PMA	MA	SCP			endothelial differentiation-related factor 1, putative, expressed
Os04g0659400	LOC_Os04g56440	Os.172.2.S1_a_at	SAM	PMA	MA	SCP	TPA		ENT domain containing protein, expressed
Os02g0806600	LOC_Os02g56270	Os.15975.1.S1_a_at	SAM	PMA	MA	SCP	TPA		ENTH domain containing protein, expressed
Os02g0620400	LOC_Os02g40700	Os.37865.1.S1_at	SAM	PMA	MA	SCP	TPA		enzyme of the cupin superfamily protein, putative, expressed
Os10g0498100	LOC_Os10g35500	Os.48028.1.S1_x_at			MA	SCP			epoxide hydrolase, putative, expressed
Os01g0934900	LOC_Os01g70860	Os.3417.1.S1_at	SAM	PMA	MA	SCP	TPA		esterase, putative, expressed
Os08g0339200	LOC_Os08g25140	Os.8949.1.S1_at	SAM	PMA	MA	SCP	TPA		ethanol tolerance protein GEKO1, putative, expressed
Os06g0197200	LOC_Os06g09717	OsAffx.15335.1.S1_at							ethylene-responsive transcription factor, putative
Os11g0184800	LOC_Os11g08200	Os.50636.1.S1_s_at	SAM	PMA	MA	SCP			eukaryotic aspartyl protease domain containing protein, expressed
Os07g0112800	LOC_Os07g02210	Os.5400.1.S1_at	SAM	PMA	MA	SCP	TPA		eukaryotic translation initiation factor 5A, putative, expressed
Os01g0351300	LOC_Os01g24950	Os.27106.1.S1_at	SAM	PMA	MA	SCP	TPA		exocyst complex component 6, putative, expressed
Os06g0680900	LOC_Os06g46690	Os.5303.1.S2_at							exostosin family protein, putative, expressed
Os02g0639500	LOC_Os02g42650	OsAffx.12459.1.S1_at	SAM	PMA	MA	SCP	TPA		expansin precursor, putative, expressed
Os12g0631600	LOC_Os12g43580	OsAffx.32172.1.S1_s_at		PMA	MA	SCP	TPA		expressed protein
Os12g0595500	LOC_Os12g40380	OsAffx.7843.1.S1_at	SAM	PMA	MA	SCP			expressed protein
Os12g0566500	LOC_Os12g37890	Os.16918.1.S1_at	SAM	PMA	MA	SCP	TPA		expressed protein
Os12g0552800	LOC_Os12g36680	Os.27640.1.A1_s_at	SAM	PMA	MA	SCP	TPA		expressed protein
Os12g0422200	LOC_Os12g23460	Os.50549.1.S1_at		PMA	MA	SCP		AS	expressed protein
Os12g0410200	LOC_Os12g22145	Os.49233.1.S1_at	SAM	PMA	MA	SCP	TPA		expressed protein
Os12g0198400	LOC_Os12g09660	OsAffx.7537.1.S1_at	SAM	PMA	MA	SCP			expressed protein
Os11g0649300	LOC_Os11g42930	Os.23136.1.A1_s_at	SAM	PMA	MA	SCP	TPA		expressed protein
Os11g0648800	LOC_Os11g42890	OsAffx.31449.1.S1_at	SAM	PMA	MA	SCP	TPA		expressed protein
Os11g0648400	LOC_Os11g42850	Os.53511.1.S1_at	SAM	PMA	MA	SCP	TPA		expressed protein
Os11g0598800	LOC_Os11g38610	Os.39008.1.S1_at	SAM	PMA	MA	SCP	TPA		expressed protein
Os11g0595100	LOC_Os11g38250	Os.54000.1.S1_at	SAM	PMA	MA	SCP			expressed protein
Os11g0579700	LOC_Os11g37070	Os.55144.1.S1_s_at	SAM	PMA	MA	SCP			expressed protein
Os11g0552100	LOC_Os11g35050	Os.49372.1.S1_at	SAM	PMA	MA	SCP			expressed protein
Os11g0532000	LOC_Os11g32759	Os.11375.1.S1_at	SAM	PMA	MA				expressed protein
Os11g0518600	LOC_Os11g31740	Os.54681.1.S1_at		PMA	MA	SCP	TPA		expressed protein
Os11g0517400	LOC_Os11g31700	Os.6148.1.S1_at		PMA	MA	SCP	TPA		expressed protein
Os11g0507400	LOC_Os11g31110	Os.50230.1.S1_at	SAM	PMA	MA	SCP	TPA		expressed protein
Os11g0256200	LOC_Os11g14990	Os.49548.1.S1_at	SAM	PMA	MA	SCP	TPA		expressed protein
Os10g0580900	LOC_Os10g43060	Os.6581.1.S1_at	SAM	PMA	MA	SCP	TPA		expressed protein
Os10g0413900	LOC_Os10g27380	Os.46798.1.S1_at		PMA	MA	SCP			expressed protein
Os10g0405500	LOC_Os10g26560	OsAffx.20357.1.S1_at	SAM	PMA	MA				expressed protein
Os10g0373400	LOC_Os10g22750	Os.46834.1.S1_at	SAM	PMA	MA	SCP			expressed protein
Os10g0198100	LOC_Os10g12290	Os.33792.1.S1_at	SAM	PMA	MA	SCP			expressed protein
Os09g0514500	LOC_Os09g33940	Os.28448.1.S1_at	SAM	PMA	MA	SCP			expressed protein
Os09g0465800	LOC_Os09g29080	Os.51431.1.S1_at	SAM	PMA	MA	SCP	TPA		expressed protein
Os09g0407300	LOC_Os09g24210	Os.57568.1.S1_at	SAM	PMA	MA	SCP	TPA		expressed protein
Os09g0279200	LOC_Os09g10730	Os.36687.1.A1_at		PMA	MA	SCP			expressed protein
Os08g0559000	LOC_Os08g44470	OsAffx.6135.1.S1_s_at	SAM	PMA	MA	SCP	TPA		expressed protein
Os08g0555800	LOC_Os08g44180	OsAffx.6131.1.S1_at	SAM	PMA	MA				expressed protein
Os08g0519600	LOC_Os08g40820	Os.53388.1.S1_x_at	SAM	PMA	MA	SCP			expressed protein
Os08g0516600	LOC_Os08g40500	Os.55699.1.S1_at	SAM	PMA	MA	SCP	TPA		expressed protein
Os08g0483100	LOC_Os08g37690	Os.53766.1.S1_at	SAM	PMA	MA	SCP	TPA		expressed protein
Os08g0419100	LOC_Os08g32360	Os.54666.1.S1_at	SAM	PMA	MA	SCP	TPA		expressed protein
Os08g0418600	LOC_Os08g32330	Os.55588.1.S1_at	SAM	PMA	MA				expressed protein
Os08g0260400	LOC_Os08g16030	OsAffx.29230.1.S1_at	SAM	PMA	MA		TPA		expressed protein
Os08g0208200	LOC_Os08g10730	Os.51445.1.S1_at		PMA	MA	SCP			expressed protein
Os08g0184800	LOC_Os08g08592	Os.27362.1.S1_at	SAM	PMA	MA	SCP			expressed protein
Os08g0164000	LOC_Os08g06700	Os.31736.1.S1_at		PMA	MA	SCP		AS	expressed protein
Os07g0695700	LOC_Os07g49510	OsAffx.28964.1.S1_at	SAM	PMA	MA	SCP			expressed protein
Os07g0662700	LOC_Os07g46770	Os.31724.1.S1_at	SAM	PMA	MA	SCP			expressed protein
Os07g0622900	LOC_Os07g43010	Os.15811.1.S1_at	SAM	PMA	MA	SCP	TPA		expressed protein
Os07g0618700	LOC_Os07g42650	Os.22703.1.S1_at	SAM	PMA	MA	SCP	TPA		expressed protein
Os07g0591700	LOC_Os07g40220	Os.18406.1.S1_at	SAM	PMA	MA	SCP			expressed protein
Os07g0572500	LOC_Os07g38480	Os.15805.1.S1_at	SAM	PMA	MA	SCP	TPA		expressed protein
Os07g0514400	LOC_Os07g33050	OsAffx.28725.1.S1_at	SAM	PMA	MA				expressed protein
Os07g0507500	LOC_Os07g32406	Os.53897.1.S1_at		PMA	MA	SCP	TPA		expressed protein
Os07g0439100	LOC_Os07g25740	Os.57022.1.S1_at	SAM	PMA	MA	SCP			expressed protein
Os07g0297300	LOC_Os07g20150	OsAffx.16342.1.S1_at	SAM	PMA	MA	SCP	TPA		expressed protein
Os07g0218000	LOC_Os07g11770	Os.38113.1.S2_at	SAM	PMA	MA	SCP			expressed protein
Os07g0165700	LOC_Os07g07150	Os.32042.1.S1_at	SAM	PMA	MA	SCP	TPA		expressed protein
Os07g0154800	LOC_Os07g06060	Os.47878.1.S1_at	SAM	PMA	MA	SCP	TPA		expressed protein
Os07g0151700	LOC_Os07g05690	OsAffx.16104.1.S1_at	SAM	PMA	MA	SCP			expressed protein
Os07g0143900	LOC_Os07g05060	Os.35959.1.S1_at		PMA	MA	SCP	TPA		expressed protein
Os07g0136400	LOC_Os07g04340	Os.57039.1.S1_at		PMA	MA	SCP	TPA		expressed protein
Os07g0136300	LOC_Os07g04330	Os.11006.1.S1_at	SAM	PMA	MA	SCP	TPA		expressed protein
Os07g0114500	LOC_Os07g02360	Os.36023.1.S1_at	SAM	PMA	MA	SCP	TPA		expressed protein
Os06g0710900	LOC_Os06g49680	Os.53567.1.S1_at	SAM	PMA	MA	SCP			expressed protein
Os06g0678700	LOC_Os06g46480	Os.56318.1.S1_at	SAM	PMA	MA	SCP	TPA		expressed protein
Os06g0672700	LOC_Os06g46060	Os.49463.1.S1_at	SAM	PMA	MA	SCP	TPA		expressed protein
Os06g0574900	LOC_Os06g37680	Os.56076.1.S1_at	SAM	PMA	MA	SCP	TPA		expressed protein
Os06g0298500	LOC_Os06g19480	Os.55526.1.S1_at	SAM	PMA	MA	SCP			expressed protein
Os06g0214100	LOC_Os06g11070	Os.23461.1.A1_at	SAM	PMA	MA	SCP	TPA		expressed protein
Os06g0201000	LOC_Os06g10000	Os.55490.1.S1_at		PMA	MA	SCP			expressed protein
Os06g0161900	LOC_Os06g06670	Os.32061.1.S1_at	SAM	PMA	MA	SCP		AS	expressed protein
Os06g0161800	LOC_Os06g06660	Os.36001.1.S1_at	SAM	PMA	MA	SCP			expressed protein
Os06g0161400	LOC_Os06g06610	Os.4355.1.S1_at	SAM	PMA	MA	SCP			expressed protein
Os06g0147400	LOC_Os06g05480	Os.5525.1.S1_at	SAM	PMA	MA	SCP	TPA		expressed protein
Os05g0517400	LOC_Os05g44120	Os.12822.1.S1_at		PMA	MA	SCP	TPA		expressed protein
Os05g0484700	LOC_Os05g40620	Os.57244.1.S1_at		PMA	MA	SCP			expressed protein
Os05g0484000	LOC_Os05g40550	Os.54817.1.S1_at		PMA	MA	SCP		AS	expressed protein
Os05g0468400	LOC_Os05g39210	Os.56330.1.S1_at	SAM	PMA	MA				expressed protein
Os05g0468100	LOC_Os05g39180	Os.50520.1.S1_at	SAM	PMA	MA				expressed protein
Os05g0467700	LOC_Os05g39150	Os.51909.1.S1_at	SAM	PMA	MA	SCP			expressed protein
Os05g0467600	LOC_Os05g39140	Os.12242.1.S1_at	SAM	PMA	MA	SCP	TPA		expressed protein
Os05g0467400	LOC_Os05g39120	Os.57399.1.S1_at	SAM	PMA	MA	SCP			expressed protein
Os05g0427900	LOC_Os05g35340	Os.7559.1.S1_at		PMA	MA	SCP	TPA		expressed protein
Os05g0366900	LOC_Os05g30400	Os.10482.1.S1_at		PMA	MA	SCP	TPA		expressed protein
Os05g0193700	LOC_Os05g10560	OsAffx.14618.1.S1_x_at	SAM	PMA	MA	SCP			expressed protein
Os05g0158400	LOC_Os05g06650	Os.24080.1.A1_at	SAM	PMA	MA	SCP	TPA		expressed protein
Os05g0146100	LOC_Os05g05354	Os.10892.1.S1_at		PMA	MA	SCP	TPA		expressed protein
Os04g0691200	LOC_Os04g59460	OsAffx.26667.1.S1_at	SAM	PMA	MA	SCP			expressed protein
Os04g0652500	LOC_Os04g55810	OsAffx.26623.1.S1_at		PMA	MA	SCP			expressed protein
Os04g0625100	LOC_Os04g53360	Os.50566.1.S1_at	SAM	PMA	MA				expressed protein
Os04g0618400	LOC_Os04g52750	Os.55408.1.S1_at	SAM	PMA	MA	SCP	TPA		expressed protein
Os04g0576700	LOC_Os04g48730	Os.11503.1.S1_at	SAM	PMA	MA	SCP	TPA		expressed protein
Os04g0513000	LOC_Os04g43350	Os.54114.1.S1_at	SAM	PMA	MA	SCP	TPA		expressed protein
Os04g0509200	LOC_Os04g43040	Os.19589.1.S1_at	SAM	PMA	MA	SCP	TPA		expressed protein
Os04g0506900	LOC_Os04g42770	Os.47741.1.S1_x_at	SAM	PMA	MA	SCP	TPA		expressed protein
Os04g0477300	LOC_Os04g40140	Os.23932.1.A1_at	SAM	PMA	MA	SCP			expressed protein
Os04g0448100	LOC_Os04g37530	OsAffx.26363.1.S1_at	SAM	PMA	MA	SCP	TPA		expressed protein
Os04g0129600	LOC_Os04g04030	Os.52951.1.S1_at	SAM	PMA	MA	SCP	TPA		expressed protein
Os03g0847800	LOC_Os03g63040	Os.51390.1.S1_at	SAM	PMA	MA				expressed protein
Os03g0837800	LOC_Os03g62160	Os.7347.1.S1_at	SAM	PMA	MA	SCP	TPA		expressed protein
Os03g0826700	LOC_Os03g61140	Os.17682.1.S1_at	SAM	PMA	MA	SCP	TPA		expressed protein
Os03g0800900	LOC_Os03g58650	Os.10983.1.S1_at		PMA	MA	SCP			expressed protein
Os03g0724600	LOC_Os03g51470	Os.10468.1.S1_at	SAM	PMA	MA	SCP			expressed protein
Os03g0722700	LOC_Os03g51260	Os.51121.1.S1_x_at	SAM	PMA	MA	SCP	TPA		expressed protein
Os03g0688200	LOC_Os03g48260	Os.14899.1.S1_at	SAM	PMA	MA	SCP	TPA		expressed protein
Os03g0687900	LOC_Os03g48230	Os.51430.1.S1_at		PMA	MA	SCP			expressed protein
Os03g0687800	LOC_Os03g48225	Os.54815.1.S1_at		PMA	MA	SCP			expressed protein
Os03g0684100	LOC_Os03g47980	Os.50357.1.S1_at	SAM	PMA	MA	SCP			expressed protein
Os03g0663100	LOC_Os03g46040	Os.49439.1.S1_at	SAM	PMA	MA	SCP	TPA		expressed protein
Os03g0647400	LOC_Os03g44520	Os.53631.1.S1_at	SAM	PMA	MA	SCP	TPA		expressed protein
Os03g0601000	LOC_Os03g40390	Os.54052.1.S1_at		PMA	MA	SCP			expressed protein
Os03g0576500	LOC_Os03g37954	Os.51289.1.S1_at		PMA	MA	SCP			expressed protein
Os03g0569000	LOC_Os03g37140	Os.51979.1.S1_at	SAM	PMA	MA	SCP	TPA		expressed protein
Os03g0353900	LOC_Os03g23050	Os.53538.1.S1_at	SAM	PMA	MA	SCP	TPA		expressed protein
Os03g0353000	LOC_Os03g22960	OsAffx.25199.1.S1_at	SAM	PMA	MA				expressed protein
Os03g0308600	LOC_Os03g19540	Os.53023.1.S1_at	SAM	PMA	MA	SCP	TPA		expressed protein
Os03g0307900	LOC_Os03g19490	Os.34204.1.S1_at	SAM	PMA	MA	SCP			expressed protein
Os03g0302500	LOC_Os03g19040	Os.54627.1.S1_at	SAM	PMA	MA	SCP	TPA		expressed protein
Os03g0281800	LOC_Os03g17340	Os.52513.1.S1_at	SAM	PMA	MA	SCP			expressed protein
Os03g0213600	LOC_Os03g11490	Os.53853.1.S1_at		PMA	MA	SCP	TPA		expressed protein
Os03g0204900	LOC_Os03g10740	Os.51343.1.S1_at	SAM	PMA	MA	SCP	TPA		expressed protein
Os03g0177300	LOC_Os03g08000	Os.18248.1.S1_at	SAM	PMA	MA	SCP	TPA		expressed protein
Os03g0161000	LOC_Os03g06490	Os.5567.1.S1_at	SAM	PMA	MA	SCP	TPA		expressed protein
Os03g0148400	LOC_Os03g05460	Os.53473.1.S1_at	SAM	PMA	MA	SCP	TPA		expressed protein
Os03g0148300	LOC_Os03g05450	OsAffx.3140.1.S1_at	SAM	PMA	MA	SCP	TPA		expressed protein
Os03g0118900	LOC_Os03g02720	Os.24783.1.A1_at	SAM	PMA	MA	SCP	TPA		expressed protein
Os02g0773600	LOC_Os02g53360	OsAffx.24849.1.S1_at	SAM	PMA	MA	SCP	TPA		expressed protein
Os02g0754500	LOC_Os02g51810	Os.52928.1.S1_at	SAM	PMA	MA	SCP	TPA		expressed protein
Os02g0642600	LOC_Os02g42910	OsAffx.12465.1.S1_at	SAM	PMA	MA	SCP	TPA		expressed protein
Os02g0637800	LOC_Os02g42530	Os.23549.1.S1_a_at	SAM	PMA	MA	SCP	TPA		expressed protein
Os02g0612100	LOC_Os02g39880	OsAffx.2921.1.S1_at	SAM	PMA	MA	SCP	TPA		expressed protein
Os02g0580700	LOC_Os02g37020	Os.17647.1.S1_at	SAM	PMA	MA	SCP	TPA		expressed protein
Os02g0538900	LOC_Os02g33560	Os.49660.1.S1_at	SAM	PMA	MA	SCP	TPA		expressed protein
Os02g0504100	LOC_Os02g30140	Os.16171.1.A1_at	SAM	PMA	MA	SCP	TPA		expressed protein
Os02g0491300	LOC_Os02g28970	OsAffx.24487.1.S1_s_at		PMA	MA			AS	expressed protein
Os02g0453100	LOC_Os02g25620	Os.50153.1.S1_at	SAM	PMA	MA	SCP			expressed protein
Os02g0273900	LOC_Os02g17370	Os.9047.1.S1_at	SAM	PMA	MA	SCP	TPA		expressed protein
Os02g0272400	LOC_Os02g17250	Os.18074.1.A1_at	SAM	PMA	MA	SCP	TPA		expressed protein
Os02g0148600	LOC_Os02g05520	Os.50891.1.S1_at	SAM	PMA	MA	SCP	TPA		expressed protein
Os02g0142400	LOC_Os02g04960	Os.23849.1.A1_at	SAM	PMA	MA		TPA		expressed protein
Os02g0121500	LOC_Os02g02910	Os.52234.1.S1_at	SAM	PMA	MA	SCP	TPA		expressed protein
Os01g0939300	LOC_Os01g71256	Os.33291.1.S1_a_at	SAM	PMA	MA		TPA		expressed protein
Os01g0939200	LOC_Os01g71250	Os.28979.1.S1_at	SAM	PMA	MA	SCP			expressed protein
Os01g0716300	LOC_Os01g51850	OsAffx.2305.2.S1_at	SAM	PMA	MA				expressed protein
Os01g0710100	LOC_Os01g51310	OsAffx.23744.1.S1_s_at	SAM	PMA	MA	SCP	TPA		expressed protein
Os01g0600300	LOC_Os01g41640	Os.7404.1.S1_a_at	SAM	PMA	MA	SCP	TPA		expressed protein
Os01g0566000	LOC_Os01g38520	Os.31326.1.S1_at		PMA	MA	SCP		AS	expressed protein
Os01g0514700	LOC_Os01g33090	Os.6115.1.S1_at	SAM	PMA	MA	SCP	TPA		expressed protein
Os01g0496900	LOC_Os01g31220	Os.6438.1.S1_a_at	SAM	PMA	MA	SCP	TPA		expressed protein
Os01g0361700	LOC_Os01g26000	OsAffx.23399.1.S1_at		PMA	MA	SCP	TPA	AS	expressed protein
Os01g0354700	LOC_Os01g25240	OsAffx.8871.1.S1_at	SAM	PMA	MA	SCP			expressed protein
Os01g0219200	LOC_Os01g11990	Os.30623.1.S1_at		PMA	MA			AS	expressed protein
Os01g0212500	LOC_Os01g11430	Os.50336.1.S1_x_at		PMA	MA	SCP	TPA		expressed protein
Os01g0206200	LOC_Os01g10860	Os.1408.1.S1_at	SAM	PMA	MA	SCP			expressed protein
Os01g0157200	LOC_Os01g06400	Os.30624.1.S1_at		PMA	MA	SCP	TPA	AS	expressed protein
Os01g0122200	LOC_Os01g03190	Os.31540.1.S1_at	SAM	PMA	MA	SCP			expressed protein
Os01g0112300	LOC_Os01g02180	Os.37685.1.A1_at	SAM	PMA	MA	SCP	TPA		expressed protein
Os01g0109500	LOC_Os01g01940	Os.37423.1.S1_at	SAM	PMA	MA	SCP			expressed protein
Os12g0573900	LOC_Os12g38560	Os.52528.1.S1_at		PMA					expressed protein
Os09g0415300	LOC_Os09g24870	OsAffx.17881.1.S1_at		PMA		SCP	TPA		expressed protein
Os08g0520600	LOC_Os08g40910	Os.11112.1.S1_s_at		PMA					expressed protein
Os05g0468200	LOC_Os05g39190	Os.54521.1.S1_at		PMA					expressed protein
Os05g0467800	LOC_Os05g39160	OsAffx.27234.2.S1_at		PMA					expressed protein
Os03g0800400	LOC_Os03g58610	Os.34434.1.S1_at		PMA		SCP	TPA		expressed protein
Os02g0712800	LOC_Os02g48220	Os.50530.1.S1_at		PMA					expressed protein
Os02g0113400	LOC_Os02g02250	Os.6160.1.S1_at		PMA					expressed protein
Os01g0244000	LOC_Os01g14180	OsAffx.23233.1.S1_at		PMA					expressed protein
Os12g0634400	LOC_Os12g43780	Os.25475.1.S1_at				SCP			expressed protein
Os12g0628300	LOC_Os12g43350	Os.54199.1.S1_at							expressed protein
Os12g0595600	LOC_Os12g40390	OsAffx.32120.1.S1_at							expressed protein
Os12g0516800	LOC_Os12g33194	Os.48076.1.S1_at				SCP	TPA		expressed protein
Os12g0244000	LOC_Os12g14059	Os.54662.1.S1_at							expressed protein
Os12g0141800	LOC_Os12g04770	Os.53848.1.S1_at			MA				expressed protein
Os12g0111000	LOC_Os12g02000	Os.52045.1.S1_at							expressed protein
Os12g0109600	LOC_Os12g01880	Os.55160.1.S1_at							expressed protein
Os11g0666100	LOC_Os11g44420	Os.56139.1.S1_at							expressed protein
Os11g0533600	LOC_Os11g32910	Os.24138.1.A1_at			MA		TPA		expressed protein
Os11g0527000	LOC_Os11g32380	OsAffx.7275.1.S1_at			MA				expressed protein
Os11g0215300	LOC_Os11g10890	OsAffx.7068.1.S1_at							expressed protein
Os10g0386300	LOC_Os10g24690	Os.36118.1.S1_at	SAM	PMA					expressed protein
Os09g0513800	LOC_Os09g33876	Os.49366.1.S1_at			MA				expressed protein
Os09g0380600	LOC_Os09g21290	Os.51764.1.S1_at			MA	SCP		AS	expressed protein
Os08g0499400	LOC_Os08g39000	OsAffx.6079.1.S1_at				SCP			expressed protein
Os08g0476000	LOC_Os08g37104	Os.31832.1.S1_at							expressed protein
Os08g0419000	LOC_Os08g32350	OsAffx.17290.1.S1_at							expressed protein
Os08g0207800	LOC_Os08g10670	Os.54821.1.S1_at							expressed protein
Os08g0165800	LOC_Os08g06880	OsAffx.29070.2.S1_at							expressed protein
Os08g0164300	LOC_Os08g06730	Os.31718.1.S1_at			MA	SCP		AS	expressed protein
Os08g0122700	LOC_Os08g02900	Os.57180.1.S1_at							expressed protein
Os07g0516700	LOC_Os07g33320	OsAffx.28727.1.S1_at				SCP			expressed protein
Os07g0184200	LOC_Os07g08650	Os.54836.1.S1_at			MA			AS	expressed protein
Os07g0170900	LOC_Os07g07530	Os.54674.1.S1_at	SAM	PMA					expressed protein
Os06g0685200	LOC_Os06g47120	OsAffx.28145.1.S1_at							expressed protein
Os06g0613400	LOC_Os06g41050	Os.49902.1.S1_at	SAM		MA				expressed protein
Os06g0610100	LOC_Os06g40770	OsAffx.15863.1.S1_at				SCP		AS	expressed protein
Os06g0202100	LOC_Os06g10100	Os.54648.1.S1_at			MA				expressed protein
Os06g0196500	LOC_Os06g09620	OsAffx.27533.1.S1_at							expressed protein
Os06g0138900	LOC_Os06g04699	Os.7474.1.S1_at							expressed protein
Os05g0571600	LOC_Os05g49670	OsAffx.15168.1.S1_at			MA				expressed protein
Os05g0147800	LOC_Os05g05510	Os.54693.1.S1_at			MA			AS	expressed protein
Os04g0480500	LOC_Os04g40440	Os.49910.1.S1_at							expressed protein
Os04g0428500	LOC_Os04g34910	Os.56368.1.S1_at							expressed protein
Os04g0386700	LOC_Os04g31710	OsAffx.3968.1.S1_at							expressed protein
Os04g0125100	LOC_Os04g03520	Os.30742.1.S1_at							expressed protein
Os03g0825900	LOC_Os03g61070	Os.29893.1.S1_at			MA				expressed protein
Os03g0813700	LOC_Os03g59880	OsAffx.25777.1.S1_at			MA	SCP			expressed protein
Os03g0721700	LOC_Os03g51180	Os.54762.1.S1_at			MA			AS	expressed protein
Os03g0580200	LOC_Os03g38350	Os.55314.1.S1_at							expressed protein
Os03g0563200	LOC_Os03g36534	Os.51372.1.S1_at							expressed protein
Os03g0419200	LOC_Os03g30580	Os.52069.1.S1_at							expressed protein
Os03g0412400	LOC_Os03g29930	Os.56891.1.S1_at				SCP			expressed protein
Os03g0373100	LOC_Os03g25660	Os.55118.1.S1_at							expressed protein
Os03g0217900	LOC_Os03g11840	Os.50168.1.S1_at							expressed protein
Os02g0798000	LOC_Os02g55460	OsAffx.3079.1.S1_at							expressed protein
Os02g0694600	LOC_Os02g46730	OsAffx.24757.1.S1_at							expressed protein
Os02g0318400	LOC_Os02g21330	Os.52060.1.S1_at			MA			AS	expressed protein
Os02g0163300	LOC_Os02g06754	Os.9746.1.S1_at							expressed protein
Os02g0142800	LOC_Os02g05000	Os.52587.1.S1_at			MA	SCP			expressed protein
Os02g0108000	LOC_Os02g01830	Os.52249.2.S1_x_at							expressed protein
Os01g0967700	LOC_Os01g73662	Os.32551.1.S1_at							expressed protein
Os01g0933400	LOC_Os01g70720	Os.10402.1.S1_x_at							expressed protein
Os01g0710800	LOC_Os01g51370	Os.52929.1.S1_x_at				SCP	TPA		expressed protein
Os01g0697700	LOC_Os01g50280	OsAffx.11541.1.S1_at			MA			AS	expressed protein
Os01g0688000	LOC_Os01g49370	OsAffx.24369.13.S1_s_at							expressed protein
Os01g0651300	LOC_Os01g46260	Os.57336.1.S1_at							expressed protein
Os01g0622800	LOC_Os01g43430	Os.51609.1.S1_at	SAM						expressed protein
Os01g0244400	LOC_Os01g14220	OsAffx.1999.1.S1_at			MA	SCP		AS	expressed protein
Os01g0182100	LOC_Os01g08650	Os.37600.1.S1_at					TPA		expressed protein
Os01g0171200	LOC_Os01g07660	Os.55117.2.S1_at							expressed protein
Os01g0157600	LOC_Os01g06440	Os.31782.1.S1_at			MA			AS	expressed protein
Os01g0157500	LOC_Os01g06430	OsAffx.23042.1.S1_at			MA			AS	expressed protein
Os01g0156300	LOC_Os01g06340	Os.31008.1.S1_at			MA	SCP			expressed protein
Os08g0141400	LOC_Os08g04630	Os.34139.1.S1_at	SAM	PMA	MA	SCP	TPA		external NADH-ubiquinone oxidoreductase 1, mitochondrial precursor, putative, expressed
Os08g0128200	LOC_Os08g03430	Os.19307.1.S1_at	SAM	PMA	MA	SCP	TPA		extracellular ligand-gated ion channel, putative, expressed
Os06g0635200	LOC_Os06g42850	Os.52613.1.S1_at	SAM	PMA	MA	SCP	TPA		extracellular ligand-gated ion channel, putative, expressed
Os12g0607800	LOC_Os12g41450	Os.54788.1.S1_at		PMA	MA	SCP		AS	F-box domain containing protein, expressed
Os02g0317200	LOC_Os02g21230	OsAffx.24365.1.S1_x_at			MA				F-box domain containing protein, expressed
Os02g0798800	LOC_Os02g55540	OsAffx.24885.1.S1_at	SAM	PMA	MA	SCP	TPA		F-box/LRR-repeat protein 14, putative, expressed
Os03g0153400	LOC_Os03g05870	Os.11072.1.S1_at		PMA					Fe-S metabolism associated domain containing protein, expressed
Os08g0453700	LOC_Os08g35210	Os.15679.1.S1_s_at	SAM	PMA	MA	SCP	TPA		ferric reductase, putative, expressed
Os04g0223500	LOC_Os04g14690	Os.50352.1.S1_at	SAM	PMA	MA	SCP	TPA		flavin-containing monooxygenase family protein, putative, expressed
Os08g0480200	LOC_Os08g37456	Os.11122.1.S1_at	SAM	PMA	MA	SCP	TPA		flavonol synthase/flavanone 3-hydroxylase, putative, expressed
Os03g0588600	LOC_Os03g39160	Os.56161.1.S1_at	SAM	PMA	MA	SCP	TPA		frigida, putative, expressed
Os03g0851400	LOC_Os03g63440	OsAffx.25808.1.S1_at							frigida, putative, expressed
Os05g0106700	LOC_Os05g01610	OsAffx.26679.1.S1_at	SAM	PMA	MA	SCP			FYVE zinc finger domain containing protein
Os05g0427200	LOC_Os05g35266	Os.12539.1.S1_at	SAM	PMA	MA	SCP	TPA		galactosyltransferase, putative, expressed
Os01g0877400	LOC_Os01g65590	Os.6437.1.S1_at		PMA	MA	SCP			galactosyltransferase, putative, expressed
Os02g0686600	LOC_Os02g46150	Os.47398.1.S1_at	SAM	PMA	MA	SCP	TPA		GAMM1 protein-like, putative, expressed
Os03g0760800	LOC_Os03g55290	Os.4780.1.S1_at	SAM	PMA	MA	SCP	TPA		GASR3 - Gibberellin-regulated GASA/GAST/Snakin family protein precursor, expressed
Os02g0806300	LOC_Os02g56250	Os.16248.1.S1_at	SAM	PMA	MA	SCP	TPA		GATA zinc finger domain containing protein, expressed
Os03g0310000	LOC_Os03g19670	Os.51091.1.S1_at		PMA	MA	SCP			GDSL-like lipase/acylhydrolase, putative, expressed
Os05g0535100	LOC_Os05g45860	Os.51679.1.S1_at		PMA	MA	SCP			glucan endo-1,3-beta-glucosidase precursor, putative, expressed
Os01g0633100	LOC_Os01g44220	Os.6732.1.S1_a_at	SAM	PMA	MA	SCP	TPA		glucose-1-phosphate adenylyltransferase large subunit, chloroplast precursor, putative, expressed
Os02g0207100	LOC_Os02g11680	Os.50047.1.S1_at		PMA					glucosyltransferase, putative, expressed
Os02g0117500	LOC_Os02g02540	Os.21831.1.S1_at	SAM	PMA	MA	SCP	TPA		glutamate receptor, putative, expressed
Os06g0103700	LOC_Os06g01410	Os.7390.1.S1_at	SAM	PMA	MA	SCP	TPA		glutamine cyclotransferase precursor, putative, expressed
Os03g0712800	LOC_Os03g50490	Os.48875.1.S1_at	SAM	PMA	MA	SCP			glutamine synthetase, catalytic domain containing protein, expressed
Os04g0244400	LOC_Os04g17050	Os.9584.1.S1_at	SAM	PMA	MA	SCP	TPA		glutaredoxin family protein, expressed
Os10g0415300	LOC_Os10g28000	Os.55787.1.S1_at	SAM	PMA	MA	SCP	TPA		glutathione reductase, putative, expressed
Os10g0400200	LOC_Os10g26060	Os.12807.1.S1_x_at	SAM	PMA	MA				glutelin, putative, expressed
Os06g0666600	LOC_Os06g45590	Os.19152.1.S1_at	SAM	PMA	MA	SCP	TPA		glyceraldehyde-3-phosphate dehydrogenase, putative, expressed
Os11g0679700	LOC_Os11g45400	Os.20982.1.S1_at		PMA	MA	SCP	TPA		glycerol-3-phosphate acyltransferase, putative, expressed
Os02g0114400	LOC_Os02g02340	Os.10244.1.S1_s_at		PMA		SCP	TPA		glycerol-3-phosphate acyltransferase, putative, expressed
Os12g0456700	LOC_Os12g27102	Os.49980.1.S1_at				SCP			glycerophosphoryl diester phosphodiesterase family protein, putative, expressed
Os02g0807100	LOC_Os02g56320	OsAffx.24892.1.S1_x_at	SAM	PMA	MA	SCP			glycogen synthase 1, putative, expressed
Os04g0376400	LOC_Os04g30770	OsAffx.14054.1.S1_at	SAM	PMA	MA	SCP			glycosyl hydrolase, putative, expressed
Os10g0545500	LOC_Os10g39840	Os.46631.1.S1_x_at		PMA	MA				glycosyl hydrolases family 16, putative, expressed
Os01g0966700	LOC_Os01g73580	Os.11387.1.S1_a_at	SAM	PMA	MA	SCP			glycosyl hydrolases, putative, expressed
Os10g0555100	LOC_Os10g40640	Os.23250.1.S1_x_at	SAM	PMA	MA	SCP			glycosyl transferase 8 domain containing protein, putative, expressed
Os06g0652100	LOC_Os06g44240	OsAffx.28096.1.S1_at			MA			AS	gp176, putative
Os09g0499500	LOC_Os09g32370	OsAffx.30116.1.S1_at		PMA	MA	SCP			gp176, putative, expressed
Os09g0499400	LOC_Os09g32360	Os.53975.1.S1_at	SAM	PMA	MA	SCP	TPA		gp176, putative, expressed
Os04g0580300	LOC_Os04g49110	Os.11843.1.S1_at	SAM	PMA	MA	SCP	TPA		GRAS family transcription factor domain containing protein, expressed
Os05g0574900	LOC_Os05g49930	Os.47898.1.A1_at			MA				GRAS family transcription factor domain containing protein, expressed
Os12g0424600	LOC_Os12g23760	Os.54505.1.S1_at	SAM	PMA	MA	SCP			growth regulator related protein, putative, expressed
Os06g0219500	LOC_Os06g11610	Os.12234.2.S1_s_at	SAM	PMA	MA	SCP			heat shock 22 kDa protein, mitochondrial precursor, putative, expressed
Os05g0519700	LOC_Os05g44340	Os.8971.1.S1_at	SAM	PMA	MA	SCP	TPA		heat shock protein 101, putative, expressed
Os06g0159400	LOC_Os06g06450	Os.33229.1.S1_at	SAM	PMA	MA	SCP			heat shock protein STI, putative, expressed
Os05g0515900	LOC_Os05g43970	Os.53554.1.S1_at	SAM	PMA	MA	SCP	TPA		heat- and acid-stable phosphoprotein, putative, expressed
Os01g0869300	LOC_Os01g64900	Os.50901.1.S1_at	SAM	PMA	MA	SCP			HEAT, putative, expressed
Os09g0364800	LOC_Os09g20000	Os.18640.1.S1_at		PMA	MA	SCP	TPA		heavy metal-associated domain containing protein, expressed
Os05g0368600	LOC_Os05g30570	Os.50845.1.S1_at	SAM	PMA	MA	SCP		AS	heavy metal-associated domain containing protein, expressed
Os03g0383900	LOC_Os03g26650	Os.52885.1.S1_at				SCP			heavy metal-associated domain containing protein, expressed
Os11g0601700	LOC_Os11g38870	Os.27243.1.S1_at	SAM	PMA	MA	SCP	TPA		helix-loop-helix DNA-binding domain containing protein, expressed
Os07g0549600	LOC_Os07g36460	OsAffx.28779.1.S1_at		PMA	MA	SCP			helix-loop-helix DNA-binding domain containing protein, expressed
Os04g0599300	LOC_Os04g51070	Os.49995.1.S1_at		PMA	MA	SCP	TPA		helix-loop-helix DNA-binding domain containing protein, expressed
Os02g0120500	LOC_Os02g02820	Os.50000.1.S1_at		PMA	MA	SCP	TPA	AS	helix-loop-helix DNA-binding domain containing protein, expressed
Os01g0293100	LOC_Os01g18870	Os.54828.1.S1_at		PMA	MA	SCP	TPA	AS	helix-loop-helix DNA-binding domain containing protein, expressed
Os01g0940100	LOC_Os01g71320	Os.52037.1.S1_at	SAM	PMA		SCP			hexokinase, putative, expressed
Os12g0233300	LOC_Os12g13120	Os.50753.1.S1_at	SAM	PMA	MA		TPA		histidine triad family protein, putative, expressed
Os02g0214900	LOC_Os02g12350	Os.20204.1.S1_s_at			MA				histone deacetylase, putative, expressed
Os08g0205300	LOC_Os08g10470	Os.7442.2.S1_s_at	SAM	PMA	MA	SCP	TPA		histone-lysine N-methyltransferase ASHR2, putative, expressed
Os01g0318400	LOC_Os01g21590	Os.9529.1.A1_x_at	SAM	PMA	MA	SCP			homeodomain, putative, expressed
Os12g0607000	LOC_Os12g41390	Os.6156.1.S1_a_at	SAM	PMA	MA	SCP	TPA		homocysteine S-methyltransferase protein, putative, expressed
Os04g0573100	LOC_Os04g48400	Os.54795.1.S1_at		PMA	MA	SCP		AS	HOTHEAD precursor, putative, expressed
Os01g0571300	LOC_Os01g39020	Os.51916.1.S1_at	SAM	PMA	MA	SCP			HSF-type DNA-binding domain containing protein, expressed
Os03g0267000	LOC_Os03g16030	Os.37773.1.S1_at		PMA	MA	SCP	TPA		hsp20/alpha crystallin family protein, putative, expressed
Os03g0266300	LOC_Os03g15960	Os.12244.1.S1_at	SAM	PMA	MA	SCP	TPA		hsp20/alpha crystallin family protein, putative, expressed
Os02g0217900	LOC_Os02g12610	Os.18147.1.S1_at	SAM	PMA	MA	SCP	TPA		hsp20/alpha crystallin family protein, putative, expressed
Os01g0184100	LOC_Os01g08860	Os.519.1.S1_at		PMA	MA	SCP	TPA		hsp20/alpha crystallin family protein, putative, expressed
Os03g0245800	LOC_Os03g14180	Os.8926.1.S1_at				SCP			hsp20/alpha crystallin family protein, putative, expressed
Os03g0132300	LOC_Os03g04030	Os.52180.1.S1_at	SAM	PMA	MA	SCP			HVA22, putative, expressed
Os09g0361200	LOC_Os09g19710	Os.23381.1.A1_at		PMA	MA	SCP	TPA		hypersensitive-induced response protein, putative, expressed
Os10g0557800	LOC_Os10g40824	Os.4087.1.S1_at	SAM	PMA	MA	SCP			hypothetical protein
Os05g0570200	LOC_Os05g49490	Os.54816.1.S1_at		PMA	MA	SCP		AS	hypothetical protein
Os02g0606600	LOC_Os02g39384	Os.51303.1.S1_at	SAM	PMA	MA	SCP	TPA		hypothetical protein
Os07g0151900	LOC_Os07g05710	OsAffx.16105.1.S1_at		PMA		SCP			hypothetical protein
Os03g0204500	LOC_Os03g10710	OsAffx.25042.1.S1_at		PMA					hypothetical protein
Os08g0165200	LOC_Os08g06830	OsAffx.29068.1.S1_at							hypothetical protein
Os05g0570300	LOC_Os05g49500	OsAffx.15167.1.S1_at							hypothetical protein
Os05g0506400	LOC_Os05g43070	OsAffx.27287.1.S1_at							hypothetical protein
Os05g0249900	LOC_Os05g16110	OsAffx.26918.2.S1_at							hypothetical protein
Os04g0479900	LOC_Os04g40380	OsAffx.14217.1.S1_at	SAM						hypothetical protein
Os01g0895000	LOC_Os01g66990	OsAffx.23950.1.S1_at							hypothetical protein
Os11g0103400	LOC_Os11g01240	OsAffx.31535.1.S1_at		PMA	MA				IBR domain containing protein
Os03g0240600	LOC_Os03g13740	Os.6244.1.S1_at	SAM	PMA	MA	SCP	TPA		immediate-early fungal elicitor protein CMPG1, putative, expressed
Os01g0343200	LOC_Os01g24060	Os.24895.1.S1_at	SAM	PMA	MA	SCP	TPA		importin subunit alpha, putative, expressed
Os03g0645200	LOC_Os03g44310	Os.26498.1.A1_at	SAM	PMA	MA	SCP	TPA		initiation factor 2 subunit family domain containing protein, expressed
Os04g0499100	LOC_Os04g42130	Os.17230.2.S1_at	SAM	PMA	MA	SCP	TPA		integral membrane transporter family protein, putative, expressed
Os05g0551700	LOC_Os05g47840	Os.53178.1.S1_at							IPP transferase, putative, expressed
Os11g0506800	LOC_Os11g31060	OsAffx.19095.1.S1_at		PMA		SCP			IQ calmodulin-binding and BAG domain containing protein, putative, expressed
Os03g0346700	LOC_Os03g22540	Os.5672.1.S1_at	SAM	PMA	MA	SCP	TPA		jmjC domain containing protein, expressed
Os02g0822800	LOC_Os02g57690	Os.24122.1.A1_at	SAM	PMA	MA	SCP	TPA		kelch repeat protein, putative, expressed
Os05g0164900	LOC_Os05g07220	Os.53432.1.S1_at	SAM	PMA	MA	SCP	TPA		kelch repeat-containing protein, putative, expressed
Os01g0165200	LOC_Os01g07140	Os.7217.1.S1_a_at	SAM	PMA	MA	SCP			kelch repeat-containing protein, putative, expressed
Os10g0414700	LOC_Os10g27470	Os.46465.1.S1_a_at	SAM	PMA					KH domain containing protein, putative, expressed
Os08g0180400	LOC_Os08g08230	Os.6245.1.S1_s_at	SAM	PMA	MA	SCP	TPA		kinesin-like protein, identical, putative, expressed
Os04g0526600	LOC_Os04g44470	Os.5324.1.S1_at							KUN1 - Kunitz-type trypsin inhibitor precursor, expressed
Os01g0914800	LOC_Os01g68630	Os.19016.1.S1_at	SAM	PMA	MA	SCP	TPA		leaf senescence related protein, putative, expressed
Os12g0197500	LOC_Os12g09580	Os.9484.1.S1_at	SAM	PMA	MA	SCP	TPA		leafbladeless1, putative, expressed
Os01g0946300	LOC_Os01g71800	OsAffx.21875.1.S1_at					TPA		lecithin cholesterol acyltransferase, putative
Os01g0929600	LOC_Os01g70440	Os.34543.1.S1_at					TPA		LEML1 - Anther-specific LEM1 family protein precursor, expressed
Os04g0398900	LOC_Os04g32700	Os.18396.1.S1_at		PMA	MA	SCP		AS	LEML3 - Anther-specific LEM1 family protein precursor, expressed
Os02g0194600	LOC_Os02g10110	OsAffx.12695.1.S1_at			MA			AS	Leucine Rich Repeat family protein, expressed
Os01g0917500	LOC_Os01g68870	Os.23868.1.S1_at	SAM	PMA	MA	SCP			leucine-rich repeat receptor protein kinase EXS precursor, putative, expressed
Os02g0194400	LOC_Os02g10100	Os.56430.1.S1_at							leucine-rich repeat receptor protein kinase EXS precursor, putative, expressed
Os12g0433700	LOC_Os12g24580	OsAffx.19804.1.S1_at	SAM	PMA	MA	SCP			Lg106, putative
Os10g0489200	LOC_Os10g34750	Os.8285.1.S1_at	SAM	PMA	MA	SCP	TPA		LIG1 - Putative DNA ligase I, expressed
Os05g0594900	LOC_Os05g51650	Os.7005.1.S1_s_at	SAM	PMA	MA	SCP	TPA		LSM domain containing protein, expressed
Os03g0357500	LOC_Os03g24300	Os.55275.1.S1_s_at		PMA	MA	SCP	TPA		LTPL1 - Protease inhibitor/seed storage/LTP family protein precursor, expressed
Os09g0525500	LOC_Os09g35700	Os.12835.1.S1_at		PMA	MA	SCP	TPA		LTPL45 - Protease inhibitor/seed storage/LTP family protein precursor, expressed
Os07g0489000	LOC_Os07g30590	OsAffx.28683.1.S1_at							LTPL55 - Protease inhibitor/seed storage/LTP family protein precursor, putative, expressed
Os06g0341500	LOC_Os06g23360	Os.54783.1.S1_at	SAM	PMA	MA	SCP			LTPL70 - Protease inhibitor/seed storage/LTP family protein precursor, expressed
Os04g0462200	LOC_Os04g38840	Os.54798.1.S1_at		PMA	MA				LTPL81 - Protease inhibitor/seed storage/LTP family protein precursor, expressed
Os03g0663900	LOC_Os03g46110	OsAffx.13376.1.S1_s_at		PMA	MA	SCP			LTPL94 - Protease inhibitor/seed storage/LTP family protein precursor, expressed
Os08g0545800	LOC_Os08g43240	Os.56055.1.S1_at		PMA	MA	SCP	TPA	AS	LTPL97 - Protease inhibitor/seed storage/LTP family protein precursor, expressed
Os10g0519600	LOC_Os10g37520	Os.2506.1.S1_at	SAM	PMA	MA	SCP	TPA		major facilitator superfamily domain-containing protein 5, putative, expressed
Os11g0600900	LOC_Os11g38810	Os.15682.1.A1_at		PMA	MA	SCP	TPA		mannose-6-phosphate isomerase, putative, expressed
Os01g0127900	LOC_Os01g03710	Os.34778.1.S1_at	SAM	PMA	MA	SCP	TPA		mannose-6-phosphate isomerase, putative, expressed
Os02g0323000	LOC_Os02g21750	Os.51901.1.S1_at		PMA	MA	SCP	TPA		MDR-like ABC transporter, putative, expressed
Os05g0352700	LOC_Os05g28460	OsAffx.27061.1.S1_at	SAM	PMA	MA	SCP			MEE12, putative, expressed
Os09g0280600	LOC_Os09g10850	Os.17448.1.S1_at	SAM	PMA	MA	SCP	TPA		meiotic coiled-coil protein 7, putative, expressed
Os08g0524200	LOC_Os08g41280	Os.5193.1.S1_at	SAM	PMA	MA	SCP	TPA		membrane protein, putative, expressed
Os06g0224100	LOC_Os06g12020	Os.51139.1.A1_at	SAM	PMA	MA	SCP	TPA		membrane-anchored ubiquitin-fold protein, putative, expressed
Os08g0299400	LOC_Os08g20420	Os.51876.1.S1_at			MA		TPA		MGD2, putative, expressed
Os06g0611000	LOC_Os06g40840	Os.47954.1.S1_at	SAM	PMA	MA	SCP	TPA		microtubule associated protein, putative, expressed
Os08g0439900	LOC_Os08g34130	Os.56955.1.S1_at	SAM	PMA	MA				mitochondrial glycoprotein, putative, expressed
Os03g0415500	LOC_Os03g30200	Os.7354.1.S1_at		PMA	MA	SCP	TPA		mitochondrial import inner membrane translocase subunit Tim17, putative, expressed
Os03g0194500	LOC_Os03g09870	OsAffx.3179.1.S1_s_at	SAM	PMA	MA	SCP	TPA		mitochondrial import inner membrane translocase subunit Tim17, putative, expressed
Os02g0580500	LOC_Os02g37000	Os.55640.1.S1_at	SAM	PMA	MA	SCP	TPA		mitochondrial prohibitin complex protein 1, putative, expressed
Os07g0588500	LOC_Os07g39950	OsAffx.16647.1.S1_at		PMA	MA			AS	mitotic checkpoint protein, putative, expressed
Os02g0226000	LOC_Os02g13270	Os.49467.1.S1_at	SAM	PMA	MA	SCP	TPA		Mpv17 / PMP22 family domain containing protein, expressed
Os02g0780600	LOC_Os02g54000	Os.10219.1.S1_at	SAM	PMA	MA	SCP			mRNA cap guanine-N7 methyltransferase 2, putative, expressed
Os03g0837000	LOC_Os03g62080	Os.52608.1.S1_at	SAM	PMA	MA	SCP	TPA	AS	mRNA-decapping enzyme, putative, expressed
Os03g0147700	LOC_Os03g05420	Os.20315.2.S1_at	SAM	PMA	MA	SCP	TPA		MT-A70 domain containing protein, expressed
Os08g0458200	LOC_Os08g35630	Os.8851.1.S1_at	SAM	PMA	MA	SCP	TPA		MTD1, putative, expressed
Os08g0518200	LOC_Os08g40630	Os.23927.1.S1_at	SAM	PMA	MA	SCP			mTERF domain containing protein, expressed
Os04g0637500	LOC_Os04g54510	Os.55496.1.S1_at	SAM	PMA	MA	SCP			mTERF family protein, expressed
Os08g0419200	LOC_Os08g32370	OsAffx.29468.1.S1_at							mucin-associated surface protein, putative
Os04g0209200	LOC_Os04g13210	Os.53852.1.S1_at		PMA	MA	SCP	TPA		multidrug resistance-associated protein, putative, expressed
Os07g0486000	LOC_Os07g30240	Os.52801.1.S1_at		PMA	MA			AS	mutS family domain IV containing protein
Os08g0248700	LOC_Os08g15020	Os.49824.1.S1_at		PMA	MA	SCP	TPA		MYB family transcription factor, putative, expressed
Os08g0160300	LOC_Os08g06370	OsAffx.16854.1.S1_s_at	SAM	PMA	MA	SCP			MYB family transcription factor, putative, expressed
Os07g0695900	LOC_Os07g49530	Os.53311.1.S1_at	SAM	PMA	MA	SCP	TPA		MYB family transcription factor, putative, expressed
Os04g0566600	LOC_Os04g47890	Os.54093.1.S1_at	SAM	PMA	MA	SCP			MYB family transcription factor, putative, expressed
Os03g0346900	LOC_Os03g22560	Os.47969.1.A1_at	SAM	PMA	MA	SCP			MYB family transcription factor, putative, expressed
Os03g0296000	LOC_Os03g18480	OsAffx.28970.2.S1_at		PMA	MA	SCP		AS	MYB family transcription factor, putative, expressed
Os02g0325600	LOC_Os02g22020	Os.51945.1.S1_at	SAM	PMA	MA	SCP			MYB family transcription factor, putative, expressed
Os01g0812000	LOC_Os01g59660	Os.2698.3.S1_x_at	SAM	PMA	MA	SCP	TPA		MYB family transcription factor, putative, expressed
Os01g0685400	LOC_Os01g49160	Os.4901.1.S1_at	SAM	PMA	MA	SCP	TPA		MYB family transcription factor, putative, expressed
Os01g0274800	LOC_Os01g16810	Os.55088.1.S1_at	SAM	PMA	MA	SCP	TPA		MYB family transcription factor, putative, expressed
Os03g0578900	LOC_Os03g38210	OsAffx.14939.1.S1_at				SCP		AS	MYB family transcription factor, putative, expressed
Os08g0548000	LOC_Os08g43450	Os.52913.1.A1_at	SAM	PMA	MA	SCP			MYB-like protein 1, putative, expressed
Os05g0595100	LOC_Os05g51670	Os.10131.1.S1_a_at	SAM	PMA	MA	SCP	TPA		NAD dependent epimerase/dehydratase family protein, putative, expressed
Os01g0891300	LOC_Os01g66720	Os.8821.1.S1_at	SAM	PMA	MA	SCP	TPA		NADP-dependent oxidoreductase, putative, expressed
Os05g0502800	LOC_Os05g42300	Os.48269.1.S1_at	SAM	PMA	MA	SCP			NAF1 domain containing protein, expressed
Os01g0799100	LOC_Os01g58530	Os.26785.1.A1_at	SAM	PMA	MA	SCP	TPA		NB-ARC/LRR disease resistance protein, putative, expressed
Os10g0183000	LOC_Os10g10360	Os.25330.2.S1_at	SAM	PMA	MA	SCP	TPA		NBS-LRR disease resistance protein, putative, expressed
Os01g0271500	LOC_Os01g16540	Os.10190.1.S1_at	SAM	PMA	MA	SCP	TPA		NEDD8-activating enzyme E1 catalytic subunit, putative, expressed
Os01g0812100	LOC_Os01g59680	Os.54928.1.S1_at		PMA	MA	SCP			NHL25, putative, expressed
Os07g0456900	LOC_Os07g27330	Os.54017.1.S1_at							no apical meristem protein, expressed
Os12g0156100	LOC_Os12g05990	Os.19369.1.S1_at		PMA	MA	SCP			No apical meristem protein, putative, expressed
Os10g0413700	LOC_Os10g27360	Os.46817.1.S1_at		PMA	MA	SCP			no apical meristem protein, putative, expressed
Os10g0359500	LOC_Os10g21560	Os.6124.1.S1_a_at	SAM	PMA	MA	SCP	TPA		no apical meristem protein, putative, expressed
Os05g0415400	LOC_Os05g34310	Os.50016.1.S1_at	SAM	PMA	MA	SCP			no apical meristem protein, putative, expressed
Os02g0594800	LOC_Os02g38130	Os.50585.1.S1_at	SAM	PMA	MA	SCP	TPA		no apical meristem protein, putative, expressed
Os07g0566500	LOC_Os07g37920	Os.36437.1.S1_at				SCP	TPA		no apical meristem protein, putative, expressed
Os01g0605700	LOC_Os01g42090	Os.33697.1.S1_at		PMA	MA	SCP	TPA		nodulin MtN3 family protein, putative, expressed
Os03g0845300	LOC_Os03g62830	OsAffx.13589.1.S1_at		PMA	MA	SCP	TPA	AS	nuclear antigen, putative, expressed
Os03g0823800	LOC_Os03g60880	Os.18745.1.S1_at	SAM	PMA	MA	SCP	TPA		nucleobase-ascorbate transporter, putative, expressed
Os02g0741800	LOC_Os02g50820	Os.8916.1.S1_at	SAM	PMA	MA	SCP			nucleobase-ascorbate transporter, putative, expressed
Os04g0585300	LOC_Os04g49580	Os.10745.1.S1_at	SAM	PMA	MA	SCP	TPA		nucleolar complex protein, putative, expressed
Os01g0383900	LOC_Os01g28690	Os.32272.1.S1_s_at	SAM	PMA	MA	SCP	TPA		nucleoporin autopeptidase domain containing protein, expressed
Os01g0898900	LOC_Os01g67330	Os.39420.1.S1_at	SAM	PMA	MA	SCP	TPA		nucleotide-sugar transporter family protein, putative, expressed
Os07g0679400	LOC_Os07g48170	Os.52034.1.S1_at	SAM	PMA	MA	SCP	TPA		nucleotidyltransferase, putative, expressed
Os06g0281300	LOC_Os06g16960	OsAffx.27680.1.S1_at							O-methyltransferase, putative
Os03g0684300	LOC_Os03g47990	Os.54202.1.S1_at	SAM	PMA	MA	SCP	TPA		OB-fold nucleic acid binding domain containing protein, putative, expressed
Os12g0178200	LOC_Os12g07830	Os.18504.1.S1_at	SAM				TPA		OsAPx5 - Stromal Ascorbate Peroxidase encoding gene 5,8
Os02g0733500	LOC_Os02g50060	Os.55658.1.S1_at	SAM	PMA	MA	SCP	TPA		OsCML20 - Calmodulin-related calcium sensor protein, expressed
Os04g0208600	LOC_Os04g13170	Os.53934.1.S1_at	SAM	PMA	MA				OsFBD10 - F-box and FBD domain containing protein, expressed
Os06g0492900	LOC_Os06g29710	OsAffx.15668.1.S1_at		PMA					OsFBD12 - F-box and FBD domain containing protein, expressed
Os01g0595800	LOC_Os01g41260	OsAffx.9163.1.S1_at		PMA					OsFBD2 - F-box and FBD domain containing protein
Os01g0596100	LOC_Os01g41290	Os.55061.1.S1_at		PMA	MA	SCP			OsFBD5 - F-box and FBD domain containing protein, expressed
Os04g0329500	LOC_Os04g26240	Os.48553.2.S1_x_at	SAM	PMA	MA	SCP			OsFBDUF21 - F-box and DUF domain containing protein, expressed
Os05g0537700	LOC_Os05g46050	Os.54851.1.S1_at			MA	SCP		AS	OsFBDUF26 - F-box and DUF domain containing protein, expressed
Os06g0148600	LOC_Os06g05580	Os.50550.1.S1_at	SAM	PMA	MA	SCP	TPA		OsFBDUF30 - F-box and DUF domain containing protein, expressed
Os08g0126500	LOC_Os08g03300	Os.57114.1.S1_at			MA			AS	OsFBDUF40 - F-box and DUF domain containing protein, expressed
Os01g0774300	LOC_Os01g56740	Os.11360.1.S1_at		PMA	MA			AS	OsFBDUF7 - F-box and DUF domain containing protein, expressed
Os01g0598400	LOC_Os01g41530	Os.56319.1.S1_at	SAM	PMA	MA				OsFBL2 - F-box domain and LRR containing protein, expressed
Os07g0120400	LOC_Os07g02910	Os.31486.1.S1_at	SAM	PMA	MA	SCP	TPA		OsFBL33 - F-box domain and LRR containing protein, expressed
Os12g0516900	LOC_Os12g33210	Os.50509.1.S1_at	SAM	PMA	MA	SCP	TPA		OsFBL59 - F-box domain and LRR containing protein, expressed
Os12g0517100	LOC_Os12g33230	Os.23764.1.S1_at	SAM	PMA	MA	SCP	TPA		OsFBL60 - F-box domain and LRR containing protein, expressed
Os02g0317500	LOC_Os02g21260	Os.54174.1.S1_at				SCP			OsFBL8 - F-box domain and LRR containing protein, expressed
Os11g0547000	LOC_Os11g34460	Os.52157.1.S1_x_at	SAM	PMA	MA	SCP	TPA		OsFBO10 - F-box and other domain containing protein, expressed
Os04g0208400	LOC_Os04g13150	Os.24821.1.S1_at	SAM	PMA	MA	SCP	TPA		OsFBX125 - F-box domain containing protein, expressed
Os05g0490300	LOC_Os05g41130	Os.27954.1.A1_at	SAM	PMA	MA	SCP	TPA		OsFBX168 - F-box domain containing protein, expressed
Os01g0596300	LOC_Os01g41310	Os.52766.1.S1_at	SAM	PMA	MA	SCP	TPA		OsFBX18 - F-box domain containing protein, expressed
Os07g0120200	LOC_Os07g02890	Os.40458.1.S1_at		PMA	MA		TPA	AS	OsFBX209 - F-box domain containing protein, expressed
Os07g0189400	LOC_Os07g09110	Os.54796.1.S1_at			MA	SCP	TPA	AS	OsFBX219 - F-box domain containing protein, expressed
Os07g0228900	LOC_Os07g12590	Os.23876.1.S1_at							OsFBX225 - F-box domain containing protein, expressed
Os07g0229100	LOC_Os07g12600	Os.52957.1.S1_at	SAM	PMA	MA	SCP			OsFBX226 - F-box domain containing protein, expressed
Os07g0229200	LOC_Os07g12610	Os.50765.1.S1_at	SAM	PMA	MA				OsFBX227 - F-box domain containing protein, expressed
Os07g0421000	LOC_Os07g23900	Os.53238.1.S1_at	SAM	PMA	MA	SCP	TPA		OsFBX234 - F-box domain containing protein, expressed
Os07g0554900	LOC_Os07g36910	Os.22823.1.A1_at		PMA					OsFBX254 - F-box domain containing protein, expressed
Os07g0561300	LOC_Os07g37400	Os.8724.1.S1_at	SAM	PMA	MA	SCP	TPA		OsFBX257 - F-box domain containing protein, expressed
Os08g0193500	LOC_Os08g09410	OsAffx.29116.1.S1_at				SCP			OsFBX265 - F-box domain containing protein
Os08g0197100	LOC_Os08g09720	Os.57083.1.S1_x_at	SAM	PMA	MA			AS	OsFBX272 - F-box domain containing protein, expressed
Os08g0197200	LOC_Os08g09730	Os.54840.1.S1_at		PMA	MA	SCP			OsFBX273 - F-box domain containing protein, expressed
Os08g0197300	LOC_Os08g09740	Os.51875.1.S1_at	SAM	PMA	MA				OsFBX274 - F-box domain containing protein, expressed
Os08g0267800	LOC_Os08g16710	Os.54043.1.S1_at		PMA	MA			AS	OsFBX281 - F-box domain containing protein, expressed
Os09g0261100	LOC_Os09g08620	Os.50523.1.S1_at	SAM	PMA	MA	SCP	TPA		OsFBX309 - F-box domain containing protein, expressed
Os09g0500100	LOC_Os09g32410	Os.49979.1.S1_at		PMA	MA	SCP	TPA		OsFBX333 - F-box domain containing protein, expressed
Os10g0124700	LOC_Os10g03620	Os.46552.1.S1_at							OsFBX344 - F-box domain containing protein, expressed
Os10g0125300	LOC_Os10g03660	Os.23283.1.S1_at	SAM	PMA	MA				OsFBX345 - F-box domain containing protein, expressed
Os10g0126700	LOC_Os10g03750	Os.46058.1.S1_at	SAM	PMA	MA	SCP	TPA		OsFBX349 - F-box domain containing protein, expressed
Os10g0126800	LOC_Os10g03760	Os.46871.1.S1_at	SAM	PMA	MA	SCP	TPA	AS	OsFBX350 - F-box domain containing protein, expressed
Os10g0128600	LOC_Os10g03910	Os.46426.1.S1_at	SAM	PMA	MA	SCP	TPA		OsFBX354 - F-box domain containing protein, expressed
Os02g0288000	LOC_Os02g18640	Os.56259.1.S1_at	SAM	PMA	MA	SCP	TPA		OsFBX45 - F-box domain containing protein, expressed
Os12g0595300	LOC_Os12g40360	Os.54823.1.S1_at		PMA	MA	SCP			OsFBX460 - F-box domain containing protein, expressed
Os01g0842600	LOC_Os01g62500	Os.33529.1.S1_at	SAM	PMA	MA	SCP	TPA		OsFtsH3 FtsH protease, homologue of AtFtsH3/10, expressed
Os05g0500900	LOC_Os05g42150	Os.16010.1.S1_at	SAM	PMA	MA	SCP	TPA		OsGH3.4 - Probable indole-3-acetic acid-amido synthetase, expressed
Os07g0689300	LOC_Os07g48960	Os.35212.1.S1_x_at	SAM	PMA	MA	SCP	TPA		OsLonP3 - Putative Lon protease homologue, expressed
Os07g0108900	LOC_Os07g01820	Os.12750.1.S1_a_at	SAM	PMA	MA	SCP	TPA		OsMADS15 - MADS-box family gene with MIKCc type-box, expressed
Os06g0712700	LOC_Os06g49840	Os.4172.1.S1_at	SAM	PMA	MA	SCP	TPA		OsMADS16 - MADS-box family gene with MIKCc type-box, expressed
Os07g0605200	LOC_Os07g41370	Os.4573.1.S1_at	SAM	PMA	MA	SCP	TPA		OsMADS18 - MADS-box family gene with MIKCc type-box, expressed
Os01g0883100	LOC_Os01g66030	Os.429.1.S1_at	SAM	PMA	MA	SCP	TPA		OsMADS2 - MADS-box family gene with MIKCc type-box, expressed
Os06g0162800	LOC_Os06g06750	Os.4367.1.S1_at		PMA	MA	SCP	TPA		OsMADS5 - MADS-box family gene with MIKCc type-box, expressed
Os10g0536100	LOC_Os10g39130	Os.37813.1.S1_at	SAM	PMA	MA	SCP	TPA		OsMADS56 - MADS-box family gene with MIKCc type-box, expressed
Os08g0531700	LOC_Os08g41950	Os.4153.1.S1_a_at		PMA	MA	SCP	TPA		OsMADS7 - MADS-box family gene with MIKCc type-box, expressed
Os09g0507200	LOC_Os09g32948	Os.2236.1.S1_at		PMA	MA	SCP	TPA		OsMADS8 - MADS-box family gene with MIKCc type-box, expressed
Os09g0475700	LOC_Os09g29950	Os.54107.1.S1_at	SAM	PMA	MA	SCP			OsPOP19 - Putative Prolyl Oligopeptidase homologue, expressed
Os11g0143300	LOC_Os11g04720	Os.37430.1.S1_at	SAM	PMA	MA	SCP	TPA		OsRR10 type-A response regulator, expressed
Os07g0505200	LOC_Os07g32170	Os.9500.1.S1_s_at	SAM	PMA	MA	SCP	TPA		OsSPL13 - SBP-box gene family member, expressed
Os04g0543700	LOC_Os04g45960	Os.18533.1.S1_at				SCP		AS	OsSub42 - Putative Subtilisin homologue, expressed
Os09g0479900	LOC_Os09g30250	OsAffx.30097.1.S1_at				SCP			OsSub58 - Putative Subtilisin homologue, expressed
Os03g0752200	LOC_Os03g54091	Os.24622.1.A1_at	SAM	PMA	MA	SCP	TPA		OsTOP6A1 - Topoisomerase 6 subunit A homolog 1, expressed
Os03g0589300	LOC_Os03g39230	Os.53503.1.S1_at	SAM	PMA	MA				OTU-like cysteine protease family protein, putative, expressed
Os01g0715500	LOC_Os01g51770	Os.39858.1.S1_at	SAM	PMA	MA	SCP	TPA		outer mitochondrial membrane porin, putative, expressed
Os03g0106300	LOC_Os03g01590	Os.49756.1.S1_at	SAM	PMA	MA				PAIR1, putative, expressed
Os03g0664700	LOC_Os03g46190	Os.53913.1.S1_at	SAM	PMA	MA	SCP	TPA		parafibromin, putative, expressed
Os06g0729300	LOC_Os06g51310	Os.18590.1.S1_a_at	SAM	PMA	MA	SCP	TPA		PAZ domain containing protein, putative, expressed
Os03g0800200	LOC_Os03g58600	Os.40026.1.S1_at	SAM	PMA	MA				PAZ domain containing protein, putative, expressed
Os04g0615800	LOC_Os04g52550	Os.55120.1.S1_at		PMA	MA	SCP	TPA	AS	PAZ domain-containing protein, putative, expressed
Os02g0809100	LOC_Os02g56480	OsAffx.12666.1.S1_s_at	SAM	PMA	MA	SCP	TPA		PB1 domain containing protein, expressed
Os11g0607100	LOC_Os11g39360	Os.52546.1.S1_at	SAM	PMA	MA	SCP			pentatricopeptide repeat domain containing protein, putative, expressed
Os05g0455900	LOC_Os05g38190	Os.54252.1.S1_at	SAM	PMA	MA	SCP			pentatricopeptide, putative
Os01g0589400	LOC_Os01g40680	OsAffx.23610.1.S1_at							pentatricopeptide, putative
Os11g0109800	LOC_Os11g01860	OsAffx.18630.1.S1_at	SAM	PMA	MA				pentatricopeptide, putative, expressed
Os08g0525500	LOC_Os08g41380	Os.21219.1.S1_at	SAM	PMA	MA	SCP	TPA		pentatricopeptide, putative, expressed
Os05g0409800	LOC_Os05g33920	OsAffx.14950.1.S1_at	SAM	PMA	MA				pentatricopeptide, putative, expressed
Os03g0369700	LOC_Os03g25380	Os.2960.1.S1_at	SAM	PMA	MA	SCP	TPA		pentatricopeptide, putative, expressed
Os02g0110400	LOC_Os02g02020	Os.7241.1.S1_at	SAM	PMA	MA	SCP			pentatricopeptide, putative, expressed
Os07g0113500	LOC_Os07g02280	OsAffx.21080.1.S1_at	SAM						pentatricopeptide, putative, expressed
Os05g0439300	LOC_Os05g36350	OsAffx.4540.1.S1_at							pentatricopeptide, putative, expressed
Os04g0676200	LOC_Os04g57940	Os.54664.1.S1_at							pentatricopeptide, putative, expressed
Os02g0761700	LOC_Os02g52420	Os.17368.1.S1_at	SAM	PMA	MA	SCP	TPA		peptidase, M24 family protein, putative, expressed
Os08g0529100	LOC_Os08g41730	Os.53150.1.S1_at	SAM	PMA	MA	SCP	TPA		peptidase, T1 family, putative, expressed
Os01g0103100	LOC_Os01g01360	Os.34674.1.S1_at	SAM	PMA	MA	SCP			peptide transporter PTR2, putative, expressed
Os02g0761100	LOC_Os02g52360	Os.53007.1.S1_at	SAM	PMA	MA	SCP	TPA		peptidyl-prolyl cis-trans isomerase CYP40, putative, expressed
Os07g0476500	LOC_Os07g29390	Os.20031.1.S1_at	SAM	PMA	MA	SCP	TPA		peptidyl-prolyl cis-trans isomerase, putative, expressed
Os04g0663800	LOC_Os04g56800	OsAffx.4197.1.S1_x_at		PMA	MA	SCP			peptidyl-prolyl cis-trans isomerase, putative, expressed
Os08g0525600	LOC_Os08g41390	Os.10593.1.S1_at	SAM	PMA	MA	SCP	TPA		peptidyl-prolyl isomerase, putative, expressed
Os01g0771900	LOC_Os01g56510	Os.35685.1.S1_at	SAM	PMA	MA	SCP			periplasmic beta-glucosidase precursor, putative, expressed
Os09g0471100	LOC_Os09g29490	Os.8139.1.S1_at	SAM	PMA	MA	SCP	TPA		peroxidase precursor, putative, expressed
Os08g0302000	LOC_Os08g20730	Os.10285.1.S1_at		PMA	MA	SCP			peroxidase precursor, putative, expressed
Os04g0444900	LOC_Os04g36730	Os.9944.1.S1_at	SAM	PMA	MA	SCP	TPA		PHD finger protein, putative, expressed
Os03g0716200	LOC_Os03g50780	OsAffx.25668.1.S1_at	SAM	PMA	MA	SCP			PHD-finger domain containing protein, putative, expressed
Os02g0192400	LOC_Os02g09920	Os.47884.1.S1_at	SAM	PMA	MA	SCP	TPA		PHD-finger domain containing protein, putative, expressed
Os11g0160100	LOC_Os11g06130	Os.57573.1.S1_at	SAM	PMA	MA	SCP	TPA		PHD-finger family protein, expressed
Os08g0104900	LOC_Os08g01410	Os.9638.1.S1_at		PMA	MA	SCP	TPA		phosphate/phosphoenolpyruvate translocator-related protein, putative, expressed
Os03g0262000	LOC_Os03g15550	Os.51710.1.S1_at	SAM	PMA	MA				phosphatidylinositol-4-phosphate 5-kinase, putative, expressed
Os01g0737300	LOC_Os01g53560	OsAffx.11589.1.S1_x_at	SAM	PMA	MA	SCP			phosphoesterase, putative, expressed
Os06g0668200	LOC_Os06g45710	Os.11118.1.S1_at	SAM	PMA	MA	SCP	TPA		phosphoglycerate kinase protein, putative, expressed
Os09g0115600	LOC_Os09g02729	Os.11389.1.S1_at	SAM	PMA	MA	SCP	TPA		phospholipase C, putative, expressed
Os03g0326100	LOC_Os03g20949	Os.25243.1.A1_at	SAM	PMA	MA	SCP	TPA		phospholipid-transporting ATPase, putative, expressed
Os06g0682900	LOC_Os06g46900	Os.11106.1.S1_at	SAM	PMA	MA	SCP	TPA		phosphosulfolactate synthase-related protein, putative, expressed
Os03g0709300	LOC_Os03g50160	Os.4715.1.S1_at	SAM	PMA	MA	SCP	TPA		plastocyanin-like domain containing protein, putative, expressed
Os10g0205500	LOC_Os10g13830	Os.46553.1.S1_at			MA	SCP	TPA		pleiotropic drug resistance protein 13, putative, expressed
Os01g0609300	LOC_Os01g42380	Os.467.1.S1_a_at	SAM	PMA	MA	SCP	TPA		pleiotropic drug resistance protein, putative, expressed
Os01g0342700	LOC_Os01g24010	Os.31870.1.S1_at	SAM				TPA		pleiotropic drug resistance protein, putative, expressed
Os03g0245300	LOC_Os03g14140	Os.7578.1.S1_at		PMA	MA	SCP			POEI16 - Pollen Ole e I allergen and extensin family protein precursor, expressed
Os02g0101900	LOC_Os02g01190	Os.20298.1.S1_at		PMA	MA	SCP			POEI25 - Pollen Ole e I allergen and extensin family protein precursor, expressed
Os04g0677200	LOC_Os04g58080	Os.55108.1.S1_at		PMA	MA	SCP			polygalacturonase inhibitor 3 precursor, putative, expressed
Os06g0611400	LOC_Os06g40880	Os.49993.1.S1_at			MA	SCP			polygalacturonase, putative, expressed
Os06g0473000	LOC_Os06g27860	OsAffx.4947.1.S1_at		PMA	MA				poor homologous synapsis 1 protein, putative
Os05g0410800	LOC_Os05g34000	Os.34673.1.S1_at			MA	SCP	TPA		POT family protein, expressed
Os04g0445000	LOC_Os04g36740	Os.54520.1.S1_at		PMA	MA	SCP	TPA		potassium channel SKOR, putative, expressed
Os01g0360100	LOC_Os01g25810	OsAffx.11205.1.S1_at							powdery mildew resistance protein PM3A, putative, expressed
Os11g0148200	LOC_Os11g05080	Os.7417.1.S1_at		PMA	MA	SCP			powdery mildew resistant protein 5, putative, expressed
Os06g0524400	LOC_Os06g33330	Os.37531.1.S1_at	SAM	PMA	MA	SCP	TPA		powdery mildew resistant protein 5, putative, expressed
Os03g0208600	LOC_Os03g11020	Os.55183.1.S1_at	SAM	PMA	MA	SCP			PPR repeat containing protein, expressed
Os02g0119700	LOC_Os02g02740	Os.25440.1.S1_at	SAM	PMA	MA	SCP			PPR repeat containing protein, expressed
Os07g0513200	LOC_Os07g32900	Os.32064.1.S1_x_at	SAM	PMA					PPR repeat containing protein, expressed
Os07g0674300	LOC_Os07g47720	Os.56867.1.S1_at	SAM	PMA	MA				PPR repeat domain containing protein, putative, expressed
Os02g0711100	LOC_Os02g48122	Os.24137.1.A1_at	SAM	PMA	MA	SCP			PPR repeat domain containing protein, putative, expressed
Os02g0679200	LOC_Os02g45590	OsAffx.12510.2.A1_at							PPR repeat domain containing protein, putative, expressed
Os02g0730100	LOC_Os02g49730	OsAffx.3018.1.S1_at							pre-mRNA processing ribonucleoprotein, binding region, putative, expressed
Os01g0263600	LOC_Os01g15860	Os.10271.2.S1_x_at	SAM	PMA	MA	SCP	TPA		pre-mRNA-processing factor 6, putative, expressed
Os03g0701100	LOC_Os03g49430	Os.16659.1.S2_at	SAM	PMA	MA	SCP	TPA		pre-mRNA-splicing factor, putative, expressed
Os02g0246300	LOC_Os02g14860	Os.16117.1.S1_s_at	SAM	PMA	MA	SCP	TPA		prefoldin subunit, putative, expressed
Os07g0595800	LOC_Os07g40460	Os.11003.1.S1_at	SAM	PMA	MA	SCP	TPA		prefoldin, putative, expressed
Os05g0455600	LOC_Os05g38160	Os.4768.1.S1_at	SAM	PMA	MA	SCP	TPA		prenylated rab acceptor, putative, expressed
Os06g0646900	LOC_Os06g43880	Os.50648.1.S1_at			MA	SCP			prenyltransferase, putative, expressed
Os03g0841700	LOC_Os03g62490	Os.10849.1.S1_at	SAM	PMA	MA	SCP	TPA		prohibitin-2, putative, expressed
Os05g0557200	LOC_Os05g48340	Os.5594.1.S1_at	SAM	PMA	MA	SCP	TPA		proteasome-related, putative, expressed
Os09g0419500	LOC_Os09g25190	Os.51952.1.S1_x_at	SAM	PMA	MA	SCP			protein binding protein, putative, expressed
Os04g0463700	LOC_Os04g38970	Os.32953.1.S1_at	SAM	PMA	MA	SCP	TPA		protein binding protein, putative, expressed
Os12g0605900	LOC_Os12g41260	Os.56254.1.S1_at		PMA	MA	SCP			protein kinase domain containing protein, expressed
Os02g0513000	LOC_Os02g30900	Os.49382.1.S1_at	SAM	PMA	MA	SCP	TPA		protein kinase domain containing protein, expressed
Os02g0599200	LOC_Os02g38710	Os.49987.1.S1_at		PMA	MA			AS	protein phosphatase 2C containing protein, expressed
Os09g0314400	LOC_Os09g14540	Os.25400.1.S1_at	SAM	PMA	MA	SCP	TPA		protein phosphatase 2C, putative, expressed
Os03g0268600	LOC_Os03g16170	Os.35013.1.S1_at	SAM	PMA	MA	SCP	TPA		protein phosphatase 2C, putative, expressed
Os02g0606900	LOC_Os02g39410	Os.18058.1.S1_x_at	SAM	PMA	MA	SCP	TPA		protein phosphatase 2C, putative, expressed
Os01g0656200	LOC_Os01g46760	Os.5690.1.S1_at	SAM	PMA	MA	SCP	TPA		protein phosphatase 2C, putative, expressed
Os09g0459600	LOC_Os09g28560	Os.49657.1.S1_at		PMA	MA	SCP	TPA		protein phosphotase protein, putative, expressed
Os03g0213100	LOC_Os03g11440	Os.28148.1.S1_at	SAM	PMA	MA	SCP	TPA		protein transport protein Sec61 subunit alpha, putative, expressed
Os12g0103300	LOC_Os12g01260	Os.12962.1.S1_at	SAM	PMA	MA	SCP	TPA		protein transport protein Sec61 subunit beta, putative, expressed
Os11g0579900	LOC_Os11g37090	Os.54176.1.S1_at	SAM	PMA	MA	SCP	TPA		pumilio-family RNA binding repeat domain containing protein, expressed
Os05g0556800	LOC_Os05g48300	Os.56339.1.S1_at			MA	SCP	TPA		purine permease, putative, expressed
Os05g0122500	LOC_Os05g03110	OsAffx.14522.1.S1_at		PMA				AS	PWWP domain containing protein, expressed
Os06g0132600	LOC_Os06g04190	Os.51161.2.S1_at	SAM	PMA	MA	SCP			rad1, putative, expressed
Os05g0580500	LOC_Os05g50410	Os.33045.1.S1_a_at	SAM	PMA	MA	SCP	TPA		Rad21 / Rec8 like protein, putative, expressed
Os10g0374600	LOC_Os10g22860	Os.35432.1.S1_at	SAM	PMA	MA	SCP	TPA		receptor kinase, putative, expressed
Os02g0459600	LOC_Os02g26160	OsAffx.2757.1.S1_at	SAM	PMA	MA				receptor lectin kinase like protein, putative, expressed
Os10g0375000	LOC_Os10g22890	OsAffx.8200.1.S1_at	SAM	PMA	MA	SCP			receptor-like kinase, putative, expressed
Os09g0326100	LOC_Os09g15700	Os.48036.1.A1_at	SAM	PMA	MA		TPA		receptor-like protein kinase 5 precursor, putative, expressed
Os08g0376300	LOC_Os08g28870	Os.53377.1.S1_at	SAM	PMA	MA	SCP	TPA		receptor-like protein kinase 5 precursor, putative, expressed
Os10g0389200	LOC_Os10g25030	Os.5164.1.S1_at	SAM	PMA	MA	SCP	TPA		red chlorophyll catabolite reductase, putative, expressed
Os11g0616300	LOC_Os11g40210	Os.5804.1.S1_at	SAM						remorin C-terminal domain containing protein, putative, expressed
Os05g0526400	LOC_Os05g45050	Os.13565.1.A1_s_at	SAM	PMA	MA	SCP	TPA		reticulon domain containing protein, putative, expressed
Os08g0421700	LOC_Os08g32590	Os.31488.1.S1_at		PMA	MA	SCP			retrotransposon protein, putative, Ty1-copia subclass, expressed
Os08g0367400	LOC_Os08g28030	Os.53075.1.S1_at							retrotransposon protein, putative, Ty1-copia subclass, expressed
Os01g0332200	LOC_Os01g22910	OsAffx.23722.3.S1_x_at							retrotransposon protein, putative, unclassified
Os07g0471300	LOC_Os07g28850	Os.7338.1.S1_at		PMA	MA	SCP	TPA		retrotransposon protein, putative, unclassified, expressed
Os02g0739100	LOC_Os02g50570	Os.5163.1.S1_at	SAM	PMA	MA	SCP	TPA		retrotransposon protein, putative, unclassified, expressed
Os01g0584100	LOC_Os01g40190	Os.56014.1.S1_at	SAM	PMA	MA	SCP	TPA		retrotransposon protein, putative, unclassified, expressed
Os06g0237100	LOC_Os06g13010	OsAffx.27598.1.S1_at		PMA					retrotransposon protein, putative, unclassified, expressed
Os09g0572500	LOC_Os09g39920	Os.55181.1.S1_at			MA	SCP	TPA		retrotransposon protein, putative, unclassified, expressed
Os07g0510800	LOC_Os07g32650	Os.50755.1.S1_at							retrotransposon protein, putative, unclassified, expressed
Os04g0477200	LOC_Os04g40130	Os.51821.1.S1_at	SAM	PMA	MA	SCP			Rf1, mitochondrial precursor, putative, expressed
Os11g0237900	LOC_Os11g13430	OsAffx.18826.1.S1_at							RGH1A, putative
Os03g0694700	LOC_Os03g48830	Os.56044.1.S1_at	SAM	PMA	MA	SCP	TPA		ribosomal protein-related, putative, expressed
Os10g0382100	LOC_Os10g24050	OsAffx.30518.1.S1_at		PMA	MA	SCP		AS	ribosome inactivating protein, putative, expressed
Os03g0653900	LOC_Os03g45120	OsAffx.13355.1.S1_at		PMA	MA	SCP		AS	ribosome inactivating protein, putative, expressed
Os08g0121800	LOC_Os08g02840	Os.13618.1.S1_at	SAM	PMA	MA	SCP	TPA		ribosome, putative, expressed
Os04g0585000	LOC_Os04g49550	Os.54859.1.S1_at	SAM	PMA	MA	SCP	TPA		RING-H2 finger protein ATL2A, putative, expressed
Os05g0526600	LOC_Os05g45060	OsAffx.15109.1.A1_at							RING-H2 finger protein ATL2M, putative, expressed
Os03g0160400	LOC_Os03g06440	Os.25297.1.S1_at	SAM	PMA	MA	SCP	TPA		RNA helicase SDE3, putative, expressed
Os07g0191700	LOC_Os07g09400	Os.18387.1.S1_at	SAM	PMA	MA	SCP	TPA		RNA ligase isoform 1, putative, expressed
Os02g0125800	LOC_Os02g03340	Os.27310.1.S1_at	SAM	PMA	MA	SCP	TPA		RNA polymerase II transcription factor B subunit 4, putative, expressed
Os04g0572600	LOC_Os04g48370	Os.36046.1.S1_at	SAM	PMA	MA	SCP			RNA polymerase IV subunit, putative, expressed
Os08g0486200	LOC_Os08g37960	Os.15015.1.S1_a_at	SAM	PMA	MA	SCP	TPA		RNA recognition motif containing protein, expressed
Os06g0724600	LOC_Os06g50890	Os.10989.1.S1_a_at	SAM	PMA	MA	SCP	TPA		RNA recognition motif containing protein, expressed
Os10g0457000	LOC_Os10g31900	Os.5866.1.S1_at	SAM	PMA	MA	SCP	TPA		RNA recognition motif containing protein, putative, expressed
Os09g0527500	LOC_Os09g35850	Os.56892.1.S1_at	SAM	PMA	MA	SCP	TPA		RNA recognition motif containing protein, putative, expressed
Os07g0615400	LOC_Os07g42380	Os.22918.1.S1_a_at	SAM	PMA	MA	SCP			RNA recognition motif containing protein, putative, expressed
Os07g0124600	LOC_Os07g03240	Os.9753.1.S1_at	SAM	PMA	MA	SCP	TPA		RNA recognition motif containing protein, putative, expressed
Os05g0223300	LOC_Os05g13630	Os.52857.1.S1_at	SAM	PMA	MA	SCP	TPA		RNA recognition motif containing protein, putative, expressed
Os05g0223200	LOC_Os05g13620	Os.32021.1.S1_at	SAM	PMA	MA	SCP	TPA		RNA recognition motif containing protein, putative, expressed
Os04g0682400	LOC_Os04g58590	Os.53405.1.S1_at	SAM	PMA	MA	SCP	TPA		RNA recognition motif containing protein, putative, expressed
Os04g0496400	LOC_Os04g41910	Os.24827.1.S1_at	SAM	PMA	MA	SCP	TPA		RNA recognition motif containing protein, putative, expressed
Os03g0809900	LOC_Os03g59550	Os.54313.1.S1_at	SAM	PMA	MA	SCP	TPA		RNA recognition motif containing protein, putative, expressed
Os02g0622500	LOC_Os02g40900	Os.24611.1.S1_at	SAM	PMA	MA	SCP	TPA		RNA recognition motif containing protein, putative, expressed
Os01g0876800	LOC_Os01g65550	Os.14100.1.S1_at	SAM	PMA	MA	SCP	TPA		RNA recognition motif containing protein, putative, expressed
Os01g0209500	LOC_Os01g11130	Os.34147.1.S1_at	SAM	PMA	MA	SCP	TPA		RNA recognition motif containing protein, putative, expressed
Os12g0572800	LOC_Os12g38460	OsAffx.20011.1.S1_at	SAM	PMA	MA	SCP	TPA		RNA recognition motif family protein
Os07g0603100	LOC_Os07g41180	Os.6262.1.S1_at	SAM	PMA	MA	SCP	TPA		RNA-binding protein-like, putative, expressed
Os02g0669700	LOC_Os02g44890	Os.36087.1.A1_at	SAM	PMA	MA	SCP	TPA		RNA-binding region RNP-1, putative, expressed
Os01g0527600	LOC_Os01g34350	Os.30747.1.S1_at	SAM	PMA	MA	SCP			RNA-dependent RNA polymerase, putative, expressed
Os06g0693300	LOC_Os06g47830	Os.7613.1.S1_at	SAM	PMA	MA	SCP	TPA		RPA2C - Putative single-stranded DNA binding complex subunit 2, expressed
Os01g0222800	LOC_Os01g12290	OsAffx.22097.1.S1_at							S-locus lectin protein kinase family protein, putative
Os01g0701700	LOC_Os01g50610	Os.30572.1.S1_at		PMA					SAM dependent carboxyl methyltransferase, putative, expressed
Os07g0626200	LOC_Os07g43316	Os.36427.2.S1_x_at	SAM	PMA	MA	SCP	TPA		SAP domain-containing protein, putative, expressed
Os09g0370200	LOC_Os09g20430	Os.18154.1.S1_at	SAM	PMA	MA	SCP	TPA		SCO1 protein homolog, mitochondrial precursor, putative, expressed
Os04g0252400	LOC_Os04g18030	OsAffx.26327.2.S1_x_at	SAM	PMA	MA	SCP	TPA		Sec1 family transport protein, putative, expressed
Os04g0588900	LOC_Os04g49920	OsAffx.26670.2.S1_at		PMA					sensitivity to red light reduced protein 1, putative
Os11g0261900	LOC_Os11g15570	Os.49352.1.S1_at	SAM	PMA	MA	SCP	TPA		Ser/Thr protein phosphatase family protein, putative, expressed
Os07g0688000	LOC_Os07g48840	Os.31656.1.S1_x_at	SAM	PMA	MA	SCP	TPA		Ser/Thr protein phosphatase family protein, putative, expressed
Os01g0332500	LOC_Os01g22954	Os.54024.1.S1_at	SAM	PMA	MA				serine carboxypeptidase, putative, expressed
Os07g0551300	LOC_Os07g36590	Os.32819.1.S1_at	SAM	PMA	MA	SCP	TPA		serine/threonine-protein kinase receptor precursor, putative, expressed
Os03g0283900	LOC_Os03g17550	Os.23533.1.S1_at	SAM	PMA	MA	SCP			serine/threonine-protein kinase, putative, expressed
Os02g0549200	LOC_Os02g34430	Os.52830.1.S1_at	SAM	PMA	MA	SCP			serine/threonine-protein kinase, putative, expressed
Os11g0230700	LOC_Os11g12420	OsAffx.18815.1.S1_at				SCP	TPA		serpin domain containing protein, putative, expressed
Os08g0107500	LOC_Os08g01620	Os.7321.1.S1_at	SAM	PMA	MA	SCP	TPA		shwachman-Bodian-Diamond syndrome protein, putative, expressed
Os06g0257200	LOC_Os06g14550	Os.12088.1.S1_at	SAM	PMA	MA	SCP	TPA		signal recognition particle 9 kDa protein, putative, expressed
Os01g0642900	LOC_Os01g45530	Os.7466.1.S1_at	SAM	PMA	MA	SCP			single-stranded DNA-binding protein, putative, expressed
Os07g0625600	LOC_Os07g43260	Os.45955.1.S1_at		PMA	MA	SCP			SKP1-like protein 1B, putative, expressed
Os07g0625500	LOC_Os07g43250	Os.9531.1.S1_at		PMA	MA	SCP		AS	SKP1-like protein 1B, putative, expressed
Os07g0409500	LOC_Os07g22680	Os.32997.1.S1_at		PMA	MA	SCP		AS	SKP1-like protein 1B, putative, expressed
Os07g0625400	LOC_Os07g43240	Os.9982.1.S1_at							SKP1-like protein 1B, putative, expressed
Os12g0594600	LOC_Os12g40300	Os.9360.1.S1_at	SAM	PMA	MA	SCP	TPA		SKP1, putative, expressed
Os02g0693500	LOC_Os02g46660	Os.7663.1.S1_at	SAM	PMA	MA	SCP	TPA		SNARE associated Golgi protein, putative, expressed
Os03g0212400	LOC_Os03g11380	Os.51936.1.S1_at	SAM	PMA	MA	SCP	TPA		SNARE domain containing protein, putative, expressed
Os03g0101700	LOC_Os03g01200	Os.7306.1.S1_at	SAM	PMA	MA	SCP	TPA		SNF2 family N-terminal domain containing protein, expressed
Os05g0162600	LOC_Os05g07000	Os.50563.1.S1_at	SAM	PMA	MA	SCP			splicing factor, arginine/serine-rich 7, putative, expressed
Os06g0252800	LOC_Os06g14220	Os.53026.1.S1_at			MA	SCP	TPA		STF-1, putative, expressed
Os10g0484800	LOC_Os10g34360	Os.168.1.S1_at		PMA	MA	SCP		AS	stilbene synthase, putative, expressed
Os07g0614000	LOC_Os07g42250	Os.6411.1.S1_a_at	SAM	PMA	MA	SCP	TPA		strictosidine synthase, putative, expressed
Os12g0618000	LOC_Os12g42330	OsAffx.20088.1.S1_at		PMA	MA			AS	sublingual apomucin, putative, expressed
Os03g0340500	LOC_Os03g22120	Os.17890.1.S1_at	SAM	PMA	MA	SCP	TPA		sucrose synthase, putative, expressed
Os06g0174300	LOC_Os06g07760	Os.44735.1.S1_at	SAM	PMA	MA	SCP	TPA		sulfiredoxin-1, putative, expressed
Os07g0642400	LOC_Os07g44800	Os.45950.1.A1_at	SAM	PMA	MA	SCP			SWI/SNF-related matrix-associated actin-dependent regulator of chromatin subfamily A, putative, expressed
Os03g0650400	LOC_Os03g44760	Os.49442.2.S1_x_at	SAM	PMA	MA	SCP	TPA		SWI1, putative, expressed
Os04g0382100	LOC_Os04g31320	Os.6614.1.S1_at	SAM	PMA	MA	SCP	TPA		SWIB/MDM2 domain containing protein, expressed
Os04g0452500	LOC_Os04g37960	OsAffx.14182.1.S1_at	SAM	PMA	MA	SCP			synaptonemal complex protein 2, putative, expressed
Os03g0143400	LOC_Os03g04970	Os.8911.1.S1_at	SAM	PMA	MA	SCP	TPA		T-complex protein, putative, expressed
Os12g0580300	LOC_Os12g39070	Os.54260.1.S1_at	SAM	PMA	MA	SCP	TPA		TATA-binding protein, putative, expressed
Os10g0432300	LOC_Os10g29660	Os.9135.1.S1_at	SAM	PMA	MA	SCP	TPA		TATA-binding protein, putative, expressed
Os06g0704800	LOC_Os06g49130	OsAffx.28181.1.S1_at	SAM	PMA	MA	SCP	TPA		TAZ zinc finger family protein, expressed
Os10g0414500	LOC_Os10g27450	Os.46531.1.S1_at	SAM	PMA	MA	SCP			tetrapyrrole methylase family protein, putative, expressed
Os02g0586800	LOC_Os02g37470	Os.52851.1.S1_at	SAM	PMA	MA	SCP	TPA		tetratricopeptide repeat containing protein, putative, expressed
Os01g0532100	LOC_Os01g34770	Os.31795.1.S1_at		PMA	MA				tetratricopeptide repeat containing protein, putative, expressed
Os01g0260000	LOC_Os01g15530	Os.30699.1.S1_at	SAM	PMA	MA	SCP	TPA		tetratricopeptide-like helical, putative, expressed
Os11g0137500	LOC_Os11g04240	Os.48585.1.S1_at		PMA	MA				TFIIE-alpha 2, putative, expressed
Os07g0419300	LOC_Os07g23730	Os.52889.1.S1_at							thaumatin, putative, expressed
Os03g0820100	LOC_Os03g60550	Os.17427.1.S1_at	SAM	PMA	MA	SCP	TPA		ThiF family domain containing protein, putative, expressed
Os03g0800700	LOC_Os03g58630	Os.12826.1.S1_at	SAM	PMA	MA	SCP	TPA		thioredoxin, putative, expressed
Os02g0774100	LOC_Os02g53400	OsAffx.3056.1.S1_at	SAM	PMA	MA	SCP			thioredoxin, putative, expressed
Os10g0534500	LOC_Os10g39010	Os.10505.1.S1_a_at				SCP			TKL_IRAK_CrRLK1L-1.16 - The CrRLK1L-1 subfamily has homology to the CrRLK1L homolog, expressed
Os06g0627500	LOC_Os06g42220	Os.54075.1.S1_at		PMA	MA	SCP			TOO MANY MOUTHS precursor, putative, expressed
Os12g0472500	LOC_Os12g28750	Os.55667.1.S1_at		PMA	MA		TPA		TPD1, putative, expressed
Os02g0702100	LOC_Os02g47370	Os.55550.1.S1_at		PMA	MA	SCP	TPA		transcription factor TF2, putative, expressed
Os05g0153200	LOC_Os05g06130	Os.25501.1.S1_at		PMA	MA	SCP			transcription factor X1, putative, expressed
Os01g0126600	LOC_Os01g03570	Os.26958.1.S1_at	SAM	PMA	MA	SCP	TPA		transcription factor X1, putative, expressed
Os02g0293300	LOC_Os02g19130	OsAffx.2679.1.S1_at		PMA			TPA		transcription factor X1, putative, expressed
Os12g0152900	LOC_Os12g05680	Os.23162.1.S1_a_at	SAM	PMA	MA	SCP	TPA		transcription factor, putative, expressed
Os09g0489500	LOC_Os09g31390	Os.53810.1.S1_at		PMA	MA	SCP	TPA		transcription factor, putative, expressed
Os05g0548200	LOC_Os05g47480	Os.55121.1.S1_at		PMA	MA	SCP		AS	transcription initiation factor IIB, putative, expressed
Os01g0249900	LOC_Os01g14720	Os.34089.1.S1_at	SAM			SCP			transcription regulator, putative, expressed
Os06g0650600	LOC_Os06g44140	Os.5344.1.S1_at	SAM	PMA	MA	SCP	TPA		transmembrane 9 superfamily member, putative, expressed
Os06g0228500	LOC_Os06g12320	Os.11771.1.S1_at	SAM			SCP	TPA		transmembrane amino acid transporter protein, putative, expressed
Os11g0581900	LOC_Os11g37200	Os.52821.1.S1_at	SAM	PMA	MA	SCP	TPA		transmembrane BAX inhibitor motif-containing protein, putative, expressed
Os03g0604600	LOC_Os03g40780	Os.8106.1.A1_at		PMA		SCP			transport protein-related, putative, expressed
Os10g0561300	LOC_Os10g41190	Os.26817.1.S1_at	SAM	PMA	MA	SCP	TPA		transporter family protein, putative, expressed
Os11g0594000	LOC_Os11g38160	OsAffx.14584.1.S1_at							transporter family protein, putative, expressed
Os12g0154000	LOC_Os12g05780	Os.7585.2.S1_at	SAM	PMA	MA	SCP	TPA		transporter-related, putative, expressed
Os05g0471800	LOC_Os05g39480	OsAffx.25860.1.S1_x_at				SCP			transposon protein, putative, unclassified
Os08g0445700	LOC_Os08g34580	Os.6139.1.S1_at	SAM	PMA	MA	SCP	TPA		trehalose-6-phosphate synthase, putative, expressed
Os06g0635300	LOC_Os06g42860	Os.53869.1.S1_at		PMA			TPA		triacylglycerol lipase precursor, putative, expressed
Os01g0841600	LOC_Os01g62420	Os.12423.1.S1_at	SAM	PMA	MA	SCP	TPA		triosephosphate isomerase, cytosolic, putative, expressed
Os08g0191800	LOC_Os08g09260	OsAffx.16912.1.S1_at	SAM	PMA	MA	SCP			tRNA synthetase, putative
Os03g0775300	LOC_Os03g56390	Os.33461.1.S1_at	SAM	PMA	MA	SCP	TPA		tRNA wybutosine-synthesizing protein 1, putative, expressed
Os10g0537600	LOC_Os10g39230	Os.5988.1.S1_at	SAM	PMA	MA	SCP	TPA		tRNA-splicing endonuclease positive effector-related, putative, expressed
Os04g0582600	LOC_Os04g49310	Os.54676.1.S1_at	SAM	PMA	MA	SCP			tRNA-splicing endonuclease positive effector-related, putative, expressed
Os09g0533600	LOC_Os09g36320	Os.17034.1.S1_at	SAM	PMA	MA	SCP	TPA		tyrosine protein kinase domain containing protein, putative, expressed
Os02g0251700	LOC_Os02g15270	Os.54097.1.A1_at	SAM	PMA	MA	SCP	TPA		tyrosine-protein phosphatase YVH1, putative, expressed
Os06g0159900	LOC_Os06g06490	Os.10246.5.S1_at	SAM	PMA	MA	SCP	TPA		U-box domain containing heat shock protein, putative, expressed
Os06g0634600	LOC_Os06g42810	Os.11523.1.S1_at	SAM	PMA	MA	SCP	TPA		UBA and UBX domain-containing protein, putative, expressed
Os04g0644300	LOC_Os04g55150	Os.18254.1.A1_at	SAM	PMA	MA	SCP	TPA		UBA/TS-N domain containing protein, expressed
Os08g0527900	LOC_Os08g41620	OsAffx.29623.2.S1_s_at	SAM	PMA	MA	SCP	TPA		ubiquitin carboxyl-terminal hydrolase family protein
Os08g0528100	LOC_Os08g41630	OsAffx.29624.1.S1_s_at	SAM	PMA	MA	SCP			ubiquitin carboxyl-terminal hydrolase family protein, expressed
Os04g0546100	LOC_Os04g46170	Os.16977.1.S1_at	SAM	PMA	MA	SCP			ubiquitin carboxyl-terminal hydrolase, family 1, putative, expressed
Os02g0654500	LOC_Os02g43760	Os.1349.1.S1_at	SAM	PMA	MA	SCP	TPA		ubiquitin carboxyl-terminal hydrolase, family 1, putative, expressed
Os01g0293200	LOC_Os01g18880	Os.18542.1.S1_at	SAM	PMA	MA	SCP	TPA		ubiquitin carboxyl-terminal hydrolase, family 1, putative, expressed
Os09g0483400	LOC_Os09g31031	Os.12239.1.S1_at	SAM	PMA	MA	SCP	TPA		ubiquitin family protein, putative, expressed
Os01g0232500	LOC_Os01g13170	Os.3627.1.S1_a_at	SAM	PMA	MA	SCP	TPA		ubiquitin-conjugating enzyme E2, putative, expressed
Os09g0321900	LOC_Os09g15320	Os.5768.1.S1_at	SAM	PMA	MA	SCP	TPA		ubiquitin-conjugating enzyme, putative, expressed
Os01g0875400	LOC_Os01g65450	Os.16536.1.S1_at	SAM	PMA	MA	SCP	TPA		ubiquitin-like domain-containing CTD phosphatase 1, putative, expressed
Os03g0666600	LOC_Os03g46400	Os.52098.1.A1_at		PMA	MA	SCP	TPA	AS	UDP-glucoronosyl and UDP-glucosyl transferase domain containing protein, expressed
Os06g0487900	LOC_Os06g29310	Os.9907.1.S1_s_at	SAM	PMA	MA	SCP	TPA		ulp1 protease family protein, putative, expressed
Os04g0578700	LOC_Os04g48940	Os.32496.1.S1_at	SAM	PMA	MA	SCP	TPA		uncharacterized mscS family protein, putative, expressed
Os02g0793200	LOC_Os02g55020	Os.53988.1.S1_at	SAM	PMA	MA	SCP			uncharacterized PPR-repeat protein, putative, expressed
Os05g0214400	LOC_Os05g12330	OsAffx.14657.1.S1_at	SAM	PMA	MA	SCP			uncharacterized protein KIAA1310, putative, expressed
Os05g0591600	LOC_Os05g51390	OsAffx.15193.1.S1_at		PMA	MA	SCP	TPA		uncharacterized protein PA4923, putative, expressed
Os01g0264100	LOC_Os01g15910	OsAffx.11069.1.S1_x_at	SAM	PMA	MA				UTP--glucose-1-phosphate uridylyltransferase, putative
Os01g0977400	LOC_Os01g74600	Os.33222.1.S1_at	SAM	PMA	MA				vegetative storage protein, putative, expressed
Os02g0126800	LOC_Os02g03450	Os.5994.1.A1_at	SAM	PMA	MA	SCP	TPA		vesicle transport v-SNARE protein, putative, expressed
Os09g0497500	LOC_Os09g32230	Os.53462.1.S1_at		PMA		SCP	TPA		vignain precursor, putative, expressed
Os01g0698000	LOC_Os01g50310	Os.37916.1.S1_at	SAM	PMA	MA	SCP	TPA		VIP1 protein, putative, expressed
Os02g0796700	LOC_Os02g55340	Os.48038.1.S1_at	SAM	PMA	MA	SCP	TPA		WD domain and HEAT domain containing protein, putative, expressed
Os07g0408100	LOC_Os07g22534	Os.30694.2.S1_at	SAM	PMA	MA	SCP	TPA		WD domain, G-beta repeat domain containing protein, expressed
Os06g0724500	LOC_Os06g50880	Os.18869.1.S1_at	SAM	PMA	MA	SCP	TPA		WD domain, G-beta repeat domain containing protein, expressed
Os05g0552300	LOC_Os05g47890	Os.8991.1.S1_at	SAM	PMA	MA	SCP	TPA		WD domain, G-beta repeat domain containing protein, expressed
Os09g0242300	LOC_Os09g06680	OsAffx.17580.1.S1_at			MA			AS	WD domain, G-beta repeat domain containing protein, expressed
Os03g0699100	LOC_Os03g49200	Os.56996.1.S1_at	SAM						WD domain, G-beta repeat domain containing protein, expressed
Os03g0725400	LOC_Os03g51550	Os.25532.1.S1_a_at	SAM	PMA	MA	SCP	TPA		WD repeat-containing protein 5, putative, expressed
Os10g0494300	LOC_Os10g35180	Os.46480.1.S1_at	SAM	PMA	MA	SCP	TPA		white-brown complex homolog protein 11, putative, expressed
Os12g0572500	LOC_Os12g38440	Os.37689.1.S1_at	SAM	PMA	MA	SCP	TPA		XH domain containing protein, expressed
Os08g0400200	LOC_Os08g30910	OsAffx.17253.1.S1_at	SAM	PMA	MA				YDG/SRA domain containing protein, expressed
Os08g0400000	LOC_Os08g30900	Os.52835.1.S1_at	SAM	PMA	MA	SCP			YDG/SRA domain containing protein, expressed
Os04g0274400	LOC_Os04g20590	Os.51342.1.S1_at	SAM	PMA	MA	SCP	TPA		YL1 nuclear protein C-terminal domain containing protein, expressed
Os07g0138400	LOC_Os07g04580	Os.57389.1.S1_at		PMA	MA	SCP		AS	zinc finger C-x8-C-x5-C-x3-H type family protein, expressed
Os06g0520600	LOC_Os06g32860	Os.54047.1.A1_at		PMA	MA	SCP			zinc finger C-x8-C-x5-C-x3-H type family protein, expressed
Os05g0576300	LOC_Os05g50080	Os.54644.1.S1_at	SAM	PMA	MA	SCP			zinc finger C-x8-C-x5-C-x3-H type family protein, expressed
Os05g0176400	LOC_Os05g08400	Os.54235.1.S1_at	SAM	PMA	MA	SCP	TPA		zinc finger C-x8-C-x5-C-x3-H type family protein, expressed
Os05g0145000	LOC_Os05g05280	Os.53552.1.S1_at	SAM	PMA	MA	SCP			zinc finger family protein, putative, expressed
Os09g0371700	LOC_Os09g20550	Os.51816.1.S1_at	SAM	PMA	MA	SCP	TPA		zinc finger protein-related, putative, expressed
Os12g0578700	LOC_Os12g38950	Os.56278.1.S1_at	SAM	PMA	MA	SCP		AS	zinc finger, C2H2 type family protein, expressed
Os06g0633500	LOC_Os06g42700	Os.15524.1.S1_at	SAM	PMA	MA	SCP	TPA		zinc finger, C3HC4 type domain containing protein, expressed
Os05g0102600	LOC_Os05g01230	Os.49723.1.S1_at	SAM	PMA	MA	SCP			zinc finger, C3HC4 type domain containing protein, expressed
Os08g0548300	LOC_Os08g43480	Os.7377.1.S1_at	SAM	PMA	MA	SCP	TPA		zinc finger, C3HC4 type family protein, expressed
Os08g0532500	LOC_Os08g42020	Os.53300.1.S1_at	SAM	PMA	MA	SCP	TPA		zinc ion binding protein, putative, expressed
Os01g0129200	LOC_Os01g03840	Os.38390.1.S1_at	SAM	PMA					ZOS1-02 - C2H2 zinc finger protein, expressed
Os11g0577700	LOC_Os11g36930	OsAffx.7318.1.S1_at							ZOS11-05 - C2H2 zinc finger protein
Os02g0659500	LOC_Os02g44130	Os.52090.1.S1_at	SAM	PMA	MA	SCP	TPA		ZOS2-14 - C2H2 zinc finger protein, expressed
Os04g0552700	LOC_Os04g46680	Os.50594.1.S1_at	SAM	PMA	MA	SCP	TPA		ZOS4-10 - C2H2 zinc finger protein, expressed
Os08g0270900	LOC_Os08g16940	Os.55454.1.S1_at							ZOS8-01 - C2H2 zinc finger protein, expressed
Os09g0473300	LOC_Os09g29750	Os.10846.1.S1_at	SAM	PMA	MA	SCP	TPA		ZOS9-15 - C2H2 zinc finger protein, expressed
Os09g0566100	LOC_Os09g39270	Os.10958.1.S1_at	SAM	PMA	MA	SCP	TPA		ZOS9-20 - C2H2 zinc finger protein, expressed
Os06g0649800	LOC_Os06g44050	Os.27118.1.A1_at	SAM	PMA	MA	SCP			methyladenine glycosylase, putative, expressed
